# Supplementary material for: The nuclear factor ID3 endows macrophages with a potent anti-tumour activity
Source: Nature. 2024 Feb 7;626(8000):864–73. doi: 10.1038/s41586-023-06950-4 (PMC10881399; doi:10.1038/s41586-023-06950-4)
Supplement: Supplementary file 4 — Tumour and metastasis incidence in orthotopic transfer models. [file 41586_2023_6950_MOESM4_ESM.xlsx]

## Sheet: Supplementary table 1
	Supplementary table 1 Tumor and metastasis incidence in orthotopic transfer models
		% tumor incidence
	Figure1a	Csf1rf/f(n=12)				Flt3CreCsf1rf/f(n=12)
		Liver/%	Lung/%	Spleen/%	Pancreas/%	Liver/%	Lung/%	Spleen/%	Pancreas/%
	above photoradiance background	58.3333	58.3333	83.3333	100	58.3333	58.3333	100	100
	below photoradiance background	41.6667	41.6667	16.6667	0	41.6667	41.6667	0	0
	Figure1b	Ccr2+/-(n=11)				Ccr2-/-(n=12)
		Liver/%	Lung/%	Spleen/%	Pancreas/%	Liver/%	Lung/%	Spleen/%	Pancreas/%
	above photoradiance background	63.6364	45.4545	81.8182	100	58.3333	58.3333	83.3333	100
	below photoradiance background	36.3636	54.5455	18.1818	0	41.6667	41.6667	16.6667	0
	Figure1c	Csf1rf/f(n=25)				Clec4fCreCsf1rf/f (n=19)
		Liver/%	Lung/%	Spleen/%	Pancreas/%	Liver/%	Lung/%	Spleen/%	Pancreas/%
	above photoradiance background	56	60	88	100	100	94.7368	100	100
	below photoradiance background	44	40	12	0	0	5.26316	0	0
	Figure1d	Spi1f/f(n=13)				Clec4fCreSpi1f/f (n=12)
		Liver/%	Lung/%	Spleen/%	Pancreas/%	Liver/%	Lung/%	Spleen/%	Pancreas/%
	above photoradiance background	61.5385	46.1538	84.6154	100	100	91.6667	100	100
	below photoradiance background	38.4615	53.8462	15.3846	0	0	8.33333	0	0
	Figure1e	Rosa26LSL-DTR (n=33)				Clec4fCreRosa26LSL-DTR (n=26)
		Liver/%	Lung/%	Spleen/%	Pancreas/%	Liver/%	Lung/%	Spleen/%	Pancreas/%
	above photoradiance background	60.6061	60.6061	93.9394	100	100	100	100	100
	below photoradiance background	39.3939	39.3939	6.06061	0	0	0	0	0
		% tumor incidence
	Figure3h	Id3f/f (n=16)				Clec4fCreId3f/f (n=10)
		Liver/%	Lung/%	Spleen/%	Pancreas/%	Liver/%	Lung/%	Spleen/%	Pancreas/%
	above photoradiance background	62.5	31.25	93.75	100	90	70	100	100
	below photoradiance background	37.5	68.75	6.25	0	10	30	0	0
