# Supplementary material for: The nuclear factor ID3 endows macrophages with a potent anti-tumour activity
Source: Nature. 2024 Feb 7;626(8000):864–73. doi: 10.1038/s41586-023-06950-4 (PMC10881399; doi:10.1038/s41586-023-06950-4)
Supplement: Supplementary file 5 — RNA-seq analysis of TIM4+CD206+ and TIM4+CD206high KCs in mice with and without liver tumours. [file 41586_2023_6950_MOESM5_ESM.xlsx]

## Sheet: Tim4+CD206+
Transcript	chr	start	end	strand	Length	Copies	geneSymbol	TF_1 TPM	TF_2 TPM	TF_3 TPM	Tumor_1 TPM	Tumor_2 TPM	Tumor_3 TPM	Tumor vs. TF Log2 Fold Change	Tumor vs. TF adj. p-value
NM_001001130	chr13	67747800	67755202	-	2280	1	Zfp85	0.005	0.028	0.17	0.019	1.114	0.556	2.93604	0.231859
NM_001001179	chr6	128539822	128581606	-	4660	1	A2ml1	0.075	0.085	0.089	0.037	0.082	0.087	-0.334542	0.934631
NM_001001180	chr7	140809677	140822178	-	3904	1	Zfp941	0	0.01	0.003	0.353	0	0.006	4.20428	0.353996
NM_001001182	chr2	59899363	60125740	-	7942	1	Baz2b	0.422	0.327	0.703	1.371	0.969	1.181	1.19696	0.0959638
NM_001001183	chr17	25057702	25081114	-	1774	1	Tmem204	7.328	1.885	9.127	0.523	0.547	3.185	-2.22676	0.0767645
NM_001001185	chr13	67863326	67863923	+	595	1	BC048507	0	0.043	0	0.049	0.021	0	0.956356	1
NM_001001186	chr13	67363584	67375763	-	4073	1	Zfp456	0.337	0.176	0.709	0.452	0.31	0.292	-0.287268	0.921412
NM_001001187	chr13	67667441	67683512	-	4498	1	Zfp738	0.104	0.199	0.089	0.435	0.077	0.279	0.968513	0.650979
NM_001001309	chr2	12106634	12301944	-	5800	1	Itga8	0.185	0.046	0	0	0	0.181	-0.516589	0.959825
NM_001001319	chr4	144059125	144069327	+	2403	1	Pramel4	0	0	0	0	0	0	NA	1
NM_001001321	chr13	64096310	64129330	-	2262	1	Slc35d2	5.067	7.204	5.699	3.507	5.288	4.237	-0.50434	0.481536
NM_001001332	chr16	36321665	36334332	-	382	1	Cstdc6	0	0	0	0	0	0.029	0.913935	1
NM_001001333	chr11	121204433	121222656	+	2145	1	Hexdc	1.901	1.392	1.4	0.859	0.821	1.172	-0.793047	0.405955
NM_001001334	chr2	18699022	18749605	+	1638	1	Spag6	0	0	0	0	0	0	NA	1
NM_001001444	chr2	152538714	152540041	-	401	1	Defb29	0	0	0	0	0	0	NA	1
NM_001001445	chr11	73234149	73261322	+	3569	1	Trpv1	0	0	0	0	0	0	NA	1
NM_001001446	chr19	44005022	44029247	-	1953	1	Cyp2c23	1.219	0.243	1.637	0.007	0	0.011	-7.02372	4.03e-05
NM_001001449	chr13	119827961	119830217	-	882	1	AF067063	0	0	0	0	0	0	NA	1
NM_001001451	chr6	40612315	40613310	-	994	1	Tas2r138	0	0	0	0	0	0	NA	1
NM_001001452	chr6	42400238	42401119	+	880	1	Tas2r143	0	0	0	0	0	0	NA	1
NM_001001453	chr6	42215328	42216287	+	958	1	Tas2r144	0	0	0	0	0	0	NA	1
NM_001001454	chr7	4119530	4135407	+	2996	1	Ttyh1	0	0.017	0	0.005	0	0.007	0.0406068	1
NM_001001488	chr18	64528979	64661000	-	6410	1	Atp8b1	0.009	0.012	0.004	0.079	0.072	0.119	3.26412	0.0719637
NM_001001490	chr14	120019585	120042435	-	3726	1	Oxgr1	0	0	0	0	0	0	NA	1
NM_001001491	chr8	72135288	72153142	+	2089	1	Tpm4	6.073	19.985	10.385	22.535	29.737	33.513	1.22117	0.0656439
NM_001001492	chr16	96158406	96192257	-	3157	1	Lca5l	0	0	0.004	0	0	0.066	2.93528	1
NM_001001493	chr8	85080963	85082339	+	693	1	Wdr83os	145.25	104.295	138.745	142.39	110.918	164.354	0.0273634	0.984863
NM_001001495	chr6	65590398	65634040	+	3759	1	Tnip3	0.23	0.153	1.094	0.355	0.421	0.552	-0.24909	0.946155
NM_001001496	chrX	160902116	160907052	-	2013	1	Gja6	0	0	0	0	0	0	NA	1
NM_001001559	chr7	103250086	103252505	-	1635	1	Usp17ld	0	0	0	0	0	0	NA	1
NM_001001566	chr1	75474569	75479471	-	3086	1	Chpf	0.288	2.333	0.05	0.258	1.936	0.581	0.124199	0.979783
NM_001001650	chr3	85993612	86002531	-	1179	1	Prss48	0	0	0	0	0	0	NA	1
NM_001001714	chr2	25842997	25847248	-	1277	1	Sohlh1	0	0	0	0	0	0	NA	1
NM_001001738	chr19	47894590	47919323	-	3792	1	Itprip	6.368	11.287	6.075	7.806	8.144	4.165	-0.264932	0.839799
NM_001001792	chr6	117862881	117872766	+	3003	1	Zfp239	0.885	0.857	0.794	0.502	0.595	1.117	-0.26628	0.887877
NM_001001796	chr14	32599927	32649246	+	1541	1	Prrxl1	0	0	0	0	0	0	NA	1
NM_001001803	chr18	62592413	62596325	-	313	1	Spink7	0	0	0	0	0	0	NA	1
NM_001001804	chr5	107403513	107430031	+	1249	1	Ephx4	0	0.01	0	0	0	0	-1.00962	1
NM_001001805	chr7	102965102	102966040	+	937	1	Olfr576	0	0	0	0	0	0	NA	1
NM_001001806	chr17	84183928	84187947	-	3529	1	Zfp36l2	3.275	9.939	2.093	2.31	2.76	2.697	-0.974794	0.360094
NM_001001807	chr15	98497474	98498406	+	931	1	Olfr279	0	0	0	0	0	0	NA	1
NM_001001808	chr14	52035174	52036109	-	934	1	Olfr221	0	0	0	0	0	0	NA	1
NM_001001809	chr1	173203358	173204299	+	940	1	Olfr218	0	0	0	0	0	0	NA	1
NM_001001810	chr2	88864607	88865530	+	922	1	Olfr1206	0	0	0	0	0	0	NA	1
NM_001001880	chr1	165592181	165634541	-	2243	1	Mpzl1	1.523	32.651	4.333	5.593	15.863	5.442	-0.470594	0.877333
NM_001001881	chr16	21649045	21694665	-	5160	1	2510009E07Rik	1.389	4.742	1.102	3.187	4.54	2.834	0.55661	0.699228
NM_001001884	chr15	99422034	99457748	-	4839	1	Nckap5l	3.902	2.441	6.329	6.905	4.05	4.255	0.180299	0.92404
NM_001001885	chr19	5079337	5085477	-	3941	1	Tmem151a	0.088	0.462	0.114	0.269	1.04	0.258	1.2609	0.526776
NM_001001892	chr17	33996012	34000333	-	1636	1	H2-K1	1120.56	1705.69	2311.35	945.431	1243.78	1001.01	-0.738009	0.244094
NM_001001932	chr10	95940663	96045518	+	7805	1	Eea1	0.097	0.233	0.192	0.413	0.496	0.727	1.61079	0.0362815
NM_001001979	chr18	57133090	57297467	+	7487	1	Megf10	0	0	0	0	0	0	NA	1
NM_001001980	chr5	66745889	67057159	+	6065	1	Limch1	0.006	0.013	0.119	0	0.002	0.063	-1.11241	0.870219
NM_001001981	chr1	78657825	78667601	+	3690	1	Utp14b	0.026	0.059	0.112	0.334	0.069	0.059	1.16446	0.71222
NM_001001982	chr2	118754145	118762661	-	4703	1	Ccdc9b	1.084	0.074	0.173	0.777	0.29	0.73	0.286917	0.945099
NM_001001983	chr16	17280351	17406314	-	6374	1	Pi4ka	1.606	3.356	2.358	2.362	2.267	1.684	-0.242835	0.838688
NM_001001984	chr19	4316147	4397077	-	7242	1	Kdm2a	2.778	1.917	2.394	1.031	0.996	0.661	-1.46931	0.00490072
NM_001001985	chr5	33995984	34005916	+	6524	1	Nat8l	0.214	0.065	0.071	0.225	0.063	0.159	0.247152	0.950399
NM_001001986	chr2	153407461	153444479	-	5605	1	Nol4l	0.468	0.834	0.504	0.639	0.686	0.899	0.258763	0.857804
NM_001002004	chr11	78261754	78290625	+	7402	1	2610507B11Rik	19.061	22.336	16.06	12.41	14.118	11.309	-0.650692	0.147359
NM_001002005	chr15	89059726	89070907	+	3407	1	Panx2	0	0	0	0	0.004	0	0.913935	1
NM_001002008	chr17	21566978	21588699	+	2674	1	Zfp948	0.508	0.244	0.024	0.239	0.091	0.286	-0.442327	0.922031
NM_001002012	chr12	76404176	76406936	+	2518	1	Hspa2	0.325	2.427	0.973	1.273	1.115	0.794	-0.214969	0.944291
NM_001002238	chr19	56826209	56870012	+	4887	1	Tdrd1	0	0	0	0	0	0	NA	1
NM_001002239	chr18	75000477	75003381	+	766	1	Rpl17	133.48	136.449	140.029	225.075	190.611	307.156	0.753339	0.108142
NM_001002267	chr9	123259057	123260789	-	1730	1	Tmem158	0	0	0.015	0.092	0.007	0	2.82475	1
NM_001002268	chr10	14402585	14545036	-	6478	1	Adgrg6	0.007	0.198	0.088	0.358	0.256	0.076	1.26567	0.62877
NM_001002272	chrX	150644710	150657436	-	7189	1	Tro	0	0	0	0	0	0	NA	1
NM_001002764	chr11	74925854	75164448	+	5796	1	Smg6	1.013	2.588	1.948	1.006	1.656	1.78	-0.349034	0.795718
NM_001002787	chr4	43983504	43985533	+	2027	1	Ccin	0	0	0	0	0	0	NA	1
NM_001002791	chr2	152485666	152490138	-	621	1	Defb22	0	0	0	0	0	0	NA	1
NM_001002846	chr9	20637749	20644767	-	2092	1	Fbxl12	1.88	3.668	3.001	2.253	2.954	3.625	0.00728809	0.997829
NM_001002894	chr7	107166990	107198103	+	3269	1	Nlrp14	0	0	0	0	0	0	NA	1
NM_001002895	chr17	27563769	27565727	-	630	1	AI413582	136.925	77.35	129.13	150.321	100.104	143.199	0.110536	0.946532
NM_001002897	chr5	24384181	24392143	-	3886	1	Atg9b	0.012	0.026	0.007	0.022	0	0.025	0.123284	1
NM_001002898	chr3	15371827	15426427	-	1224	1	Sirpb1a	3.026	4.197	8.499	9.242	4.913	8.089	0.432252	0.773082
NM_001002900	chr15	100364585	100383955	+	500	1	Higd1c	0	0	0	0	0	0	NA	1
NM_001002929	chr11	115564444	115583924	+	2138	1	Nup85	19.344	23.26	27.59	18.546	18.791	16.342	-0.442258	0.470997
NM_001003393	chr7	18176494	18181862	+	569	1	Igfl3	0	0	0	0	0	0	NA	1
NM_001003405	chr6	41311232	41314710	-	794	1	Try5	0	0.097	0.568	0.749	0	0	0.0945416	0.994144
NM_001003666	chr13	67292451	67306412	-	2110	1	Zfp457	0	0	0	0.048	0	0.005	3.24346	1
NM_001003667	chr15	101858731	101869705	-	2920	1	Krt77	0	0	0	0	0	0.026	2.58602	1
NM_001003668	chr15	101431490	101438804	-	1815	1	Krt87	0	0.021	0	0	0	0	-1.80879	1
NM_001003670	chr15	101624028	101628252	-	1712	1	Gm5414	0	0	0	0	0	0	NA	1
NM_001003671	chr18	37090136	37187657	+	5290	1	Pcdhac1	0.009	0.186	0.007	0	0.019	0.01	-2.63424	0.529488
NM_001003672	chr18	37143678	37187663	+	5713	1	Pcdhac2	0.011	0.587	0.014	0	0.154	0.025	-1.64843	1
NM_001003685	chr6	55376295	55388530	+	1583	1	Ghrhr	0	0	0	0	0	0	NA	1
NM_001003719	chr12	55602890	55821516	-	8189	1	Ralgapa1	0.078	0.202	0.255	0.262	0.246	0.173	0.39071	0.850563
NM_001003817	chr11	98412484	98437716	+	4969	1	Erbb2	0.307	0.059	0.148	0.663	0.591	0.537	1.67014	0.170938
NM_001003908	chr11	86694354	86757567	-	6484	1	Cltc	22.463	24.032	22.773	22.107	22.217	24.294	-0.0713084	0.944343
NM_001003913	chr10	127296221	127311786	-	2916	1	Mars	14.793	23.723	21.042	19.382	26.71	21.932	0.149579	0.892073
NM_001003915	chr2	110597299	110649345	+	5087	1	Slc5a12	0	0	0	0	0	0	NA	1
NM_001003916	chrX	95639194	95658509	-	2217	1	Zc4h2	0.651	1.745	2.954	1.302	0.501	1.395	-0.794385	0.634948
NM_001003918	chr16	8688722	8738342	-	5394	1	Usp7	1.382	1.396	0.698	1.904	1.47	1.643	0.476213	0.638658
NM_001003920	chr7	4690928	4715997	+	2975	1	Brsk1	0.239	0.142	0.277	0.156	0.146	0.114	-0.747785	0.750208
NM_001003939	chr10	86705811	86724584	+	1858	1	Ttc41	0	0.007	0.042	0	0	0.306	2.42475	0.764988
NM_001003947	chr4	115106323	115134079	-	3971	1	Cyp4x1	0	0	0	0	0	0	NA	1
NM_001003948	chr1	84036293	84284645	-	2662	1	Pid1	2.941	14.471	1.278	3.242	7.045	4.5	-0.30243	0.918283
NM_001003949	chr10	79977120	79984260	-	2140	1	Tmem259	0.539	8.656	1.06	1.267	3.406	1.272	-0.730943	0.776133
NM_001003950	chr10	116905780	116950453	-	2755	1	Rab3ip	0.445	1.409	0.491	0.079	0.922	0.226	-0.900559	0.713953
NM_001003951	chr8	93499063	93535840	-	2161	1	Ces5a	0	0	0	0	0	0	NA	1
NM_001003952	chr6	41968140	41973090	+	544	1	Sval3	0	0	0	0	0	0	NA	1
NM_001003972	chr16	56075404	56126580	+	1222	1	Senp7	1.781	0.566	1.213	1.448	0.449	1.61	0.207968	0.924815
NM_001004025	chr4	49678747	49681983	-	2981	1	Ppp3r2	0	0	0	0	0	0	NA	1
NM_001004062	chr8	70382358	70439573	-	5658	1	Crtc1	2.389	2.282	2.615	2.935	1.776	1.536	-0.283758	0.811927
NM_001004139	chr7	39517766	39540415	+	5958	1	Zfp619	0.083	0.08	0.009	0.095	0.006	0.083	0.058727	0.993088
NM_001004140	chr8	22168152	22185819	-	2590	1	Ckap2	0.423	0.262	0.657	0.935	0.68	0.987	0.865087	0.525483
NM_001004141	chr4	96294509	96348680	-	1923	1	Cyp2j11	0	0	0	0	0	0	NA	1
NM_001004142	chr11	71091197	71144704	-	4790	1	Nlrp1a	2.706	2.164	2.457	0.763	1.495	1.28	-1.11493	0.0802362
NM_001004143	chr11	61151781	61175059	-	4427	1	Usp22	1.972	12.677	2.146	2.932	6.757	2.066	-0.472659	0.837035
NM_001004144	chr11	77493412	77507774	+	3628	1	Git1	1.687	3.57	1.947	2.514	1.429	1.262	-0.494715	0.670792
NM_001004145	chr9	124348831	124354491	+	2399	1	Nlrp4g	0	0	0	0	0	0	NA	1
NM_001004147	chr11	35797380	35798884	-	1502	1	Fbll1	0	0	0	0	0	0	NA	1
NM_001004148	chr11	72241994	72266604	-	3255	1	Slc13a5	0	0	0	0	0	0	NA	1
NM_001004149	chr13	99184823	99247032	+	2751	1	Zfp366	1.609	0.512	1.031	2.135	1.336	0.902	0.377844	0.857804
NM_001004151	chr16	23429133	23433960	+	3116	1	Rtp1	0	0	0	0	0	0	NA	1
NM_001004152	chr7	18718090	18727248	+	1864	1	Psg22	0	0	0.021	0	0	0.006	-1.01037	1
NM_001004153	chr7	3154659	3169203	-	3434	1	AU018091	0	0	0	0	0	0	NA	1
NM_001004154	chrX	153139958	153171943	+	2268	1	Rragb	0	0.316	0.017	0.07	0.67	0.014	1.27892	0.819671
NM_001004157	chr11	75513541	75526580	+	2871	1	Scarf1	13.429	27.548	17.493	6.446	12.477	8.511	-1.11635	0.0608136
NM_001004158	chr14	59158503	59178749	-	622	1	Gm5142	0	0	0	0	0	0	NA	1
NM_001004159	chr6	123173023	123204671	+	1036	1	Clec4b2	0.023	0.037	0	0	0	0.011	-1.47322	1
NM_001004173	chr1	78310346	78420286	+	3991	1	Sgpp2	0.045	0.055	0.013	0.291	0.525	0.244	3.1222	0.0117626
NM_001004174	chr2	122637887	122641076	+	633	1	AA467197	0	1.255	3.401	32.488	39.065	37.862	4.49932	0.0526037
NM_001004176	chr3	51687613	52105006	-	6505	1	Maml3	0.113	0.193	0.117	0.205	0.296	0.447	1.11681	0.34075
NM_001004177	chr3	108390848	108415579	-	10450	1	Celsr2	0.003	0.011	0.091	0.01	0	0.01	-2.28479	0.577702
NM_001004178	chr4	119530315	119538769	-	1896	1	Frg2f1	0.488	0.696	0.177	0.038	0.788	0.046	-0.637322	0.888237
NM_001004180	chr5	114568251	114613218	+	2688	1	Fam222a	0.004	0.091	0.11	0.038	0	0.012	-1.93028	0.71387
NM_001004182	chr6	40110253	40255148	+	9882	1	Tmem178b	0	0	0	0	0	0	NA	1
NM_001004184	chr7	81114799	81170416	+	2826	1	Slc28a1	0	0	0	0	0	0	NA	1
NM_001004185	chr7	81571292	81596836	+	3057	1	Whamm	0.46	0.725	0.523	0.123	0.334	0.043	-1.80451	0.240963
NM_001004187	chr7	119794187	119848941	+	1768	1	Rexo5	0.714	0.659	0.277	0.689	0.693	0.408	-0.0299959	0.993921
NM_001004190	chr9	20345136	20385158	-	4723	1	Zfp560	0.873	0.768	0.647	1.569	0.808	1.518	0.696266	0.454417
NM_001004191	chr9	48495343	48495975	+	630	1	Gm5617	28.309	30.318	49.823	53.407	46.465	45.796	0.360388	0.699423
NM_001004192	chr9	108436482	108446083	+	682	1	BC048562	0	0	0	0	0	0	NA	1
NM_001004193	chrX	37874780	37878944	-	1196	1	Rhox8	0	0	0	0	0	0	NA	1
NM_001004194	chr7	23301192	23362277	+	3371	1	Nlrp4e	0	0	0	0	0.08	0	4.31463	1
NM_001004293	chr3	108186289	108192286	+	5547	1	Amigo1	0.364	0.633	0.205	0.515	0.398	0.177	-0.160191	0.957265
NM_001004357	chr6	45060061	47301371	+	6959	1	Cntnap2	0	0	0	0	0	0	NA	1
NM_001004363	chr10	84370900	84440668	-	5625	1	Nuak1	0.44	0.399	0.612	0.204	0.138	0.255	-1.34177	0.133841
NM_001004364	chr12	21111756	21270171	+	5506	1	Asap2	0.068	0.093	0.087	0.029	0.072	0.117	-0.212844	0.959255
NM_001004366	chr17	28142309	28174845	+	6675	1	Scube3	0	0.006	0	0	0	0	-1.80879	1
NM_001004367	chr3	134236495	134262089	+	5612	1	Cxxc4	0.002	0	0	0.005	0	0.012	1.73582	1
NM_001004455	chr12	24665838	24681795	-	1760	1	Cys1	0	0.08	0	0	0.152	0.025	1.26797	1
NM_001004721	chr2	155278252	155357424	-	1607	1	Pigu	45.47	42.098	41.672	29.375	32.952	31.568	-0.522933	0.274133
NM_001004761	chr2	21367567	21830542	+	7128	1	Gpr158	0	0	0	0	0	0	NA	1
NM_001005223	chr11	84910950	84916366	-	991	1	Znhit3	21.31	10.38	17.742	18.966	12.741	22.916	0.0521481	0.978243
NM_001005225	chr2	88728653	88729597	-	943	1	Olfr1197	0	0	0	0	0	0	NA	1
NM_001005227	chr2	88767303	88768313	-	1009	1	Olfr1200	0	0	0	0	0	0	NA	1
NM_001005230	chr2	85904069	85905052	-	982	1	Olfr1024	0	0	0	0	0	0	NA	1
NM_001005232	chr7	49631499	49636835	-	2071	1	Dbx1	0	0	0	0	0	0	NA	1
NM_001005341	chr11	86936425	86993762	-	4895	1	Ypel2	0.464	0.652	0.988	1.093	0.506	0.958	0.216557	0.918054
NM_001005342	chr2	84734204	84737877	+	745	1	Ypel4	0	0.086	0	0	0	0	-2.3892	1
NM_001005343	chr2	73271926	73275771	+	2809	1	Sp9	0	0	0	0	0	0	NA	1
NM_001005358	chr17	17064103	17089631	+	2674	1	Zfp960	0.004	0.024	0	0	0.172	0.119	2.98072	0.562559
NM_001005370	chrX	153832293	153834240	+	1302	1	Spin2c	0.277	0.275	0.119	0	0.304	0.008	-1.04678	0.861933
NM_001005385	chrX	135742692	135803468	+	5663	1	Gprasp1	0.493	0.308	0.667	0.592	0.311	0.444	-0.208107	0.925942
NM_001005419	chr10	67544511	67548955	-	4442	1	Ado	1.873	2.933	1.344	1.505	1.288	1.961	-0.408848	0.701188
NM_001005420	chr2	28446846	28455508	+	5567	1	Ppp1r26	0	0	0	0.008	0	0	1.98276	1
NM_001005421	chr9	45079183	45108531	+	2445	1	Jaml	0.964	1.86	1.84	3.375	2.585	2.735	0.855383	0.253448
NM_001005422	chr13	46273721	46300115	+	1356	1	Stmnd1	0	0	0	0	0	0	NA	1
NM_001005423	chr1	72159233	72212307	-	2486	1	Mreg	0.039	0.196	0.01	0.029	0	0.048	-1.32464	0.834573
NM_001005424	chr2	25575416	25580099	-	4681	1	Ajm1	0	0.025	0.003	0.022	0	0.016	0.432147	1
NM_001005425	chr2	165351297	165362119	-	3304	1	Zfp663	0	0	0	0	0	0	NA	1
NM_001005426	chr5	137787802	137822621	+	2199	1	Zcwpw1	12.874	15.525	10.686	12.016	9.515	8.066	-0.449865	0.525483
NM_001005475	chrX	152179009	152225237	+	5192	1	Iqsec2	3.4	1.192	2.257	0.849	0.755	1.345	-1.3169	0.118823
NM_001005477	chr5	106452523	106458166	-	2309	1	Barhl2	0	0	0	0	0	0	NA	1
NM_001005481	chr17	38130249	38131190	-	940	1	Olfr132	0	0	0	0	0	0	NA	1
NM_001005485	chr17	37529957	37530997	+	1038	1	Olfr111	0	0	0.012	0.377	0	0.569	5.12943	0.270786
NM_001005488	chr7	107814586	107815506	+	919	1	Olfr467	0	0	0	0	0	0	NA	1
NM_001005507	chr1	152836995	152902646	-	5767	1	Smg7	2.511	3.738	2.052	1.974	1.707	1.886	-0.614475	0.336654
NM_001005508	chr1	171388960	171410239	+	4473	1	Arhgap30	27.123	15.832	19.844	18.26	15.558	14.068	-0.470307	0.564508
NM_001005509	chr3	58525821	58557501	+	2283	1	Eif2a	2.75	2.935	2.93	5.946	3.607	6.228	0.809286	0.19473
NM_001005510	chr12	75818318	76110928	+	21600	1	Syne2	0.179	0.216	0.421	0.209	0.184	0.185	-0.562395	0.63032
NM_001005520	chr1	174117091	174118014	-	922	1	Olfr231	0	0	0	0	0	0	NA	1
NM_001005524	chr16	59119148	59120068	-	919	1	Olfr194	0	0	0	0	0	0	NA	1
NM_001005568	chr2	111328421	111329338	+	916	1	Olfr1281	0	0	0	0	0	0	NA	1
NM_001005569	chr2	37219491	37220420	+	928	1	Olfr366	0	0	0	0	0	0	NA	1
NM_001005570	chr7	106891184	106892107	-	922	1	Olfr707	0	0	0	0	0	0	NA	1
NM_001005767	chr16	20279821	20302362	-	1310	1	Parl	25.723	44.739	57.447	52.641	59.699	65.939	0.429094	0.628406
NM_001005784	chr4	98395826	98497633	+	3313	1	Patj	0	0	0.3	0.6	0.127	0.389	1.10932	0.613712
NM_001005788	chr4	120930137	120951701	-	2356	1	Zfp69	0.148	2.441	0.345	0.566	1.929	0.584	0.122006	0.976771
NM_001005846	chr3	146150174	146195512	+	2476	1	Mcoln2	4.396	8.925	6.601	6.086	6.29	7.587	-0.0278228	0.985484
NM_001005847	chr8	53511702	53523422	+	1279	1	Aga	27.221	37.119	28.129	27.679	24.734	29.248	-0.226951	0.754731
NM_001005854	chr16	45416755	45492969	-	2115	1	Gm609	0	0.012	0	0.007	0	0	-0.0478376	1
NM_001005858	chr19	34607957	34613401	+	2009	1	Ifit3b	8.111	9.029	10.651	4.468	4.327	3.933	-1.18302	0.00378563
NM_001005859	chr3	130726827	130730398	-	485	1	Rpl34	199.732	177.1	192.747	306.53	225.187	357.286	0.561308	0.329285
NM_001005860	chr6	122990367	123024421	+	1084	1	Clec4a4	0.455	0.496	0.844	0.856	0.448	0.786	0.131134	0.970499
NM_001005865	chr8	40990912	41041931	-	4157	1	Mtus1	17.676	23.454	12.184	17.332	15.696	12.958	-0.253073	0.801741
NM_001005867	chr11	6395125	6406162	+	3936	1	Zmiz2	3.489	5.165	7.169	4.823	4.703	5.176	-0.163248	0.905901
NM_001005916	chr17	26973179	26976203	+	2780	1	Zbtb9	0.796	6.783	2.096	1.294	6.181	2.241	0.0405644	0.992711
NM_001007154	chr2	178193084	178338492	+	4628	1	Phactr3	0.021	0	0	0.1	0	0.005	2.17707	0.821359
NM_001007221	chr5	8092260	8368160	-	2718	1	Adam22	0.261	0.632	0.228	0.021	0.08	0.294	-0.784929	0.702549
NM_001007222	chr3	93651542	93652686	-	1142	1	Tdpoz2	0	0	0	0	0	0	NA	1
NM_001007223	chr8	114418034	114428133	+	2925	1	Clec3a	0	0	0	0	0	0	NA	1
NM_001007266	chr10	23938572	23941583	+	1017	1	Taar2	0	0	0	0	0	0	NA	1
NM_001007461	chr11	98626349	98638801	+	2187	1	Gsdma3	0	0	0	0	0	0	NA	1
NM_001007462	chr8	122619471	122622735	-	1135	1	Pabpn1l	0	0.011	0	0	0	0	-1.00962	1
NM_001007463	chr4	43651676	43653594	-	1334	1	Spag8	0	0	0	0	0	0.377	5.32504	0.537022
NM_001007472	chr6	85423886	85428877	+	1597	1	Noto	0	0	0	0	0	0	NA	1
NM_001007567	chr8	106200438	106210933	-	1518	1	Slc7a6os	1.727	7.646	2.488	2.742	6.476	2.628	0.0139746	0.997017
NM_001007568	chr15	76852141	76871435	-	3498	1	Zfp251	1.2	1.597	0.593	0.883	1.033	1.353	-0.0910355	0.968202
NM_001007569	chr7	16959679	16964607	+	4085	1	Pnmal1	0	0	0	0	0	0	NA	1
NM_001007570	chr8	70184340	70212281	-	3162	1	Slc25a42	0.624	0.774	1.537	0.39	0.904	0.919	-0.469688	0.800833
NM_001007571	chr8	84246235	84249761	-	656	1	D8Ertd738e	222.996	150.249	175.3	225.322	171.936	237.297	0.131931	0.920527
NM_001007572	chr6	41652770	41680723	-	2583	1	Trpv5	0	0	0	0	0	0	NA	1
NM_001007573	chr4	124855239	124862171	-	2721	1	Maneal	0	0.071	0	0	0	0	-3.79783	1
NM_001007575	chr13	67490167	67500522	-	2353	1	Zfp58	0.864	1.241	0.06	0.721	0.445	0.427	-0.468816	0.889716
NM_001007576	chrX	142079289	142196936	-	9976	1	Gucy2f	0	0.005	0	0	0	0	-1.80879	1
NM_001007577	chrX	166499815	166510478	-	4040	1	Tceanc	0.759	0.628	0.817	1.106	0.483	1.42	0.372311	0.82689
NM_001007578	chrX	134748455	134751419	-	2028	1	Armcx6	2.123	0.764	1.57	0.358	0.648	0.577	-1.57947	0.130482
NM_001007579	chr4	143567467	143573798	+	2097	1	BC080695	0	0	0	0	0	0	NA	1
NM_001007580	chrX	106420043	106485229	-	4783	1	Fndc3c1	0	0	0	0	0	0	NA	1
NM_001007581	chr2	165490112	165493314	-	1864	1	Trp53rka	0.484	4.474	0.152	1.424	1.89	0.774	-0.263207	0.952624
NM_001007582	chr8	21702524	21703647	-	496	1	AY761184	0	0	0	0	0	0	NA	1
NM_001007583	chr10	116986314	117025040	+	2707	1	Best3	0	0	0	0.145	0	0	4.80988	1
NM_001007584	chr11	94694498	94704499	-	1677	1	Gm11541	0	0	0	0	0	0	NA	1
NM_001007589	chr4	34550615	34566908	+	1712	1	Akirin2	1.377	3.113	1.016	1.669	0.82	1.558	-0.464635	0.793996
NM_001008230	chr16	23925548	23930794	-	2424	1	Rtp2	0	0	0	0	0	0	NA	1
NM_001008231	chr17	49456022	49564337	-	6017	1	Daam2	0.044	0.015	0.032	0	0.03	0	-1.74644	0.793996
NM_001008419	chr1	58278326	58379264	+	4738	1	Aox2	0	0	0	0	0.005	0.168	5.82652	0.357893
NM_001008420	chr15	21111452	21589533	+	5625	1	Cdh12	0	0	0	0	0	0	NA	1
NM_001008421	chr12	17348493	17430095	+	2963	1	Nol10	2.89	0.994	0.822	1.292	1.025	1.147	-0.541135	0.754642
NM_001008422	chr7	45002950	45016249	-	4164	1	Scaf1	8.771	9.746	8.64	6.262	9.173	6.976	-0.329193	0.658704
NM_001008423	chr12	80755447	80760715	-	4395	1	Ccdc177	0	0	0	0	0	0	NA	1
NM_001008426	chr1	153874345	153876871	+	2524	1	Teddm1b	0	0	0	0	0	0	NA	1
NM_001008427	chr7	42660108	42692718	-	3139	1	Zfp975	0.011	0.004	0	0	0.061	0.049	2.20594	1
NM_001008428	chr9	109217432	109234754	-	1499	1	Fbxw20	0	0	0	0	0	0	NA	1
NM_001008429	chr10	23949558	23950589	+	1030	1	Taar3	0	0	0	0	0	0	NA	1
NM_001008498	chr2	30031558	30048879	-	1789	1	Wdr34	0.955	4.712	1.203	1.678	6.251	2.645	0.647916	0.747717
NM_001008499	chr10	23960494	23961537	+	1042	1	Taar4	0	0	0	0	0	0	NA	1
NM_001008501	chr17	21707741	21725636	+	4201	1	Zfp760	0.312	0.091	0.012	0.086	0.018	0.068	-1.36912	0.691025
NM_001008543	chr19	53330408	53373293	+	2356	1	Mxi1	2.164	4.383	0.788	2.087	2.715	2.779	0.0196212	0.994145
NM_001008547	chr5	146182450	146185304	-	771	1	1700001J03Rik	0	0	0.886	0	0	0	-5.73572	0.492814
NM_001008549	chr7	43562370	43575461	+	3374	1	Zfp658	0.948	1.781	1.1	0.847	1.404	1.493	-0.0610898	0.975784
NM_001008550	chr12	79232347	79296282	-	9324	1	Zfyve26	2.079	1.106	1.454	1.254	1.351	0.681	-0.574377	0.59955
NM_001008700	chr7	125552271	125579474	+	5092	1	Il4ra	57.181	36.401	64.301	71.639	82.916	55.091	0.334225	0.750625
NM_001008702	chr15	6299789	6440709	+	3773	1	Dab2	26.949	38.339	16.902	42.07	31.721	33.165	0.30597	0.762223
NM_001008706	chr13	3854173	3854761	+	545	1	Calm5	0	0	0	0	0	0	NA	1
NM_001009545	chr12	113489565	113491835	+	2269	1	Adam6b	0	0	0	0	0	0	NA	1
NM_001009546	chr19	6105781	6115989	+	2669	1	Naaladl1	0	0	0	0	0	0.344	5.96148	0.447344
NM_001009547	chr8	43519864	43528137	-	2401	1	Adam26b	0	0	0	0	0	0	NA	1
NM_001009548	chr8	40793273	40797303	+	2585	1	Adam20	0	0	0	0	0	0	NA	1
NM_001009549	chrX	53772686	53776394	-	2609	1	Zfp36l3	0	0	0	0	0	0.008	0.913935	1
NM_001009550	chr4	62147832	62150841	-	747	1	Mup21	0	1.235	0.017	0	0	0.015	-5.04849	0.360094
NM_001009573	chr11	116062096	116077961	-	3932	1	Unc13d	9.647	5.245	9.76	4.765	7.39	11.896	-0.125528	0.951712
NM_001009574	chr10	23970706	23971719	+	1012	1	Taar5	0	0	0	0	0	0	NA	1
NM_001009575	chrX	135742692	135747326	+	2818	1	Armcx5	1.148	0.873	1.061	1.215	1.418	1.481	0.345891	0.781974
NM_001009818	chr5	93093416	93175075	+	5154	1	2023-09-11	1.325	2.187	0.9	1.877	1.885	3.369	0.657711	0.503114
NM_001009819	chr4	128759258	128769298	+	3383	1	A3galt2	0	0.011	0	0	0.004	0	-0.847013	1
NM_001009927	chr11	60728398	60732951	+	2516	1	Mief2	6.706	3.503	6.958	6.3	6.87	6.954	0.144165	0.931732
NM_001009947	chrX	35888832	36076562	+	6610	1	Dock11	0.493	0.19	0.138	1.42	0.371	0.909	1.61019	0.179392
NM_001009949	chr4	45395924	45408766	-	4432	1	Slc25a51	4.342	7.879	5.704	9.054	11.081	7.449	0.590326	0.371627
NM_001009950	chr8	119479603	119501698	-	2609	1	Slc38a8	0	0	0	0	0	0	NA	1
NM_001009951	chr8	56531522	56550566	-	1386	1	Cep44	5.163	4.584	5.301	3.38	5.002	3.627	-0.385696	0.698413
NM_001009952	chr7	33364343	33366319	-	515	1	Scgb2b20	0	0	0	0	0	0	NA	1
NM_001009978	chr2	79859025	79908399	-	1597	1	Pde1a	0	0	0	0.027	0	0.007	2.45199	1
NM_001010825	chr5	113735782	113740607	+	3156	1	Ficd	1.353	3.742	2.393	1.636	1.408	1.389	-0.778507	0.375086
NM_001010826	chr7	97453204	97459557	+	2306	1	Kctd14	0	0.333	0.386	0.39	0.343	0.583	0.844065	0.834278
NM_001010827	chr10	23999939	24001015	+	1075	1	Taar7b	0	0	0	0	0	0	NA	1
NM_001010828	chr10	23984609	23985646	-	1036	1	Taar6	0	0	0	0	0	0	NA	1
NM_001010829	chr10	23992405	23993481	-	1075	1	Taar7a	0	0	0	0	0	0	NA	1
NM_001010830	chr10	24076500	24077534	+	1033	1	Taar8a	0	0	0	0	0	0	NA	1
NM_001010831	chr10	24108488	24109534	-	1045	1	Taar9	0	0	0	0	0	0	NA	1
NM_001010833	chr17	35841498	35859670	+	7334	1	Mdc1	0.971	1.177	1.072	1.234	0.686	0.937	-0.228086	0.855249
NM_001010834	chr3	10331734	10335656	-	3920	1	Slc10a5	0.092	0.01	0	0	0	0.008	-3.34671	1
NM_001010835	chr10	24037614	24038690	+	1075	1	Taar7e	0	0	0	0	0	0	NA	1
NM_001010836	chr7	19361216	19378533	+	3115	1	Ppp1r13l	0.301	0.308	0.298	0.615	0.652	0.2	0.641683	0.74418
NM_001010837	chr10	24091260	24092294	-	1033	1	Taar8b	0	0	0	0	0	0	NA	1
NM_001010838	chr10	24027222	24028298	+	1075	1	Taar7d	0	0	0	0	0	0	NA	1
NM_001010839	chr10	24049510	24050586	+	1075	1	Taar7f	0	0	0	0	0	0	NA	1
NM_001010840	chr10	24100843	24101951	-	1106	1	Taar8c	0	0	0	0	0	0	NA	1
NM_001010937	chr14	57123301	57133611	-	2102	1	Gjb6	0	0	0	0	0	0	NA	1
NM_001010973	chr13	54192129	54222432	+	2784	1	Hrh2	5.032	1.569	1.843	2.688	3.568	1.189	-0.274004	0.913933
NM_001011517	chr2	88677857	88678813	+	955	1	Olfr1193	0	0	0	0	0	0	NA	1
NM_001011518	chr17	37196806	37197966	-	1159	1	Olfr94	0	0	0	0	0	0	NA	1
NM_001011519	chr2	87833041	87833985	+	943	1	Olfr1148	0	0	0	0	0	0	NA	1
NM_001011520	chr7	86268730	86269811	-	1079	1	Olfr310	0	0	0	0	0	0	NA	1
NM_001011523	chr9	38592803	38595161	+	1272	1	Olfr913	0	0	0	0	0	0	NA	1
NM_001011524	chr19	11854995	11855951	-	955	1	Olfr1418	0	0	0	0	0	0	NA	1
NM_001011525	chr1	92490818	92491753	-	934	1	Olfr1415	0	0	0	0	0	0	NA	1
NM_001011527	chr7	108544527	108545498	+	970	1	Olfr503	0	0	0	0	0	0	NA	1
NM_001011528	chr6	42486163	42487214	-	1049	1	Olfr456	0.08	0.049	0.049	0.069	0	0	-1.30296	1
NM_001011529	chr2	89666928	89667884	-	955	1	Olfr1251	0	0	0	0	0	0	NA	1
NM_001011530	chr14	49928563	49929568	-	1003	1	Olfr723	0	0	0	0	0	0	NA	1
NM_001011531	chr11	58542447	58543483	-	1034	1	Olfr329-ps	0	0	0	0	0	0	NA	1
NM_001011532	chr2	86084730	86085854	-	1122	1	Olfr1037	0	0	0	0	0	0	NA	1
NM_001011533	chr7	105288095	105289060	+	964	1	Olfr688	0	0	0	0	0	0	NA	1
NM_001011534	chr2	85352995	85353924	-	928	1	Olfr988	0	0	0	0	0	0	NA	1
NM_001011535	chr2	88446019	88449121	-	1173	1	Olfr1182	0	0	0	0	0	0	NA	1
NM_001011536	chr7	102856321	102858765	-	1062	1	Olfr566	0	0	0	0	0	0	NA	1
NM_001011542	chr7	106908125	106915123	+	1145	1	Olfr1532-ps1	0	0	0	0	0	0	NA	1
NM_001011662	chr16	58915686	58918486	-	1138	1	Olfr180	0	0	0	0	0	0	NA	1
NM_001011684	chr1	38939149	38950276	+	989	1	Nms	0	0	0	0	0	0	NA	1
NM_001011687	chr14	51922160	51922773	-	611	1	Rnase13	0	0	0	0	0	0	NA	1
NM_001011695	chr2	85607964	85608908	-	943	1	Olfr1000	0	0	0	0	0	0	NA	1
NM_001011707	chr19	39113898	39186756	+	1619	1	Cyp2c66	0	0	0	0.018	0	0	0.913935	1
NM_001011721	chr17	37313411	37314437	-	1024	1	Olfr102	0	0	0	0	0	0	NA	1
NM_001011732	chr2	153031852	153055775	+	2706	1	Xkr7	0	0.005	0	0	0	0	-1.00962	1
NM_001011733	chr15	98186013	98195542	-	2078	1	Olfr288	0	0	0	0	0	0	NA	1
NM_001011734	chr2	87268846	87269769	+	922	1	Olfr1116	0	0	0	0	0	0	NA	1
NM_001011735	chr2	86455328	86456269	-	940	1	Olfr1066	0	0	0	0	0	0	NA	1
NM_001011736	chr16	59328590	59329507	-	916	1	Olfr205	0	0	0	0	0	0	NA	1
NM_001011737	chr10	78611669	78618074	-	1156	1	Olfr1357	0	0	0	0	0	0	NA	1
NM_001011738	chr14	50618224	50619195	+	970	1	Olfr744	0	0	0	0	0	0	NA	1
NM_001011739	chr9	38061322	38062251	+	928	1	Olfr885	0	0	0	0	0	0	NA	1
NM_001011740	chr11	59612966	59614225	+	1258	1	Olfr225	0	0	0	0	0	0	NA	1
NM_001011741	chr11	49470054	49471181	+	1125	1	Olfr1386	0	0	0	0	0	0	NA	1
NM_001011742	chr7	108054984	108055967	+	982	1	Olfr479	0	0	0	0	0	0	NA	1
NM_001011743	chr11	58597345	58598466	+	1119	1	Olfr324	0	0	0	0	0	0	NA	1
NM_001011748	chr9	20054466	20055461	-	994	1	Olfr867	0	0	0	0	0	0	NA	1
NM_001011749	chr7	106864982	106865929	+	946	1	Olfr704	0	0	0	0	0	0	NA	1
NM_001011750	chr7	86615636	86616643	-	1006	1	Olfr294	0	0	0	0	0	0	NA	1
NM_001011751	chr7	86488551	86489549	-	997	1	Olfr298	0	0	0	0	0	0	NA	1
NM_001011752	chr7	86663664	86664674	+	1009	1	Olfr293	0	0	0	0	0	0	NA	1
NM_001011753	chr17	37609785	37610779	-	992	1	Olfr115	0	0	0	0	0	0	NA	1
NM_001011754	chr14	50345376	50346440	-	1063	1	Olfr735	0	0	0	0	0	0	NA	1
NM_001011755	chr7	104975042	104975983	-	940	1	Olfr671	0	0	0	0	0	0	NA	1
NM_001011756	chr9	39318647	39319612	-	964	1	Olfr948	0	0	0	0	0	0	NA	1
NM_001011757	chr7	104703569	104704603	+	1033	1	Olfr663	0	0	0	0	0	0	NA	1
NM_001011758	chr2	85799339	85800268	-	928	1	Olfr1016	0	0	0	0	0	0	NA	1
NM_001011759	chr2	85991819	85992829	+	1009	1	Olfr1031	0	0	0	0	0	0	NA	1
NM_001011760	chr11	58786139	58787269	+	1128	1	Olfr314	0	0	0	0	0	0	NA	1
NM_001011761	chr2	89282196	89283131	-	934	1	Olfr1229	0	0	0	0	0	0	NA	1
NM_001011767	chr7	86465413	86466405	+	991	1	Olfr299	0	0	0	0	0	0	NA	1
NM_001011769	chr11	58732096	58733223	-	1125	1	Olfr317	0	0	0	0	0	0	NA	1
NM_001011770	chr11	58489719	58492499	-	1597	1	Olfr332	0	0	0	0	0	0	NA	1
NM_001011771	chr2	86732675	86733610	-	934	1	Olfr1089	0	0	0	0	0	0	NA	1
NM_001011773	chr2	111449142	111450059	+	916	1	Olfr1287	0	0	0	0	0	0	NA	1
NM_001011774	chr2	85951065	85952039	+	973	1	Olfr1028	0	0	0	0	0	0	NA	1
NM_001011775	chr19	11870146	11871305	-	1157	1	Olfr1419	0	0	0	0	0	0	NA	1
NM_001011776	chr7	140335864	140336781	+	916	1	Olfr527	0	0	0	0	0	0	NA	1
NM_001011777	chr2	86159345	86160441	-	1094	1	Olfr1042	0	0	0	0	0	0	NA	1
NM_001011778	chr15	98312589	98313548	-	958	1	Olfr285	0	0	0	0	0	0	NA	1
NM_001011779	chr15	98226675	98234450	-	1445	1	Olfr286	0	0	0	0	0	0	NA	1
NM_001011780	chr15	98206971	98221056	-	1771	1	Olfr287	0	0	0	0	0	0	NA	1
NM_001011782	chr7	102476773	102477902	-	1127	1	Olfr543	0	0	0	0	0	0.01	0.913935	1
NM_001011784	chr2	86130702	86131661	-	958	1	Olfr1039	0	0	0	0	0	0	NA	1
NM_001011785	chr2	85330967	85331896	-	928	1	Olfr987	0	0	0	0	0	0	NA	1
NM_001011787	chr2	111944516	111945454	-	937	1	Olfr1307	0	0	0	0	0	0	NA	1
NM_001011788	chr19	12228519	12229562	-	1042	1	Olfr1432	0	0	0	0	0	0	NA	1
NM_001011789	chr11	59570782	59571738	-	955	1	Olfr222	0	0	0	0	0	0	NA	1
NM_001011790	chr11	49535187	49536122	+	934	1	Olfr1382	0	0	0	0	0	0	NA	1
NM_001011791	chr16	59109625	59110633	-	1006	1	Olfr193	0	0	0	0	0	0	NA	1
NM_001011792	chr16	59361299	59362216	-	916	1	Olfr207	0	0	0	0	0	0	NA	1
NM_001011793	chr7	103328488	103329447	+	958	1	Olfr598	0	0	0	0	0	0	NA	1
NM_001011794	chrX	49885469	49886401	-	931	1	Olfr1322	0	0	0	0	0	0	NA	1
NM_001011795	chr2	111230853	111231791	-	937	1	Olfr1275	0	0	0	0	0	0	NA	1
NM_001011796	chr2	89629940	89630896	-	955	1	Olfr1249	0	0	0	0	0	0	NA	1
NM_001011797	chr10	129350565	129351509	+	943	1	Olfr782	0	0	0	0	0	0	NA	1
NM_001011798	chr9	38047224	38048153	+	928	1	Olfr884	0	0	0	0	0	0	NA	1
NM_001011799	chr6	42744039	42744992	+	952	1	Olfr453	0	0	0	0	0	0	NA	1
NM_001011800	chr6	116506516	116517965	+	2668	1	Olfr212	0	0	0	0	0	0	NA	1
NM_001011801	chr6	116540455	116541438	+	982	1	Olfr213	0	0	0	0	0	0	NA	1
NM_001011802	chr2	112155898	112157007	+	1107	1	Olfr1318	0	0	0	0	0	0	NA	1
NM_001011803	chr2	111911990	111912928	-	937	1	Olfr1306	0	0	0	0	0	0	NA	1
NM_001011804	chr2	88929378	88930313	-	934	1	Olfr1211	0	0	0	0	0	0	NA	1
NM_001011805	chr11	49494535	49495464	+	928	1	Olfr1385	0	0	0	0	0	0	NA	1
NM_001011806	chr9	38430284	38431219	+	934	1	Olfr901	0	0	0	0	0	0	NA	1
NM_001011807	chr16	59085552	59086481	-	928	1	Olfr191	0	0	0	0	0	0	NA	1
NM_001011808	chr16	59201504	59202424	-	919	1	Olfr198	0	0	0	0	0	0	NA	1
NM_001011809	chr14	50139702	50140637	-	934	1	Olfr728	0	0	0	0	0	0	NA	1
NM_001011810	chr7	108158918	108159871	-	952	1	Olfr485	0	0	0	0	0	0	NA	1
NM_001011811	chr7	108211583	108212527	-	943	1	Olfr487	0	0	0	0	0	0	NA	1
NM_001011812	chr9	39393793	39394737	+	943	1	Olfr951	0	0	0	0	0	0	NA	1
NM_001011813	chr17	37151032	37151970	-	937	1	Olfr93	0	0	0	0	0	0	NA	1
NM_001011814	chr7	140201812	140202768	-	955	1	Olfr524	0	0	0	0	0	0	NA	1
NM_001011815	chr7	140466203	140467165	+	961	1	Olfr533	0	0	0	0	0	0	NA	1
NM_001011816	chr2	88423088	88424023	-	934	1	Olfr1181	0	0	0	0	0	0	NA	1
NM_001011818	chr11	58757667	58758587	+	919	1	Olfr316	0	0	0	0	0	0	NA	1
NM_001011819	chr11	58831156	58832082	+	925	1	Olfr312	0	0	0	0	0	0	NA	1
NM_001011820	chr13	21702974	21703965	+	989	1	Olfr1359	0	0	0	0	0	0	NA	1
NM_001011821	chr10	129704880	129705824	+	943	1	Olfr804	0	0	0	0	0	0	NA	1
NM_001011822	chr10	129462678	129463616	+	937	1	Olfr787	0	0	0	0	0	0	NA	1
NM_001011823	chr9	18987990	18988928	+	937	1	Olfr834	0	0.014	0	0	0	0	-1.00962	1
NM_001011824	chr9	18944650	18945588	+	937	1	Olfr832	0	0	0	0	0	0	NA	1
NM_001011825	chr2	87033281	87034219	-	937	1	Olfr1105	0	0	0	0	0	0	NA	1
NM_001011826	chr9	39750388	39751320	+	931	1	Olfr967	0	0	0	0	0	0	NA	1
NM_001011827	chr9	39669059	39669994	+	934	1	Olfr963	0	0	0	0	0	0	NA	1
NM_001011828	chr7	86385657	86386658	-	1000	1	Olfr304	0	0	0	0	0	0	NA	1
NM_001011829	chr17	37952051	37953022	-	970	1	Olfr761	0	0	0	0	0	0	NA	1
NM_001011830	chr17	37696685	37701720	+	1112	1	Olfr119	0	0	0	0	0	0	NA	1
NM_001011831	chr19	13827459	13828394	-	934	1	Olfr1500	0	0	0	0	0	0	NA	1
NM_001011832	chr19	13654446	13655396	+	949	1	Olfr1490	0	0	0	0	0	0	NA	1
NM_001011833	chr2	87710972	87711904	-	931	1	Olfr1137	0	0	0	0	0	0	NA	1
NM_001011834	chr2	87867993	87868925	+	931	1	Olfr1152	0	0	0	0	0	0	NA	1
NM_001011835	chr2	88049678	88050622	-	943	1	Olfr1162	0	0	0	0	0	0	NA	1
NM_001011836	chr2	87575086	87576030	+	943	1	Olfr1129	0	0	0	0	0	0	NA	1
NM_001011837	chr14	50710332	50711255	+	922	1	Olfr748	0	0	0	0	0	0	NA	1
NM_001011839	chr19	12321887	12325066	-	1032	1	Olfr1437	0	0	0	0	0	0	NA	1
NM_001011840	chr19	13234252	13235184	+	931	1	Olfr1463	0	0	0	0	0.055	0	1.85128	1
NM_001011841	chr19	13313360	13314283	-	922	1	Olfr1465	0	0	0	0	0	0	NA	1
NM_001011842	chr19	13470972	13471916	+	943	1	Olfr1474	0	0	0	0	0	0	NA	1
NM_001011845	chr7	103320413	103321360	+	946	1	Olfr597	0	0	0	0	0	0	NA	1
NM_001011846	chr7	108868208	108869152	-	943	1	Olfr517	0	0.027	0	0	0	0	-1.00962	1
NM_001011847	chr7	103172691	103173635	-	943	1	Olfr591	0	0	0	0	0	0	NA	1
NM_001011848	chr7	105024025	105024966	-	940	1	Olfr675	0	0	0	0	0	0	NA	1
NM_001011849	chr10	129540539	129541474	+	934	1	Olfr792	0	0	0	0	0	0	NA	1
NM_001011850	chr19	13919022	13919972	+	949	1	Olfr1505	0	0	0	0	0	0	NA	1
NM_001011851	chr11	74364671	74365609	+	937	1	Olfr412	0	0	0	0	0	0	NA	1
NM_001011852	chr2	85975213	85976273	+	1058	1	Olfr1029	0	0	0	0	0	0	NA	1
NM_001011853	chr19	12073695	12074630	-	934	1	Olfr1425	0	0	0	0	0	0	NA	1
NM_001011854	chr7	103442140	103443150	-	1008	1	Olfr605	0	0	0	0	0	0	NA	1
NM_001011855	chr16	19565940	19566881	-	940	1	Olfr169	0	0	0	0	0	0	NA	1
NM_001011856	chr4	118868783	118869736	+	952	1	Olfr1331	0	0	0	0	0	0	NA	1
NM_001011857	chr7	105180361	105181311	-	949	1	Olfr685	0	0	0	0	0	0	NA	1
NM_001011858	chr7	108564837	108565793	-	955	1	Olfr504	0	0	0	0	0	0	NA	1
NM_001011859	chr9	39719229	39720167	+	937	1	Olfr965	0	0	0	0	0	0	NA	1
NM_001011860	chr2	89124794	89125729	-	934	1	Olfr1222	0	0	0	0	0	0	NA	1
NM_001011861	chr11	58501598	58502572	-	973	1	Olfr331	0	0	0	0	0	0	NA	1
NM_001011862	chr7	106790049	106790999	-	949	1	Olfr699	0	0	0	0	0	0	NA	1
NM_001011863	chr11	74269391	74270362	+	970	1	Olfr406	0	0	0	0	0	0	NA	1
NM_001011864	chr9	38664913	38665842	-	928	1	Olfr917	0	0	0	0	0	0	NA	1
NM_001011865	chr7	103670103	103671029	-	925	1	Olfr624	0	0	0	0	0	0	NA	1
NM_001011866	chr7	86306185	86307111	-	925	1	Olfr309	0	0	0	0	0	0	NA	1
NM_001011867	chr7	140574155	140575087	+	931	1	Olfr538	0	0	0	0	0	0	NA	1
NM_001011868	chr2	88391249	88392220	+	970	1	Olfr1178	0	0	0	0	0	0	NA	1
NM_001011869	chr6	42790041	42790994	+	952	1	Olfr452	0	0	0	0	0	0	NA	1
NM_001011870	chr4	118916524	118917465	-	940	1	Olfr1329	0	0	0	0	0	0	NA	1
NM_001011871	chr7	108612309	108613253	+	943	1	Olfr506	0	0	0	0	0	0	NA	1
NM_001011872	chr2	86046444	86047466	+	1020	1	Olfr1034	0	0	0	0	0	0.011	0.913935	1
NM_001011873	chr1	13668771	13701723	+	1920	1	Xkr9	0	0.08	0	0	0	0.142	0.937476	1
NM_001011874	chr1	3214482	3671498	-	3629	1	Xkr4	0	0	0	0	0	0	NA	1
NM_001011875	chr14	51056698	51057242	-	542	1	Rnase12	0	1.749	2.45	0.562	2.167	2.823	0.3752	0.949403
NM_001011876	chr14	44001664	44006418	-	710	1	Ang6	0	0	0	0	0	0	NA	1
NM_001011877	chr14	51049451	51050163	-	710	1	Rnase11	0	0	0	0	0	0	NA	1
NM_001012236	chr9	109057932	109059251	-	1056	1	Trex1	448.848	249.378	393.808	256.434	234.109	304.696	-0.543318	0.48328
NM_001012265	chr9	19712829	19713758	+	928	1	Olfr857	0	0	0	0	0	0	NA	1
NM_001012266	chr9	19035125	19036060	+	934	1	Olfr835	0	0	0	0	0	0	NA	1
NM_001012269	chr14	52349103	52350044	-	940	1	Olfr1513	0	0	0	0	0	0	NA	1
NM_001012305	chr2	14388398	14494977	+	2661	1	Slc39a12	0.149	0.053	0.01	0.005	0.053	0.46	1.14384	0.816857
NM_001012306	chr3	98741476	98762410	-	1485	1	Hsd3b3	4.033	1.561	1.589	0.176	0.37	0.53	-2.78839	0.00259697
NM_001012307	chr8	21055040	21056016	+	414	2	Defa23	0	0	0	0	0	0	NA	1
NM_001012309	chr11	77044292	77078437	-	3107	1	Nsrp1	1.281	0.169	0.954	1.685	0.888	1.041	0.466967	0.852305
NM_001012310	chr12	108851129	108856815	+	1572	1	Slc25a47	23.838	9.706	21.837	6.864	4.597	3.504	-1.97996	0.00222942
NM_001012311	chr13	21421275	21441053	-	3111	1	Pgbd1	0	0	0	0	0	0	NA	1
NM_001012323	chr4	62050235	62054117	-	877	1	Mup20	9.393	34.02	0.794	1.769	4.804	7.726	-1.608	0.395307
NM_001012324	chr13	49504810	49532789	+	3584	1	Ecm2	0	0	0.029	0.02	0	0.03	0.821394	1
NM_001012363	chr5	38349273	38483385	-	3389	1	Slc2a9	1.483	1.315	1.16	0.792	0.859	0.542	-0.911401	0.25212
NM_001012396	chr2	14026831	14056035	-	878	1	Hacd1	0.849	1.955	0.984	2.527	5.714	3.996	1.65249	0.0664456
NM_001012400	chr4	119225138	119232724	-	1860	1	AU022252	8.877	4.608	7.519	9.801	5.319	6.968	-0.0155972	0.994144
NM_001012401	chr7	30553301	30555443	+	1325	1	Hspb6	2.523	3.452	3.775	1.926	2.948	2.755	-0.392816	0.729687
NM_001012402	chr17	24752988	24758684	+	1231	1	Hs3st6	0	0	0	0	0.342	0	4.94298	1
NM_001012449	chr13	67069398	67097976	-	2437	1	Zfp708	0	0.005	0.042	0.065	0.21	0.305	3.46138	0.20437
NM_001012451	chr4	32804035	32950826	-	4426	1	Ankrd6	0	0	0	0	0.003	0	0.913935	1
NM_001012520	chr6	129697218	129717132	-	830	1	Klri1	0.029	0.201	0.047	0	0	0.369	0.260443	0.982192
NM_001012638	chr8	105698155	105701228	-	1549	1	Acd	18.975	19.65	28.07	27.002	21.684	29.392	0.163826	0.88826
NM_001012640	chr8	20943694	20944748	-	482	1	AY761185	0	0	0	0	0	0	NA	1
NM_001012704	chr2	164685107	164687706	+	1070	1	Wfdc13	0	0	0	0	0	0	NA	1
NM_001012723	chr2	164634708	164638802	-	1115	1	Wfdc16	0	0	0	0	0	0	NA	1
NM_001012725	chr2	164613700	164618213	+	801	1	Wfdc6b	0	0	0	0	0	0	NA	1
NM_001012726	chr5	113357294	113357821	+	525	1	Aym1	0	0	0	0	0	0	NA	1
NM_001012765	chr16	35154864	35305743	+	7003	1	Adcy5	0	0.002	0	0	0	0	-1.00962	1
NM_001012766	chr14	44102887	44103357	+	469	1	Ear12	243.521	316.627	351.178	427.999	331.57	443.411	0.344037	0.614121
NM_001013012	chr7	6131489	6155971	-	1894	1	Zfp787	1.924	19.074	4.642	3.055	15.766	4.639	-0.0825089	0.981565
NM_001013013	chr11	67798271	67816002	+	1115	1	Dhrs7c	0	0	0	0	0	0	NA	1
NM_001013019	chr19	8850768	8853909	+	2596	1	Lrrn4cl	0	0	0	0	0	0	NA	1
NM_001013022	chr15	89377449	89379254	-	1033	1	Odf3b	0.629	0.31	0.412	0	0	0.434	-1.73143	0.729615
NM_001013024	chr3	32817626	32935257	+	4663	1	Usp13	0	0	0	0	0	0	NA	1
NM_001013026	chr3	100938860	100969663	-	4516	1	Ttf2	2.764	2.51	4.09	2.665	0.628	1.483	-1.0472	0.318033
NM_001013028	chr10	85102627	85117747	+	3773	1	Tmem263	0.067	0.068	0.003	0.035	0.017	0.411	1.62835	0.661126
NM_001013362	chr15	79786351	79834333	-	4862	1	Npcd	0.094	0.221	0.106	0.078	0.116	0.137	-0.362049	0.910185
NM_001013365	chr11	4236785	4241026	+	1902	1	Osm	0.544	0.411	0.007	5.322	8.585	4.419	4.18144	4.48e-05
NM_001013366	chr6	34880426	34910831	-	2620	1	Wdr91	7.468	6.498	10.913	7.152	7.134	5.844	-0.374324	0.687001
NM_001013367	chr15	5143861	5181899	+	4644	1	Prkaa1	2.823	2.662	3.15	4.588	3.796	4.179	0.475785	0.441975
NM_001013369	chr2	170496428	170519070	+	813	1	Pfdn4	7.692	8.146	9.244	12.005	7.522	14.907	0.39191	0.703892
NM_001013370	chr10	41887439	41908436	+	2600	1	Sesn1	10.749	49.384	18.572	23.756	31.788	18.654	-0.074993	0.973876
NM_001013371	chr16	35926515	35939027	-	5174	1	Dtx3l	20.363	14.64	14.54	10.517	7.888	6.313	-1.07274	0.0413698
NM_001013372	chr12	87442848	87444017	-	1167	1	Nrp	2.236	3.436	2.165	2.883	3.107	4.495	0.373821	0.764414
NM_001013373	chr9	45319100	45347580	+	3229	1	Tmprss13	0	0	0	0	0	0	NA	1
NM_001013374	chr1	36423186	36445271	-	2247	1	Lman2l	27.916	33.483	38.981	29.147	38.43	31.91	-0.0678162	0.9577
NM_001013375	chr11	93859243	93885766	-	2597	1	Utp18	0.116	4.065	0.556	0.743	2.315	0.972	-0.164767	0.9706
NM_001013376	chr2	3328949	3332628	-	1023	1	Rpp38	0.741	0.952	0.378	1.177	0.973	2.008	0.955113	0.551004
NM_001013377	chr4	43496144	43508747	-	2388	1	Arhgef39	3.984	6.582	7.001	2.782	3.806	3.579	-0.835283	0.179829
NM_001013379	chr8	69209046	69230539	+	2990	1	Zfp930	0.004	0.133	0.28	1.45	1.02	0.57	2.79014	0.0558458
NM_001013380	chr8	104417674	104443047	-	4618	1	Dync1li2	3.003	3.623	3.031	2.299	4.238	2.956	-0.0712159	0.965399
NM_001013381	chr11	94539798	94549207	-	4140	1	Rsad1	0.041	0.532	0.221	0.385	0.176	0.161	-0.117312	0.977072
NM_001013382	chr1	167445675	167466780	-	1133	1	Lrrc52	0	0	0	0	0	0	NA	1
NM_001013384	chr8	84125989	84132517	+	2068	1	Podnl1	0.058	0.558	0.468	0.168	0.253	0.074	-1.12276	0.692422
NM_001013386	chr11	83410072	83421039	+	3476	1	Rasl10b	0	0	0	0	0	0	NA	1
NM_001013389	chr13	24992295	25020317	-	2148	1	Mrs2	0.179	1.032	0.084	0.311	0.44	0.097	-0.567362	0.887309
NM_001013390	chr9	45138624	45154156	+	4750	1	Scn4b	0	0.027	0	0	0	0.173	2.74161	0.773082
NM_001013391	chr10	117344668	117376973	-	6522	1	Cpsf6	2.423	5.25	2.714	5.223	4.062	2.964	0.215898	0.878493
NM_001013393	chr4	73401032	73405072	-	1315	1	Gm11487	0	0	0	0	0	0	NA	1
NM_001013405	chr9	122805547	122836332	+	3026	1	Tcaim	0.707	0.339	0.17	0.671	0.338	0.43	0.156826	0.962695
NM_001013411	chr10	31689319	32889915	-	3196	1	Nkain2	0	0.004	0	0	0	0	-1.00962	1
NM_001013412	chr5	135560448	135563569	-	278	1	Ccl26	0.087	0	0	0	0	0	-1.00962	1
NM_001013441	chr10	84917613	85018337	+	4831	1	Ric8b	0.229	0.917	0.6	0.462	0.515	0.342	-0.409472	0.832624
NM_001013575	chr17	37563239	37569451	-	1665	1	Olfr112	0	0	0	0	0	0	NA	1
NM_001013577	chr4	59769647	59783855	-	3209	1	Inip	5.352	8.83	5.013	7.335	4.177	7.07	-0.0863988	0.957265
NM_001013607	chr11	70513516	70514616	-	667	1	Vmo1	1.064	0.038	0.348	0.457	0.115	0	-1.44954	0.793996
NM_001013609	chr8	27344394	27349188	+	1762	1	Tex24	0	0	0	0	0	0	NA	1
NM_001013616	chr7	104218795	104235152	+	3817	1	Trim6	0	0.211	0	0	0	0.086	-1.266	0.922031
NM_001013741	chr15	98803782	98807925	-	3736	1	Ddn	0	0	0	0	0	0	NA	1
NM_001013745	chr17	37002525	37010729	+	1839	1	Zfp57	0.013	0.049	0	0	0.028	0.042	0.159829	1
NM_001013749	chr17	45541940	45549677	-	4846	1	Tmem151b	0	0	0	0	0	0	NA	1
NM_001013750	chr1	28776122	28780252	-	2878	1	Gm597	0	0	0	0	0	0	NA	1
NM_001013751	chr5	134557254	134560171	-	2915	1	Syna	0	0	0	0	0	0.007	0.913935	1
NM_001013753	chr14	84443563	84537060	+	9503	1	Pcdh17	0.038	0.003	0.035	0.055	0	0.121	1.08112	0.840752
NM_001013754	chr18	62180100	62184401	+	980	1	Gm9949	1.166	2.327	2.762	2.412	2.657	2.654	0.260383	0.890759
NM_001013756	chr4	135541888	135573632	-	2773	1	Grhl3	0	0	0	0	0	0.477	6.4996	0.318283
NM_001013757	chr6	13185611	13224965	-	3964	1	Vwde	0	0	0	0	0	0	NA	1
NM_001013759	chr11	83421635	83429521	-	2935	1	Gas2l2	0	0	0	0	0	0	NA	1
NM_001013760	chrX	76264306	76267673	+	1006	1	Cldn34b3	0	0	0	0	0	0	NA	1
NM_001013764	chr8	93020215	93048192	-	1963	1	Ces1a	0	0	0	0	0	0.006	0.913935	1
NM_001013765	chr7	11005745	11010547	+	2270	1	Zscan4c	0	0	0	0	0	0	NA	1
NM_001013767	chr17	45630204	45659309	-	2551	1	Capn11	0.038	0.005	0	0.176	0.005	0	1.89315	0.816857
NM_001013769	chr13	67173182	67183498	+	2039	1	Rsl1	1.345	1.175	0.816	1.124	0.144	1.415	-0.391551	0.892711
NM_001013770	chr19	33555160	33590311	-	2829	1	Lipo3	1.003	2.346	1.349	3.137	4.143	4.303	1.27769	0.0343532
NM_001013773	chr5	138225904	138251875	+	2304	1	Nxpe5	1.284	0.512	2.434	6.175	4.66	4.478	1.76219	0.0462055
NM_001013774	chr5	144983744	145009636	-	2233	1	Kpna7	0	0	0	0	0	0	NA	1
NM_001013776	chr9	109601116	109626059	-	1478	1	Fbxw24	0	0	0	0	0	0	NA	1
NM_001013777	chr14	33967070	33978764	-	4297	1	Zfp488	0	0	0	0	0	0	NA	1
NM_001013779	chr1	173420604	173466036	+	2526	1	Aim2	4.975	3.276	3.659	5.914	4.311	6.849	0.439394	0.6416
NM_001013780	chr4	141618825	141623834	-	2675	1	Slc25a34	0.081	0.048	0	0.239	0	0.323	2.04296	0.677489
NM_001013783	chr11	46404728	46407985	+	2186	1	Fam71b	0	0	0	0	0	0	NA	1
NM_001013784	chr11	74619605	74641516	+	3996	1	Ccdc92b	0	0.051	0.013	0.004	0	0	-3.19576	1
NM_001013785	chr13	4233740	4248359	+	1231	1	Akr1c19	1.719	1.311	0.775	6.515	4.605	7.049	2.18624	0.000320944
NM_001013787	chr13	22805580	22806518	-	937	1	Vmn1r209	0	0	0	0	0	0	NA	1
NM_001013792	chr15	27605921	27630693	-	1480	1	Otulin	3.104	3.843	3.353	3.567	3.545	2.806	-0.104476	0.946532
NM_001013799	chr1	44009408	44020006	-	1079	1	Mettl21c	0	0.024	0	0	0	0	-1.00962	1
NM_001013804	chr3	93197273	93221376	+	7662	1	Flg2	0	0	0	0	0	0	NA	1
NM_001013806	chr3	157947000	158008034	+	4302	1	Ankrd13c	0.106	1.024	0.327	0.667	0.659	0.328	0.207902	0.953782
NM_001013810	chr7	38518139	38528193	-	3436	1	Gm5591	0	0	0	0	0	0	NA	1
NM_001013811	chr7	68273839	68363089	+	2807	1	Fam169b	0.317	1.2	0.84	0.858	1.055	0.012	-0.296969	0.950824
NM_001013814	chr9	108296905	108302302	+	2036	1	Amt	0.071	0.101	1.595	0.007	0.451	0.231	-1.40808	0.701618
NM_001013816	chr14	51552790	51662953	+	1574	1	Gm5622	0	0	0	0	0	0	NA	1
NM_001013817	chr1	85600703	85645036	+	2397	1	Sp140	6.693	7.434	8.551	7.254	6.625	6.365	-0.222005	0.8029
NM_001013820	chr19	8062209	8131982	-	1992	1	Slc22a28	0.048	0.051	0.032	0	0	0.269	0.906536	0.92382
NM_001013823	chr11	99850655	99851605	-	948	1	Krtap4-16	0	0	0	0	0	0	NA	1
NM_001013824	chr12	88270635	88274497	-	1838	1	Gm5662	0	0	0	0	0	0	NA	1
NM_001013826	chr14	21676572	21714576	-	1097	1	Dupd1	0	0	0	0	0	0	NA	1
NM_001013829	chr2	122348892	122368918	-	1550	1	Shf	0	0.314	0.058	0.178	0.922	0.254	1.90052	0.57585
NM_001013832	chr17	13051321	13052280	-	958	1	Gpr31b	0	0.094	0.229	0.091	0.506	0.148	1.08978	0.853419
NM_001013833	chr19	30564487	31765033	-	6958	1	Prkg1	0.009	0.006	0	0	0	0.009	-0.982686	1
NM_001014390	chr10	118859349	118868903	-	2132	1	Dyrk2	1.54	2.74	1.276	1.231	0.964	0.477	-1.07669	0.314636
NM_001014394	chr5	30193431	30205722	-	3083	1	Adgrf3	0	0	0	0	0	0	NA	1
NM_001014397	chr4	147553277	147585201	+	2819	1	Zfp985	0.009	0.005	0.005	0.01	0	0	-1.53054	1
NM_001014398	chr9	57236556	57249864	+	2686	1	Trcg1	0	0	0	0	0	0	NA	1
NM_001014399	chr16	56477846	56690135	+	3854	1	Abi3bp	0	0.023	0.003	0	0.053	0	1.01088	1
NM_001014761	chr9	45117876	45130070	+	4556	1	Scn2b	0	0.006	0.011	0	0	0.122	2.81631	0.735677
NM_001014836	chr10	81364024	81365820	-	689	1	4930404N11Rik	2.147	8.683	3.686	3.599	12.359	4.362	0.494052	0.816817
NM_001014900	chr4	119422684	119453899	+	1495	1	Zmynd12	0.032	0.009	0.509	0	0	0	-6.0169	0.183956
NM_001014973	chr12	35047189	35147477	+	6198	1	Snx13	0.96	0.947	1.439	2.167	1.934	2.412	0.892784	0.129029
NM_001014974	chr1	74661702	74701832	+	8142	1	Ttll4	0.111	0.396	0.738	0.317	0.933	0.153	0.142576	0.969777
NM_001014976	chr15	102296293	102324356	+	6597	1	Espl1	0.153	1.27	2.167	1.235	0.702	2.178	0.145533	0.9669
NM_001014996	chr14	56526761	56571846	-	4344	1	Cenpj	0.053	0.153	0.671	0.184	0.021	0.722	-0.00305493	0.999492
NM_001014997	chr6	129766568	129784270	-	850	1	Gm156	0	0.045	0	0	0	0	-1.80879	1
NM_001015039	chr5	34194894	34288324	-	3965	1	Zfyve28	0.027	0.006	0	0.179	0.673	0.11	4.62496	0.0129253
NM_001015507	chr9	106821976	106880992	+	5367	1	Dcaf1	1.333	0.862	1.371	1.908	1.301	0.615	0.0248726	0.993088
NM_001015681	chr4	59626211	59754303	+	3714	1	E130308A19Rik	0.032	0.221	0.17	0.02	0.003	0.132	-1.3882	0.701256
NM_001015876	chr5	130257037	130341567	+	3028	1	Tyw1	19.703	17.87	15.232	13.961	7.741	12.001	-0.713856	0.240524
NM_001017393	chrY	57531417	57533726	-	1202	3	Gm21943	0	0	0	0	0	0	NA	1
NM_001017394	chrY	8832249	8835169	-	1792	1	Gm20815	0	0	0	0	0	0	NA	1
NM_001017422	chr14	51203690	51204156	+	465	1	Ear4	0	0	0	0	0	0	NA	1
NM_001017426	chr11	69398518	69416194	-	6794	1	Kdm6b	0.575	2.078	0.619	0.865	0.842	0.721	-0.426686	0.794079
NM_001017427	chr4	73714579	73790602	-	5163	1	Rasef	0	0	0	0	0	0.032	3.57704	1
NM_001017429	chr16	38346999	38352763	+	431	1	Cox17	53.908	48.299	43.965	70.966	53.227	75.537	0.384423	0.594014
NM_001017441	chr10	61171964	61180680	+	990	1	Tbata	0	0	0	0	0	0	NA	1
NM_001017525	chr10	85598411	85660292	+	3918	1	Btbd11	2.133	7.458	2.54	1.61	2.007	1.768	-1.21253	0.236521
NM_001017955	chr7	12768092	12775658	-	3618	1	Zscan18	0	0.227	0.046	0	0.035	0.375	0.591871	0.946281
NM_001017959	chrX	38405049	38456460	-	1777	1	Lamp2	131.143	125.963	90.161	120.494	93.962	103.08	0.0729927	0.955688
NM_001017966	chr4	141683563	141723419	-	3527	1	Ddi2	0.9	6.156	1.213	1.657	3.214	1.552	-0.328045	0.899921
NM_001017968	chr4	133606992	133633429	-	2837	1	Zdhhc18	2.658	4.439	1.908	2.996	1.764	3.698	-0.129134	0.949036
NM_001017983	chr15	77940522	77956722	-	4782	1	Foxred2	0.365	0.193	0	0.067	0.318	0.089	-0.289874	0.962416
NM_001017985	chr7	100372233	100470159	+	7777	1	C2cd3	2.272	2.351	1.641	0.614	1.005	1.71	-0.971356	0.221066
NM_001018002	chr16	48283735	48294292	+	1370	1	Dppa4	0	0	0	0	0	0	NA	1
NM_001018013	chr7	45621811	45627242	+	1481	1	Izumo1	1.153	0.311	0.296	0	0	0	-7.65144	0.000734194
NM_001018019	chr5	68031835	68166398	+	1065	1	Grxcr1	0	0	0	0	0	0	NA	1
NM_001018031	chr3	70007613	70028708	+	2154	1	Otol1	0	0	0	0	0	0	NA	1
NM_001018063	chrX	53669166	53670437	-	1269	1	Rtl8b	2.71	4.048	3.098	3.451	4.406	4.47	0.278042	0.810298
NM_001018079	chr3	92992217	92993426	+	616	1	Lce3f	0	0	0	0	0	0	NA	1
NM_001018087	chrX	61709611	61710950	+	1337	1	Ldoc1	0	0.182	0	0	0	0.392	1.08441	0.943279
NM_001024135	chr14	79426511	79431038	+	4525	1	Kbtbd7	0.255	0.595	0.513	0.692	0.254	0.203	-0.281495	0.919844
NM_001024136	chr4	47015669	47057306	-	3555	1	Anks6	0.24	0.004	0	0.122	0.201	0.135	0.670094	0.919122
NM_001024137	chr2	120265869	120289069	-	3264	1	Pla2g4d	0	0	0	0	0	0	NA	1
NM_001024138	chr7	119140749	119184538	-	4772	1	Gpr139	0	0	0	0	0	0	NA	1
NM_001024139	chr9	30899155	30922452	-	5918	1	Adamts15	0	0	0.144	0.017	0.032	0.015	-1.1477	0.88455
NM_001024141	chrX	136072099	136085255	-	2957	1	Nxf3	0	0	0	0	0	0	NA	1
NM_001024142	chr4	45034248	45084604	-	4621	1	Fbxo10	0.567	1.073	0.597	0.066	0.682	0.092	-1.40742	0.445621
NM_001024148	chr5	87459493	87482258	-	2527	1	Ugt2a2	0	0	0	0	0	0	NA	1
NM_001024205	chr11	77686139	77717966	+	10393	1	Nufip2	2.019	0.611	1.72	1.991	1.593	1.496	0.123606	0.957265
NM_001024206	chr11	69323986	69325793	+	738	1	Trappc1	102.727	71.655	103.351	136.871	105.348	138.147	0.37565	0.643952
NM_001024225	chr8	21734494	21735471	+	415	1	Defa24	0	0	0	0	0	0	NA	1
NM_001024230	chr11	48887422	48902152	-	2964	1	Gm5431	14.456	6.042	8.494	6.004	4.135	4.642	-1.06458	0.154578
NM_001024458	chr5	34573664	34632308	+	3953	1	Add1	13.788	28.22	11.775	12.874	18.915	11.13	-0.343133	0.774354
NM_001024474	chr13	52504375	52530836	-	4344	1	Diras2	0	0.015	0.145	0	0	0.005	-4.807	0.394729
NM_001024478	chr12	33033796	33092875	-	2931	1	Cdhr3	0	0	0	0	0	0	NA	1
NM_001024508	chr13	73937811	73960889	+	2410	1	Brd9	5.444	3.593	3.766	3.755	4.397	4.761	-0.0633541	0.970398
NM_001024539	chr10	79617938	79637918	-	3942	1	Shc2	0	0	0	0	0.016	0.003	2.79065	1
NM_001024560	chr19	5495274	5510517	-	1667	1	Snx32	3.456	2.705	5.753	2.688	4.855	4.038	-0.126886	0.952408
NM_001024602	chr12	112722174	112746591	+	6619	1	Cep170b	0.332	0.226	0.545	0.872	0.476	0.409	0.588209	0.698413
NM_001024604	chr14	31700015	31830415	-	5199	1	Ankrd28	0	0.012	0.032	0.006	0	0.048	0.116147	0.993088
NM_001024606	chr8	104591472	104599025	+	5666	1	Pdp2	1.099	1.006	0.817	0.957	0.356	0.311	-0.911458	0.431682
NM_001024614	chr5	98329304	98802019	+	853	1	Cfap299	0	0	0	0	0	0	NA	1
NM_001024616	chr2	25583017	25608481	-	3174	1	Rabl6	5.316	17.512	4.638	5.259	7.469	5.881	-0.556196	0.665502
NM_001024619	chr7	98350668	98361288	-	2506	1	Tsku	7.745	7.545	8.122	5.168	3.897	4.666	-0.815066	0.0706126
NM_001024624	chrX	160784308	160994681	-	3225	1	Cdkl5	0.03	0	0.148	0.054	0.024	0.163	0.286952	0.970999
NM_001024626	chr10	82048127	82061586	+	2295	1	Zfp873	0.451	0.112	0	0	0.35	1.138	1.27863	0.819201
NM_001024672	chr15	100353200	100384435	+	1443	1	Methig1	0.008	0.018	0.018	0	0	0.015	-1.53054	1
NM_001024673	chr7	28508861	28510360	-	576	1	Ifnl2	0	0	0	0	0	0	NA	1
NM_001024698	chr6	30541642	30564473	+	1312	1	Cpa2	0	0.049	0	0	0.156	0.008	1.65388	1
NM_001024699	chr7	13005666	13009852	-	2188	1	Zbtb45	1.066	6.083	1.384	0.809	4.364	1.389	-0.342691	0.913927
NM_001024702	chr15	99084754	99087728	-	714	1	C1ql4	0	0.09	0	0	0	0	-2.3892	1
NM_001024703	chr7	72077830	72306595	-	5764	1	Mctp2	0.451	0.047	0.228	0.013	0.084	0.29	-1.02842	0.748226
NM_001024705	chr6	132311590	132314743	-	1279	1	Prpmp5	0	0	0	0	0	0	NA	1
NM_001024706	chr14	19594138	19602587	-	997	1	Gm5458	0.169	0	0	0	0	0	-3.74723	1
NM_001024707	chr7	35200878	35215345	-	3984	1	Lrp3	0	0.01	0	0.004	0	0.003	0.0406068	1
NM_001024709	chr10	77835947	77837251	+	1302	1	Krtap10-10	0	0	0	0	0	0	NA	1
NM_001024712	chr14	7083025	7105503	-	2213	1	Gm3696	0	0	0	0	0	0	NA	1
NM_001024714	chr14	55971428	55974031	+	976	1	Cma2	0	0	0	0	0	0	NA	1
NM_001024716	chr15	78983056	79005864	+	2539	1	Triobp	8.298	28.507	16.444	9.733	28.922	9.013	-0.159652	0.949773
NM_001024717	chr19	5298331	5308739	+	2417	1	Gal3st3	0.035	0.175	0.043	0.012	0	0.005	-3.64927	0.362451
NM_001024719	chr19	39608859	39649042	-	1695	1	Cyp2c67	0.22	0.219	0.137	0	0	0.006	-5.25758	0.0856921
NM_001024720	chr1	150562502	150993435	-	18205	1	Hmcn1	0	0.001	0.001	0.002	0.002	0.007	2.02224	1
NM_001024721	chr1	173521311	173535957	-	1287	1	Ifi214	0.009	0.05	0.02	0	0	0.289	1.52217	1
NM_001024726	chr7	27860585	27880825	+	3504	1	Zfp607a	0.831	0.483	0.67	1.171	0.277	0.895	0.15592	0.957265
NM_001024728	chr8	3567998	3584776	+	1613	1	C330021F23Rik	0.194	0.087	0.088	0.072	0.119	0.115	-0.344621	0.95158
NM_001024731	chr17	94864918	94878321	+	2484	1	Gm20939	0.257	0.134	0.031	0.181	0.082	0.634	0.984369	0.774439
NM_001024806	chr17	78919003	78937070	-	4059	1	Cebpz	4.895	3.528	4.167	8.554	7.089	7.528	0.806841	0.120007
NM_001024841	chr3	95236920	95241109	-	1466	1	Gm128	0.025	0.061	0	0.01	0.009	0	-1.47184	1
NM_001024842	chr15	102954526	102956701	+	912	1	Hoxc11	0	0	0	0	0	0	NA	1
NM_001024848	chr15	77422209	77447460	-	2220	1	Apol7b	0.016	0.069	0.023	0	0	0.005	-3.22541	1
NM_001024849	chr2	177828991	177840336	-	4388	1	Gm14325	0.06	0.111	0.373	0.208	0.131	0.314	0.194326	0.960981
NM_001024850	chrX	38066475	38071688	+	755	1	Rhox10	0	0	0	0	0	0	NA	1
NM_001024851	chr3	96596636	96599778	+	2582	1	Ankrd34a	0	0.025	0	0	0.133	0.233	3.71154	0.496505
NM_001024854	chr12	71123172	71136675	-	791	1	Timm9	6.462	4.875	4.188	9.956	4.567	8.165	0.447785	0.71222
NM_001024856	chr2	120732817	120850418	-	11133	1	Ttbk2	0.011	0.139	0.012	0.025	0.107	0.079	0.438673	0.926795
NM_001024910	chr10	59141627	59221847	-	1809	1	2023-09-10	3.896	3.739	2.914	5.66	4.093	4.507	0.441805	0.543245
NM_001024917	chr5	65763521	65826784	+	5709	1	N4bp2	0.354	0.328	0.169	0.15	0.065	0.601	-0.129868	0.973555
NM_001024919	chr11	31665150	31671862	-	1396	1	Bod1	0.655	1.789	0.813	1.257	0.832	1.088	-0.0457362	0.987216
NM_001024920	chr11	77508099	77513273	-	1357	1	Trp53i13	1.693	10.582	4.066	3.035	7.159	3.076	-0.281098	0.916049
NM_001024922	chr8	70292866	70302452	-	2085	1	Ddx49	20.545	24.705	23.976	21.556	28.135	23.105	0.0218255	0.985589
NM_001024926	chr11	72777232	72795839	-	2370	1	Cyb5d2	4.912	5.675	6.793	5.422	6.475	3.975	-0.184927	0.88723
NM_001024928	chr7	6286580	6307883	+	3664	1	Zfp667	0	0.171	0.169	0.332	0	0.128	0.412514	0.959196
NM_001024932	chr5	137865829	137871758	-	1801	1	Pilrb2	237.396	142.543	164.506	101.696	95.616	117.623	-0.870632	0.111716
NM_001024950	chr17	33089367	33110704	+	6376	1	Zfp563	0.207	0.098	0.036	0.009	0.142	0.355	0.472567	0.921702
NM_001024952	chr1	160906411	160974976	+	10989	1	Rc3h1	0.401	0.532	0.25	0.519	0.451	0.339	0.108481	0.957265
NM_001025083	chrX	38104062	38110907	-	929	1	Rhox12	0	0	0	0	0	0	NA	1
NM_001025084	chrX	37213805	37222258	-	875	1	Rhox1	0	0	0	0	0	0	NA	1
NM_001025085	chr14	7323988	7332395	-	990	1	Gm5797	0	0	0	0	0	0	NA	1
NM_001025086	chrX	37831686	37841171	+	974	1	Rhox7a	0	0	0	0	0	0	NA	1
NM_001025103	chr7	141461094	141466602	+	1675	1	Cracr2b	6.613	17.652	13.029	13.585	18.864	9.056	0.135866	0.945525
NM_001025163	chr7	6363308	6382605	+	4744	1	Zfp78	0.236	0.051	0.152	0.41	0.172	0.113	0.54138	0.860815
NM_001025240	chr8	43624975	43627185	-	2209	1	Gm5346	0	0	0	0	0	0	NA	1
NM_001025241	chrY	21164554	21166898	+	1117.8	4	Gm20747	0	0	0	0	0	0	NA	1
NM_001025244	chr11	99936291	99937225	+	932	1	Krtap31-2	0	0	0	0	0	0	NA	1
NM_001025245	chr18	82475123	82558703	+	4814	1	Mbp	1.109	2.528	2.745	4.41	3.951	1.457	0.589355	0.662096
NM_001025246	chr2	93187548	93201757	+	2688	1	Trp53i11	0.613	3.622	0.786	0.426	2.099	1.338	-0.356715	0.905901
NM_001025260	chrX	11311934	11312427	+	491	1	H2al1e	0	0	0	0	0	0	NA	1
NM_001025309	chr17	64281006	64331883	-	4694	1	Pja2	4.115	4.055	3.74	5.972	3.914	5.241	0.283013	0.739863
NM_001025311	chr2	32599709	32620809	+	2286	1	St6galnac6	1.889	7.728	2.413	2.779	8.036	2.448	0.168935	0.95404
NM_001025351	chr8	19239916	19242143	+	171	1	Defb46	0	0	0	0	0	0	NA	1
NM_001025353	chr8	20916490	20922071	-	852	1	Gm6040	0	0	0	0.085	0	0	2.575	1
NM_001025364	chr7	19291069	19296164	+	1071	1	Rtn2	1.213	1.399	0.65	0.894	0	0.929	-1.09968	0.743722
NM_001025365	chr4	147860778	147868719	-	1801	1	Miip	19.879	15.513	25.566	14.229	22.314	18.926	-0.206943	0.871972
NM_001025372	chr6	55451978	55501455	+	6143	1	Adcyap1r1	0	0	0	0	0	0	NA	1
NM_001025373	chr17	21962559	21994366	+	2728	1	Zfp943	0.348	0.207	0.832	0.436	0.281	0.717	-0.0451639	0.991574
NM_001025376	chr9	54717153	54734549	-	1207	1	Wdr61	23.584	32.849	27.063	36.179	27.415	43.443	0.302475	0.696311
NM_001025378	chr1	58462771	58501426	-	3013	1	Orc2	1.265	1.067	0.77	0.688	1.949	1.389	0.33949	0.852781
NM_001025379	chr14	31217873	31229511	+	3668	1	Sema3g	0	0	0	0	0	0.003	0.913935	1
NM_001025380	chr8	40823009	40826861	+	2437	1	Adam39	0	0	0	0	0	0	NA	1
NM_001025381	chr18	31942999	31949636	-	5189	1	Gpr17	0.331	0.044	0.142	0.05	0.101	0.074	-1.3007	0.577702
NM_001025382	chr11	34314822	34422640	+	5365	1	Insyn2b	0.002	0.053	0.005	0.003	0	0.041	-0.39176	0.970398
NM_001025383	chrX	73123068	73129260	+	2767	2	Gm14685	0	0.005	0	0	0	0	-1.00962	1
NM_001025384	chrX	73117047	73129260	+	2855	2	DXBay18	0	0.004	0	0	0	0	-1.00962	1
NM_001025385	chr6	40491238	40492239	+	1000	1	Tas2r137	0	0	0	0	0	0	NA	1
NM_001025386	chr7	103716596	103717546	+	949	1	Olfr243	0	0	0	0	0	0	NA	1
NM_001025388	chr18	48045335	48048379	+	1754	1	Eno1b	0.59	0.336	0.625	0.604	0.932	0.567	0.366099	0.878847
NM_001025393	chr10	20312469	20342501	+	5293	1	Bclaf1	2.711	1.261	5.277	3.77	2.774	4.132	0.113879	0.961477
NM_001025395	chr2	157424293	157471838	+	3853	1	Src	0.743	0.765	0.78	0.734	0.795	0.891	0.0222247	0.992273
NM_001025431	chr2	138256584	138287422	+	4631	1	Btbd3	1.221	0.592	0.443	0.82	0.116	1.027	-0.299947	0.925481
NM_001025432	chr16	4084048	4213404	-	7474	1	Crebbp	1.757	2.288	1.252	2.21	1.539	1.312	-0.107436	0.949403
NM_001025435	chr11	46571513	46589232	+	2035	1	BC053393	0	0	0	0	0	0	NA	1
NM_001025438	chr3	126596951	126846326	+	5559	1	Camk2d	3.561	9.303	4.958	5.393	7.167	5.416	-0.00271849	0.998601
NM_001025444	chr4	40682078	40703194	-	5544	1	Aptx	3.774	3.348	4.792	3.385	2.687	3.686	-0.358686	0.668594
NM_001025567	chr4	115915119	115939926	-	4010	1	Dmbx1	0	0	0	0	0.016	0	2.4378	1
NM_001025570	chr1	163255277	163313650	-	4093	1	Prrx1	0	0	0	0	0	0.008	1.60173	1
NM_001025571	chr3	87846755	87855722	+	4725	1	Sh2d2a	1.726	1.09	1.239	0.681	0.53	1.196	-0.837835	0.393389
NM_001025572	chr17	65967501	66077046	-	8976	1	Ankrd12	0.129	0.157	0.279	0.404	0.35	0.321	0.868727	0.425211
NM_001025573	chr6	34945295	34977999	-	2148	1	Slc23a4	0.09	0.245	0.006	0.007	0	0.01	-3.90348	0.327797
NM_001025574	chr2	154307244	154320642	+	2029	1	Bpifb9b	0.124	0.006	0	0	0.063	0	-1.29044	1
NM_001025575	chr1	139810292	139858699	-	1594	1	Cfhr2	0.34	0.217	0.922	0.246	0.152	0.123	-1.56012	0.445508
NM_001025576	chr2	77009906	77170635	-	6303	1	Ccdc141	0	0.002	0	0	0	0.014	1.62425	1
NM_001025577	chr8	115703253	115706894	-	3639	1	Maf	5.202	4.326	4.307	6.508	2.793	5.448	0.0198306	0.993088
NM_001025587	chr8	70131327	70133751	+	1184	1	Nr2c2ap	87.057	43.149	73.674	63.866	72.177	82.73	0.0135488	0.994144
NM_001025589	chr8	70130806	70139197	-	3641	1	Rfxank	33.376	16.322	30.762	25.197	26.16	30.499	-0.0644078	0.97087
NM_001025594	chr2	33450288	33468532	-	4992	1	Zbtb43	3.011	1.766	1.516	2.098	0.673	0.873	-0.882195	0.445508
NM_001025605	chr12	64917911	64924591	+	1456	1	Gm527	0.025	0.009	0.018	0	0.079	0.008	0.530117	1
NM_001025606	chr13	98686238	98694831	-	1149	1	Tmem171	0.23	0.413	0.853	0.013	0.211	0.913	-0.444259	0.93272
NM_001025607	chrX	26028198	26051041	-	829	1	Gm5168	0	0	0	0	0	0	NA	1
NM_001025612	chr9	66065176	66069731	-	2546	1	Snx22	99.704	65.249	92.208	98.608	86.531	110.741	0.122645	0.925496
NM_001025614	chr3	96104527	96161129	+	8029	1	Otud7b	1.138	1.506	0.899	0.692	0.785	0.768	-0.7006	0.264065
NM_001025947	chr16	16312228	16359031	-	4005	1	Dnm1l	2.657	0.931	0.856	3.614	2.818	2.772	0.948359	0.394932
NM_001026212	chr3	95624980	95630493	+	2271	1	Ensa	81.736	47.457	63.953	61.715	61.24	55.119	-0.196941	0.869797
NM_001029841	chr15	66780819	66831829	-	2856	1	Sla	50.521	57.454	39.204	72.498	72.99	63.853	0.454942	0.411242
NM_001029855	chr14	55587440	55591101	-	784	1	Psme2	754.621	314.198	642.127	466.176	431.058	643.35	-0.246786	0.866716
NM_001029856	chr11	80089400	80135791	+	7247	1	Atad5	0.108	0.087	0.222	0.26	0.197	0.176	0.515079	0.803462
NM_001029867	chr5	87065927	87092555	-	1880	1	Ugt2b36	1.529	1.554	0.466	0.779	0.625	0.099	-1.27212	0.502583
NM_001029872	chr7	128173946	128205503	+	3931	1	Itgad	0	0.068	0.338	0.081	0.032	0.4	0.230893	0.973555
NM_001029873	chr8	71626712	71671757	-	7916	1	Unc13a	0.102	0.74	0.366	0.269	0.813	0.257	0.162568	0.960839
NM_001029877	chr7	18925888	18965319	+	8366	1	Nova2	0.056	0.044	0.006	0.005	0.009	0.02	-1.62264	0.649103
NM_001029878	chr1	38793669	38836687	-	6870	1	Lonrf2	0	0	0	0	0	0	NA	1
NM_001029889	chr16	44173397	44227466	+	12597	1	Usf3	0.179	0.146	0.179	0.067	0.1	0.22	-0.455085	0.817566
NM_001029890	chr3	88531946	88541394	+	6221	1	Mex3a	0.054	0.06	0.079	0.077	0.002	0.104	-0.118125	0.982877
NM_001029893	chr7	18474582	18484149	-	2051	1	Psg26	0	0	0	0	0	0	NA	1
NM_001029912	chr4	116877402	116989105	+	5381	1	Zswim5	0	0	0	0	0	0	NA	1
NM_001029930	chr14	4023941	4041368	+	1807	1	Gm5796	0	0	0	0	0	0	NA	1
NM_001029933	chr7	24175022	24183170	+	3105	1	Zfp114	0.012	0.004	0	0	0	0.004	-1.51786	1
NM_001029934	chr11	84984488	85139955	-	6888	1	Usp32	0.58	0.353	0.23	0.293	0.489	0.52	0.0882949	0.972522
NM_001029935	chr13	23782541	23791528	+	1472	1	Trim38	0	0	0	0	0	0	NA	1
NM_001029937	chr11	4064853	4078990	+	3914	1	Sec14l3	0	0	0	0	0	0	NA	1
NM_001029938	chr11	75510094	75513166	+	1477	1	Rilp	0.888	5.195	2.191	2.602	6.742	2.013	0.472615	0.835261
NM_001029978	chrX	136666375	136668378	+	1111	1	Tceal3	0	0.069	0	0	0	0	-2.3892	1
NM_001029979	chr17	56562942	56584585	-	3251	1	Safb2	2.397	6.711	3.323	3.038	5.144	2.864	-0.178057	0.925039
NM_001029982	chr7	128744870	128784835	+	4556	1	Sec23ip	3.329	5.486	2.563	3.581	4.657	2.195	-0.149563	0.933978
NM_001029983	chr2	25332743	25352213	+	3727	1	Man1b1	8.68	7.359	9.798	10.071	7.567	9.747	0.0125533	0.993921
NM_001029984	chr1	170907273	170912941	-	1277	1	Fcrlb	0	0.221	0.02	0.307	2.409	0.385	3.77313	0.0939535
NM_001029985	chr6	29482036	29507952	-	4848	1	Kcp	1.079	3.335	2.252	1.149	1.743	1.67	-0.566678	0.610724
NM_001029987	chr6	48974946	48978745	+	2479	1	Doxl2	0	0	0	0	0	0	NA	1
NM_001029988	chr11	55250610	55312257	-	14398	1	Fat2	0	0	0	0	0	0	NA	1
NM_001029990	chr14	51884842	51891868	+	1607	1	Mettl17	10.619	8.562	8.655	8.113	7.555	8.596	-0.266609	0.768167
NM_001029994	chr8	122376616	122417360	+	3712	1	Zc3h18	4.393	5.415	5.362	5.931	3.893	5.076	-0.0936356	0.944468
NM_001030014	chr15	83546797	83555711	-	1887	1	Mcat	0.822	6.476	0.43	0.799	4.242	1.066	-0.279638	0.946532
NM_001030274	chr4	123712710	123718186	-	504	1	Ndufs5	60.297	50.199	53.532	79.535	56.739	88.101	0.380124	0.623863
NM_001030290	chr9	20818494	20828057	+	3346	1	Rdh8	0	0	0	0	0.004	0	0.913935	1
NM_001030292	chr2	163853750	163858874	+	1029	1	Kcnk15	0	0	0	0	0	0	NA	1
NM_001030293	chrX_GL456233_random	101352	106392	-	4342	1	Spry3	0	0	0	0	0	0	NA	1
NM_001030296	chr13	55464267	55473155	+	1355	1	Prr7	0	0.019	0	0	0	0.016	-0.0478376	1
NM_001030297	chr5	86231481	86289308	-	1603	1	Tmprss11c	0	0	0	0	0	0	NA	1
NM_001030305	chr3	10179851	10183885	-	1358	1	Pmp2	0	0	0	0	0	0	NA	1
NM_001030307	chrX	75095854	75109776	+	2786	1	Dkc1	1.286	1.214	2.443	3.784	2.126	4.029	0.918274	0.310195
NM_001031621	chr17	24264258	24351059	-	5315	1	Abca17	0	0.022	0	0.016	0.002	0	-0.114427	1
NM_001031622	chr5_JH584299_random	829045	840894	+	2031	7	Gm16367	0	0	0	0	0	0	NA	1
NM_001031664	chrX	6168696	6172991	-	1747	1	Nudt10	0	0	0	0	0	0	NA	1
NM_001031667	chr7	25228259	25237851	-	2246	1	Gsk3a	2.586	4.877	2.433	3.054	2.7	1.737	-0.425475	0.718293
NM_001031772	chr10	45376619	45470201	-	5396	1	Lin28b	0	0	0	0	0.026	0	3.43941	1
NM_001031808	chr2	24972470	24975098	-	2419	1	Mrpl41	12.523	10.65	10.908	18.01	15.268	21.482	0.614481	0.25212
NM_001031811	chr17	52602709	52979194	+	4269	1	Kcnh8	0	0	0	0	0	0	NA	1
NM_001031814	chr7	118131312	118243637	-	15488	1	Smg1	0.462	0.356	0.262	0.42	0.242	0.507	0.0421134	0.98335
NM_001032298	chr3	88377736	88378701	-	467	1	Bglap2	0	0	0	0	0	0	NA	1
NM_001032378	chr11	106654213	106715281	-	3237	1	Pecam1	42.349	15.019	33.985	13.625	11.37	14.524	-1.31473	0.0541829
NM_001033039	chr1	171358449	171360798	-	1549	1	Klhdc9	3.463	3.275	3.312	3.408	4.211	4.501	0.209577	0.86186
NM_001033040	chr7	127582383	127588595	-	2525	1	Ccdc189	9.892	5.753	10.384	7.467	8.186	9.249	-0.146827	0.92404
NM_001033041	chr1	127729413	127767564	+	2291	1	Acmsd	0.126	0.089	0	0.051	0.006	0.005	-1.67318	0.790589
NM_001033042	chr13	74359582	74364000	-	2742	1	Lrrc14b	0.268	0.271	0.052	0.846	0.456	0.578	1.60043	0.271127
NM_001033043	chr14	56402697	56525031	+	5109	1	Rnf17	0.045	0.1	0.214	0.341	0.07	0.124	0.490312	0.889681
NM_001033122	chr6	129267324	129275369	-	1614	1	Cd69	0.678	1.968	0.671	0.512	1.194	1.612	-0.00461904	0.998635
NM_001033123	chr2	175275124	175283850	+	423	3	Gm14288	0	0	0	0	0	0	NA	1
NM_001033124	chr3	87778244	87795162	-	2569	1	Ntrk1	0	0.005	0	0	0	0.013	0.639962	1
NM_001033128	chr19	4886882	4906627	-	5578	1	Bbs1	0.14	0.175	0.183	0	0.149	0.266	-0.324087	0.953946
NM_001033135	chr1	39551296	39577347	-	2425	1	Rnf149	2.276	8.341	3.168	7.494	5.228	4.187	0.294236	0.86926
NM_001033136	chr2	119136998	119157034	-	2237	1	Rmdn3	15.741	10.921	18.065	8.908	4.674	6.112	-1.26243	0.0312686
NM_001033140	chr7	30321409	30322375	-	964	1	Sdhaf1	0.986	13.887	0.802	0.993	10.859	2.143	-0.0881219	0.985395
NM_001033145	chr9	94517864	94538081	-	3945	1	Dipk2a	0.82	0.354	0.235	0.25	0.146	0.291	-1.12614	0.477544
NM_001033149	chr12	81631249	81667557	+	4773	1	Ttc9	0	0	0	0	0	0.002	0.913935	1
NM_001033155	chr3	137867675	137908931	+	1841	1	Dnajb14	1.502	5.734	1.134	2.797	3.939	1.472	-0.00671257	0.998294
NM_001033156	chr12	59200655	59219483	-	3440	1	Fbxo33	0.395	1.076	0.378	1.577	1.206	1.391	1.15418	0.215327
NM_001033157	chr12	18514510	18535254	+	2464	1	5730507C01Rik	0	0	0	0	0.01	0.031	2.96251	1
NM_001033158	chr9	65398488	65412707	+	2422	1	Rasl12	0.586	0.217	0.069	0	0	0	-7.3532	0.00345287
NM_001033159	chr16	3861544	3872374	-	5625	1	Zfp597	0.22	0.307	0.298	0.449	0.238	0.666	0.652216	0.648246
NM_001033161	chr8	105258575	105264594	-	1378	1	Tradd	6.109	53.612	13.863	14.461	59.125	13.221	0.281921	0.927111
NM_001033162	chr1	153425209	153452574	+	2033	1	Shcbp1l	0.095	0.088	0.514	0.021	0.628	0.124	0.100051	0.987082
NM_001033164	chr16	18836580	18840113	+	1227	1	2510002D24Rik	1.98	5.45	4.528	3.676	5.702	5.495	0.288136	0.859119
NM_001033165	chr4	59003193	59023398	+	1821	1	Dnajc25	0.145	0.556	0.276	0.486	0.315	0.15	-0.0365935	0.994073
NM_001033167	chr13	34179158	34345182	-	6238	1	Slc22a23	0.733	2.647	1.542	0.779	0.739	0.743	-1.13321	0.164522
NM_001033168	chr18	35726989	35730869	+	2500	1	1700066B19Rik	0.197	0.138	0.01	0.07	0.342	0.385	1.10921	0.7525
NM_001033170	chr7	45721220	45729492	+	2893	1	Fam83e	0.004	0.013	0.045	0.12	1.125	0.601	4.67435	0.0014924
NM_001033171	chr6	38626660	38637239	-	2275	1	Klrg2	0.005	0.045	0.011	0.357	0.14	0.096	3.15506	0.188244
NM_001033172	chr19	59902884	59943364	-	5286	1	Rab11fip2	0.057	0.058	0.085	0.022	0.06	0.079	-0.389089	0.929094
NM_001033173	chr7	121642021	121707442	-	10369	1	Usp31	0.155	0.122	0.045	0.052	0.034	0.247	-0.0309331	0.994199
NM_001033174	chr19	11965844	11994114	+	4571	1	Osbp	1.513	2.668	1.162	1.152	1.17	1.186	-0.633944	0.464097
NM_001033175	chr9	62838785	62852006	+	2133	1	Cln6	8.925	29.771	9.911	10.654	22.456	11.297	-0.123539	0.957265
NM_001033176	chr7	45282873	45288993	+	1724	1	Slc6a21	0	0.022	0	0	0	0	-1.80879	1
NM_001033177	chr15	101884351	101892920	-	2301	1	Krt76	0	0	0	0	0	0	NA	1
NM_001033178	chr17	6270470	6308314	+	4386	1	Tmem181a	1.971	5.167	4.97	3.634	5.053	4.355	0.0805811	0.966697
NM_001033181	chr9	13242790	13245741	-	2949	1	Jrkl	0.106	0.07	0.35	0.025	0.139	0.167	-0.714428	0.855463
NM_001033184	chr9	92309377	92357876	+	1043	1	1700057G04Rik	0	0	0	0	0	0	NA	1
NM_001033185	chr1	169928939	169934653	+	1434	1	Ccdc190	0	0	0	0	0	0	NA	1
NM_001033191	chr5	97382209	97392330	-	3360	1	Naa11	0	0	0	0	0	0	NA	1
NM_001033192	chr13	46669522	46675773	+	1374	1	Fam8a1	0	0.149	0	0.011	0.121	0.008	0.259596	1
NM_001033194	chr1	54395877	54439026	-	4744	1	Gtf3c3	1.219	2.012	1.503	1.26	2.293	1.484	0.0525756	0.976113
NM_001033196	chr2	167035797	167063015	-	7198	1	Znfx1	35.465	29.746	30.597	12.067	14.038	16.129	-1.24939	0.000607262
NM_001033197	chr2	130100394	130103375	+	2979	1	AU015228	0.004	0	0.004	0	0	0	-1.95459	1
NM_001033199	chr3	144910921	144932529	-	2981	1	Clca4b	0	0	0	0	0	0	NA	1
NM_001033201	chr4	46138511	46172402	+	3086	1	Ncbp1	2.073	13.666	4.327	3.163	8.452	6.817	-0.102187	0.971303
NM_001033202	chr5	114100333	114122924	+	2775	1	Usp30	0.217	1.417	0.571	0.726	1.394	0.788	0.412926	0.86926
NM_001033204	chr6	113415319	113419340	-	1258	1	Rpusd3	3.355	2.678	2.715	6.191	3.43	4.022	0.567992	0.573001
NM_001033205	chr7	24583838	24587641	-	2735	1	Zfp575	0	0.122	0.005	0	0.028	0	-2.13332	1
NM_001033206	chr7	139248482	139267253	+	2330	1	Pwwp2b	6.942	11.881	6.761	7.451	13.391	7.369	0.112651	0.949259
NM_001033207	chr8	94472763	94527272	+	6894	1	Nlrc5	8.773	1.927	7.025	2.594	0.937	1.466	-1.93817	0.0293087
NM_001033208	chr9	71504347	71592360	-	2268	1	Myzap	0.027	0.203	0.756	1.317	0.051	0.785	1.04375	0.771649
NM_001033209	chr9	119357381	119393797	+	3839	1	Xylb	0.645	2.559	1.988	1.477	2.544	1.574	0.0959823	0.969633
NM_001033210	chr9	95752642	95845279	-	3679	1	Pls1	0.235	0.003	0	1.1	0.062	1.084	3.0538	0.252184
NM_001033212	chr11	103649509	103650580	+	1069	1	Rprml	0	0	0.06	0	0	0	-2.56003	1
NM_001033213	chr12	100300770	100520822	-	3420	1	Ttc7b	0.243	1.18	0.486	0.912	0.202	0.556	-0.204424	0.952655
NM_001033214	chr14	24293364	24309959	+	1483	1	E330034G19Rik	0	0	0	0	0	0	NA	1
NM_001033215	chr14	79212355	79247367	-	2746	1	Zfp957	0	0	0	0	0	0.004	0.913935	1
NM_001033217	chr15	93499111	93595902	-	4089	1	Prickle1	0.006	0.034	0	0.004	0	0.15	1.86511	0.809526
NM_001033220	chr16	5211819	5222299	-	1362	1	AU021092	1.166	0.451	2.205	1.022	0.337	1.115	-0.729425	0.754731
NM_001033221	chr17	35062693	35066184	-	2246	1	Mpig6b	0	0.131	0.092	0.019	0.023	0.019	-1.82032	0.74418
NM_001033222	chr19	59296084	59345780	-	7069	1	Pdzd8	0.316	0.578	0.23	0.54	0.352	0.606	0.383863	0.81075
NM_001033225	chr4	33245423	33248787	-	1921	1	Pnrc1	3.011	16.725	5.422	4.152	3.416	3.448	-1.18027	0.25212
NM_001033227	chr11	61672782	61720799	-	2243	1	Slc5a10	0.059	0.206	0.092	0.155	0.222	0.102	0.430537	0.921412
NM_001033228	chr13	114958081	115101964	-	5951	1	Itga1	0.065	0.179	0.329	0.336	0.714	0.733	1.58918	0.193388
NM_001033229	chr15	74834892	74841643	-	2387	1	Cyp11b1	0	0	0	0	0	0	NA	1
NM_001033231	chr11	120542888	120549727	-	1198	1	Mcrip1	51.578	117.635	91.385	88.215	175.712	97.071	0.446413	0.675379
NM_001033233	chr5	86410410	86468990	-	2646	1	Tmprss11a	0	0	0	0	0	0	NA	1
NM_001033234	chrX	37208502	37211041	-	1657	1	Gm9	0	0	0	0	0	0	NA	1
NM_001033235	chr17	36881598	36890125	-	2189	1	Trim40	0	0	0	0	0.484	0.015	6.30332	0.228505
NM_001033236	chr12	69577628	69583028	-	1019	1	Vcpkmt	0.496	0.465	0.455	0.427	0.714	0.579	0.22192	0.950638
NM_001033237	chr16	20141063	20232573	+	5965	1	Yeats2	0.607	0.986	0.261	0.958	0.479	0.348	-0.0910501	0.973942
NM_001033238	chr16	52031549	52208046	+	6302	1	Cblb	1.162	1.081	1.857	1.45	0.833	0.623	-0.564301	0.635125
NM_001033239	chr16	36119946	36131189	-	2726	1	Csta1	0	0	0	0	0	0	NA	1
NM_001033240	chr2	164579519	164585447	-	789	1	Wfdc6a	0.152	0	0	0	0	0	-3.26129	1
NM_001033241	chrX	127039972	127063986	+	4065	1	Gm382	0	0	0	0	0	0	NA	1
NM_001033242	chr14	103070216	103077630	+	2441	1	Cln5	2.68	11.336	1.854	5.573	11.6	5.014	0.510326	0.796574
NM_001033244	chr6	113531682	113596285	+	4734	1	Fancd2	1.151	0.907	0.85	0	0.955	0.903	-0.734737	0.823329
NM_001033246	chr8	45934619	45945605	+	4107	1	Ccdc110	0	0	0	0	0	0	NA	1
NM_001033247	chr16	44394799	44482428	+	6546	1	Cfap44	0	0	0	0	0	0	NA	1
NM_001033248	chr12	111484609	111485823	-	1212	1	Gm266	0	0	0	0	0	0	NA	1
NM_001033249	chr7	6315665	6330434	-	2758	1	Zfp583	0.759	0.274	0	0.394	0.069	0.198	-0.730499	0.887309
NM_001033251	chrX	107255878	107296769	+	5193	1	Gpr174	0.046	0.054	0.012	0.098	0	0.004	-0.194251	0.982192
NM_001033252	chrX	107945735	107948436	-	1657	1	Gm732	0	0	0	0	0	0	NA	1
NM_001033253	chr10	3872667	3967302	+	7171	1	Plekhg1	0.431	0.052	0.086	0	0.066	0.287	-0.803952	0.869556
NM_001033254	chr2	118663577	118698020	+	4124	1	Pak6	0	0.047	0.009	0	0.034	0.021	-0.0386019	1
NM_001033255	chr4	34743788	34756259	-	1296	1	Gm136	0	0	0	0	0	0	NA	1
NM_001033256	chr2	122630625	122632704	+	1318	1	Spata5l1	0.027	2.799	0	0.044	0.417	0.141	-2.10078	1
NM_001033258	chr10	18588011	18743758	-	8180	1	Arfgef3	0	0	0	0	0	0.001	0.913935	1
NM_001033259	chr10	59446984	59616692	-	2862	1	Mcu	0.176	3.335	0.671	1.728	2.935	1.749	0.66132	0.792148
NM_001033260	chr10	62659044	62726094	-	3469	1	Stox1	0.215	0	0.331	0.184	0	0.258	-0.450063	0.955688
NM_001033261	chr10	115384959	115432771	+	6919	1	Zfc3h1	0.421	0.544	0.451	0.547	0.343	0.922	0.300417	0.858171
NM_001033262	chr10	127056050	127060184	-	1992	1	2023-03-09	0	0.039	0	0	0	0	-2.3892	1
NM_001033266	chr11	89073841	89093064	+	575	1	Gm525	0.042	0	0	0.025	0	0.019	0.839782	1
NM_001033267	chr11	116441325	116454347	-	2146	1	Qrich2	0.448	1.069	0.949	0.764	0.196	1.049	-0.335132	0.908835
NM_001033268	chr13	48879216	48968060	-	5131	1	Fam120a	2.958	4.412	2.284	6.379	2.869	4.694	0.488508	0.625944
NM_001033273	chr15	84943936	84987971	-	6804	1	5031439G07Rik	9.235	16.973	8.596	8.795	8.957	7.433	-0.493973	0.496715
NM_001033274	chr15	88687035	88734219	-	5122	1	Brd1	1.395	2.051	1.85	1.77	1.271	2.07	-0.102191	0.947289
NM_001033276	chr15	98831669	98871205	-	19770	1	Kmt2d	2.388	1.625	1.637	1.304	0.89	1.374	-0.741145	0.251504
NM_001033277	chr15	102116528	102136215	-	2424	1	Spryd3	36.351	19.083	33.481	36.867	29.382	32.542	0.0656948	0.969777
NM_001033280	chr18	43777196	43792878	-	742	1	Gm94	0	0	0	0	0	0	NA	1
NM_001033281	chr18	53464546	53575857	+	2592	1	Prdm6	0	0	0	0	0	0	NA	1
NM_001033283	chr19	11697055	11711858	+	799	1	Oosp3	0	0	0	0	0	0	NA	1
NM_001033284	chr1	157458568	157489062	+	1620	1	Cryzl2	21.662	14.985	23.744	15.282	10.048	13.924	-0.70061	0.308619
NM_001033285	chr1	179961089	180165602	+	8617	1	Cdc42bpa	0.029	0.01	0.015	0.003	0	0.068	0.255839	0.976113
NM_001033286	chr1	185454848	185468761	+	5829	1	Slc30a10	0.004	0.004	0.002	0	0	0	-2.49232	1
NM_001033288	chr1	15853862	15892722	-	2741	1	Sbspon	0	0	0	0	0	0	NA	1
NM_001033289	chr1	40681712	40768885	+	3479	1	Slc9a2	0	0	0	0.029	0.356	0.368	7.52627	0.00221154
NM_001033290	chr1	85939537	85961055	-	2546	1	Gpr55	1.176	0.423	0.972	0.701	1.033	0.537	-0.265429	0.918569
NM_001033292	chr1	91322075	91348303	+	5431	1	Espnl	0	0	0	0	0	0.002	0.913935	1
NM_001033293	chr2	25361490	25365663	-	1718	1	Uap1l1	10.563	116.024	18.06	24.227	122.632	27.531	0.32814	0.921945
NM_001033294	chr2	28840406	28905575	+	3306	1	Ddx31	6.14	5.2	5.931	3.878	4.325	6.787	-0.275848	0.79946
NM_001033296	chr2	140229858	140389710	-	2197	1	Sel1l2	0	0	0	0	0	0	NA	1
NM_001033297	chr2	144594065	144595366	+	456	1	Smim26	19.041	15.564	11.364	17.683	11.478	19.293	0.00742987	0.997772
NM_001033298	chr2	146855880	146970096	+	2150	1	Kiz	0.447	2.157	0.809	1.396	1.817	0.864	0.266795	0.921548
NM_001033300	chr3	63976143	64019078	+	4549	1	Gmps	3.981	5.987	4.69	7.725	3.084	5.333	0.09116	0.958476
NM_001033301	chr3	84442196	84480439	-	5916	1	Fhdc1	0	0	0	0.137	0.147	0.018	6.96609	0.0113709
NM_001033302	chr3	95878505	95882228	-	1387	1	Ciart	1.014	0.517	0.809	0	1.261	0	-0.946285	0.878034
NM_001033303	chr3	103074014	103099720	+	2324	1	Ampd1	0	0	0.017	0.056	0	0	1.39385	1
NM_001033305	chr4	40270591	40279421	-	653	1	Ndufb6	117.277	78.706	113.804	152.756	123.069	177.384	0.468612	0.536784
NM_001033306	chr4	45423276	45530828	-	2736	1	Shb	0.659	0.454	0.481	0.514	0.112	0.32	-0.831885	0.665128
NM_001033308	chr4	132782357	132796364	-	2534	1	Themis2	212.682	127.255	225.691	91.154	83.203	92.962	-1.16372	0.0206999
NM_001033311	chr5	117319266	117355006	+	4042	1	Vsig10	0.184	0.669	0.303	0.169	0.344	0.37	-0.386533	0.878122
NM_001033312	chr5	142871789	142895238	-	2824	1	Fbxl18	2.342	3.906	3.711	2.316	6.532	3.313	0.253222	0.884966
NM_001033313	chr5	145128770	145140025	-	2131	1	Pdap1	5.045	5.963	5.468	8.425	4.954	6.144	0.189145	0.872332
NM_001033314	chr7	18890884	18910404	-	1994	1	Ccdc61	0.748	8.686	2.036	1.593	6.159	1.798	-0.216855	0.952713
NM_001033315	chr7	27523261	27531174	+	2408	1	Hipk4	0	0	0	0	0	0	NA	1
NM_001033316	chr7	30854330	30856178	-	1621	1	Ffar3	0	0.04	0	0	0	0	-2.3892	1
NM_001033317	chr7	105404568	105408738	+	2472	1	Cnga4	0	0	0	0	0	0	NA	1
NM_001033318	chr7	121922839	121981693	-	2865	1	Cog7	7.371	12.743	9.979	9.203	6.764	5.001	-0.557989	0.475616
NM_001033319	chr7	144476755	144553729	-	5152	1	Ppfia1	0.488	1.089	0.661	1.047	0.458	1.237	0.256	0.894939
NM_001033321	chr8	111912007	111933813	-	2911	1	Tmem231	0.223	0.744	0	0.1	0.053	0.191	-1.42925	0.711978
NM_001033322	chr9	3532349	3905787	+	13713	1	Gucy1a2	0.001	0	0	0.005	0.001	0	1.99812	1
NM_001033325	chr9	36635754	36638602	-	613	1	Pate14	0	0	0	0	0	0	NA	1
NM_001033326	chr4_GL456216_random	16158	36213	+	1917	1	Dhrsx	0.364	24.064	1.654	1.453	15.217	2.047	-0.388073	0.957059
NM_001033328	chrX	70459753	70477180	-	2421	1	Tmem185a	26.317	17.16	27.719	21.044	19.922	16.025	-0.393731	0.657412
NM_001033331	chr10	89408823	89443967	-	6732	1	Gas2l3	0.936	0.257	1.212	2.87	0.421	1.12	0.762696	0.703339
NM_001033332	chr10	100448184	100487347	-	2773	1	Tmtc3	2.685	0.333	0.916	1.653	0.424	1.155	-0.549346	0.839214
NM_001033333	chr10	116776545	116896879	-	3087	1	Myrfl	0	0	0	0.005	0	0.004	1.80156	1
NM_001033334	chr12	84677278	84698807	-	2493	1	Syndig1l	0	0.005	0	0	0	0	-1.00962	1
NM_001033337	chr15	85832304	85858822	+	3735	1	Ttc38	4.798	5.042	6.806	3.887	5.4	2.338	-0.571431	0.551953
NM_001033338	chr16	17208135	17213982	+	5845	1	Rimbp3	0	0	0	0	0	0	NA	1
NM_001033339	chr17	23629176	23645269	-	3643	1	Mmp25	0.096	0.411	0.658	1.262	3.242	1.671	2.36781	0.0165326
NM_001033340	chr17	67630965	67632723	-	1756	1	Lrrc30	0	0	0	0	0	0	NA	1
NM_001033341	chr18	84207702	84589504	-	7897	1	Zfp407	0.139	0.298	0.038	0.14	0.283	0.31	0.611771	0.802796
NM_001033342	chr19	6306457	6325652	+	5955	1	Cdc42bpg	0.053	0.12	0.273	0.151	0.221	0.024	-0.201408	0.966176
NM_001033343	chr19	44516957	44545848	-	3895	1	Sec31b	0.256	0.102	0.324	1.08	0.154	0.011	0.765187	0.852305
NM_001033345	chr1	74362108	74369321	+	2089	1	Catip	0.426	0.435	0.148	0.562	0.807	0.084	0.487536	0.892632
NM_001033346	chr2	85188070	85198750	-	5907	1	Lrrc55	0	0	0	0	0	0.002	0.913935	1
NM_001033347	chr2	104143075	104410334	-	10099	1	D430041D05Rik	0	0	0	0	0	0	NA	1
NM_001033348	chr2	146241299	146512004	-	9567	1	Ralgapa2	0.336	0.139	0.248	0.556	0.171	0.34	0.464253	0.81593
NM_001033349	chr3	57667422	57692537	-	1753	1	Ankub1	0	0	0	0	0	0	NA	1
NM_001033350	chr3	136053364	136326066	-	3248	1	Bank1	31.409	27.739	22.761	20.035	14.582	14.435	-0.802296	0.107251
NM_001033351	chr4	49661611	49845769	-	7640	1	Grin3a	0	0	0.007	0	0	0	-1.97215	1
NM_001033352	chr4	152008891	152017677	+	3889	1	Klhl21	0.223	1.311	0.484	0.433	0.509	0.582	-0.391691	0.869556
NM_001033360	chrX	57496668	57503757	-	5406	1	Gpr101	0	0	0	0	0	0	NA	1
NM_001033361	chrX	97072596	97082104	+	5372	1	Pgr15l	0	0	0	0	0	0	NA	1
NM_001033362	chrX	101261373	101263992	-	743	1	Gm614	0	0	0.104	0	0	0	-2.56003	1
NM_001033364	chr13	54701463	54736662	+	4093	1	Cdhr2	0	0	0	1.598	2.021	1.527	10.5158	8.42e-14
NM_001033365	chr15	73786936	73839671	-	2229	1	Mroh5	0	0	0	0	0	0	NA	1
NM_001033366	chr17	35635755	35643695	-	2603	1	Mucl3	0	0	0.005	1.499	2.227	2.611	9.19734	3.07e-10
NM_001033367	chr17	74426295	74459108	-	3827	1	Nlrc4	0.905	1.326	0.916	1.099	1.611	0.954	0.183762	0.914138
NM_001033369	chr2	58267453	58324807	-	8648	1	Acvr1c	0	0	0	0	0	0	NA	1
NM_001033372	chrX	56543874	56549606	-	1033	1	Gm648	0	0	0	0	0	0	NA	1
NM_001033374	chr4	141432672	141436105	-	901	1	Srarp	0	0	0	0	0	0	NA	1
NM_001033375	chr10	83543941	83596473	+	5823	1	Washc4	2.635	1.096	1.957	3.676	2.958	4.011	0.809721	0.349829
NM_001033379	chr6	119175253	119221614	+	3300	1	Dcp1b	2.908	2.294	4.191	1.231	1.544	0.589	-1.54741	0.041234
NM_001033380	chr7	118485112	118491975	-	6861	1	Itpripl2	1.304	5.278	1.64	2.133	2.566	2.279	-0.229609	0.908658
NM_001033385	chr10	56014294	56228689	-	7204	1	Tbc1d32	1.072	0.331	0.322	0.264	0.739	0.27	-0.523876	0.814205
NM_001033393	chr11	115187487	115247025	+	4554	1	Tmem104	29.643	29.829	24.507	18.869	25.213	27.629	-0.286201	0.706648
NM_001033394	chr4	155781591	155785874	-	3467	1	Tmem88b	0	0	0	0	0	0.016	2.17653	1
NM_001033397	chr11	99328484	99337965	-	2590	1	Krt26	0	0	0	0	0	0	NA	1
NM_001033399	chr13	43195519	43304172	-	6650	1	Gfod1	0	0.027	0.002	0.116	0.163	0.033	3.40771	0.171043
NM_001033400	chr13	50467307	50475355	+	2539	1	Nutm2	0	0	0	0	0	0	NA	1
NM_001033404	chr16	58613686	58616978	-	696	1	Gm813	0	0	0	0	0	0	NA	1
NM_001033407	chr19	26885925	26888647	+	612	1	Gm815	0	0	0	0	0	0	NA	1
NM_001033408	chr1	91145103	91170795	+	3833	1	Rbm44	0	0.027	0	0	0.3	0.029	3.70974	0.486683
NM_001033409	chr1	134986353	135105276	-	3603	1	Lgr6	0	0	0	0	0	0.003	0.913935	1
NM_001033410	chr2	25234476	25236787	-	2017	1	Rnf224	0	0	0	0	0	0	NA	1
NM_001033411	chr2	160311401	160327494	-	1092	1	Gm826	0.573	0.974	2.148	0	1.438	1.001	-0.648982	0.887309
NM_001033412	chr4	45683589	45723706	+	1085	1	Gm829	0	0.035	0	0	0	0	-1.80879	1
NM_001033415	chr5	67607883	67613987	+	3750	1	Shisa3	0	0	0	0	0	0	NA	1
NM_001033419	chr7	19852097	19861299	-	1627	1	Ceacam16	0.096	0.024	0.151	0	0.024	1.149	1.89225	1
NM_001033420	chr7	134670687	135173647	+	6761	1	Dock1	0.679	1.48	0.795	2.053	1.59	1.07	0.650372	0.503118
NM_001033421	chr9	35669639	35672889	+	2209	1	Pate2	0	0	0	0	0.087	0.005	3.99631	1
NM_001033422	chrX	41794994	41911901	-	7578	1	Thoc2	0.765	0.345	0.697	1.219	1.176	1.638	1.06637	0.18303
NM_001033423	chrX	56189827	56212881	-	941	1	Gm773	0	0	0	0	0	0	NA	1
NM_001033424	chrX	106235246	106255372	-	3636	1	Fnd3c2	0	0	0	0	0.042	0	3.43941	1
NM_001033426	chr18	41985323	41999049	-	1993	1	Grxcr2	0	0	0	0	0	0	NA	1
NM_001033427	chr1	37905923	37916493	-	2556	1	Lyg2	0	0	0	0	0	0	NA	1
NM_001033428	chr5	113226909	113239263	+	1820	1	Tmem211	0	0	0	0	0	0	NA	1
NM_001033429	chr8	64981651	64987644	-	2500	1	Trim75	0	0	0	0	0	0	NA	1
NM_001033430	chr6	39136620	39206773	-	9531	1	Kdm7a	0.167	0.407	0.307	0.39	0.993	0.448	1.03363	0.344122
NM_001033431	chr7	3221510	3249740	-	4317	1	Nlrp12	0.891	0.73	0.355	0.998	0.955	0.721	0.379029	0.81345
NM_001033432	chr10	17900466	17948067	-	3661	1	Heca	0.141	0.259	0.225	0.016	0.262	0.26	-0.245645	0.957265
NM_001033433	chr11	69803595	69805624	-	1937	1	Tmem102	0.075	0.04	0.007	0.022	0.435	0.265	2.45883	0.399657
NM_001033434	chr11	103534577	103614739	-	4560	1	Gm884	0	0	0	0	0	0	NA	1
NM_001033435	chr11	106751226	106767765	+	1550	1	Milr1	17.31	24.174	17.689	20.117	17.807	24.339	0.0250682	0.983402
NM_001033437	chr12	40176386	40199315	-	1207	1	Lsmem1	0	0	0	0	0	0	NA	1
NM_001033438	chr13	50245181	50250308	-	3146	1	Gm906	0	0	0	0	0	0	NA	1
NM_001033441	chr15	90224311	90230554	+	3722	1	Alg10b	0.194	0.12	0.211	0.261	0.442	0.393	0.97803	0.516211
NM_001033442	chr17	7025543	7087597	+	775	2	Gm1604b	0	0	0	0	0	0	NA	1
NM_001033443	chr17	80523550	80563834	-	2919	1	Cdkl4	0	0.14	0	0.03	0.066	0.004	-0.294949	0.978294
NM_001033444	chr17	73306464	73399296	-	2589	1	Capn13	0	0.015	0	1.042	0.232	0.101	6.1449	0.00564141
NM_001033445	chr18	21127342	21300139	-	4775	1	Garem1	0.028	0.032	0.181	0.003	0.003	0.007	-3.6527	0.164017
NM_001033446	chr18	46921815	46934222	+	2240	1	Arl14epl	0	0	0	0	0	0.005	0.913935	1
NM_001033447	chr19	4625841	4698668	-	2246	1	Gm960	0.005	0.063	0.103	0	0.006	0	-3.9492	1
NM_001033455	chr4	154026644	154042677	-	2070	1	Ccdc27	0.035	0	0	0	0	0	-2.52318	1
NM_001033458	chr5	33983433	33985009	+	467	1	Gm1673	0.026	0.521	0	0.714	0.574	0.445	1.68968	0.71222
NM_001033460	chr5	30281393	30366695	+	2447	1	Drc1	0	0	0	0	0	0.004	0.913935	1
NM_001033463	chr6	113697050	113711082	+	3099	1	Tatdn2	0.124	0.248	0.116	0.122	0.115	0.18	-0.258535	0.946155
NM_001033464	chr6	127561336	127631002	+	2323	1	Cracr2a	0.005	0.193	0.15	0.169	0.165	0.376	0.00847349	0.998153
NM_001033469	chr9	44434234	44440868	-	1659	1	Foxr1	0.08	0.093	0.085	0.096	0.392	0	0.853145	0.891398
NM_001033471	chrX	116448944	116478783	+	1591	1	Cpxcr1	0	0	0	0	0	0	NA	1
NM_001033473	chr10	79639526	79645738	-	1242	1	Odf3l2	0	0	0	0	0	0	NA	1
NM_001033474	chr10	112925428	112929026	-	3596	1	Atxn7l3b	5.294	19.39	4.144	4.763	11.357	5.622	-0.388733	0.839848
NM_001033475	chr12	87166242	87200229	-	7171	1	Tmed8	0.206	0.225	0.013	0.061	0.055	0.171	-0.682421	0.84325
NM_001033477	chr2	67173834	67186212	+	1962	1	Gm1322	0	0	0	0	0	0	NA	1
NM_001033479	chr3	28892619	28926725	+	2102	1	Gm1527	0	0	0	0	0	0	NA	1
NM_001033481	chr19	10208271	10240748	-	5569	1	Myrf	0.037	0.058	0.005	0.503	0.399	0.652	3.87773	0.000119737
NM_001033484	chr3	88082051	88121048	+	5636	1	Iqgap3	0.578	2.091	1.99	0.803	1.608	1.404	-0.313523	0.86926
NM_001033485	chr8	121907833	121918428	+	2256	1	BC048644	0.549	0.216	0	0.238	0.102	0.053	-1.02451	0.834573
NM_001033488	chr12	4862438	4874359	-	3109	1	Mfsd2b	0	0.185	0.514	0.019	0.205	0.323	-0.41563	0.951957
NM_001033489	chr4	152307023	152318625	-	2460	1	Rnf207	0.015	0.042	0.016	0.024	0.005	0.018	-0.702477	1
NM_001033490	chr4	155888860	155891762	-	1216	1	Pusl1	6.814	12.621	10.039	12.714	18.75	13.283	0.567987	0.454778
NM_001033492	chrX	86250256	86256219	-	2396	1	Mageb4	0	0	0	0	0	0	NA	1
NM_001033493	chr17	42708937	42742179	-	3275	1	Adgrf2	0	0	0	0	0	0	NA	1
NM_001033496	chr17	23556767	23564226	-	2666	1	Zfp213	2.364	6.194	3.878	4.591	8.39	4.636	0.486802	0.675416
NM_001033499	chr1	170232871	170251587	+	394	1	Sh2d1b2	0	0	0	0.037	0.065	0.028	2.40412	1
NM_001033500	chr9	74110334	74283203	+	5196	1	Wdr72	0	0	0	0	0	0.008	1.60173	1
NM_001033525	chr7	29221928	29232522	-	4084	1	Kcnk6	2.262	4.733	0.59	1.246	2.285	1.903	-0.484246	0.809516
NM_001033528	chr11	118259653	118290244	-	5586	1	Usp36	2.719	3.158	2.278	1.392	2.628	3.042	-0.26006	0.839848
NM_001033530	chr7	41478874	41499890	-	3405	1	AW146154	0.385	0.335	0.049	0.132	0.195	0.767	0.431016	0.914138
NM_001033531	chr4	24612561	24851124	-	7025	1	Klhl32	0	0.088	0	0.006	0.004	0.003	-2.47364	0.725101
NM_001033532	chr18	25169020	25467321	+	5338	1	AW554918	0.383	0.348	0.225	0.076	0.428	0.289	-0.319416	0.916049
NM_001033533	chr8	94902869	94918098	-	2293	1	Ccdc102a	0.367	3.402	1.141	0.765	1.225	0.148	-1.16166	0.582608
NM_001033534	chr9	51056780	51077094	-	1776	1	Layn	0	0.642	0.994	1.356	0.812	0.517	0.679468	0.876433
NM_001033535	chr9	54025606	54068411	-	2221	1	Tnfaip8l3	0	0	0	0	0	0	NA	1
NM_001033536	chr9	72532240	72622949	+	7989	1	Rfx7	0.333	0.269	0.023	0.559	0.139	0.118	0.326664	0.937847
NM_001033537	chr11	98388672	98400490	-	2414	1	Pgap3	7.896	6.113	8.496	3.166	4.76	6.021	-0.763921	0.291609
NM_001033539	chr16	32179800	32186944	+	978	1	Bex6	0.824	0.183	0	0.267	0	0	-2.06239	0.78327
NM_001033541	chrX	106583186	106710557	+	1803	1	Gm5127	0	0.007	0	0	0	0	-1.00962	1
NM_001033542	chr11	61301631	61342860	-	2358	1	Slc47a2	0	0	0	0	0	0	NA	1
NM_001033543	chr9	100457719	100486473	-	2469	1	Il20rb	0.458	0.202	0.01	0.452	0.29	0.775	1.08033	0.719407
NM_001033547	chr1	182747126	182749180	-	2052	1	Ccdc185	0	0	0	0	0	0	NA	1
NM_001033548	chr7	4522933	4532465	-	2222	1	Dnaaf3	19.82	6.18	16.087	5.365	3.792	4.761	-1.6993	0.0159653
NM_001033550	chr5	105415775	105490079	+	6724	1	Lrrc8b	0	0.084	0.339	0.218	0.106	0.219	0.296056	0.958716
NM_001033600	chrX	142317993	142390535	-	4969	1	Acsl4	3.04	1.328	2.029	3.146	3.463	2.037	0.349229	0.809516
NM_001033621	chr18	44334074	44355728	+	2201	1	Myot	0	0	0	0	0	0	NA	1
NM_001033630	chr17	35892677	35897378	-	1232	1	2310061I04Rik	1.728	9.764	2.731	5.085	5.782	3.779	0.0585054	0.983225
NM_001033632	chr7	141015812	141016892	-	537	1	Ifitm6	65.572	56.704	50.098	88.582	74.839	86.615	0.470874	0.425211
NM_001033633	chr15	91267691	91573261	-	6529	1	Slc2a13	0	0	0	0	0	0	NA	1
NM_001033634	chr4	108227755	108301090	-	10638	1	Zyg11b	0.463	0.479	0.397	0.604	0.874	0.435	0.464519	0.668547
NM_001033638	chr7	15896124	15904030	+	937	1	Crxos	0	0	0	0	0	0	NA	1
NM_001033668	chr14	31260375	31323896	-	12792	1	Dnah1	0	0.004	0.048	0	0.002	0	-4.70535	0.425211
NM_001033669	chr11	62847123	62877462	+	3252	1	Fbxw10	0.503	0.181	0.111	0	0.149	0.027	-2.24827	0.441879
NM_001033759	chr19	21778340	21858360	+	6594	1	Cemip2	1.665	1.725	1.74	1.564	0.968	2.141	-0.198723	0.889122
NM_001033764	chr1	26681801	26687460	-	4327	1	4931408C20Rik	0	0	0	0	0	0	NA	1
NM_001033765	chr11	81572502	81573539	-	1035	1	1700071K01Rik	0	0	0	0	0	0	NA	1
NM_001033766	chr14	35809486	35811978	-	1157	1	4930596D02Rik	0	0	0	0	0	0	NA	1
NM_001033767	chr18	60212077	60247820	+	2643	1	Gm4951	7.43	3.635	5.019	4.198	4.381	5.934	-0.237011	0.872122
NM_001033768	chr2	104713926	104716290	-	1079	1	Pin1rt1	0.022	0.012	0	0.013	0.012	0	0.0920815	1
NM_001033769	chr13	119949357	119950806	-	921	1	B020031M17Rik	0	0	0	0	0	0	NA	1
NM_001033770	chr13	50643228	50645838	+	643	1	Gm904	0	0	0	0	0	0	NA	1
NM_001033773	chr4	100478867	100550145	+	1505	1	Ube2u	0.048	0	0.034	0.01	0	0	-2.3149	1
NM_001033775	chr11	115440545	115448268	+	1922	1	Trim80	0.106	0	0	0	0	0	-4.11009	1
NM_001033779	chr3	97930173	97967018	+	887	1	Gm5544	0	0.072	0	0.67	0	0.025	3.09716	0.682201
NM_001033780	chr3	105925891	105932664	-	1058	1	I830077J02Rik	10.276	6.526	10.113	11.693	9.231	7.365	-0.00393342	0.998294
NM_001033782	chr7	41284327	41290183	+	3028	1	Gm5592	0	0	0	0	0	0	NA	1
NM_001033783	chr9	36532403	36541963	-	2337	1	Pate9	0	0	0	0	0	0	NA	1
NM_001033785	chrX	37150698	37168842	-	1784	1	Akap14	0	0	0	0	0	0	NA	1
NM_001033786	chrX	75146057	75163751	-	696	1	Smim9	0	0	0	0	0.018	0.094	2.65702	1
NM_001033789	chr18	38892456	38971274	+	2180	1	Gm5820	0	0.012	0	0	0	0	-1.00962	1
NM_001033790	chr4	101834969	101844022	-	1969	1	B020004J07Rik	0	0	0	0	0	0	NA	1
NM_001033791	chr4	121316316	121324917	-	1175	1	Gm12888	0	0	0	0	0	0	NA	1
NM_001033793	chr9	18404418	18411502	+	2634	1	Ubtfl1	0	0	0	0	0	0	NA	1
NM_001033794	chr9	109676734	109702700	-	1507	1	Fbxw18	0	0	0	0	0	0	NA	1
NM_001033795	chrX	144688907	145122410	+	3625	1	Rtl4	0	0	0	0	0	0	NA	1
NM_001033799	chrX	76393350	76397979	+	1098	1	Cldn34b4	0	0	0	0	0	0	NA	1
NM_001033805	chr14	52016865	52019787	+	1218	1	Tmem253	0	0.2	0.011	0.381	0.335	0.144	1.95152	0.637611
NM_001033813	chr9	22188166	22202123	+	2954	1	Zfp872	0.041	0.017	0.013	0	0	0	-4.08839	1
NM_001033814	chr3	121670763	121682982	+	1119	1	4930432M17Rik	0	0	0	0	0	0	NA	1
NM_001033819	chr1	181051237	181060667	+	1893	1	9130409I23Rik	0.006	0	0	0.008	0	0	-0.0478376	1
NM_001033820	chr7	12415149	12422491	-	2329	1	Zfp551	0.005	0.38	1.135	0.019	0	0.005	-5.57844	0.0174114
NM_001033851	chr15	90643323	90679388	-	694	1	Cpne8	6.152	4.209	5.925	7.669	3.201	7.637	-0.0632091	0.979681
NM_001033872	chr15	100621340	100636940	-	1023	1	Smagp	16.834	79.993	19.934	15.112	41.631	16.163	-0.660729	0.683871
NM_001033874	chr2	28700161	28813165	+	1555	1	Ak8	4.594	3.913	8.016	3.908	2.824	4.336	-0.654283	0.510034
NM_001033876	chr15	72506986	72547699	-	7758	1	Kcnk9	0	0	0	0	0	0	NA	1
NM_001033877	chr7	66839735	67152625	+	6004	1	Adamts17	0	0.021	0	0	0	0.013	-0.488297	1
NM_001033878	chr7	84994645	85012020	-	2549	1	Vmn2r66	0	0	0	0	0	0	NA	1
NM_001033879	chr13	3924695	3935277	+	3090	1	Tubal3	0	0	0	0	0	0	NA	1
NM_001033880	chrX	89930097	89932852	-	2614	1	4930415L06Rik	0	0	0	0	0	0	NA	1
NM_001033904	chr1	21368331	21369743	+	839	1	Khdc1c	0	0	0	0	0	0.013	0.913935	1
NM_001033922	chr17	48264295	48275358	+	1722	1	Treml4	337.875	363.504	385.833	244.213	249.269	229.291	-0.647291	0.0897671
NM_001033929	chr6	71128166	71144380	-	2007	1	Thnsl2	4.075	3.938	9.307	2.594	1.641	3.474	-1.249	0.141656
NM_001033977	chr10	3119841	3129546	+	2793	1	9230019H11Rik	0	0	0	0	0	0	NA	1
NM_001033978	chr17	34325675	34341410	+	3373	1	H2-Eb2	0.239	0.243	0.413	0.279	0.038	0.039	-1.39471	0.557379
NM_001033979	chr4	137570876	137575180	-	1822	1	Ldlrad2	0	0	0	0.024	0	0	1.98276	1
NM_001033980	chr8	120166397	120177469	-	1179	1	Fam92b	0	0	0	0	0	0	NA	1
NM_001033981	chr11	32286964	32287912	+	743	1	Hbq1b	0.939	0.103	0	0.664	0.722	0	0.290975	0.97476
NM_001033983	chr9	98903119	98904622	+	1501	1	7420426K07Rik	0	0	0	0	0	0	NA	1
NM_001034029	chr6	113458771	113470758	+	2621	1	Il17re	0.005	0.064	0.049	0.144	0.492	0.25	2.81053	0.131033
NM_001034037	chr14	32376502	32388373	-	393	1	1700024G13Rik	0	0	0	0	0	0	NA	1
NM_001034059	chrX	52791200	52799468	+	1532	1	Ccdc160	0.377	0	0	0	0	0.078	-2.31037	0.832286
NM_001034060	chr1	74125541	74148223	+	2292	1	Rufy4	0	0.078	0.456	0	0.936	0.482	1.36215	0.806927
NM_001034097	chr11	69682577	69696098	-	2220	1	Tnfsfm13	51.853	40.953	43.439	71.462	69.588	66.147	0.536654	0.314511
NM_001034100	chrX	14211148	14211657	+	507	1	H2al1n	0	0	0	0	0	0	NA	1
NM_001034101	chr4	144357964	144364419	+	2066	1	Gm13119	0	0	0	0	0	0	NA	1
NM_001034102	chr14	51711644	51717132	-	844	1	Gm5800	0	0	0	0	0	0	NA	1
NM_001034103	chrX	92489949	92490679	+	554	1	Gm5941	0	0	0	0	0	0	NA	1
NM_001034115	chr7	44310264	44358353	+	7569	1	Shank1	0.032	0.007	0.054	0	0	0.001	-4.79839	0.232168
NM_001034856	chrX	38038199	38043114	-	1187	1	Btg1-ps2	0	0	0	0	0	0	NA	1
NM_001034858	chr10	41914990	42018382	-	4845	1	Armc2	0.052	0.65	0.851	0.913	0.727	0.963	0.715711	0.7525
NM_001034859	chr18	60268301	60273267	-	2834	1	Gm4841	0.225	0.036	0.023	0.031	0.014	0.135	-0.773216	0.888447
NM_001034862	chr8	14027565	14090327	-	1571	1	Erich1	2.22	1.712	2.33	1.366	1.024	3.061	-0.280864	0.892711
NM_001034863	chr9	43108653	43116570	-	3495	1	Tmem136	0.014	0	0	0	0	0.009	-0.287293	1
NM_001034864	chrX	23892763	23907550	+	1306	1	Gm4907	0	0	0	0	0	0	NA	1
NM_001034866	chr17	12888902	12910000	-	1668	1	Pnldc1	0.324	0.077	0	0	0.222	0	-0.913542	0.934083
NM_001034867	chr4	33170406	33189737	-	5564	1	Pm20d2	0	0.002	0	0	0	0.008	0.639962	1
NM_001034868	chr7	48478619	48499270	-	4555	1	Mrgprx2	0	0	0	0	0	0	NA	1
NM_001034869	chr10	58234848	58236660	-	1810	1	Gm4981	0	0	0	0	0	0	NA	1
NM_001034871	chr17	28549487	28552618	+	439	1	Clpsl2	0	0	0	0	0	0	NA	1
NM_001034872	chr4	130209109	130222295	-	2196	1	Ldc1	0	0	0	0	0	0	NA	1
NM_001034874	chr11	66211725	66526126	-	7480	1	Shisa6	0	0	0	0	0	0	NA	1
NM_001034875	chr2	153940862	153963852	+	2097	1	Bpifb4	0	0	0	0	0	0	NA	1
NM_001034876	chr4	117869260	117872470	-	1271	1	Ccdc24	0	0	0	0	0	0.009	0.913935	1
NM_001034878	chr11	114727419	114757889	+	2852	1	Dnaic2	0	0.004	0	0	0	0	-1.00962	1
NM_001034880	chr14	34041078	34046981	+	1896	1	Gm5460	0	0	0	0	0	0	NA	1
NM_001034882	chr14	79451835	79454816	+	2979	1	Kbtbd6	0	0.073	0.004	0	0	0.187	1.18066	0.919999
NM_001034885	chr17	28858411	28890308	+	4471	1	Pnpla1	0	0	0	0	0.128	0	5.37923	0.530001
NM_001034893	chr7	43177590	43192109	+	3104	1	Zfp936	0	0	0	0	0	0	NA	1
NM_001034894	chrX	153118788	153132861	+	3202	1	Foxr2	0	0	0	0	0	0	NA	1
NM_001034895	chr10	81233163	81252123	+	3321	1	Zfr2	0	0.112	0.012	0.07	0.169	0.007	0.977368	0.887309
NM_001034896	chr11	94777217	94782703	-	2036	1	Tmem92	0	0.006	0	0.007	0	0.005	0.839782	1
NM_001034898	chr19	10978307	10993250	-	1704	1	Ms4a15	0	0	0.053	0	0	0.006	-2.01483	1
NM_001034899	chr1	177991435	178048291	+	1653	1	Catspere2	0	0.062	0	0.009	0	0.013	-0.0932507	1
NM_001034900	chr2	150470991	150485063	-	2700	1	Zfp345	0	0.005	0	0	0.005	0.251	4.61979	0.455647
NM_001034903	chr6	147075062	147087032	-	1118	1	Mansc4	0	0	0	0.026	0	0	0.913935	1
NM_001034904	chr7	21909434	21921291	-	1720	2	Gm5891	0	0	0	0	0	0	NA	1
NM_001034905	chr8	19140759	19143010	+	1736	1	Spag11b	0	0	0	0	0	0	NA	1
NM_001034906	chr9	88580891	88588824	+	1977	1	Trim43a	0	0	0	0	0	0	NA	1
NM_001034907	chrX	95711678	95931088	+	6472	1	Zc3h12b	0	0	0	0	0	0	NA	1
NM_001034909	chr17	36042961	36058645	+	1628	1	Gm6034	0.488	0.134	0.451	0	0	0.255	-2.20884	0.604385
NM_001034910	chr14	63046991	63048606	+	609	1	Defb42	0.632	0	0	0	0	0	-4.94061	1
NM_001034964	chr19	40292040	40402310	-	5251	1	Sorbs1	0.992	0.283	0.535	0.16	0.017	0.158	-2.49268	0.0429397
NM_001035122	chr13	59634996	59675784	-	3545	1	Golm1	4.169	10.035	4.556	13.971	10.836	9.464	0.853984	0.23024
NM_001035226	chr11	23256041	23297597	+	4878	1	Xpo1	1.98	0.854	0.972	0.984	2.677	2.052	0.514796	0.731044
NM_001035228	chr6	72097608	72154570	+	2232	1	St3gal5	38.638	246.807	47.04	33.703	90.64	41.942	-0.968314	0.506679
NM_001035231	chr13	67538641	67553152	-	4609	1	Zfp748	0.151	0.336	0.182	0.629	0.51	0.837	1.52102	0.0730615
NM_001035244	chr19	22692601	22926489	+	3648	1	Trpm3	0	0.042	0.018	0	0.059	0.033	0.672738	0.950022
NM_001036293	chr10	67266689	67285281	-	1783	1	Nrbf2	2.678	13.665	4.012	6.45	14.205	5.026	0.358587	0.871738
NM_001036684	chr6	113743831	113891539	-	8883	1	Atp2b2	0.232	0.213	0.116	0.051	0.029	0.182	-1.16518	0.541196
NM_001036740	chr7	25627624	25629490	+	1471	1	B3gnt8	5.706	6.061	7.878	28.591	22.217	19.725	1.79115	6.19e-06
NM_001037143	chr7	24541658	24546005	-	723	1	Pinlyp	0	0	0	0	0	0	NA	1
NM_001037166	chr10	88729541	88731101	-	1558	1	Gm4925	0.185	0.263	0	0.521	0.344	0.007	0.957133	0.870219
NM_001037167	chrX	154575228	154579330	-	888	1	Samt2	0	0	0	0	0	0	NA	1
NM_001037168	chr7	18556514	18567305	-	1935	1	Psg27	0	0	0	0	0	0	NA	1
NM_001037170	chr1	171217803	171222514	-	2908	1	Tomm40l	21.112	10.405	20.768	24.906	18.28	22.973	0.24966	0.853419
NM_001037247	chr2	152604327	152612729	+	464	1	Defb36	0	0	0	0	0	0	NA	1
NM_001037248	chr7	20724512	20730624	-	1589	2	Gm4567	0	0	0	0	0	0	NA	1
NM_001037279	chr2	84669215	84670708	-	654	1	Selenoh	41.356	51.947	64.847	88.591	74.333	99.377	0.672663	0.211195
NM_001037294	chr18	65265531	65393888	-	7233	1	Alpk2	0	0.053	0	0.008	0.009	0.035	0.114099	0.993088
NM_001037321	chr16	36963461	36979136	-	5125	1	Fbxo40	0	0.057	0	0	0	0.354	2.60837	1
NM_001037502	chr2	152518255	152521447	+	392	1	Defb28	0	0	0	0	0	0	NA	1
NM_001037634	chr19	11647284	11660559	-	667	1	Oosp2	0	0	0	0	0	0	NA	1
NM_001037707	chr7	29893337	29906104	-	3522	1	Zfp27	1.393	1.109	0.461	1.001	0.018	0.348	-1.18253	0.62955
NM_001037712	chr11	106008148	106035594	+	4423	1	Kcnh6	0	0	0	0	0	0	NA	1
NM_001037713	chr11	72301629	72313733	+	2590	1	Xaf1	41.618	19.127	37.467	20.696	13.126	22.013	-0.909156	0.234779
NM_001037716	chrX	149594601	149636621	+	1794	1	Gm10439	0	0	0	0	0	0	NA	1
NM_001037717	chr12	73286848	73354045	+	2941	1	Slc38a6	4.518	3.515	4.032	5.237	3.915	2.768	-0.0856692	0.959825
NM_001037725	chr1	59913006	59985348	+	5524	1	Fam117b	0.982	2.212	0.46	0.945	1.35	1.593	0.0779791	0.975191
NM_001037736	chr8	14911663	15001085	+	5381	1	Arhgef10	0.056	0.188	0.216	0	0.221	0.485	0.600708	0.905734
NM_001037737	chr3	95434390	95497239	+	4345	1	Arnt	9.673	8.187	10.511	6.953	4.346	4.444	-0.91845	0.0938059
NM_001037740	chr6	29917013	29959680	+	5262	1	Strip2	0.197	0.032	0.367	0.074	0.146	0.866	0.731658	0.834573
NM_001037744	chr14	122034674	122038422	+	911	1	Timm8a2	0	0	0	0	0	0	NA	1
NM_001037746	chr12	57230412	57242168	+	4002	1	Prps1l3	2.134	4.501	2.203	3.497	3.656	3.569	0.255996	0.830612
NM_001037747	chr2	26352171	26359559	-	1750	1	Card9	4.659	3.484	7.366	5.047	8.127	7.812	0.36198	0.784333
NM_001037748	chrY	36410569	36735302	-	821.2	12	Gm20736	0	0	0	0	0	0	NA	1
NM_001037749	chr9	119169456	119190395	-	2187	1	Slc22a14	0	0	0	0	0	0	NA	1
NM_001037751	chr14	62977524	62984510	-	441	1	Defb48	0	0	0	0	0	0	NA	1
NM_001037752	chr2	152593191	152596485	-	384	1	Defb45	0	0	0	0	0	0	NA	1
NM_001037755	chr11	119943092	120006782	+	2049	1	Baiap2	11.515	14.93	11.695	14.736	13.663	13.339	0.0821621	0.941264
NM_001037762	chr2	30090944	30093635	-	1145	1	Zdhhc12	16.427	13.795	18.249	17.796	12.476	16.13	-0.131942	0.921548
NM_001037764	chr11	60140082	60199195	+	7118	1	Rai1	0.503	0.801	0.471	0.399	0.515	0.115	-0.805728	0.58169
NM_001037801	chr19	10789339	10830058	-	2903	1	Cd6	2.523	2.003	1.115	0.809	0.33	0.395	-1.9444	0.0167708
NM_001037810	chr7	127133464	127137823	-	1476	1	Spn	1.108	1.475	2.262	0.678	1.254	1.584	-0.547911	0.595026
NM_001037812	chr1	59100584	59119806	-	1821	1	Tmem237	2.272	3.651	5.076	5.623	5.251	4.471	0.428986	0.691025
NM_001037822	chr7	142228795	142229971	-	1174	1	Krtap5-5	0	0	0	0	0	0	NA	1
NM_001037842	chr6	85760631	85765744	-	1834	1	Nat8f3	0	0	0	0	0	0	NA	1
NM_001037859	chr18	61105572	61131139	+	3851	1	Csf1r	2859.91	2148.04	2086.67	1030	967.56	1008.26	-1.30913	0.000409133
NM_001037865	chr6	7997808	8192617	-	4193	1	Col28a1	0	0	0	0	0	0	NA	1
NM_001037906	chr7	49975350	50863289	+	2790	1	Nell1	0	0	0	0	0	0	NA	1
NM_001037907	chr9	87015537	87019916	+	496	1	Ripply2	0	0	0	0	0	0	NA	1
NM_001037913	chr4	43493365	43495921	+	806	1	Ccdc107	11.37	32.36	28.852	27.152	55.104	35.633	0.676399	0.514263
NM_001037914	chr13	112993868	113000394	+	2345	1	Mcidas	0	0	0	0	0	0	NA	1
NM_001037915	chrX	139779681	139782353	-	673	1	Ripply1	0	0.019	0	0	0	0	-1.00962	1
NM_001037916	chr4	116596730	116600266	+	1988	1	Ccdc17	1.676	1.276	1.213	2.429	1.792	1.82	0.466904	0.67695
NM_001037917	chrX	109196756	109200445	+	2797	1	Gm6377	1.053	0.041	1.364	2.261	2.369	0.938	1.06444	0.645394
NM_001037918	chr1	37872206	37876298	+	1551	1	Lipt1	2	0.826	2.028	1.805	0.082	0.979	-0.856186	0.744955
NM_001037919	chr5	11594956	11599480	+	814	1	Gm6460	0	0	0	0	0	0	NA	1
NM_001037922	chr8	85151924	85173622	+	2393	1	Cks1brt	0	0	0.005	0	0	0	-1.00962	1
NM_001037923	chr3	65666228	65686181	+	2458	1	Lekr1	0	0.459	0.031	0	0.042	0.089	-1.842	0.763201
NM_001037925	chr13	120300392	120308841	+	1650	1	BC147527	18.877	9.099	16.797	3.525	12.557	10.452	-0.838317	0.473601
NM_001037926	chr4	146097312	146126623	+	2827	1	Zfp987	0	0	0	0	0.036	0	2.85364	1
NM_001037927	chr7	79743163	79785950	+	2265	1	Wdr93	0.016	0.011	0	0	0	0.024	-0.255268	1
NM_001037928	chr11	9048592	9069354	+	2391	1	Gm11992	0	0	0	0	0	0	NA	1
NM_001037929	chr2	145549455	145554982	-	1809	1	Gm14092	0	0	0	0	0	0	NA	1
NM_001037931	chr14	67304888	67314711	-	2012	1	Gm6878	0	0	0	0	0	0	NA	1
NM_001037932	chr11	84148361	84167476	-	1220	1	Gm11437	0	0.042	0.201	0	0	0	-4.53578	1
NM_001037933	chr2	152459055	152464620	-	620	1	Defb23	0	0	0	0	0	0	NA	1
NM_001037938	chr14	55478758	55490340	+	1382	1	Dhrs4	16.612	18.418	17.461	12.488	14.928	13.688	-0.407872	0.481536
NM_001037987	chr13	88821472	89323225	+	5345	1	Edil3	0	0	0	0	0	0.237	6.42688	0.336866
NM_001037997	chr17	63863981	64139496	+	3064	1	Fer	2.52	2.429	2.886	4.568	1.333	3.021	0.11791	0.957265
NM_001038015	chr5	69575001	69592304	-	1849	1	Gnpda2	1.028	2.286	2.761	7.985	2.941	5.054	1.34868	0.123249
NM_001038230	chr11	120598532	120608198	+	3379	1	Anapc11	35.822	26.648	44.108	38.508	38.703	46.418	0.137522	0.918054
NM_001038231	chr19	5364633	5366363	-	761	1	Banf1	195.009	129.299	186.769	209.841	177.99	262.243	0.267005	0.792148
NM_001038499	chr18	60911991	60918561	+	2760	1	Arsi	0.179	0.924	0.005	0	0.851	0.495	0.316626	0.965067
NM_001038500	chr17	40727120	40731782	+	1044	1	Esp1	0	0	0	0	0	0	NA	1
NM_001038592	chr1	143739568	143749678	+	3597	1	Glrx2	1.394	5.018	1.175	2.254	4.965	3.303	0.484087	0.780658
NM_001038607	chr1	192190777	192510159	+	7145	1	Kcnh1	0	0	0	0	0.009	0	2.4378	1
NM_001038610	chr14	97786846	98169765	-	5279	1	Dach1	0	0.005	0	0.008	0	0.002	1.49022	1
NM_001038613	chr2	28193093	28230736	+	2678	1	Olfm1	0.404	0.536	0.048	1.273	1.015	0.873	1.65284	0.260298
NM_001038616	chrX	102903221	102906557	-	1060	1	Dmrtc1a	0	0	0	0	0	0	NA	1
NM_001038625	chr11	20631977	20653023	+	5515	1	Sertad2	1.324	2.636	1	1.275	1.081	1.013	-0.578177	0.56761
NM_001038635	chr2	129800517	129832285	+	5438	1	Stk35	0.08	2.631	0.398	0.613	1.139	0.617	-0.410133	0.914097
NM_001038643	chr7	74275418	74554780	-	2844	1	Slco3a1	0.664	0.491	0.186	0.041	0.835	0.346	-0.357181	0.925447
NM_001038651	chr13	67339309	67360572	-	4635	1	Zfp953	0.4	0.077	0.07	0.188	0.377	0.17	0.318201	0.937505
NM_001038654	chr11	120949067	120959000	+	2379	1	Slc16a3	14.68	7.474	23.96	43.984	60.456	47.527	1.63164	0.0136582
NM_001038676	chr7	14659708	14665996	+	1258	1	Obox7	0	0	0	0	0	0	NA	1
NM_001038697	chrX	9063090	9063822	+	730	1	Fthl17f	0	0	0	0	0	0	NA	1
NM_001038700	chr2	31026206	31142008	-	4512	1	Fnbp1	6.693	14.823	8.094	7.891	7.767	5.086	-0.530136	0.53708
NM_001038708	chr3	95228943	95236424	+	2751	1	Cdc42se1	129.576	87.298	112.037	120.666	115.792	110.132	-0.00165065	0.998941
NM_001038839	chr5	122643927	122684289	+	2537	1	P2rx7	22.45	15.593	17.316	15.103	10.004	13.156	-0.710363	0.254324
NM_001038846	chr1	165648945	165708094	-	2572	1	Rcsd1	37.776	57.507	62.969	37.537	59.454	39.312	-0.257531	0.809526
NM_001038993	chr4	44126210	44168283	-	4947	1	Rnf38	1.828	1.51	0.735	0.991	0.803	0.897	-0.639212	0.543702
NM_001038995	chr12	81376991	81379486	-	2493	1	Gm4787	0.203	0.149	0.005	0	0.102	0.145	-0.604178	0.931886
NM_001038996	chr6	41354105	41357944	+	883	1	Try10	0	0	0	0	0	0	NA	1
NM_001038997	chr6	41392356	41397256	+	817	1	Gm5771	0	0	0	0	0	0	NA	1
NM_001039038	chr17	25942233	25944931	-	2137	1	Nhlrc4	0	0	0	0.366	0.03	0	5.89618	0.318033
NM_001039039	chr7	97332323	97350216	+	2969	1	Kctd21	7.984	5.885	8.866	4.992	5.125	4.347	-0.724588	0.238703
NM_001039042	chr7	43712567	43726758	+	1025	1	Klk13	0	0	0	0	0	0	NA	1
NM_001039045	chr1	161969188	161973435	+	3284	1	Pigc	10.814	6.514	8.557	8.413	7.736	8.093	-0.174331	0.890281
NM_001039047	chr11	58640465	58652404	+	2184	1	Trim58	0	0.006	0	0	0	0	-1.00962	1
NM_001039048	chr4	134315120	134329629	+	1875	1	Trim63	0	0	0	0	0	0	NA	1
NM_001039049	chr12	102899306	102900534	+	472	1	Cox8c	0	0	0	0	0	0	NA	1
NM_001039052	chr10	57645869	57741112	+	5240	1	Pkib	3.048	7.647	5.021	12.479	10.225	11.333	1.09065	0.0429397
NM_001039056	chr16	95257558	95300258	+	5038	1	Kcnj15	0.227	0	0.015	0	0	0.03	-3.16904	0.584898
NM_001039061	chrX	94234930	94273515	+	2358	1	Klhl15	0.214	1.141	0.574	0.117	1.326	0.394	-0.0309311	0.994199
NM_001039073	chr14	34526699	34588681	-	4720	1	Ldb3	0	0	0	0	0	0.002	0.913935	1
NM_001039084	chr5	96210115	96239684	+	1570	1	Mrpl1	1.708	3.207	1.667	3.427	3.887	2.847	0.658231	0.425211
NM_001039089	chr12	91806043	91849157	-	6277	1	Sel1l	5.002	15.137	6.144	6.31	8.674	5.862	-0.338256	0.802801
NM_001039090	chr3	31095058	31122923	+	6919	1	Skil	2.817	1.813	2.949	2.54	3.672	2.976	0.19938	0.884966
NM_001039092	chr11	60226714	60352905	-	4924	1	Tom1l2	6.709	2.492	2.95	2.3	1.53	2.211	-1.10177	0.205265
NM_001039095	chr2	25793967	25815836	-	1084	1	Glt6d1	0	0	0	0	0	0	NA	1
NM_001039105	chr14	61607457	61612833	+	1794	1	Kcnrg	0	0.071	0.05	0.097	0.114	0.024	0.872827	0.908658
NM_001039114	chr17	56843104	56874447	-	2591	1	Acsbg2	0	0	0	0	0	0	NA	1
NM_001039115	chr13	21478849	21485505	+	2451	1	Zkscan4	0.123	0.862	1.488	0.852	0.193	0.651	-0.597936	0.840744
NM_001039116	chrX	102707881	102715209	+	1175	1	Dmrtc1b	0	0	0	0	0	0	NA	1
NM_001039119	chr8	20892667	20897723	+	421	1	Defb33	0	0	0	0	0	0	NA	1
NM_001039120	chr2	152507756	152511736	-	643	1	Defb26	0	0	0	0	0	0	NA	1
NM_001039121	chr14	63011771	63018088	+	404	1	Defb43	0	0	0	0	0	0	NA	1
NM_001039122	chr2	152622356	152623053	-	289	1	Defb25	0	0	0.446	0	0	0	-3.2995	1
NM_001039123	chr1	18236402	18237476	-	358	1	Defb18	0	0	0	0	0	0	NA	1
NM_001039125	chr14	62998077	63001160	+	355	1	Defb47	0	0	0	0	0	0	NA	1
NM_001039128	chr6	132710999	132711928	-	928	1	Tas2r122	0	0	0	0	0	0	NA	1
NM_001039137	chr8	83434492	83458396	-	1835	1	Scoc	1.134	0.782	1.517	2.656	1.148	1.715	0.606389	0.670529
NM_001039139	chr14	20734873	20794088	-	3582	1	Camk2g	0.692	0.504	0.227	0.79	0.328	0.787	0.349247	0.882876
NM_001039151	chr2	102811142	102901665	-	4397	1	Cd44	140.932	100.053	99.554	80.795	61.532	63.218	-0.798067	0.126373
NM_001039162	chr5	134489383	134552434	-	4875	1	Clip2	0.464	0.478	0.489	0.286	0.673	0.334	-0.194896	0.933608
NM_001039170	chr1	87213914	87228858	+	1800	1	Eif4e2	42.92	34.396	38.092	56.552	41.448	44.115	0.230132	0.804486
NM_001039173	chr18	89292423	89769540	-	10102	1	Dok6	0	0	0	0	0	0	NA	1
NM_001039175	chr4	118428093	118432952	+	1610	1	Elovl1	189.75	155.348	159.09	137.46	138.59	147.828	-0.325217	0.621304
NM_001039180	chr13	49341549	49387026	+	4520	1	Bicd2	1.338	4.912	0.633	1.181	4.206	2.038	0.200326	0.949259
NM_001039184	chr1	155844964	155973255	-	13267	1	Cep350	0.361	0.384	0.248	0.618	0.295	0.4	0.347819	0.80065
NM_001039192	chr7	28440937	28446895	+	974	1	Gmfg	201.48	109.743	176.285	189.622	131.608	210.37	0.0366141	0.982877
NM_001039198	chr14	55061659	55092048	-	8712	1	Zfhx2	0.653	0.362	0.339	0.216	0.516	0.336	-0.41861	0.809729
NM_001039200	chr4	139352587	139378735	+	6203	1	Emc1	13.211	12.701	13.252	8.125	6.794	10.24	-0.704466	0.135542
NM_001039209	chr4	147507598	147516064	+	3885	1	Zfp982	0	0.02	0.109	0.071	0.187	0.028	1.13022	0.831771
NM_001039214	chr18	73572705	73592578	+	4076	1	Mex3c	0.183	0.295	0.076	0.036	0.188	0.172	-0.508884	0.886643
NM_001039218	chr18	44027869	44032208	+	559	1	Spink14	0	0	0	0	0	0	NA	1
NM_001039219	chr1	93990505	94011539	+	4053	1	Gal3st2c	0	0	0	0	0	0	NA	1
NM_001039220	chr8	36993575	36995533	+	1956	1	AI429214	0.516	0.982	0.415	0.371	0.307	1.268	-0.00936383	0.998153
NM_001039223	chr2	119174509	119177568	+	3057	1	Gm14137	0	0.004	0	0.028	0.564	0.057	6.17713	0.0337798
NM_001039228	chr5	112353773	112356033	-	2258	1	Gm6583	1.017	0.278	0.388	0	0	0.034	-5.48355	0.00281103
NM_001039231	chr5	104813168	104860068	-	2896	1	Zfp951	0.179	0.787	1.202	0.916	0.331	1.434	0.25755	0.940478
NM_001039238	chr17	23898722	23900787	+	605	1	Dcpp2	0	0	0	0	0	0	NA	1
NM_001039239	chr13	62129890	62173936	+	3108	1	Zfp808	0	0.062	0.232	0	0	0.032	-3.14252	0.602826
NM_001039240	chrX	60436052	60456195	-	1413	1	Gm7073	0	0	0	0	0	0	NA	1
NM_001039242	chr11	105401654	105456735	-	1279	1	2023-03-10	0	0	0	0	0	0	NA	1
NM_001039243	chr7	25614620	25615853	-	868	1	Erich4	0	0	0	0	0	0	NA	1
NM_001039244	chr13	119488086	119610459	+	1760	1	Tmem267	0.123	0.247	0.608	0.008	0	0.019	-4.627	0.0422033
NM_001039354	chr10	107271831	107425143	+	5880	1	Lin7a	0.004	0.039	0.002	0	0.035	0	-0.387332	1
NM_001039365	chr9	120149742	120169378	+	1495	1	Mobp	0	0	0	0	0	0	NA	1
NM_001039371	chr3	101855771	101924453	-	6624	1	Slc22a15	0.002	0.033	0.004	0.007	0.16	0.04	2.36396	0.48951
NM_001039373	chrX	75410442	75416584	-	1628	1	Mtcp1	0.524	1.235	1.021	0.445	1.168	1.363	0.0616958	0.98335
NM_001039385	chr5	137030295	137033351	+	2549	1	Vgf	0	0	0	0	0	0	NA	1
NM_001039466	chr3	89234177	89245199	-	2710	1	Trim46	0.235	0.544	0.233	0.455	0.433	0.625	0.561521	0.767943
NM_001039472	chr1	136131390	136178001	+	9080	1	Kif21b	1.205	3.076	1.36	1.334	2.683	1.906	0.0596826	0.976113
NM_001039474	chr18	42511487	42575785	+	4385	1	Tcerg1	0.4	1.884	0.673	1.326	1.598	1.7	0.646978	0.64738
NM_001039482	chr1	161088378	161131479	-	4023	1	Klhl20	1.052	1.493	0.955	2.581	0.895	1.011	0.312057	0.863057
NM_001039483	chr1	167308670	167333978	+	4465	1	Tmco1	6.268	11.069	5.93	9.634	6.067	9.847	0.0987023	0.950399
NM_001039484	chr1	172341210	172374085	+	5403	1	Kcnj10	1.024	1.783	0.783	0.907	0.638	1.849	-0.119896	0.958346
NM_001039485	chr18	63010213	63387183	-	10668	1	Piezo2	0	0	0	0	0.004	0.005	3.01859	1
NM_001039488	chr3	106721682	106736576	+	3353	1	Lrif1	0.495	0.252	0.431	0.882	0.122	0.548	0.324177	0.918696
NM_001039493	chr1	64789121	64956824	-	8552	1	Plekhm3	2.983	2.517	3.871	3.136	1.215	2.58	-0.51155	0.635125
NM_001039494	chr19	6922426	6925380	-	774	1	Catsperz	0	0.033	0	0	0.264	0	2.89309	1
NM_001039495	chr1	74902080	74935599	-	5683	1	Cfap65	0	0	0	0	0	0	NA	1
NM_001039501	chr2	164656046	164657368	+	455	1	Wfdc10	0.211	0	0	0.351	0	0.024	0.861423	1
NM_001039502	chr11	99582549	99583677	-	1126	1	Krtap1-4	0	0	0	0	0	0	NA	1
NM_001039507	chr7	25379527	25390112	-	2773	1	Lipe	6.718	8.334	10.989	9.461	8.296	9.108	-0.0163288	0.992977
NM_001039514	chr8	85071757	85075161	+	1321	1	Dhps	5.28	20.035	10.207	9.2	36.086	14.577	0.756935	0.597966
NM_001039519	chr9	70012548	70022866	+	888	1	Gtf2a2	49.878	32.185	59.662	62.665	38.745	47.689	-0.00636409	0.997842
NM_001039521	chr16	13780699	13814841	+	3578	1	Rrn3	8.393	9.814	10.913	7.032	5.27	5.452	-0.7708	0.101587
NM_001039522	chr9	75441524	75466432	+	2178	1	Leo1	1.712	1.118	2.61	2.497	2.614	1.651	0.238653	0.901754
NM_001039530	chr16	35832878	35871382	-	7232	1	Parp14	3.763	2.136	2.729	2.521	1.117	2.41	-0.599985	0.562559
NM_001039532	chr7	5034446	5038446	-	2142	1	Zfp784	1.606	1.25	4.718	3.02	2.295	0.673	-0.412414	0.86926
NM_001039534	chr7	131371146	131387838	+	1121	1	Pstk	1.845	8.685	5.807	8.409	14.349	11.942	1.07702	0.288109
NM_001039536	chr11	62458441	62516037	+	3804	1	Pigl	1.473	0.865	0.905	1.586	1.181	0.738	0.0340706	0.988385
NM_001039544	chr4	62083476	62087317	-	904	1	Mup3	39.617	76.862	9.098	2.214	2.203	12.005	-2.95895	0.00509052
NM_001039545	chr11	67171027	67197517	+	6041	1	Myh2	0	0	0	0	0	0	NA	1
NM_001039546	chr9	80165034	80311729	+	7833	1	Myo6	0.029	0.173	0.133	0.141	0.241	0.579	1.48177	0.358765
NM_001039552	chr17	15041551	15064232	+	2554	1	Ermard	1.314	2.207	1.943	2.294	1.789	2.935	0.325662	0.783608
NM_001039553	chr8	19729576	19753602	+	2577	1	4930467E23Rik	0	0	0	0	0	0	NA	1
NM_001039554	chr4	148495280	148500462	-	2055	1	Angptl7	5.425	14.637	11.649	6.867	4.274	4.409	-1.0561	0.142261
NM_001039555	chr19	39688836	39741101	-	1758	1	Cyp2c68	0.356	0.226	0.873	0.008	0	1.175	-0.405686	0.955688
NM_001039556	chr4	11558920	11615808	+	2908	1	Rad54b	0.029	0.273	0.226	0.045	0.105	0.101	-0.152389	0.979702
NM_001039557	chr2	157208548	157279549	-	3435	1	Mroh8	0.032	0.802	0.09	0.097	0.52	0.134	-0.231851	0.966264
NM_001039558	chr6	136829931	136835450	-	2048	1	Smco3	0.006	0.144	0.132	0.184	0.436	0.011	1.07738	0.821359
NM_001039560	chr2	172450313	172458596	-	2214	1	Gcnt7	0.483	0.208	0.285	0.341	0.127	0.059	-1.00386	0.705581
NM_001039562	chr8	45996908	45999850	-	897	1	Ankrd37	6.033	1.428	1.063	10.719	8.81	8.48	1.60712	0.174576
NM_001039566	chr14	63034087	63037846	-	997	1	Defb30	0.072	0.193	0	0	0	0	-4.29666	1
NM_001039586	chr9	106152860	106158138	-	4083	1	Glyctk	3.255	1.277	3.078	1.218	0.719	0.929	-1.50756	0.0504777
NM_001039593	chr1	170308819	170312125	+	751	1	Spata46	0.368	0	0	0	0	0	-4.52538	1
NM_001039594	chr3	92925287	92926230	-	545	1	Lce3a	0	0	0	0	0	0	NA	1
NM_001039595	chr4	143511343	143517831	+	2049	1	Gm13043	0	0	0	0	0	0	NA	1
NM_001039646	chr5	105215699	105239533	-	3515	1	Gbp10	0.325	0.047	0.341	0.012	0	0.009	-4.77504	0.0160265
NM_001039647	chr5	105323026	105346472	-	2695	1	Gbp11	0.067	0	0.062	0.291	0.384	0.057	2.30219	0.441353
NM_001039648	chr13	120140246	120155335	+	1422	1	Gm20767	0	0	0	0	0	0	NA	1
NM_001039655	chr9	89909775	89915847	+	995	1	Rasgrf1	0	0	0	0.248	0.154	0.022	3.00972	1
NM_001039657	chr19	3388857	3407823	+	2223	1	Tesmin	0.173	2.714	0.226	0.248	0.741	0.108	-1.43219	0.584131
NM_001039676	chr14	51893610	51896745	+	2328	1	Slc39a2	0	0.028	0	0	0.28	0.174	3.87981	0.44605
NM_001039678	chr5	147314984	147322440	-	762	1	Urad	1.831	0.74	1.556	0.99	0.921	0.014	-1.16044	0.696325
NM_001039684	chr11	87853215	87863803	+	2479	1	Mks1	1.281	2.666	4.685	1.34	1.632	2.711	-0.657252	0.637186
NM_001039688	chrX	37265375	37270135	+	881.5	2	Rhox4a	0	0	0	0	0	0	NA	1
NM_001039689	chrX	37480337	37485124	+	897	1	Rhox4c	0	0	0	0	0	0	NA	1
NM_001039695	chrX	37514535	37519175	+	753	1	Rhox4d	0	0	0	0	0	0	NA	1
NM_001039696	chrX	37602895	37607686	-	923	1	Rhox4f	0	0	0	0	0	0	NA	1
NM_001039698	chrX	37646501	37651327	-	972	1	Rhox4g	0	0	0	0	0	0	NA	1
NM_001039700	chr8	109614234	109672673	+	6934	1	Pkd1l3	2.558	2.001	2.019	1.792	1.616	1.888	-0.382628	0.623152
NM_001039723	chr5	123076275	123117445	+	1846	1	Tmem120b	0.671	4.129	1.899	2.475	6.528	1.883	0.716243	0.699423
NM_001039889	chr5	138037224	138050633	+	2326	1	Smok3b	0	0	0	0	0	0	NA	1
NM_001039934	chr1	66175329	66442583	+	5503	1	Map2	0	0	0	0.003	0	0.002	1.80156	1
NM_001039939	chr2	153345830	153404007	+	6969	1	Asxl1	1.983	2.761	2.419	1.638	1.444	1.054	-0.837967	0.123081
NM_001039941	chrX	16522881	16523615	+	586	1	Cypt8	0	0	0	0	0	0	NA	1
NM_001039942	chr9	24625204	24625737	+	531	1	Cypt9	0	0	0	0	0	0	NA	1
NM_001039943	chrX	16522881	16523615	+	571	1	Cypt7	0	0	0	0	0	0	NA	1
NM_001039944	chr9	24625204	24625737	+	531	1	Cypt10	0	0	0	0	0	0	NA	1
NM_001039951	chr7	12478305	12482714	+	2316	1	Zfp606	0.177	0.503	0.44	0.776	0.744	0.274	1.00174	0.408621
NM_001039959	chr19	8989284	9076926	+	1045	1	Ahnak	0.748	0.846	0.358	2.678	2.773	3.472	2.1891	0.000785954
NM_001039965	chr8	69705137	69716902	-	3173	1	Zfp869	2.714	4.142	3.043	3.195	3.13	4.887	0.113594	0.93993
NM_001040005	chr11	119390099	119487418	+	16681	1	Rnf213	7.55	4.512	4.99	2.838	2.496	3.161	-1.08643	0.0340818
NM_001040026	chr11	67052670	67067440	+	4272	1	Sco1	0.628	1.79	0.836	0.468	1.972	0.394	-0.198618	0.950824
NM_001040027	chr1	18260391	18265138	-	385	1	Defb41	0	0	0	0	0	0	NA	1
NM_001040055	chr2	164715305	164718068	+	437	1	Spint5	0	0	0	0	0	0	NA	1
NM_001040072	chr14	55854115	55874736	+	7403	1	Nynrin	0.19	0.042	0.448	0.067	0.14	0.063	-1.41557	0.491563
NM_001040089	chrX	37581352	37585496	+	827	1	Rhox3f	0	0	0	0	0	0	NA	1
NM_001040106	chr6	86849517	87003227	+	19322	1	Aak1	0.188	0.295	0.116	0.217	0.118	0.139	-0.368882	0.819745
NM_001040130	chr2	25620066	25622002	-	786	1	Tmem141	112.259	107.731	128.889	140.912	146.991	153.598	0.283118	0.664966
NM_001040137	chr7	120659296	120670250	-	1379	1	Pdzd9	0.07	0.195	0.075	0.21	0.074	0.166	0.375097	0.949259
NM_001040187	chr15	79527696	79546741	-	4751	1	Ddx17	4.139	3.724	1.5	2.1	4.036	2.551	-0.159799	0.93993
NM_001040396	chr3	58576636	58593546	+	3562	1	Selenot	4.656	3.309	4.658	5.794	5.419	5.615	0.33971	0.695694
NM_001040398	chr5	123142193	123168630	+	8839	1	Setd1b	1.122	1.028	0.464	0.566	0.439	0.472	-0.880261	0.318245
NM_001040399	chr3	40950650	40979715	+	3596	1	Larp1b	0.033	0.221	0.025	0.427	0.312	0.176	1.72441	0.410734
NM_001040400	chr3	133463677	133544390	-	9168	1	Tet2	0.615	0.236	0.253	0.459	0.156	0.372	-0.26432	0.919657
NM_001040426	chr9	59966931	60511035	-	8776	1	Thsd4	0	0.001	0.001	0	0.004	0.024	2.36779	1
NM_001040434	chrX	143099594	143104335	+	4138	1	Rtl9	0	0	0	0	0	0	NA	1
NM_001040459	chrX	6400032	6637454	+	8267	1	Shroom4	0	0.06	0	0.004	0	0.015	-1.61368	0.880813
NM_001040631	chr9	44107245	44109187	+	1254	1	C1qtnf5	0.086	0.02	0	0	0	0.044	-2.28803	1
NM_001040669	chrX	25277487	25301455	-	875	1	Gm5169	0	0	0	0	0	0	NA	1
NM_001040682	chr12	104763114	104865076	-	11854	1	Clmn	0.113	0.027	0.004	0.045	0.005	0.062	-0.462139	0.933816
NM_001040684	chr7	127800609	127803802	+	1762	1	Hsd3b7	53.162	43.855	60.392	61.509	52.521	48.98	-0.0194629	0.989379
NM_001040686	chr11	58307069	58314613	+	1873	1	Zfp692	0.405	1.498	0.275	0.434	1.472	0.513	0.112423	0.976113
NM_001040689	chr2	151842927	151874668	+	2364	1	Rspo4	0	0	0	0	0	0	NA	1
NM_001040691	chr5	114130435	114139321	+	1925	1	Ung	0.087	0.413	0.328	0.181	0.219	0.545	0.164339	0.9706
NM_001040695	chr7	46923216	46958518	-	4593	1	Uevld	1.833	1.291	1.653	0.717	1.281	1.282	-0.612575	0.526986
NM_001040696	chr11	71153102	71230733	-	4142	1	Nlrp1b	0.151	0.077	0.398	0.074	0.123	0.726	0.455309	0.914097
NM_001040699	chr8	40550159	40634792	-	3430	1	Mtmr7	0.231	0.153	0.004	0.237	0.16	0.704	1.40551	0.605386
NM_001040700	chr7	109712181	109723771	-	1934	1	BC051019	0.006	0.026	0	0	0.059	0.006	1.00789	1
NM_001042407	chr4	155067030	155072406	+	1639	1	Pex10	4.219	4.049	9.957	5.123	5.966	7.788	-0.0242212	0.993088
NM_001042408	chr18	80206867	80212732	+	1653	1	Txnl4a	72.571	124.857	98.313	103.037	155.968	117.352	0.312576	0.71222
NM_001042411	chr4	119233829	119248977	+	2810	1	P3h1	0.937	0.739	0.477	1.528	0.645	0.708	0.261208	0.905248
NM_001042421	chr5	123749726	123821593	+	6895	1	Kntc1	0.27	0.225	0.157	0.055	0.472	0.456	0.526847	0.843571
NM_001042484	chr8	23241326	23257080	-	1810	1	Golga7	19.501	48.878	26.949	33.893	37.587	37.513	0.168748	0.902257
NM_001042488	chr2	156720965	156764363	+	2905	1	Dlgap4	27.774	19.623	27.915	21.327	18.18	20.507	-0.399202	0.583992
NM_001042491	chr5	122787461	122821342	-	2703	1	Anapc5	34.597	102.881	88.794	64.031	87.413	87.768	0.0528583	0.976375
NM_001042499	chr16	37539894	37572385	+	2012	1	Rabl3	5.654	6.176	6.4	6.199	4.397	6.198	-0.179027	0.870828
NM_001042501	chr5	3543833	3570546	+	2289	1	Fam133b	0.672	0.817	0.665	2.604	0.468	0.984	0.857904	0.609097
NM_001042503	chr9	114511273	114564369	-	5186	1	Trim71	0	0.002	0	0	0	0	-1.00962	1
NM_001042504	chr3	129199878	129219594	+	1802	1	Pitx2	0	0	0.029	0	0	0	-1.97215	1
NM_001042527	chr7	80454993	80535119	-	4574	1	Blm	0.055	0.14	0.076	0.346	0.07	0.301	1.32217	0.500389
NM_001042542	chrX	7068210	7078606	+	2848	1	Akap4	0	0	0	0	0	0	NA	1
NM_001042564	chr6	125232622	125237027	-	1258	1	Cd27	1.845	0.835	1.568	0.012	0.406	0.773	-1.89581	0.328406
NM_001042606	chr11	113619327	113626018	+	2144	1	Sstr2	0.084	0	0	0	0	0	-3.94004	1
NM_001042612	chr7	26364691	26403700	-	3265	1	Nlrp9c	0	0	0	0	0	0	NA	1
NM_001042613	chr15	3270767	3280510	+	2008	1	Selenop	486.193	631.684	406.078	686.443	419.298	537.242	0.0600749	0.966264
NM_001042623	chr6	122317731	122339657	-	3727	1	Phc1	0.487	0.993	0.664	0.79	0.343	0.378	-0.536661	0.72477
NM_001042634	chr1	58411988	58424088	-	1816	1	Clk1	2.748	4.374	3.386	7.611	6.559	5.356	0.836232	0.0737052
NM_001042650	chr8	13255963	13288126	-	2847	1	Dcun1d2	7.481	5.197	6.23	4.554	5.507	7.324	-0.18123	0.889681
NM_001042653	chr2	119609532	119618505	-	1549	1	Oip5	0.606	3.101	3.445	2.013	1.549	3.619	-0.0274447	0.993973
NM_001042655	chr7	44840776	44849079	-	2582	1	Tbc1d17	55.617	39.086	57.648	38.509	35.668	35.363	-0.551162	0.384823
NM_001042660	chr18	75367365	75395934	+	4435	1	Smad7	0.396	1.603	0.544	1.21	0.648	0.493	-0.111777	0.969777
NM_001042670	chr5	4192367	4197651	+	1364	1	Mterf1b	0	0.066	0	0.138	0.103	0.008	1.95594	1
NM_001042675	chr8	33803940	33929863	-	1087	1	Rbpms	0.155	3.076	0.415	0.654	0.881	1.036	-0.438715	0.894745
NM_001042710	chr10	79781474	79788985	-	2686	1	Prss57	0.296	0.467	1.061	0.805	0.87	0.358	0.104193	0.974373
NM_001042711	chr3	113249178	113258699	-	1565	4	Amy2a5	0	0	0	0	0	0	NA	1
NM_001042714	chr13	96416134	96471160	-	3299	1	Ankdd1b	0	0.062	0	0.695	0.252	0.186	4.25014	0.0526037
NM_001042715	chr8	95055103	95078141	+	2812	1	Drc7	0	0	0	0	0	0	NA	1
NM_001042726	chr14	79766772	79771312	-	3707	1	Pcdh8	0	0	0	0	0	0	NA	1
NM_001042727	chr15	102234938	102246500	-	2710	1	Rarg	1.731	0.78	0.994	2.371	1.107	1.581	0.436212	0.792148
NM_001042752	chr9	58874680	59036441	-	7275	1	Neo1	0	0.072	0.184	0.006	0.084	0.009	-1.37485	0.78254
NM_001042767	chr18	32123126	32139570	-	1558	1	Proc	5.334	6.471	6.032	1.285	0.721	3.065	-1.87662	0.0164775
NM_001043228	chr19	41029275	41059525	+	2057	1	Dntt	0.234	0.679	0.545	0.804	0.602	0.011	-0.0232946	0.997387
NM_001043336	chr12	108410633	108539564	+	3753	1	Eml1	0.154	0.263	0.003	0.1	0	0.748	0.981167	0.858474
NM_001043355	chr7	99268346	99337137	+	2330	1	Map6	0	0	0	0.05	0.236	0.295	6.57605	0.0292562
NM_001044308	chr15	80287238	80398292	+	9755	1	Cacna1i	0.032	0.068	0.001	0	0.007	0.01	-2.42272	0.549549
NM_001044371	chr13	100617164	100651061	-	2702	1	Rad17	1.424	1.29	1.508	2.152	2.23	2.548	0.652765	0.359163
NM_001044380	chr12	108306270	108328300	+	2594	1	Hhipl1	0	0.02	0	0	0	0	-1.80879	1
NM_001044383	chr11	102304560	102317287	-	4424	1	Ubtf	8.536	17.417	9.205	6.704	11.237	4.429	-0.669906	0.495742
NM_001044698	chr11	50898712	50916176	-	3091	1	Zfp2	0.047	0.24	0.667	0.169	0	0.134	-1.72505	0.613712
NM_001044705	chr5	138116905	138134265	+	2211	1	Zscan21	6.103	8.419	11.042	8.015	10.076	4.617	-0.218793	0.887859
NM_001044718	chr15	75616684	75625300	+	3530	1	Zfp41	1.526	1.698	1.592	1.035	2.032	1.043	-0.28821	0.843571
NM_001044740	chr8	40862367	40922070	+	7706	1	Slc7a2	0.501	1.127	0.574	1.914	1.673	2.488	1.43528	0.00973156
NM_001044744	chr8	84886387	84893921	-	2106	1	Gcdh	18.896	15.535	20.652	9.372	14.245	14.867	-0.585642	0.401469
NM_001044750	chr2	144033102	144073979	+	404	1	Banf2	0	0	0	0	0	0	NA	1
NM_001044751	chr1	193221641	193242360	-	1339	1	Hsd11b1	4.356	5.616	5.025	3.336	4.071	3.012	-0.572472	0.440077
NM_001045482	chr5	143172186	143180775	-	3373	1	Rbak	0.196	1.151	0.038	0.662	0.53	0.084	-0.0772106	0.988033
NM_001045483	chr7	138835818	138846267	-	1520	1	Mapk1ip1	3.6	4.585	2.866	2.395	3.276	2.768	-0.43099	0.656998
NM_001045484	chr8	70152761	70167488	+	1318	1	Mef2b	0.1	0.136	0	0	0	0	-4.56495	1
NM_001045489	chr7	79133768	79149060	-	2004	1	Mfge8	10.82	1.323	11.649	18.606	40.357	12.521	1.53048	0.247208
NM_001045513	chr1	60483185	60566765	-	9102	1	Raph1	0.184	0.403	0.183	0.257	0.553	0.263	0.464476	0.787724
NM_001045515	chr16	90936101	91011095	-	6977	1	Synj1	3.087	3.749	2.83	2.879	2.057	2.314	-0.466283	0.452823
NM_001045518	chr9	76487460	76567115	-	6465	1	Fam83b	0	0	0	0.184	0	0.03	6.5786	0.143903
NM_001045521	chr11	59372669	59375653	-	1232	1	Prss38	0	0	0	0	0	0	NA	1
NM_001045523	chr2	118901615	118924524	+	4419	1	Bahd1	0.362	1.055	0.54	0.246	0.485	0.458	-0.72906	0.605386
NM_001045525	chr11	69391177	69395346	-	3195	1	Cyb5d1	2.883	3.536	4.43	4.181	2.282	4.187	-0.0885837	0.958476
NM_001045526	chr11	70790932	70812561	-	1048	1	Scimp	275.67	158.431	243.543	177.146	139.832	187.746	-0.509808	0.518819
NM_001045527	chr11	87617164	87659542	+	4150	1	Hsf5	0	0	0.003	0	0	0	-1.00962	1
NM_001045528	chr4	62300342	62360596	-	4360	1	Fkbp15	27.878	23.975	26.115	18.062	17.27	16.563	-0.653075	0.139191
NM_001045529	chr16	93832121	93876073	+	4160	1	Morc3	5.259	2.168	2.959	6.843	6.788	6.221	0.843129	0.310297
NM_001045530	chr11	43528749	43586999	+	2701	1	Ccnjl	0	0.005	0	0	0.028	0.069	3.27335	1
NM_001045531	chr11	73329741	73346044	+	1263	1	Spata22	0	0	0	0.08	0	0	2.99387	1
NM_001045532	chr13	27849342	27857708	+	759	1	Prl2c1	0	0	0	0	0.168	0	3.17605	1
NM_001045533	chr1	72427112	72537159	-	4776	1	2023-03-04	0	0	0	0	0	0.005	0.913935	1
NM_001045535	chr13	33832345	33843408	-	1484	1	Serpinb6e	0	0	0	0	0.017	0	0.913935	1
NM_001045536	chr11	72796226	72927120	+	11093	1	Zzef1	1.276	1.403	1.516	0.735	0.982	0.728	-0.834014	0.107751
NM_001045539	chrX	73107635	73117702	-	1639	1	Xlr5a	0	0	0	0	0	0	NA	1
NM_001045540	chr11	48904656	48927182	-	5282	1	Gm12185	0.968	0.092	0.869	0.091	0.01	0.238	-2.62796	0.141815
NM_001045542	chr11	58432559	58441622	+	1347	1	Gm12253	0.018	0.162	0	0.194	0.133	0	0.847688	0.933956
NM_001045543	chr11	83511679	83522099	-	1839	1	Heatr9	0	0	0	0	0	0	NA	1
NM_001045544	chr13	22556201	22557109	+	907	1	Vmn1r204	0	0	0	0	0	0	NA	1
NM_001045550	chr4	61300952	61439702	-	752.7	3	Mup2	0.144	0.408	0	0	0.051	0	-3.18759	1
NM_001045553	chr8	69610654	69625175	-	2440	1	Zfp868	1.419	2.153	1.3	1.789	1.538	1.402	-0.0788251	0.966176
NM_001045554	chr2	164214454	164221663	-	536	1	Wfdc15b	0.067	0	0	0	0	0	-1.93688	1
NM_001045558	chr15	79229382	79249466	+	1962	1	Pick1	2.954	5.791	5.999	5.174	8.114	6.523	0.387228	0.722717
NM_001045559	chr17	32993139	33005457	+	3002	1	Zfp952	2.976	1.455	1.022	1.29	1.522	1.245	-0.509525	0.725614
NM_001045807	chr3	107326110	107333289	-	3266	1	Rbm15	0.269	1.655	0.635	0.773	0.84	0.529	-0.246502	0.9308
NM_001046637	chr7	27187006	27195760	-	1281	1	Snrpa	39.345	52.522	61.917	53.097	54.184	63.848	0.0953199	0.939552
NM_001047159	chr13	3882018	3893581	-	3862	1	Net1	1.227	0.803	1.475	2.129	3.163	2.335	1.04908	0.148247
NM_001047604	chr2	66184327	66256617	-	4439	1	Ttc21b	0.355	1.033	0.848	1.735	0.466	1.206	0.57241	0.736769
NM_001048008	chr13	59493404	59557347	-	2916	1	Agtpbp1	0.647	0.615	0.027	0.373	0.381	1.113	0.354981	0.920879
NM_001048054	chr6	134715468	134792628	-	4137	1	Dusp16	0.43	1.455	0.661	0.771	0.599	0.523	-0.467735	0.754731
NM_001048060	chr13	58157649	58164693	+	1461	1	Idnk	82.018	24.972	61.568	53.683	36.027	48.502	-0.386392	0.792192
NM_001048148	chr2	181365423	181380793	+	2057	1	Zgpat	7.828	11.677	10.165	9.518	11.37	10.195	0.00190012	0.998621
NM_001048168	chr4	120757435	120831579	-	1885	1	Nfyc	4.645	23.147	9.369	10.117	22.6	8.888	0.161995	0.951395
NM_001048176	chr2	79332491	79428988	-	1744	1	Cerkl	0.455	0.389	0.798	0.075	0.227	0.501	-1.08373	0.63114
NM_001048177	chr19	29251803	29313092	+	4958	1	Jak2	0.26	0.434	0.712	1.1	0.332	1.065	0.748703	0.633815
NM_001048178	chr15	3327525	3583352	-	1324	1	Ghr	0.191	1.771	1.217	0.131	1.263	0.305	-0.7666	0.784125
NM_001048196	chr11	99627229	99628239	-	1008	1	Krtap4-1	0	0	0	0	0	0	NA	1
NM_001048204	chr13	67194506	67209298	+	2706	1	Zfp455	0.004	0.123	0.386	0.391	0.439	0.812	1.60261	0.506895
NM_001048208	chrX	12675371	12761973	-	6828	1	Med14	0.081	0.844	0.557	0.476	0.858	1.388	0.870151	0.638647
NM_001048217	chr18	44190049	44196177	-	735	1	Spink11	0	0	0	0	0	0	NA	1
NM_001048219	chr7	26535023	26574146	+	3322	1	Nlrp9a	0	0	0	0	0	0	NA	1
NM_001048227	chr2	164486140	164493323	+	3571	1	Dbndd2	4.058	19.795	7.122	9.008	19.68	8.566	0.264462	0.905378
NM_001048250	chr13	108044474	108049146	+	1859	1	Smim15	4.173	2.57	3.453	14.994	9.806	11.158	1.73667	0.000423637
NM_001076679	chr3	15296551	15332302	-	613	1	Gm9733	0.961	1.254	2.692	19.471	6.581	10.483	2.8239	0.000315807
NM_001076681	chr11	78826595	78843899	+	5047	1	Lyrm9	1.017	1.048	0.942	1.342	1.346	1.345	0.363164	0.659907
NM_001076789	chr15	103191546	103239852	-	8830	1	Cbx5	0.462	1.19	0.618	0.621	0.837	0.853	0.00744239	0.997842
NM_001076791	chr13	67471513	67484253	-	3766	1	Zfp874b	1.102	0.514	0.746	0.285	1.166	0.369	-0.451227	0.847136
NM_001077184	chr10	79704358	79711979	+	1395	1	Bsg	143.761	418.656	303.293	317.603	703.308	356.945	0.656064	0.52923
NM_001077193	chr2	22940074	23040241	-	3131	1	Abi1	17.534	13.416	14.562	20.645	17.834	16.733	0.213837	0.817098
NM_001077264	chr7	44900373	44929490	-	3352	1	Ap2a1	5.809	22.281	9.01	8.368	19.507	11.176	0.078332	0.973555
NM_001077266	chr5	99955935	99978938	-	6744	1	Hnrnpd	0.285	0.429	0.245	0.204	0.119	0.313	-0.621539	0.678663
NM_001077354	chrX	104077432	104201184	-	10954	1	Nexmif	0.002	0	0	0	0	0	-1.00962	1
NM_001077407	chr1	62703317	62797091	+	4678	1	Nrp2	0.188	0.282	0.378	0.533	0.287	0.841	0.834077	0.625487
NM_001077410	chr6	48647234	48660875	+	3646	1	Gimap8	0.01	0.126	0.216	0.048	0.291	0.171	0.495076	0.918774
NM_001077411	chr3	89202928	89208873	+	1960	1	Gba	201.093	140.123	180.04	189.119	154.746	159.803	-0.12421	0.921412
NM_001077421	chr17	23953085	23955273	-	870	1	Sbpl	0	0	0	0	0.191	0	3.66204	1
NM_001077424	chr9	99612502	99622367	+	2752	1	A4gnt	0	0	0	0	0	0	NA	1
NM_001077425	chr1	115684737	116587322	+	10937	1	Cntnap5a	0	0	0	0	0	0	NA	1
NM_001077495	chr13	101680761	101768217	-	6897	1	Pik3r1	2.164	2.799	3.798	4.782	3.476	4.613	0.494633	0.518662
NM_001077496	chr11	79513385	79523762	-	3525	1	Evi2b	19.61	12.269	14.997	18.683	12.353	12.848	-0.173302	0.898618
NM_001077508	chr4	150920155	150946102	+	1990	1	Tnfrsf9	1.493	0.83	1.736	3.79	4.94	3.553	1.53726	0.022363
NM_001077529	chr11	93949814	93955783	-	731	1	Nme2	443.731	226.644	446.69	643.574	523.383	710.103	0.653624	0.409028
NM_001077596	chr5	92897993	92965759	+	6874	1	Shroom3	0.003	0.002	0	0.563	0	0.037	6.32763	0.0275459
NM_001077631	chr9	64960832	64986981	+	2881	1	Ints14	23.28	15.927	17.061	14.478	13.24	15.238	-0.465342	0.506484
NM_001077633	chr17	23917458	23919441	+	604	1	Dcpp3	0	0	0	0	0	0	NA	1
NM_001077636	chr11	84876313	84880285	-	2254	1	Pigw	0.043	0.54	0.972	1.139	0.719	0.979	0.79672	0.767943
NM_001077684	chr2	69758057	69789486	-	1720	1	Ccdc173	0.007	0.03	0.082	0	0.2	0.019	0.766216	0.931342
NM_001077698	chr11	103171138	103198900	+	3746	1	Fmnl1	0.803	4.418	1.734	2.253	3.439	1.996	0.159403	0.95158
NM_001077707	chr10	11149430	11215273	+	6917	1	Shprh	0.343	0.444	0.652	0.889	0.786	0.689	0.657026	0.48861
NM_001077709	chr17	34028266	34031690	-	2098	1	Slc39a7	122.978	86.711	119.683	130.013	123.215	118.745	0.104579	0.934705
NM_001077713	chr6	6956018	7039220	+	546	1	Sdhaf3	3.877	2.182	3.234	2.762	2.619	2.402	-0.343831	0.857804
NM_001078646	chr3	108940557	108960776	+	1773	1	Henmt1	0	0	0	0	0	0	NA	1
NM_001078649	chr19	4125960	4132307	+	1507	1	Tmem134	9.975	60.932	25.165	22.461	90.33	24.874	0.542418	0.790561
NM_001079513	chrX	38189793	38197046	+	4944	1	Zbtb33	0.285	0.114	0.112	0.155	0.101	0.237	-0.180138	0.958476
NM_001079686	chr10	5020196	5194707	-	10815	1	Syne1	0.309	0.168	0.402	0.27	0.137	0.228	-0.294979	0.889137
NM_001079824	chr10	63014664	63023849	-	2156	1	Hnrnph3	0.056	1.569	0.556	0.948	1.095	0.345	0.170965	0.970259
NM_001079830	chr3	103279293	103358770	+	8798	1	Trim33	0.301	0.111	0.27	0.368	0.102	0.258	-0.0235622	0.994199
NM_001079844	chr14	116925297	117979529	+	6768	1	Gpc6	0	0	0	0	0.002	0	0.913935	1
NM_001079848	chrX	160390690	160498076	+	4614	1	Adgrg2	0	0.006	0	0	0	0.014	1.21476	1
NM_001079849	chr13	119428600	119460323	+	4445	1	Paip1	0.216	0.481	0.264	0.476	0.454	0.541	0.572187	0.683226
NM_001079869	chr11	96323126	96347930	+	3384	1	Hoxb3	0.153	0.038	0.019	0	0.034	0.036	-1.60329	0.744955
NM_001079875	chr6	24791188	24801048	+	2106	1	Spam1	0	0	0	0	0	0.021	1.60173	1
NM_001079909	chr8	25518759	25575718	+	4739	1	Fgfr1	1.165	2.714	0.443	2.696	2.169	1.905	0.644843	0.666565
NM_001079929	chr17	25162461	25171913	+	2388	1	Ccdc154	0	0	0.032	0	0	0	-2.56003	1
NM_001079931	chr8	43673658	43699491	-	2559	1	Gm5347	0	0	0	0	0	0	NA	1
NM_001079932	chr7	128004378	128011393	+	2464	1	Trim72	0	0.005	0	0	0	0	-1.00962	1
NM_001079933	chr8	21618168	21618972	+	383	1	Defa26	0	0	0	0	0	0	NA	1
NM_001080126	chr1	58802502	58847503	+	2401	1	Casp8	34.621	25.391	39.375	49.083	33.317	29.254	0.0962021	0.952624
NM_001080128	chr17	24414675	24425897	+	1610	1	Rnps1	40.06	35.654	41.258	37.824	35.738	34.496	-0.177075	0.836841
NM_001080130	chr10	91147571	91171619	-	3440	1	Tmpo	0.877	6.316	0.933	2.226	2.557	2.602	-0.122675	0.969633
NM_001080386	chr4	44012670	44032846	+	1040	1	Clta	46.058	365.724	86.701	101.756	381.467	121.591	0.319184	0.908658
NM_001080387	chr4	135856071	135865818	+	2729	1	Srsf10	1.86	3.211	3.524	7.738	5.375	5.695	0.829256	0.159955
NM_001080390	chr19	7275396	7295447	-	4361	1	Mark2	5.877	7.376	5.53	6.139	5.342	4.253	-0.317065	0.687392
NM_001080552	chr6	135237330	135247884	-	1214	1	Gsg1	0.941	2.237	3.525	3.214	2.503	2.431	0.233254	0.921439
NM_001080706	chr19	36926079	37014057	+	8469	1	Btaf1	0.613	0.731	0.463	1.093	0.143	0.868	0.160719	0.957265
NM_001080710	chr4	4056666	4077514	-	1171	1	Sdr16c6	0	0	0	0	0	0	NA	1
NM_001080711	chr2	76650273	76658554	+	1209	1	Pjvk	0.02	0.095	0.48	0.348	0.275	0.036	0.0605518	0.994073
NM_001080712	chr4	134190804	134203004	-	2328	1	Gm7534	0	0	0	0	0	0	NA	1
NM_001080754	chr2	91730138	91918849	+	4996	1	Ambra1	8.796	6.592	7.658	4.848	4.998	5.757	-0.629697	0.257035
NM_001080769	chr17	27856507	27900040	+	8544	1	Uhrf1bp1	0.725	1.099	0.715	0.906	1.405	0.742	0.23076	0.872122
NM_001080771	chr4	21677480	21685963	-	3168	1	Prdm13	0	0	0	0	0	0	NA	1
NM_001080773	chr17	24073680	24141594	-	1752	1	Pdpk1	2.636	7.89	2.502	4.064	3.614	4.865	0.0743406	0.973555
NM_001080776	chr9	99006965	99035690	-	1327	1	Gm1123	0.036	0.039	0.155	0	0.327	0.008	0.530905	0.955688
NM_001080798	chr5	103754573	103855322	+	8290	1	Aff1	1.455	4.117	2.259	2.225	2.119	1.061	-0.546548	0.637958
NM_001080809	chr1	67123027	67231267	+	5522	1	Cps1	1.727	1.16	0.623	0.499	0.458	0.091	-1.80872	0.110394
NM_001080811	chr2	153974945	154000495	+	1559	1	Bpifa6	0	0	0	0	0	0	NA	1
NM_001080812	chr8	72204335	72212837	-	639	1	Cib3	3.632	0.642	1.856	2.02	1.818	0.257	-0.671592	0.832624
NM_001080814	chr9	15910190	16502054	-	18648	1	Fat3	0	0	0	0	0	0	NA	1
NM_001080815	chr7	19157125	19166127	-	1776	1	Gipr	0	0	0	0	0	0	NA	1
NM_001080816	chr3	106016919	106032895	-	1577	1	Chil5	0.419	0.146	0	0.009	0	0	-5.15433	0.277747
NM_001080818	chr3	116272553	116424032	-	4467	1	Cdc14a	0.568	0.553	0.366	0.666	0.949	0.267	0.287565	0.902257
NM_001080924	chr11	5276329	5444847	-	6295	1	Znrf3	0.16	0.157	0.004	0.382	0.105	0.023	0.408648	0.934083
NM_001080925	chr11	98836785	98853005	+	4146	1	Rapgefl1	0.165	0.278	0.373	0.525	0.385	0.44	0.673849	0.643738
NM_001080929	chr11	115381916	115396132	+	3693	1	Cdr2l	0.238	0.038	0.206	0	0.007	0.095	-2.39196	0.483272
NM_001080931	chr11	86267033	86357596	-	10508	1	Med13	0.363	0.39	0.39	0.526	0.428	0.439	0.226045	0.852226
NM_001080940	chr9	21835510	21837347	+	859	1	Angptl8	2.226	0.597	1.035	0.642	0.163	0.662	-1.50601	0.435002
NM_001080941	chr13	67389328	67399767	-	2026	1	Zfp429	1.757	1.587	2.246	1.99	2.3	2.303	0.171286	0.915726
NM_001080942	chr7	13554866	13571067	-	523	1	Bsph2	0	0	0	0	0	0	NA	1
NM_001080943	chr12	86983381	86988676	-	789	1	Zdhhc22	0	0	0	0	0	0	NA	1
NM_001080944	chr2	126320973	126491553	-	5499	1	Atp8b4	0.127	0.142	0.642	0.483	0.975	1.86	1.78335	0.179364
NM_001080949	chr14	50765409	50785520	-	1837	1	Ttc5	36.929	36.137	38.04	27.055	23.892	23.327	-0.642251	0.130429
NM_001080963	chr7	129257094	129391307	+	1079	1	Plpp4	0	0.095	0	0	0	0	-2.80178	1
NM_001080964	chr11	96953332	96977688	-	3029	1	Sp2	6.825	6.902	6.192	3.538	4.619	5.145	-0.640688	0.245188
NM_001080966	chr7	6995385	7003091	+	1429	1	Aurkc	0	0	0	0	0	0	NA	1
NM_001080967	chrX	136954988	136957979	-	676	1	Tmsb15b2	0	0.531	0.362	0.472	0	0.695	0.361913	0.969106
NM_001080969	chr11	45945306	45955503	-	3788	1	Thg1l	1.114	0.747	1.324	1.16	0.549	1.619	-0.0239169	0.993108
NM_001080971	chr2	174450595	174458380	+	1998	1	Tubb1	0.367	0.244	1.368	0.327	0.256	1.143	-0.29	0.944343
NM_001080972	chr13	22244215	22245105	+	889	1	Vmn1r194	0	0	0	0	0	0	NA	1
NM_001080974	chr5	8056542	8069314	+	2389	1	Sri	91.597	55.279	86.829	111.62	81.477	105.562	0.270826	0.801651
NM_001080977	chr5	20893024	20951822	-	5544	1	Rsbn1l	0.369	0.739	0.205	0.29	0.725	0.481	0.182301	0.948642
NM_001080981	chr15	98645507	98662889	-	2796	1	Ddx23	3.639	3.583	1.996	2.251	2.064	2.455	-0.502345	0.580272
NM_001080999	chr16	18248883	18254772	+	3623	1	Trmt2a	20.915	20.055	27.183	17.505	19.045	19.305	-0.353097	0.610687
NM_001081009	chr13	116850844	117025531	-	7054	1	Parp8	0.672	0.766	0.638	0.574	0.425	0.919	-0.171531	0.922031
NM_001081010	chr2	37266951	37271387	+	1100	1	Olfr367-ps	0	0	0	0	0	0	NA	1
NM_001081011	chr1	131285251	131527361	-	8015	1	Srgap2	6.344	4.651	7.097	3.016	3.09	3.337	-1.01265	0.0334539
NM_001081016	chr15	81744848	81796269	+	5933	1	Zc3h7b	0.45	0.367	0.215	0.315	0.071	0.363	-0.527431	0.817633
NM_001081017	chr12	102948859	103183997	+	8819	1	Unc79	0.004	0	0	0.002	0	0	-0.975094	1
NM_001081019	chr4	94593650	94600319	+	974	1	Gm12657	0.284	0.381	0.41	0.744	0.642	0.46	0.696167	0.779262
NM_001081020	chr13	104287835	104496695	+	6765	1	Adamts6	0.007	0	0	0	0.009	0.01	1.41912	1
NM_001081021	chr7	27959800	27979157	-	5503	1	Zfp780b	0.127	0.189	0.162	0.119	0.118	0.105	-0.509283	0.809516
NM_001081025	chr16	38297754	38341860	-	2746	1	Maats1	0	0	0	0	0	0	NA	1
NM_001081027	chr1	140245718	140614045	+	8250	1	Kcnt2	0	0	0	0	0	0	NA	1
NM_001081028	chr7	29320378	29505460	-	7688	1	Sipa1l3	0.466	0.816	0.557	0.394	0.493	0.829	-0.136124	0.946281
NM_001081029	chr5	9100737	9118983	+	981	1	Tmem243	2.636	5.537	1.629	1.05	0.963	2.028	-1.2967	0.261288
NM_001081030	chr15	89288236	89315311	-	6148	1	Sbf1	1.878	6.976	4.145	1.654	4.643	3.049	-0.482808	0.7465
NM_001081032	chr17	36164444	36168537	-	1347	1	Gm8909	0.089	0.143	0.134	0.097	0.161	0.008	-0.384327	0.954463
NM_001081033	chr2	75990722	76338793	-	3376	1	Pde11a	0	0.03	0.004	0	0	0.003	-2.19743	1
NM_001081034	chr17	87990859	88065291	-	3994	1	Fbxo11	0.382	0.119	0.081	0.69	0.352	0.627	1.39274	0.371296
NM_001081038	chr7	130774069	130825899	+	3416	1	Btbd16	0.176	0.019	0	0.004	0.022	0.246	0.348226	0.968202
NM_001081039	chr14	121542039	121698417	-	7854	1	Dock9	0.044	0.055	0.003	0.009	0.007	0.107	0.216427	0.974783
NM_001081040	chr10	128363097	128370037	-	2500	1	Coq10a	2.121	1.916	1.619	2.866	1.415	2.448	0.182914	0.916355
NM_001081041	chr19	6067842	6077187	-	2619	1	Vps51	12.784	31.432	23.177	15.095	33.132	19.132	-0.0215112	0.993088
NM_001081043	chr9	110385089	110408210	-	5309	1	Ptpn23	4.542	3.388	5.232	3.057	2.32	3.586	-0.63204	0.380766
NM_001081044	chr2	152911352	152923065	+	2934	1	Mylk2	0	0	0	0	0	0	NA	1
NM_001081046	chr11	105092219	105117537	+	1732	1	Efcab3	0	0	0	0	0	0	NA	1
NM_001081047	chr4	134228042	134238399	-	2444	1	Cnksr1	0.34	0	0	0.439	0.319	0.478	1.696	0.703892
NM_001081048	chr6	120773768	120793982	+	1355	1	Slc25a18	0.479	0.076	0	0.096	0	0	-2.5198	0.730057
NM_001081050	chr1	61638824	62642284	+	8367	1	Pard3b	0.055	0.063	0.003	0.139	0.012	0.138	1.196	0.734465
NM_001081052	chrX	161836430	162159441	-	5309	1	Nhs	0	0	0	0	0	0	NA	1
NM_001081054	chr10	43874190	43901736	-	1957	1	Qrsl1	4.713	5.996	2.753	6.292	2.772	6.913	0.197372	0.918569
NM_001081055	chr10	78185423	78244645	-	6328	1	Trappc10	1.26	1.652	1.399	1.673	0.603	1.309	-0.322494	0.818484
NM_001081059	chr13	43538406	43560191	-	4345	1	Mcur1	2.394	3.382	2.264	2.316	1.234	1.899	-0.609309	0.436043
NM_001081060	chr13	74121413	74169441	+	5951	1	Slc9a3	0	0.004	0	0.002	0	0	-0.0478376	1
NM_001081061	chr13	100017994	100104070	-	9880	1	Bdp1	0.068	0.163	0.068	0.561	0.401	0.316	2.07501	0.00674985
NM_001081062	chr13	112987802	112990778	+	1871	1	Ccno	0	0	0	0	0.307	0.099	5.78101	0.324632
NM_001081063	chr14	64075438	64085410	-	1034	1	Prss55	0	0	0	0	0	0	NA	1
NM_001081064	chr15	12359711	12739892	-	11454	1	Pdzd2	0.1	0.013	0.098	0	0.001	0.01	-4.04749	0.0685562
NM_001081065	chr15	75969123	75975868	+	1875	1	Zfp707	2.399	8.137	3.307	2.297	5.644	3.969	-0.221496	0.921131
NM_001081066	chr15	73512560	73572242	+	5274	1	Dennd3	0.089	0.474	0.364	0.44	0.426	0.168	0.140597	0.967672
NM_001081067	chr15	60917589	60921270	-	1814	1	A1bg	0	0	0.099	0	0	0	-3.78605	1
NM_001081068	chr16	87376651	87432606	-	7705	1	Ltn1	3.014	1.964	1.543	2.667	1.269	2.085	-0.193418	0.912907
NM_001081069	chr17	26202941	26211324	+	2008	1	Rgs11	0	0.045	0	0.007	0.006	0.283	2.64658	0.681458
NM_001081070	chr17	26195999	26199087	-	1708	1	Pdia2	0	0	0	0	0	0	NA	1
NM_001081072	chr18	58556240	58612869	+	2586	1	Slc27a6	1.204	2.705	0.733	0.572	0.207	0.135	-2.3644	0.0279494
NM_001081073	chr18	67616964	67641355	-	4417	1	Cep76	0.12	0.104	0.032	0.099	0.171	0.082	0.407442	0.918054
NM_001081074	chr19	31868813	31952365	+	6721	1	A1cf	0.077	0.025	0.125	0.002	0.199	0	-0.239658	0.974783
NM_001081075	chr19	38188479	38224152	-	1403	1	Fra10ac1	0.206	0.785	0.772	0.744	2.275	0.6	1.02801	0.614007
NM_001081076	chr19	55198099	55241252	-	3881	1	Gucy2g	0	0.036	0.11	0	0.072	0	-1.09601	0.921131
NM_001081077	chr19	44108637	44135876	-	3565	1	Cwf19l1	5.337	4.298	4.415	2.246	3.885	2.682	-0.735017	0.293223
NM_001081078	chr1	128284756	128328318	-	6155	1	Lct	0	0	0	0	0	0	NA	1
NM_001081079	chr1	23366424	23383175	-	4835	1	Ogfrl1	0.945	0.856	1.57	1.302	1.217	1.196	0.0698272	0.97087
NM_001081080	chr1	30802342	30863256	-	7544	1	Phf3	0.338	0.416	0.504	0.557	0.386	0.776	0.384961	0.775253
NM_001081082	chr1	87098002	87101606	-	2324	1	Alpi	0	0	0	2.222	7.833	2.036	10.9437	8.99e-13
NM_001081084	chr2	13276338	13491876	-	11256	1	Cubn	0.005	0.002	0	0.005	0.122	0.001	3.83158	0.301259
NM_001081085	chr2	25372035	25378213	+	3398	1	Sapcd2	0	0.784	0.019	0.273	0.699	0.183	0.611356	0.919285
NM_001081086	chr2	69723088	69754059	+	6281	1	Ppig	0.929	0.638	1.053	2.491	1.35	1.978	1.06902	0.122873
NM_001081087	chr2	69670120	69684239	+	2530	1	Klhl41	0	0.101	0	0	0.202	0	1.10589	0.940753
NM_001081088	chr2	69424335	69586029	-	15348	1	Lrp2	0	0	0	0	0.007	0	2.85364	1
NM_001081089	chr2	127425199	127436092	+	2604	1	Gpat2	1.773	0.684	1.332	0.618	0.931	0.218	-1.18235	0.419836
NM_001081090	chr2	140119881	140170558	-	3376	1	Esf1	0.036	0.061	0.355	1.224	0.609	0.961	2.54457	0.0630748
NM_001081091	chr2	125563088	125625113	-	5738	1	Cep152	0.002	0.078	0	0.147	0.018	0.21	2.1902	0.553655
NM_001081092	chr2	179912146	179976646	-	4406	1	Taf4	0.317	0.294	0.038	0.711	0.307	0.156	0.798895	0.764414
NM_001081093	chr3	84496093	84582625	-	2975	1	Arfip1	6.545	3.415	5.607	7.961	3.549	6.8	0.143586	0.943403
NM_001081095	chr4	39450293	39451778	+	1258	1	1700009N14Rik	0	0	0	0	0	0	NA	1
NM_001081096	chr4	86444698	86558303	-	1829	1	Saxo1	0	0	0	0	0	0	NA	1
NM_001081097	chr4	125490696	125714173	+	8959	1	Grik3	0	0	0	0	0.01	0	2.85364	1
NM_001081098	chr4	128773085	128806112	-	2871	1	Zfp362	5.123	7.278	6.169	3.96	2.641	5.341	-0.690153	0.324632
NM_001081099	chr4	134510999	134523922	+	1265	1	Aunip	0	1.651	1.732	1.146	0.525	1.253	-0.230083	0.968202
NM_001081100	chr4	155086577	155145507	+	1645	1	Morn1	1.835	1.371	1.16	1.234	0.745	0.751	-0.747921	0.545014
NM_001081102	chr5	33843112	33897966	+	6896	1	Nsd2	0.145	0.613	0.421	0.41	0.122	0.293	-0.534164	0.804356
NM_001081104	chr5	65967124	65977486	+	1996	1	Chrna9	0	0.013	0	0	0	0.005	-0.0478376	1
NM_001081105	chr5	65863584	65896700	+	4940	1	Rhoh	17.248	11.667	17.718	16.437	14.58	14.012	-0.126786	0.92404
NM_001081106	chr5	37735519	37739820	+	968	1	Cytl1	0	0	0	0	0	0	NA	1
NM_001081107	chr5	100762148	100798600	-	3668	1	Helq	0.282	0.926	0.942	0.071	0.418	0.495	-1.15911	0.525483
NM_001081108	chr5	138255482	138259395	+	871	1	Lamtor4	111.88	64.199	96.05	146.659	105.399	148.483	0.472453	0.576026
NM_001081109	chr5	144100361	144188208	+	8177	1	Lmtk2	0.524	0.26	0.158	0.518	0.103	0.198	-0.291045	0.925481
NM_001081110	chr6	71373427	71379171	+	3123	1	Cd8a	3.55	1.169	2.221	2.043	0.482	1.561	-0.873	0.558511
NM_001081111	chr6	97151950	97179124	-	6762	1	Tmf1	0.269	0.525	0.57	0.813	0.727	0.64	0.631855	0.530934
NM_001081112	chr6	118501300	118562271	-	6947	1	Ankrd26	0.078	0.112	0.226	0.025	0.015	0.319	-0.303616	0.953946
NM_001081113	chr6	148770684	148831467	-	5332	1	Ipo8	5.605	2.775	4.637	6.509	2.955	2.494	-0.208496	0.918054
NM_001081115	chr7	28543596	28547079	-	1348	1	Nccrp1	0	0.371	0.134	0.054	0.265	0.43	0.606028	0.925496
NM_001081116	chr7	100869746	100932161	-	10227	1	Arhgef17	0.001	0.024	0.003	0	0	0.061	1.06685	0.914097
NM_001081117	chr7	135689788	135716379	-	10059	1	Mki67	0.029	0.204	0.079	0.473	0.717	0.585	2.52069	0.00515717
NM_001081118	chr7	141228788	141262751	+	5354	1	Phrf1	8.953	10.097	9.948	6.91	7.33	6.716	-0.523555	0.239256
NM_001081119	chr8	9977717	9992154	+	5069	1	Abhd13	0.273	1.4	0.178	0.615	0.64	0.923	0.247667	0.938159
NM_001081120	chr8	124740257	124751866	-	1368	1	Fam89a	0.132	0.094	0	0	0	0.008	-3.62544	1
NM_001081125	chr1	118834061	119053619	-	6692	1	Gli2	0	0	0	0	0.008	0	1.85128	1
NM_001081127	chr10	61197112	61273419	-	5145	1	Adamts14	0.026	0.129	0.125	0	0	0.013	-4.43766	0.123067
NM_001081128	chr13	12186540	12258113	-	4449	1	Mtr	6.209	5.131	5.276	6.197	3.897	4.714	-0.235203	0.821261
NM_001081129	chr13	64737591	64903888	-	4842	1	Cntnap3	0	0	0	0	0	0	NA	1
NM_001081130	chr14	32322019	32348151	+	3697	1	Ogdhl	0.065	0.052	0.136	0.067	0	0.168	-0.195128	0.976375
NM_001081131	chr2	5898060	5942792	-	3516	1	Dhtkd1	0	0.058	0.007	0	0	0.003	-3.02688	1
NM_001081132	chr2	5951469	6056703	+	5150	1	Upf2	0.49	0.142	0.078	0.422	0.486	0.393	0.764737	0.716489
NM_001081133	chr2	142618345	142901464	-	5417	1	Kif16b	0.482	0.698	0.643	1.309	0.886	1.093	0.79978	0.253375
NM_001081134	chr2	168261698	168269331	-	2312	1	Kcng1	0	0	0	0	0.105	0	4.17704	1
NM_001081135	chrX	71962982	71972722	+	5925	1	Prrg3	0	0	0.054	0	0	0.033	-0.886707	0.957265
NM_001081136	chrX	100572247	100578206	+	1386	1	Awat1	0	0	0	0	0.23	0	4.55578	1
NM_001081137	chr3	72888557	72967863	-	5904	1	Sis	0	0.002	0	0	0	0.015	1.62425	1
NM_001081139	chr3	96670131	96691034	+	4039	1	Ankrd35	0	0.057	0	0	0.142	0.035	1.778	0.834846
NM_001081140	chr3	107183143	107195721	+	1822	1	Kcna10	0	0	0	0	0	0	NA	1
NM_001081141	chr4	46662318	46991714	-	5557	1	Gabbr2	0.017	0	0.002	0.003	0	0.002	-1.4194	1
NM_001081142	chr4	120696138	120747399	-	4054	1	Kcnq4	0	0	0	0	0	0	NA	1
NM_001081143	chr5	17962570	18019668	+	1165	1	Gnat3	0	0.055	0	0.137	0	0.159	2.32102	1
NM_001081145	chr6	59208870	59212033	+	3003	1	Tigd2	0.701	2.295	0.554	1.116	2.24	1.518	0.46524	0.807742
NM_001081147	chr6	112473683	112489825	-	4582	1	Oxtr	0	0	0	0	0	0	NA	1
NM_001081148	chr7	26665227	26686430	-	2172	1	Cyp2b23	0	0	0	0	0	0	NA	1
NM_001081150	chr8	36216062	36249359	-	3761	1	Lonrf1	0.294	0.262	0	0.12	0.305	0.067	-0.201133	0.974074
NM_001081151	chr8	117157981	117205834	+	3441	1	Gan	0.136	0.171	0.034	0	0.041	0.038	-2.09883	0.537022
NM_001081152	chr9	53537047	53575627	+	7327	1	Npat	0.074	0.456	0.308	0.487	0.044	0.704	0.52707	0.871377
NM_001081153	chr9	73479424	73969037	-	8831	1	Unc13c	0	0	0	0	0	0	NA	1
NM_001081154	chr16	14109166	14159274	-	7736	1	Marf1	0.575	0.505	0.493	0.613	0.19	0.377	-0.481423	0.753338
NM_001081156	chr4	133491100	133498550	-	1650	1	Trnp1	0	0.085	0	0	0.255	0	1.60645	0.911015
NM_001081157	chr6	97238532	97252757	-	2210	1	Lmod3	0	0	0	0	0	0	NA	1
NM_001081158	chr11	74649504	74670854	+	5369	1	Cluh	5.145	9.282	4.451	4.676	7.637	9.143	0.154153	0.923317
NM_001081159	chr13	95477301	95478655	-	297	1	S100z	0	0	0	0	0	0	NA	1
NM_001081160	chr17	29827958	29887882	-	7548	1	Mdga1	0.164	0.745	0.439	0.678	1.24	0.401	0.800827	0.601956
NM_001081162	chr2	130684108	130697519	-	3178	1	Slc4a11	0.409	0.048	0.199	0.429	0.333	0.413	0.715717	0.791115
NM_001081163	chr7	66109492	66173798	+	4194	1	Chsy1	1.032	1.897	0.962	1.874	1.671	1.376	0.308991	0.805041
NM_001081165	chr10	34038784	34044313	-	3710	1	Calhm4	0	0	0	0	0	0	NA	1
NM_001081167	chr7	98192415	98199475	-	2364	1	B3gnt6	0	0.125	0	0	0	0.005	-3.41961	1
NM_001081168	chr11	57801637	57810615	+	1543	1	Sap30l	0.226	1.113	0.167	0.479	0.629	0.609	0.210588	0.9577
NM_001081169	chr12	112106683	112127573	+	2715	1	Aspg	3.703	1.161	2.279	0.032	0	0.427	-4.07884	0.0100163
NM_001081171	chr2	180176373	180225859	-	11307	1	Lama5	0	0.014	0.029	0.292	0.269	0.086	3.87518	0.00803588
NM_001081172	chr4	45184906	45285936	+	4794	1	Frmpd1	0	0	0	0	0	0	NA	1
NM_001081173	chrX	147470378	147554081	-	4909	1	Lrch2	0	0	0	0	0	0.002	0.913935	1
NM_001081174	chr4	141213956	141220114	+	943	1	Cplane2	0	0.217	0.123	0.954	0	0.324	1.84932	0.740829
NM_001081175	chr1	180330476	180423659	+	5091	1	Itpkb	0.484	1.268	0.296	0.442	0.609	0.638	-0.280854	0.902257
NM_001081176	chr13	81673837	81711013	-	3050	1	Polr3g	0.41	0.479	0.182	0.737	0.213	0.068	-0.105094	0.979788
NM_001081177	chr14	64652541	64809617	+	8872	1	Kif13b	1.08	1.08	0.904	0.826	0.843	1.045	-0.234892	0.814243
NM_001081178	chr17	43389466	43459557	+	8512	1	Adgrf5	2.285	0.111	1.007	0.037	0.009	0.912	-1.99055	0.644416
NM_001081179	chr17	78752906	78835381	-	6399	1	Heatr5b	2.017	1.564	1.126	1.12	1.73	1.622	-0.139694	0.933956
NM_001081180	chr18	43963241	44022487	+	4731	1	Spink5	0	0	0	0.025	0	0	2.99387	1
NM_001081181	chr1	57406266	57417952	+	3594	1	Maip1	2.125	3.19	3.526	3.349	3.588	3.321	0.164116	0.89292
NM_001081182	chr3	89939488	89963338	-	5426	1	Atp8b2	0.002	0.531	0.048	0.38	0.539	0.109	0.903492	0.816354
NM_001081184	chr4	88094630	88411011	+	5750	1	Focad	1.688	1.348	2.459	1.276	1.214	0.916	-0.761668	0.345046
NM_001081186	chr6	129512557	129519227	+	2868	1	Tmem52b	0	0	0	0	0	0	NA	1
NM_001081187	chr8	25024928	25038962	-	2170	1	Htra4	0	0	0	0	0.012	0.005	1.73052	1
NM_001081188	chr9	123113231	123136129	+	1027	1	Exosc7	23.841	21.692	23.999	28.102	18.708	25.911	-0.0027026	0.998336
NM_001081189	chrX	104482803	104512227	+	7047	1	Uprt	0.032	0.02	0.002	0.303	0.138	0.355	3.66414	0.00281101
NM_001081190	chr16	59407382	59461739	+	1445	1	Gabrr3	0	0	0	0	0	0	NA	1
NM_001081191	chr12	98786604	98901484	-	10090	1	Eml5	0.062	0.067	0.079	0.137	0.039	0.061	0.123583	0.973155
NM_001081192	chr9	58822949	58863174	+	6570	1	Hcn4	0	0	0	0	0	0	NA	1
NM_001081193	chr10	120923411	120979330	-	4728	1	Lemd3	0.608	0.138	0.169	0.825	0.221	0.176	0.30067	0.937505
NM_001081194	chr11	100740378	100759778	-	3765	1	Kcnh4	0.099	0	0.099	0	0.092	0.003	-1.12157	0.889189
NM_001081195	chr12	71015967	71099351	+	5754	1	Arid4a	0.667	1.075	2.088	2.891	1.001	1.671	0.474566	0.77502
NM_001081196	chr19	8819401	8834142	+	5710	1	Hnrnpul2	0.478	0.83	0.815	1.123	0.646	0.333	-0.0571592	0.982192
NM_001081197	chr1	152750551	152757544	+	1562	1	Apobec4	0	0.008	0	0.009	0	0.014	0.839782	1
NM_001081198	chr1	40805601	40855267	+	1089	1	Tmem182	0	0	0	0	0	0	NA	1
NM_001081199	chr2	25563115	25571316	-	3959	1	Mamdc4	0.018	0.026	0.205	0.176	0	0.091	-6.9e-05	0.999968
NM_001081200	chr3	93144789	93149818	+	1968	1	Crnn	0	0	0	0	0	0	NA	1
NM_001081201	chr4	11265079	11322131	-	2963	1	Dpy19l4	1.563	0.605	0.844	1.248	1.077	0.28	-0.294691	0.918699
NM_001081202	chr4	98726754	98738486	+	2935	1	L1td1	0	0	0	0	0	0.104	4.38026	1
NM_001081204	chr5	149678230	149762599	+	4553	1	B3glct	0.893	4.673	1.971	1.293	2.602	1.639	-0.435535	0.809729
NM_001081205	chr5	72647796	72671078	+	4197	1	Nipal1	0.235	0.037	0.107	0.18	0.301	0.224	0.778038	0.773647
NM_001081208	chr10	36506807	36834394	+	2925	1	Hs3st5	0	0	0	0	0	0.004	0.913935	1
NM_001081209	chr1	13113428	13127163	-	2583	1	Prdm14	0.256	0.015	0	0	0	0.021	-3.59485	0.57155
NM_001081210	chr1	79776018	79781445	+	1418	1	Mrpl44	25.943	27.111	30.263	24.434	31.204	29.256	-0.0323397	0.978869
NM_001081211	chr4	132564067	132582686	+	3636	1	Ptafr	2.672	1.973	3.357	6.581	5.091	5.143	0.995782	0.0904781
NM_001081212	chr8	10984681	11008929	-	6790	1	Irs2	0.305	0.906	0.249	0.28	0.777	0.259	-0.135204	0.966176
NM_001081213	chr19	29609876	29648415	-	5379	1	Ermp1	1.138	3.282	0.741	0.833	1.22	0.746	-0.876506	0.475424
NM_001081216	chr9	82866159	82975489	-	10687	1	Phip	0.43	0.189	0.485	0.578	0.415	0.604	0.440367	0.772417
NM_001081217	chr16	3847223	3858880	+	5937	1	Zfp174	0.389	0.088	0.278	0.261	0.024	0.265	-0.57003	0.862668
NM_001081218	chr10	82699007	82741392	+	2369	1	Hcfc2	3.635	4.413	2.802	3.863	2.608	3.437	-0.103526	0.950763
NM_001081219	chr10	127705256	127720940	+	3324	1	Myo1a	0	0	0	3.037	1.552	0.806	10.2832	2.15e-11
NM_001081220	chr11	97332110	97352356	-	9281	1	Gpr179	0	0	0	0	0	0	NA	1
NM_001081221	chr14	32513521	32580990	+	8400	1	Ercc6	0.176	0.294	0.011	0.713	0.26	0.128	1.17147	0.628972
NM_001081222	chr18	10566512	10610352	-	4527	1	Esco1	1.296	0.495	0.652	1.759	1.142	1.895	0.873175	0.424844
NM_001081223	chr18	11657349	11743207	+	3597	1	Rbbp8	1.571	2.247	3.143	3.226	1.384	2.947	0.0550314	0.978506
NM_001081224	chr18	51117898	51304641	+	2220	1	Prr16	0	0.006	0	0	0.006	0	-0.0478376	1
NM_001081225	chr19	44931119	44983785	+	6856	1	Slf2	0.539	0.828	1.224	1.534	1.819	1.782	0.933663	0.192445
NM_001081226	chr1	138851979	138856854	-	566	1	2310009B15Rik	4.781	10.117	8.541	8.866	11.345	12.686	0.451115	0.675416
NM_001081227	chr1	180432373	180483504	-	6551	1	Stum	0	0.006	0	0	0.01	0	0.676851	1
NM_001081228	chr2	75976172	75978179	-	2005	1	Ttc30a2	0.006	0.319	0.006	0.839	0.388	0.289	2.20828	0.407081
NM_001081229	chr3	58414720	58466787	+	9792	1	Tsc22d2	0.031	0.285	0.016	0.212	0.235	0.282	1.17993	0.610861
NM_001081231	chr5	22746054	23275597	+	3114	1	Lhfpl3	0	0	0	0	0	0	NA	1
NM_001081232	chr5	36600486	36696021	-	6749	1	D5Ertd579e	1.267	0.964	1.255	0.834	0.747	0.839	-0.599725	0.421886
NM_001081235	chr5	111417300	111457030	+	6839	1	Mn1	0.005	0.015	0.006	0.193	0	0.002	2.71384	0.543086
NM_001081236	chr5	118245227	118263114	+	2663	1	2410131K14Rik	2.33	5.109	3.079	3.774	6.549	3.714	0.397113	0.741598
NM_001081237	chr6	147091075	147112778	+	6566	1	Klhl42	0.15	0.581	0.192	0.068	0.216	0.228	-0.830192	0.672005
NM_001081239	chr7	4237754	4243463	+	2101	1	Lilra5	186.218	142.615	137.716	105.398	79.441	88.5	-0.841467	0.0735429
NM_001081240	chr8	77549397	77581338	+	2767	1	Prmt9	1.113	7.079	0.978	2.982	1.956	2.046	-0.362033	0.887859
NM_001081241	chr8	105605229	105622218	+	4109	1	Ripor1	5.739	9.699	5.854	5.022	5.909	5.208	-0.433363	0.533061
NM_001081242	chr9	67217085	67559703	-	12074	1	Tln2	0.016	0.015	0.006	0	0.114	0.125	2.6296	0.362585
NM_001081246	chr10	100592386	100618391	+	1675	1	1700017N19Rik	0	0	0	0	0	0	NA	1
NM_001081247	chr14	24448694	24487058	-	4662	1	Polr3a	3.341	2.907	3.689	1.935	2.459	3.397	-0.420945	0.638808
NM_001081248	chr4	144613707	144623398	+	1219	1	Aadacl4	0	0	0	0	0	0	NA	1
NM_001081250	chr11	67327103	67371587	+	5861	1	Myh13	0	0	0	0	0.002	0	0.913935	1
NM_001081252	chr14	118984985	119099434	-	6473	1	Uggt2	0	0.008	0	0	0	0.005	-0.159214	1
NM_001081254	chr15	99271018	99287180	-	3177	1	Fam186b	0	0	0	0	0	0	NA	1
NM_001081256	chr18	34777008	34839370	+	7086	1	Kdm3b	2.174	3.146	2.827	2.978	2.135	3.094	-0.0396103	0.976113
NM_001081257	chr19	42788595	43388355	-	2161	1	Hpse2	0	0	0	0	0	0.005	0.913935	1
NM_001081260	chr2	85050460	85073048	+	5733	1	Tnks1bp1	0.95	0.463	0.915	1.09	0.73	0.402	-0.152121	0.952408
NM_001081262	chr3	58616300	58637207	-	2179	1	Erich6	0	0	0	0	0	0	NA	1
NM_001081263	chr3	153973436	154271720	+	4072	1	Slc44a5	0	0	0.003	0	0	0	-1.00962	1
NM_001081264	chr4	99715630	99763460	+	3097	1	Alg6	0.656	1.336	1.973	2.276	1.084	1.256	0.166578	0.946155
NM_001081266	chr6	83101516	83109121	+	3118	1	Ccdc142	0.212	1.282	0.558	0.465	1.539	0.438	0.266753	0.937505
NM_001081267	chr7	97579896	97692782	+	11111	1	Rsf1	0.275	0.164	0.017	0.403	0.172	0.208	0.705389	0.785616
NM_001081268	chr7	127885444	127890970	-	2518	1	Prss53	1.008	1.231	1.06	0.662	0.208	0.577	-1.23807	0.250226
NM_001081270	chr9	45430353	45753713	+	6790	1	Dscaml1	0.069	0.23	0.146	0	0	0.085	-2.4046	0.505171
NM_001081271	chr19	47141035	47144174	-	1044	1	Calhm1	0	0.049	0	0	0	0.052	0.415582	1
NM_001081272	chr4	107209144	107220472	+	3534	1	Ldlrad1	0	0.007	0	0	0	0	-1.00962	1
NM_001081273	chr6	48929896	48933687	+	2478	1	Doxl1	0	0	0	0	0	0	NA	1
NM_001081275	chr1	171121661	171126967	+	1026	1	Cfap126	3.528	2.622	8.782	6.064	4.343	5.55	0.0135851	0.996434
NM_001081277	chr3	152462815	152668360	-	3307	1	Ak5	0	0	0.168	0.009	0.089	0.003	-0.736535	0.946155
NM_001081278	chr14	101442360	101609191	-	6620	1	Tbc1d4	0.694	1.893	0.567	0.679	0.785	0.352	-0.794448	0.53708
NM_001081279	chr8	35587789	35679449	+	6412	1	Mfhas1	1.495	1.678	0.935	1.203	0.818	1.224	-0.394777	0.698413
NM_001081281	chr3	19644460	19692584	+	2760	1	Trim55	0	0	0	0.005	0	0	0.913935	1
NM_001081283	chrX	99820164	99848789	+	4760	1	Tmem28	0	0	0	0	0	0	NA	1
NM_001081284	chr4	96723887	96785160	-	1626	1	Gm12695	0	0	0	0	0	0	NA	1
NM_001081285	chr4	60003481	60007273	+	873	1	Mup6	0	0	0.192	0	0	0	-3.78605	1
NM_001081286	chr8	44950208	45052257	+	14599	1	Fat1	0.042	0.031	0.019	0.115	0.1	0.105	1.70012	0.124001
NM_001081288	chr15	55015129	55072152	-	5005	1	Taf2	0.581	1.955	1.257	1.608	2.627	1.786	0.654607	0.562559
NM_001081289	chr2	178414534	178422161	+	2258	1	Fam217b	0.096	0.624	0.285	0.662	0.792	0.6	1.04041	0.565912
NM_001081290	chr1	162671785	162740556	-	10407	1	Prrc2c	1.612	1.173	1.132	1.929	1.327	1.785	0.289309	0.78254
NM_001081291	chr19	6844623	6858211	-	4930	1	Ccdc88b	6.206	11.337	9.669	7.263	16.164	7.987	0.17684	0.918046
NM_001081294	chr7	25301359	25304133	+	1288	1	Prr19	0	0.04	0	0	0	0	-1.80879	1
NM_001081295	chr3	62338777	62462221	+	5189	1	Arhgef26	0.014	0.04	0.114	0.006	0.002	0.011	-2.90698	0.358622
NM_001081298	chr3	148815586	148954635	-	6027	1	Adgrl2	0.351	0.338	0.233	0.363	0.65	1.336	1.2821	0.221007
NM_001081299	chr15	23036463	23474418	+	2731	1	Cdh18	0	0	0	0	0	0	NA	1
NM_001081301	chr6	42538067	42539020	-	952	1	Olfr455	0	0	0	0	0	0	NA	1
NM_001081302	chr15	27730649	28025848	-	11438	1	Trio	0.234	0.218	0.165	0.228	0.267	0.212	0.135469	0.946281
NM_001081304	chr1	170704457	170867771	-	7445	1	Atf6	3.224	2.364	1.835	4.662	2.473	4.715	0.599668	0.503729
NM_001081308	chr5	117133588	117275098	+	4218	1	Taok3	9.383	6.937	8.117	7.963	9.561	6.723	-0.079122	0.957265
NM_001081309	chr9	105642995	105687655	+	4862	1	Pik3r4	7.48	7.499	6.79	3.278	2.799	2.697	-1.3695	5.78e-05
NM_001081310	chr2	14174524	14221993	+	3652	1	Tmem236	0	0	0	0	0.003	0.054	3.92747	1
NM_001081312	chr4	121105651	121109217	-	706	1	Tmco2	0	0	0	0	0	0	NA	1
NM_001081314	chr9	67759437	67760933	+	1326	1	C2cd4b	0	0	0	0	0	0	NA	1
NM_001081315	chr17	28801126	28838789	+	5958	1	Brpf3	0.17	0.731	0.11	0.596	0.489	0.361	0.537241	0.815446
NM_001081316	chr1	111858702	111864918	-	5759	1	Dsel	0.015	0.069	0.154	0.254	0.226	0.057	1.10045	0.681592
NM_001081318	chr6	141972196	142008745	-	1938	1	Gm6614	0	0	0	0	0	0	NA	1
NM_001081319	chr19	29522282	29605921	+	6254	1	Ric1	0.352	0.262	0.245	0.255	0.169	0.225	-0.474266	0.765148
NM_001081321	chr5	65605721	65698236	-	8962	1	Pds5a	0.313	0.376	0.462	0.558	0.873	0.78	0.885152	0.218609
NM_001081322	chr9	75232014	75305450	+	6689	1	Myo5c	0	0	0	0.169	0.006	0.096	6.98117	0.0175977
NM_001081325	chr7	14222403	14254870	-	961	1	Sult2a6	0	0	0	0	0	0	NA	1
NM_001081327	chr7	121392296	121501768	+	2266	1	Hs3st2	0	0	0	0	0	0	NA	1
NM_001081328	chr18	59175340	59411336	+	3877	1	Chsy3	0	0.013	0	0	0.007	0.006	-0.0304306	1
NM_001081329	chr7	123477747	123500626	-	5636	1	Zkscan2	0	0	0	0	0	0.006	1.60173	1
NM_001081330	chr11	69420809	69549108	-	13616	1	Dnah2	0.333	0.181	0.258	0.241	0.145	0.304	-0.247049	0.900227
NM_001081331	chr7	134266262	134376831	-	2418	1	D7Ertd443e	0	0	0	0	0	0	NA	1
NM_001081332	chr8	105348258	105369881	+	5204	1	Slc9a5	0.002	0.19	0.208	0.089	0.169	0.496	0.87612	0.808665
NM_001081333	chr8	105375227	105382860	+	4296	1	Plekhg4	1.053	0.853	2.115	0.493	1.195	0.646	-0.815397	0.532341
NM_001081335	chr17	46500609	46546388	-	7801	1	Cul9	2.817	2.128	2.373	1.221	2.003	1.769	-0.619065	0.400975
NM_001081337	chr8	125418068	125492833	-	6460	1	Sipa1l2	0.577	0.863	0.459	0.721	0.346	0.289	-0.51321	0.722002
NM_001081338	chr2	162943465	162977127	+	5313	1	L3mbtl1	0.016	0	0	0	0	0	-2.93893	1
NM_001081340	chr9	110532597	110618633	+	8327	1	Setd2	0.771	0.551	0.933	0.77	1.447	1.265	0.552541	0.600587
NM_001081343	chr4	35191285	35225836	-	3138	1	C9orf72	4.607	4.242	6.988	6.609	6.432	6.718	0.250266	0.817098
NM_001081344	chr10	9755547	9901040	-	9046	1	Stxbp5	0.449	0.416	0.105	0.107	0.103	0.23	-1.19044	0.413827
NM_001081345	chr7	73426652	73541746	-	9030	1	Chd2	1.113	0.465	0.637	1.351	0.363	0.582	-0.0414511	0.988216
NM_001081348	chr13	14226438	14523226	-	9429	1	Hecw1	0	0	0	0.006	0	0	1.98276	1
NM_001081351	chr6	21985910	22255606	+	4874	1	Cped1	0.321	0.013	0.008	0.542	0.003	0.027	0.576466	0.93272
NM_001081352	chr13	76098734	76187694	+	5046	1	Ttc37	1.139	0.414	0.521	0.218	0.197	0.86	-0.809829	0.673618
NM_001081353	chr13	77135536	77193905	+	1742	1	2210408I21Rik	0.69	0.132	0.762	0.433	0.931	0.314	-0.0146925	0.997858
NM_001081355	chr4	143107391	143212709	-	7296	1	Prdm2	1.299	1.88	0.643	1.968	1.232	0.604	-0.0363268	0.988733
NM_001081356	chrX	71816758	71824706	+	4190	1	Vma21	6.61	3.501	5.467	7.494	5.618	7.207	0.296044	0.802892
NM_001081362	chr5	144768794	144859778	+	12406	1	Trrap	4.074	3.345	4.281	2.928	1.39	2.562	-0.84061	0.205265
NM_001081363	chr1	189640614	189688086	-	11102	1	Cenpf	0.01	0.077	0.176	0.136	0.126	0.375	1.20566	0.585707
NM_001081364	chr2	20847919	20967721	-	6916	1	Arhgap21	0.346	0.715	0.759	1.185	0.766	0.74	0.521806	0.653204
NM_001081369	chr9	44240677	44247306	+	1077	1	Ccdc153	0	0	0	0	0	0	NA	1
NM_001081371	chr18	49832997	49965473	+	12166	1	Dmxl1	0.2	0.178	0.218	0.53	0.264	0.543	1.09316	0.172115
NM_001081372	chr8	93056727	93080017	-	1949	1	Ces1b	0.537	0.618	1.177	0.379	0.282	0.174	-1.51898	0.245202
NM_001081373	chr9	45766946	45828663	-	5481	1	Cep164	1.301	1.767	1.378	1.516	1.288	0.73	-0.373174	0.750208
NM_001081378	chr12	24974932	25059697	+	7368	1	Kidins220	4.634	2.271	3.252	4.567	2.246	1.921	-0.304148	0.849789
NM_001081381	chr9	110305192	110322102	+	2055	1	Elp6	4.254	3.796	3.174	4.884	4.355	4.563	0.234496	0.819745
NM_001081382	chr6	48024188	48048114	-	3103	1	Zfp777	0.097	1.243	0.179	0.178	0.387	0.215	-0.918479	0.735677
NM_001081383	chr5	25271795	25498783	-	16758	1	Kmt2c	0.367	0.669	0.24	0.411	0.499	0.323	-0.0684189	0.973555
NM_001081386	chr1	110888326	110977593	-	4130	1	Cdh19	0	0	0	0	0	0	NA	1
NM_001081387	chr2	173093609	173119525	-	3204	1	Ctcfl	0.004	0.004	0	0	0	0	-1.87389	1
NM_001081391	chr15	47580638	48791989	-	12949	1	Csmd3	0	0	0	0	0	0.003	1.60173	1
NM_001081392	chr4	32657119	32775217	+	17855	1	Mdn1	0.185	0.244	0.202	0.301	0.243	0.415	0.550998	0.533061
NM_001081394	chr5	130219744	130243765	+	3598	1	Tmem248	3.767	11.009	3.346	5.155	3.129	3.918	-0.58778	0.625487
NM_001081395	chr9	14541967	14615000	-	8935	1	Amotl1	0.304	0.106	0.123	0.003	0.063	0.285	-0.714036	0.856692
NM_001081399	chr17	23833361	23835767	-	1375	1	Prss33	0	0	0	0	0	0	NA	1
NM_001081400	chr16	8830100	8858924	+	4068	1	1810013L24Rik	0.432	2.566	0.669	0.563	1.227	0.825	-0.463498	0.833745
NM_001081401	chr5	89673841	89883334	-	7555	1	Adamts3	0	0	0	0	0	0	NA	1
NM_001081403	chr18	21550379	21655013	-	4707	1	Klhl14	0.005	0.024	0.003	0	0.239	0	2.70577	0.641519
NM_001081405	chr7	5480456	5493851	-	2737	1	Vmn2r28	0	0	0	0	0	0	NA	1
NM_001081408	chr4	141746675	141759263	+	1395	1	Agmat	8.474	3.949	7.254	2.422	1.153	1.277	-2.10784	0.00261776
NM_001081409	chr15	66577572	66645255	+	6647	1	Phf20l1	0.284	0.42	0.374	0.482	0.357	0.679	0.440435	0.731044
NM_001081411	chr3	41626705	41742514	-	2997	1	Sclt1	0.233	0.064	0.112	0.334	0.043	0.215	0.426567	0.923157
NM_001081412	chr10	75060896	75184923	+	6512	1	Bcr	0.177	0.114	0.093	0.252	0.1	0.027	-0.0879308	0.98335
NM_001081414	chr7	87584168	88135063	+	8416	1	Grm5	0	0	0	0.009	0	0	2.575	1
NM_001081415	chr8	83997516	84000407	+	2241	1	Samd1	1.127	1.772	1.099	0.673	0.855	1.331	-0.523905	0.685441
NM_001081416	chr17	7738569	7827302	-	6154	1	Fndc1	0	0.11	0	0	0	0.014	-2.91256	0.770339
NM_001081418	chr7	15971262	15999495	-	5344	1	Bicra	2.235	3.555	3.227	1.802	2.023	2.898	-0.470772	0.551026
NM_001081419	chr10	76263049	76345291	-	6315	1	Dip2a	0.133	0.584	0.21	0.978	0.481	0.382	0.990116	0.505089
NM_001081420	chr4	56802329	56809605	+	4291	1	Abitram	2.682	2.293	3.178	2.927	1.086	4.088	-0.0891976	0.969705
NM_001081424	chr7	102111266	102116713	-	2506	1	Chrna10	0	0	0	0	0	0	NA	1
NM_001081425	chr13	46418300	46431099	+	3218	1	Rbm24	0	0	0	0	0	0	NA	1
NM_001081426	chr13	9276525	9668926	+	7985	1	Dip2c	0.759	1.054	1.393	2.69	2.315	0.838	0.817368	0.44734
NM_001081428	chr10	53633145	53750909	-	3930	1	Fam184a	0	0	0	0	0	0	NA	1
NM_001081429	chr9	37267464	37348357	-	11843	1	Ccdc15	0.015	0.047	0.065	0.055	0.081	0.07	0.652456	0.801741
NM_001081431	chr5	145283343	145291469	+	1989	1	Zscan25	0.042	0.109	0.123	0.175	0.006	0.258	0.565926	0.920527
NM_001081432	chr10	107514364	107719941	-	9921	1	Ptprq	0	0	0	0	0	0	NA	1
NM_001081433	chr1	54645340	54926387	-	6110	1	Ankrd44	1.813	2.256	0.525	1.17	2.478	0.966	-0.0205845	0.994145
NM_001081435	chr11	97854307	97884154	-	1668	1	Fbxo47	0	0.069	0	0	0.031	0.007	-0.719354	1
NM_001081437	chr6	91212764	91272540	+	4317	1	Fbln2	0.78	0.077	1.424	0.45	0.71	1.124	-0.141899	0.971303
NM_001081441	chr5	24712269	24730680	-	1778	1	Wdr86	0	0.793	0.007	0.106	0	0.006	-2.61333	0.645394
NM_001081445	chr9	49502146	49799069	-	6164	1	Ncam1	0	0	0	0	0	0.014	2.58602	1
NM_001081446	chr7	118855752	118972120	+	1506	1	Iqck	0.008	0.306	0.394	0	0.568	0.131	-0.0205649	0.998153
NM_001081448	chr10	130385800	130394241	-	2543	1	Vmn2r84	0	0	0	0	0	0	NA	1
NM_001081449	chr7	12615233	12636134	-	2415	1	Vmn2r54	0	0	0	0	0	0	NA	1
NM_001081452	chr10	77711446	77712009	+	561	1	Gm10024	0	0	0	0	0	0	NA	1
NM_001081453	chr12	70011435	70102854	-	9644	1	Nin	0.097	0.429	0.225	0.603	0.346	0.364	0.799516	0.566752
NM_001081454	chr7	80389194	80405436	-	4153	1	Furin	2.902	4.738	3.023	6.157	9.108	6.245	0.980192	0.0607218
NM_001081456	chr1	74542889	74565977	+	2716	1	Plcd4	0.084	0	0.062	0	0.033	0	-2.14413	0.815446
NM_001081458	chr12	110485797	110571690	+	2296	1	Ppp2r5c	7.485	9.055	9.825	10.296	8.846	8.806	-0.0725308	0.957265
NM_001081465	chr5	134357661	134456262	-	3430	1	Gtf2ird1	1.108	4.123	2.969	2.232	1.995	1.768	-0.56035	0.645365
NM_001081471	chr15	100334929	100340169	+	1442	1	Mettl7a3	0	0.018	0.009	0.01	0.009	0.008	0.558471	1
NM_001081473	chrX	94724569	94730191	+	5620	1	Zxdb	0.118	0.089	0.023	0.065	0.216	0.093	0.642607	0.847136
NM_001081475	chr4	116601052	116627497	-	2102	1	Nasp	3.45	4.76	3.097	5.485	5.138	9.161	0.756217	0.274964
NM_001081476	chrX	70545558	70546385	+	825	1	Gm14725	0	0	0	0	0	0	NA	1
NM_001081477	chrX	108735845	108834346	-	12745	1	Brwd3	0.118	0.09	0.11	0.234	0.032	0.243	0.585547	0.811927
NM_001081490	chr9	78081500	78109065	-	1837	1	Fbxo9	0.962	12.364	2.091	3.379	6.838	2.992	-0.249079	0.944468
NM_001081499	chrX	139684996	139754218	+	5884	1	Tbc1d8b	0.069	0.076	0.101	0.005	0.074	0.123	-0.364171	0.944343
NM_001081564	chrX	8843994	8849607	+	500	1	Gm6592	0	0	0	0	0	0	NA	1
NM_001081565	chrX	8685331	8690844	-	510	1	Ssxb8	0	0	0	0	0	0	NA	1
NM_001081566	chr11	68503019	68552695	+	3212	1	Pik3r6	11.423	9.404	10.491	11.649	7.882	9.942	-0.157775	0.889475
NM_001081641	chr11	72047528	72135889	-	6597	1	Pitpnm3	0	0	0	0	0	0.003	0.913935	1
NM_001081642	chrX	73074345	73082507	-	1180	1	Xlr4a	0.01	0.239	0.109	1.143	0.411	0.093	2.18035	0.430506
NM_001081643	chrX	73192179	73202930	+	1606	1	Xlr3b	0.105	0.096	0.257	0	0.167	0.075	-0.891209	0.878493
NM_001081644	chr4	73653246	73672397	+	1317	2	Gm428	0	0	0	0	0	0	NA	1
NM_001081648	chrX	148180724	148224710	+	2019	1	Gm15107	0	0	0	0	0	0	NA	1
NM_001081651	chr4	132302194	132303356	-	731	1	Rab42	0.296	0.894	2.028	0	1.432	1.435	-0.232606	0.970593
NM_001081652	chr11	6597823	6606054	-	4883	1	Nacad	0	0.018	0.024	0	0.078	0	0.738765	0.955955
NM_001081653	chr17	57769211	58411631	+	5540	1	Cntnap5c	0	0	0	0	0	0	NA	1
NM_001081655	chr7	16875317	16887301	+	2822	1	Dact3	0	0.059	0	0	0.009	0.054	0.0571327	1
NM_001081656	chr17	26414859	26446320	+	6265	1	Neurl1b	0.273	0.184	0	0.22	0.222	0.34	0.718501	0.860694
NM_001081657	chrX	24753162	24775164	-	864	1	Gm5935	0	0	0	0	0	0	NA	1
NM_001081658	chr1	63622851	63686927	-	2410	1	Dytn	0	0	0	0	0	0	NA	1
NM_001081661	chrX	114907582	114908510	+	739	1	Ube2dnl2	0	0	0	0	0	0	NA	1
NM_001081662	chr8	21958714	21964303	+	1880	1	Fam90a1a	0	0	0	0	0	0	NA	1
NM_001081664	chr2	85484092	85518935	-	1671	1	4833423E24Rik	0	0	0	0	0	0	NA	1
NM_001081665	chr6	55837018	55978598	+	3268	1	Itprid1	0	0	0	0	0	0	NA	1
NM_001081667	chrX	157818435	157821060	+	2623	1	Klhl34	0	0	0	0	0	0.004	0.913935	1
NM_001081668	chrX	140007673	140062568	-	1117	1	Nup62cl	0	0	0	0	0	0	NA	1
NM_001081669	chrX	37493410	37497715	+	789	1	Rhox2d	0	0	0	0	0	0	NA	1
NM_001081670	chrX	74837196	74843369	+	2865	1	Gm5936	0	0	0	0	0	0	NA	1
NM_001081671	chrX	155124917	155147849	-	1115	1	Cldn34b2	0	0.046	0	0	0	0	-1.80879	1
NM_001081672	chr4	138394092	138396458	-	2364	1	Fam43b	0	0	0	0	0	0	NA	1
NM_001081678	chr6	28239931	28261924	-	4210	1	Zfp800	0.871	0.423	0.346	1.757	0.488	1.134	0.945574	0.505751
NM_001081679	chr7	101899808	101906359	-	1343	1	Tomt	2.83	2.327	1.392	2.678	0.894	1.522	-0.431158	0.818484
NM_001081680	chr13	74371426	74376566	-	1624	1	Zfp72	0.963	0	0	1.054	0	0.303	0.337185	0.973555
NM_001081685	chr16	97947435	97962622	-	5405	1	Zbtb21	1.9	2.451	1.817	2.56	1.514	0.791	-0.370582	0.805905
NM_001081687	chr3	15948070	16006332	-	907	1	Gm5150	83.851	104.22	87.548	80.252	71.601	78.777	-0.308543	0.571297
NM_001081688	chr10	80879816	80899494	+	3434	1	Tmprss9	0	0.056	0	0.051	0.052	0.076	1.65286	0.804486
NM_001081746	chr1	85199611	85213762	+	1605	1	Gm7609	0.922	0.152	0.474	0.235	0.143	0.061	-1.93432	0.351268
NM_001081750	chr5	124862705	124888630	+	4072	1	Zfp664	0.818	2.164	0.415	1.008	1.204	1.167	-0.00888551	0.998095
NM_001081756	chr1	125913636	126830632	-	7194	1	Nckap5	0	0	0	0	0	0	NA	1
NM_001081954	chr10	58230651	58232675	-	2023	1	Dux	0	0	0	0	0	0	NA	1
NM_001081956	chrX	36608183	36645414	-	6144	1	Akap17b	0.002	0.008	0	0.028	0	0.041	2.50815	1
NM_001081957	chr11	83704056	83706269	+	465	1	Wfdc17	6376.51	4206.74	3692.07	9903.21	5571.4	9226.26	0.712317	0.331314
NM_001081960	chr9	113812586	113919697	+	5590	1	Clasp2	2.07	4.251	1.926	3.277	1.8	1.032	-0.445771	0.766566
NM_001081961	chr15	74742839	74746687	-	459	1	Slurp2	0	0	0	0	0	0	NA	1
NM_001081962	chr5	137641473	137642902	+	1058	1	Sap25	1.978	6.102	1.681	1.919	0.772	2.221	-0.99785	0.505171
NM_001081963	chr18	4634929	4682869	+	6725	1	Jcad	1.087	0.516	0.801	0.293	0.169	0.65	-1.20953	0.299598
NM_001081971	chr2	118699103	118703963	-	4858	1	Ankrd63	0	0	0	0	0	0	NA	1
NM_001081975	chr2	121461666	121474023	-	1878	1	Mfap1b	0.884	1.16	0.419	0.541	1.047	0.972	0.0187862	0.995206
NM_001081981	chr8	84704712	84773410	-	5477	1	Nfix	1.399	1.347	0.748	1.554	1.151	1.349	0.157082	0.923539
NM_001081983	chrX	136974022	136976874	-	434	1	Tmsb15b1	0.388	1.004	0.594	1.504	0.677	1.032	0.703835	0.818484
NM_001082412	chrX	136981116	137038302	-	3182	1	Slc25a53	0.533	1.091	0.328	0.1	0.156	0.275	-1.89203	0.108626
NM_001082414	chr3	86084434	86130521	+	6396	1	Sh3d19	0.162	0.242	0.062	0.306	0.048	0.494	0.810902	0.752999
NM_001082483	chr12	3962554	4038915	-	6522	1	Efr3b	0.044	0.051	0.243	0.071	0.039	0.04	-1.25865	0.624635
NM_001082531	chr4	138831876	138835189	+	766	1	Pla2g2a	0	0	0	0	0.05	0	1.85128	1
NM_001082532	chr9	22156846	22158354	+	687	1	Pigyl	66.8	44.137	70.532	73.337	63.757	76.421	0.154934	0.905547
NM_001082535	chr11	104186327	104191166	+	2216	1	Sppl2c	0	0	0	0	0	0	NA	1
NM_001082542	chr16	36210403	36217788	+	290	1	Csta3	0	0	0	0.25	0	0	2.575	1
NM_001082543	chr16	36277148	36285371	+	413	1	Stfa1	0	0	0	1.089	0	0.106	5.13065	1
NM_001082545	chr16	36403946	36408363	-	418	1	Stfa2	0	0.031	0.123	0.278	0.092	0	1.07714	1
NM_001082546	chr16	36359382	36367570	-	436	1	Cstdc5	0	0	0	0.166	0.322	0.652	5.17837	1
NM_001082547	chr16	36184212	36188110	+	408	1	Cstdc4	0	0.314	0.948	2.95	3.379	2.277	2.7344	0.182178
NM_001082548	chr7	29256330	29281977	-	1281	1	Spint2	2.253	4.62	2.325	5.514	14.072	6.279	1.47049	0.0645364
NM_001082552	chr7	102557920	102565482	-	2712	1	Trim21	10.416	10.973	6.227	5.15	3.465	5.557	-1.01821	0.0760376
NM_001082553	chr18	69979131	70141605	-	6882	1	Rab27b	0	0.004	0.004	0.506	0.206	0.203	6.9708	7.11e-06
NM_001082960	chr7	128062640	128118491	+	4650	1	Itgam	14.46	7.821	4.325	33.066	20.956	18.245	1.36247	0.0801658
NM_001082966	chrX	148488949	148521446	+	1965	1	Gm15114	0	0	0	0	0	0	NA	1
NM_001082974	chr2	164830730	164833596	-	1152	1	Neurl2	9.103	10.497	15.677	14.037	12.689	18.176	0.283412	0.799324
NM_001082975	chr14	55897285	55900232	-	1219	1	Sdr39u1	6.57	3.436	5.583	3.355	3.665	3.998	-0.586389	0.565619
NM_001082976	chr12	101645446	101718523	-	5273	1	Tc2n	0	0.002	0.012	0	0.189	0.207	4.29732	0.191604
NM_001083121	chr1	181896386	182019980	-	11530	1	Enah	0	0	0	0.003	0	0.033	4.84548	1
NM_001083311	chr13	23249238	23250323	+	1084	1	Vmn1r223	0	0	0	0	0	0	NA	1
NM_001083317	chr18	36679215	36683862	+	2729	1	Slc35a4	61.461	56.574	66.163	39.916	48.834	56.653	-0.401339	0.530017
NM_001083322	chr6	129610323	129623864	-	3169	1	Klrk1	16.269	17.358	18.589	7.455	8.714	12.16	-0.943451	0.0376789
NM_001083329	chr2	180070593	180085902	+	1456	1	Mtg2	17.99	12.406	20.876	17.979	16.046	19.913	-0.0289519	0.985315
NM_001083334	chr18	32377217	32435740	+	2105	1	Bin1	14.848	50.475	25.438	19.222	48.081	27.931	0.0662092	0.976113
NM_001083341	chr12	24831599	24960299	+	2690	1	Mboat2	0	0	0.268	0	0	0.11	-1.35812	0.916355
NM_001083587	chr11	8431652	8664535	-	7450	1	Tns3	3.944	2.593	2.999	1.446	1.138	2.583	-0.967173	0.191604
NM_001083618	chr2	152962485	153008482	+	2922	1	Ttll9	0.066	0.096	0.018	0	0	0.022	-3.00574	0.58189
NM_001083628	chr18	10325179	10562941	+	8386	1	Greb1l	0.011	0.009	0.031	0.016	0.011	0.009	-0.444671	0.946281
NM_001083808	chr3	89083979	89090031	-	1899	1	Rusc1	14.971	10.874	14.14	15.862	14.205	12.103	0.00841179	0.996195
NM_001083880	chr17	14943184	14945939	+	2500	1	1600012H06Rik	6.634	9.106	5.656	7.617	7.496	8.043	0.0608894	0.962474
NM_001083890	chr13	65033058	65038004	+	3384	1	Spata31d1c	0	0	0	0	0	0	NA	1
NM_001083891	chr17	31520115	31531325	+	482	1	Ndufv3	149.577	84.437	127.247	196.177	122.816	190.071	0.239218	0.847576
NM_001083894	chr16	21953818	21995542	-	3789	1	Liph	0.663	1.88	0.595	4	2.028	1.24	1.20706	0.27794
NM_001083895	chrX	133908425	133932446	+	2858	1	Srpx2	0.008	0.063	0.045	0	0	0	-4.58131	1
NM_001083901	chr13	65065030	65112982	-	3360	1	Mfsd14b	1.51	12.116	1.964	2.667	7.075	4.209	-0.146801	0.964655
NM_001083902	chr16	33518535	33664138	+	3099	1	Slc12a8	4.288	4.283	4.255	1.755	1.763	2.775	-1.09138	0.0319832
NM_001083903	chr7	30751471	30756134	+	726	1	Sbsn	0.845	0.229	0.426	1.199	1.178	0.587	0.871242	0.735469
NM_001083904	chr16	22920222	22939768	+	1331	1	Fetub	7.192	3.109	5.375	1.079	1.228	3.407	-1.50244	0.145196
NM_001083906	chr8	76902330	77245012	+	5627	1	Nr3c2	0.062	0.105	0.03	0.008	0.011	0.109	-0.636274	0.897515
NM_001083912	chr7	28359604	28372662	-	5028	1	Plekhg2	1.521	0.624	0.397	0.686	0.409	0.811	-0.512744	0.785726
NM_001083917	chr9	40269216	40291618	+	4142	1	Scn3b	0.775	0.402	0.514	0.613	0.28	1.409	0.349797	0.888498
NM_001083918	chr4	146270385	146468233	+	2747	2	Zfp991	0.902	0.709	1.22	2.133	1.785	1.134	0.76683	0.471058
NM_001083919	chr2	67446002	67526604	+	11958	1	Xirp2	0	0	0	0	0	0	NA	1
NM_001083923	chr6	83119044	83121461	-	1210	1	Wbp1	14.57	24.774	25.398	25.805	37.413	21.848	0.345624	0.730553
NM_001083925	chr5	120812638	120824160	+	1826	1	Oas1b	3.339	2.091	3.438	1.668	2.048	2.143	-0.67705	0.473453
NM_001083928	chr9	61372366	61418497	+	5126	1	Tle3	1.15	1.769	1.202	2.145	1.768	1.618	0.384824	0.650979
NM_001083934	chr17	71019557	71126856	+	5280	1	Myom1	0.251	1.444	0.864	1.796	0.488	0.12	-0.125468	0.973876
NM_001083937	chrX	7884244	7894027	+	2407	1	Slc35a2	13.855	9.596	11.434	9.429	9.223	11.328	-0.294427	0.748226
NM_001083945	chr17	6904716	6948356	-	1604	1	Rsph3b	0.772	4.912	1.776	1.826	4.704	1.697	0.162115	0.958465
NM_001083955	chr11	32283675	32284493	+	558	2	Hba-a2	906.761	675.002	390.782	3592.04	1235.93	612.803	1.40037	0.180294
NM_001083957	chr3	14766214	14778460	-	1175	1	Car1	0	0.131	0	0.494	0.467	0	2.97675	0.610724
NM_001083958	chr5	145231742	145238322	+	1731	1	Zfp655	5.308	3.745	6.032	5.22	4.55	5.663	-0.04251	0.979681
NM_001085348	chrX	37530468	37541809	+	773	1	Rhox2e	0	0	0	0	0	0	NA	1
NM_001085355	chr17	4995074	5347656	+	11303	1	Arid1b	0.414	0.902	0.601	0.928	0.717	0.427	0.0863778	0.9669
NM_001085356	chrX	37571421	37576159	+	773	1	Rhox2f	0	0	0	0	0	0	NA	1
NM_001085373	chr18	44425060	44812182	-	7837	1	Mcc	0.091	0.016	0.064	0.096	0	0.029	-0.58143	0.925376
NM_001085376	chr1	158711735	158958175	-	8948	1	Pappa2	0	0	0	0	0	0	NA	1
NM_001085378	chr2	155611243	155634307	+	6088	1	Myh7b	0.002	0.006	0.004	0.002	0.002	0.009	0.221115	1
NM_001085390	chr19	53529145	53541809	+	1809	1	Dusp5	0.326	0.255	0.221	0.04	0.522	0.278	0.00119198	0.999746
NM_001085393	chrX	21068488	21077959	+	548	1	Spaca5	0	0	0	0	0	0	NA	1
NM_001085408	chr2	26382800	26389316	-	1966	1	Entr1	3.034	21.301	1.829	4.124	12.74	4.497	-0.246089	0.944468
NM_001085412	chr4	143719451	143729158	+	2104	1	Gm13078	0	0	0	0	0	0	NA	1
NM_001085414	chr4	143894237	143900380	-	1479	1	Pramef6	0	0	0	0	0	0	NA	1
NM_001085417	chr6	48427692	48445825	-	958	1	Zfp467	3.653	21.395	4.723	3.512	13.406	5.156	-1.02181	0.585707
NM_001085418	chr4	144270633	144280466	-	2141	1	Pramel5	0	0	0	0	0	0	NA	1
NM_001085419	chr4	144099880	144110101	+	2399	1	Gm13102	0	0	0	0	0	0	NA	1
NM_001085421	chr15	33683875	33687883	-	4006	1	Tspyl5	0	0	0	0	0	0	NA	1
NM_001085440	chr11	60777525	60788287	+	7387	1	Smcr8	3.336	1.784	3.127	0.819	0.973	1.277	-1.51121	0.00869528
NM_001085473	chr14	54642161	54686931	-	4678	1	Acin1	8.592	6.003	7.018	6.154	4.156	4.642	-0.604374	0.378606
NM_001085477	chr10	129046132	129047061	-	928	1	Olfr765	0	0	0	0	0	0	NA	1
NM_001085491	chr4	129491190	129491956	+	553	1	Fam229a	0	0	0	0	0	0	NA	1
NM_001085492	chr4	150281916	150621966	+	7433	1	Rere	5.469	6.27	4.153	2.958	2.827	2.845	-0.931211	0.0209258
NM_001085493	chr4	11051046	11076205	-	1071	1	Ndufaf6	0.595	5.705	1.143	1.72	8.714	1.765	0.760446	0.774426
NM_001085495	chr2	166805581	166898051	+	8735	1	Arfgef2	0.643	1.604	0.782	1.239	1.121	1.105	0.175202	0.915514
NM_001085497	chrX	36743632	36777307	+	1236	1	Slc25a43	0.71	3.586	2.263	1.361	5.092	3.316	0.570522	0.784553
NM_001085498	chr11	119913810	119919552	+	1551	1	Chmp6	30.418	46.402	46.983	51.119	66.507	56.207	0.44421	0.497328
NM_001085499	chrX	48841466	48877713	-	2099	1	Gm595	0	0	0	0	0	0	NA	1
NM_001085500	chr11	97685933	97688625	+	756	1	Cisd3	54.706	30.975	55.45	61.349	47.114	61.119	0.179213	0.899798
NM_001085501	chr2	178411206	178414463	-	3255	1	Ppp1r3d	0.011	1.248	0.325	0.517	0.804	0.265	0.0532309	0.993088
NM_001085502	chr4	123201485	123216576	+	1532	1	Nt5c1a	0	0	0	0	0	0.007	0.913935	1
NM_001085503	chr4	144453771	144463756	-	3147	1	Aadacl3	0	0	0	0	0	0	NA	1
NM_001085504	chr4	144669937	144686368	-	1219	1	Gm436	0	0	0	0	0	0	NA	1
NM_001085505	chr4	148643317	148671572	+	1372	1	Gm572	0.053	0.037	0.31	0	0.112	0	-2.36215	0.505037
NM_001085506	chrX	72381870	72386858	-	1815	1	Magea10	0	0	0	0	0	0	NA	1
NM_001085509	chr4	135759715	135815567	+	5539	1	Myom3	0.03	0.002	0	0	0.062	0.041	1.50793	0.843237
NM_001085511	chrX	89752268	89755491	+	3089	1	4932429P05Rik	0	0	0	0	0	0	NA	1
NM_001085513	chr4	141368192	141384174	+	1451	1	Fam131c	0.008	0.097	0.009	0.02	0	0.015	-1.99431	1
NM_001085515	chr4	41495601	41503075	-	4171	1	Myorg	0.104	0.034	0.025	0	0.223	0.186	1.23715	0.787199
NM_001085516	chr4	101940407	101943183	+	1448	1	Gm12794	0	0	0	0	0	0	NA	1
NM_001085517	chrX	9571960	9572391	-	429	1	H2al1o	0	0	0	0	0	0	NA	1
NM_001085518	chr2	122484941	122528040	+	3720	1	Gm14085	0.029	0.017	0.017	0.027	0.007	0.035	-0.0937304	0.992452
NM_001085520	chr4	101986840	101990231	+	841	1	Gm12789	0	0	0	0	0	0	NA	1
NM_001085522	chr4	146449030	146469440	+	3685	1	Zfp992	0.545	0.483	1	1.228	0.873	0.664	0.371567	0.831651
NM_001085523	chrX	5669067	5671026	+	1957	1	Btbd35f7	0	0	0	0	0	0	NA	1
NM_001085524	chrX	8962134	8962975	-	839	1	Fthl17b	0	0	0	0	0	0	NA	1
NM_001085525	chrX	8975718	8976559	-	839	1	Fthl17c	0	0	0	0	0	0	NA	1
NM_001085526	chr11	99590461	99591377	-	914	1	Krtap1-3	0	0	0	0	0	0	NA	1
NM_001085527	chr11	99948424	99949551	+	1126	1	Krtap9-5	0	0	0	0	0	0	NA	1
NM_001085528	chr4	88754868	88755416	+	547	1	Gm13271	0	0	0	0	0	0	NA	1
NM_001085529	chr4	150148887	150169042	+	2209	1	Slc2a7	0	0	0	0	0	0	NA	1
NM_001085530	chr4	42522439	42528237	-	4124	4	Fam205a2	0	0	0	0	0	0	NA	1
NM_001085531	chr4	88760774	88761584	+	808	1	Gm13283	0.03	0.063	0.048	0	0.205	0	0.485995	1
NM_001085532	chr4	88785054	88786515	+	1459	1	Gm13276	0	0	0	0	0	0	NA	1
NM_001085533	chr4	88799575	88801130	+	1553	2	Gm13275	0	0	0	0	0.008	0	0.913935	1
NM_001085534	chrX	78125467	78130403	+	766	1	Gm5938	0	0	0	0	0	0	NA	1
NM_001085535	chr11	117860752	117865543	+	1814	1	Tmem235	0	0	0	0	0	0	NA	1
NM_001085536	chr4	144703147	144721492	-	1353	1	Gm13178	0	0	0	0	0	0	NA	1
NM_001085537	chrX	9350599	9351137	+	536	1	H2al1k	0	0	0	0	0	0	NA	1
NM_001085538	chr4	73872220	73876234	-	1284	3	Gm11757	0	0	0	0	0	0	NA	1
NM_001085540	chr4	143991127	143994369	-	1741	1	Pramef17	0	0	0	0	0	0	NA	1
NM_001085541	chr4	144330249	144333465	+	1740	1	Gm13128	0	0	0	0	0	0	NA	1
NM_001085542	chr4	144555000	144565134	-	1216	1	Gm13124	0	0	0	0	0	0	NA	1
NM_001085543	chrX	4196576	4198535	+	1957	1	Btbd35f28	0	0	0	0	0	0	NA	1
NM_001085544	chrX	77864758	77870033	+	791	1	Gm14744	0	0	0	0	0	0	NA	1
NM_001085545	chrX	3750926	3752885	-	1957	4	Btbd35f18	0	0	0	0	0	0	NA	1
NM_001085546	chr2	175061549	175067769	-	625	1	Gm14393	0	0.041	0	0	0	0	-1.00962	1
NM_001085547	chr11	99780014	99780643	-	628	1	Krtap4-8	0	0	0	0	0	0	NA	1
NM_001085548	chr11	99785200	99786257	+	1055	1	Krtap4-9	0	0	0	0	0	0	NA	1
NM_001085549	chr4	114406724	114615098	+	6608	1	Trabd2b	0	0	0	0	0	0.002	0.913935	1
NM_001085551	chrX	3441731	3443690	-	1957	6	Btbd35f11	0	0	0	0	0	0	NA	1
NM_001085552	chrX	3441736	3443690	-	1952	7	Btbd35f10	0	0	0	0	0	0	NA	1
NM_001085553	chrX	4289286	4291245	-	1957	3	Btbd35f20	0	0	0	0	0	0	NA	1
NM_001085554	chrX	4370636	4372595	+	1957	1	Btbd35f17	0	0	0	0	0	0	NA	1
NM_001093749	chr9	45055181	45077437	+	3422	1	Mpzl3	0	0.318	0.414	0.305	0.888	0.62	1.28432	0.673604
NM_001093750	chrX	155569736	155623327	-	6484	1	Ptchd1	0	0.006	0	0	0	0	-1.80879	1
NM_001093752	chr3	158010473	158036639	-	3091	1	Srsf11	2.474	10.606	3.574	4.898	5.621	4.19	-0.150194	0.947305
NM_001097617	chr6	124530344	124542359	-	2896	1	C1s1	1.35	0.633	0.182	0.386	0.062	0.019	-2.28928	0.256472
NM_001097621	chr12	112146208	112181747	+	6900	1	Kif26a	0.073	0.065	0.017	0	0.107	0.024	-0.291258	0.967002
NM_001097644	chr1	64691345	64725642	+	2913	1	Ccnyl1	0	0.246	0.053	0.443	0.044	0.3	1.43737	0.718271
[truncated: 23,125 more rows]

## Sheet: Tim4+CD206hi
Transcript/RepeatID (cmd=analyzeRepeats.pl rna mm10 -count exons -condenseGenes -strand + -tpm -d TF_1 TF_2 TF_3 Tumor_1 Tumor_2 Tumor_3)	chr	start	end	strand	Length	Copies	geneSymbol	TF_1 TPM	TF_2 TPM	TF_3 TPM	Tumor_1 TPM	Tumor_2 TPM	Tumor_3 TPM	Tumor vs. TF Log2 Fold Change	Tumor vs. TF adj. p-value
NM_001001130	chr13	67747800	67755202	-	2280	1	Zfp85	2.193	1.265	2.369	1.94	1.309	1.63	-0.336788	0.700275
NM_001001179	chr6	128539822	128581606	-	4660	1	A2ml1	0.097	0.184	0.263	0.138	0.114	0.043	-0.958203	0.537008
NM_001001180	chr7	140809677	140822178	-	3904	1	Zfp941	0	0	0.244	0.13	0.374	0.146	1.29263	0.724287
NM_001001182	chr2	59899363	60125740	-	7942	1	Baz2b	10.095	7.29	9.757	8.614	9.25	8.975	-0.100212	0.862148
NM_001001183	chr17	25057702	25081114	-	1774	1	Tmem204	235.119	202.564	215.268	43.688	61.771	67.48	-2.00985	6.29e-12
NM_001001185	chr13	67863326	67863923	+	595	1	BC048507	0	0.049	0	0.023	0.027	0	0.759419	1
NM_001001186	chr13	67363584	67375763	-	4073	1	Zfp456	1.351	1.025	2.664	0.928	1.371	1.569	-0.484338	0.636084
NM_001001187	chr13	67667441	67683512	-	4498	1	Zfp738	2.695	0.941	3.545	1.991	2.047	1.576	-0.429997	0.704299
NM_001001309	chr2	12106634	12301944	-	5800	1	Itga8	28.608	5.734	11.486	2.753	3.804	5.94	-1.93204	0.0117311
NM_001001321	chr13	64096310	64129330	-	2262	1	Slc35d2	7.44	11.888	6.486	8.481	8.554	7.98	-0.146834	0.866301
NM_001001332	chr16	36321665	36334332	-	382	1	Cstdc6	0	0	0	0	0	0.037	0.780028	1
NM_001001333	chr11	121204433	121222656	+	2145	1	Hexdc	2.014	1.331	2.127	1.538	1.788	1.805	-0.180081	0.823368
NM_001001334	chr2	18699022	18749605	+	1638	1	Spag6	0	0.053	0	0	0.039	0	-0.600633	1
NM_001001444	chr2	152538714	152540041	-	401	1	Defb29	0	0	0	0	0	0	NA	1
NM_001001445	chr11	73234149	73261322	+	3569	1	Trpv1	0	0	0	0.004	0	0	0.780028	1
NM_001001446	chr19	44005022	44029247	-	1953	1	Cyp2c23	1.997	1.336	1.973	0.252	0.329	0.226	-2.79362	1.81e-08
NM_001001449	chr13	119827961	119830217	-	882	1	AF067063	0	0	0	0	0	0	NA	1
NM_001001450	chrX	8454343	8461726	-	920	1	Ssxb2	0	0	0	0	0	0	NA	1
NM_001001451	chr6	40612315	40613310	-	994	1	Tas2r138	0	0	0	0	0	0	NA	1
NM_001001452	chr6	42400238	42401119	+	880	1	Tas2r143	0.092	0	0	0	0	0	-2.57884	1
NM_001001453	chr6	42215328	42216287	+	958	1	Tas2r144	0	0	0	0	0	0	NA	1
NM_001001488	chr18	64528979	64661000	-	6410	1	Atp8b1	0.596	0.258	0.347	1.837	1.96	2.256	2.26526	1.26e-07
NM_001001490	chr14	120019585	120042435	-	3726	1	Oxgr1	0	0	0	0	0	0	NA	1
NM_001001491	chr8	72135288	72153142	+	2089	1	Tpm4	261.702	200.055	44.486	168.053	225.855	210.111	0.183796	0.898262
NM_001001492	chr16	96158406	96192257	-	3157	1	Lca5l	0.01	0.165	0.005	0.087	0.025	0.122	0.228006	0.951807
NM_001001493	chr8	85080963	85082339	+	693	1	Wdr83os	95.697	83.341	139.15	77.91	83.555	92.4	-0.421922	0.498619
NM_001001495	chr6	65590398	65634040	+	3759	1	Tnip3	1.02	0.995	2.149	1.57	1.289	1.598	-0.00399908	0.997936
NM_001001496	chrX	160902116	160907052	-	2013	1	Gja6	0.137	0	0	0.014	0	0.007	-2.36342	0.707488
NM_001001559	chr7	103250086	103252505	-	1635	1	Usp17ld	0	0	0	0	0	0	NA	1
NM_001001566	chr1	75474569	75479471	-	3086	1	Chpf	0.315	1.531	0.078	3.505	2.61	3.875	2.24025	0.0796782
NM_001001650	chr3	85993612	86002531	-	1179	1	Prss48	0.206	0.025	0.438	0.058	0.054	0.036	-2.05575	0.415262
NM_001001714	chr2	25842997	25847248	-	1277	1	Sohlh1	0.025	0	0	0	0	0	-1.14353	1
NM_001001737	chr19	61122427	61140840	-	4899	1	Zfp950	3.046	1.53	3.883	3.301	2.794	3.789	0.139146	0.891588
NM_001001738	chr19	47894590	47919323	-	3792	1	Itprip	18.129	10.552	2.972	9.461	8.75	9.003	-0.27553	0.839597
NM_001001792	chr6	117862881	117872766	+	3003	1	Zfp239	0.862	1.077	1.106	2.914	3.841	2.233	1.47906	0.00194841
NM_001001798	chrX	60223283	60404005	-	5942	1	Atp11c	5.785	5.911	5.942	6.697	5.33	8.024	0.0901088	0.892053
NM_001001803	chr18	62592413	62596325	-	313	1	Spink7	0	0	0	0	0	0.091	0.780028	1
NM_001001804	chr5	107403513	107430031	+	1249	1	Ephx4	0	0.035	0.129	0	0.206	0.068	0.507597	0.921841
NM_001001805	chr7	102965102	102966040	+	937	1	Olfr576	0	0	0	0	0	0	NA	1
NM_001001806	chr17	84183928	84187947	-	3529	1	Zfp36l2	9.213	14.747	8.324	14.194	10.207	17.108	0.253845	0.770311
NM_001001807	chr15	98497474	98498406	+	931	1	Olfr279	0	0	0	0	0	0	NA	1
NM_001001808	chr14	52035174	52036109	-	934	1	Olfr221	0	0	0	0	0	0	NA	1
NM_001001809	chr1	173203358	173204299	+	940	1	Olfr218	0	0	0	0	0	0	NA	1
NM_001001810	chr2	88864607	88865530	+	922	1	Olfr1206	0	0	0	0	0	0	NA	1
NM_001001880	chr1	165592181	165634541	-	2243	1	Mpzl1	11.039	30.248	5.111	28.381	32.532	31.88	0.894826	0.46226
NM_001001881	chr16	21649045	21694665	-	5160	1	2510009E07Rik	9.004	18.526	8.621	18.624	18.631	27.186	0.716115	0.371155
NM_001001884	chr15	99422034	99457748	-	4839	1	Nckap5l	5.966	1.792	1.899	5.04	4.489	3.772	0.420024	0.709346
NM_001001885	chr19	5079337	5085477	-	3941	1	Tmem151a	0.111	0.213	0.025	1.901	1.164	0.936	3.40834	6.31e-05
NM_001001892	chr17	33996012	34000333	-	1636	1	H2-K1	2072.51	1271.13	531.364	1069.06	1064.19	1129.2	-0.31314	0.771471
NM_001001932	chr10	95940663	96045518	+	7805	1	Eea1	4.408	3.861	6.284	4.914	5.24	7.073	0.143336	0.854365
NM_001001979	chr18	57133090	57297467	+	7487	1	Megf10	0	0	0	0.013	0.009	0	3.27776	1
NM_001001980	chr5	66745889	67057159	+	6065	1	Limch1	2.674	0.901	3.23	1.528	2.468	1.521	-0.374804	0.74975
NM_001001981	chr1	78657825	78667601	+	3690	1	Utp14b	0.272	0.515	0.214	1.05	0.839	1.373	1.58186	0.0208115
NM_001001982	chr2	118754145	118762661	-	4703	1	Ccdc9b	7.446	4.235	7.449	5.331	6.11	6.729	-0.157297	0.835324
NM_001001983	chr16	17280351	17406314	-	6374	1	Pi4ka	4.476	3.493	5.479	6.434	5.628	6.131	0.347426	0.56097
NM_001001984	chr19	4316147	4397077	-	7242	1	Kdm2a	6.818	3.847	5.381	4.937	4.433	5.954	-0.146353	0.8366
NM_001001985	chr5	33995984	34005916	+	6524	1	Nat8l	0.144	0.116	0.054	0.126	0.15	0.153	0.375888	0.776979
NM_001001986	chr2	153407461	153444479	-	5605	1	Nol4l	3.488	1.205	1.525	3.159	3.063	3.147	0.541698	0.538932
NM_001002004	chr11	78261754	78290625	+	7402	1	2610507B11Rik	30.374	25.719	21.958	29.852	27.521	34.213	0.143477	0.793471
NM_001002005	chr15	89059726	89070907	+	3407	1	Panx2	0	0	0	0	0.024	0	2.40249	1
NM_001002008	chr17	21566978	21588699	+	2674	1	Zfp948	4.037	2.819	5.378	2.898	3.9	3.045	-0.399103	0.600975
NM_001002012	chr12	76404176	76406936	+	2518	1	Hspa2	2.809	3.88	0.864	3.535	3.454	2.589	0.257659	0.847775
NM_001002239	chr18	75000477	75003381	+	766	1	Rpl17	124.859	89.915	190.254	135.786	150.262	133.197	-0.040066	0.968888
NM_001002240	chr19	56826275	56870012	+	4860	1	Tdrd1	0	0	0	0.096	0	0	4.70869	0.552786
NM_001002267	chr9	123259057	123260789	-	1730	1	Tmem158	0.065	0.084	0.084	0.277	0.278	0.329	1.72869	0.168412
NM_001002268	chr10	14402585	14545036	-	6478	1	Adgrg6	0.37	0.486	1.473	1.006	0.837	2.138	0.645761	0.636857
NM_001002764	chr11	74925854	75164448	+	5796	1	Smg6	5.165	4.335	6.49	5.457	5.276	5.605	-0.0606311	0.935051
NM_001002787	chr4	43983504	43985533	+	2027	1	Ccin	0	0	0	0	0	0	NA	1
NM_001002791	chr2	152485666	152490138	-	621	1	Defb22	0	0	0	0	0	0	NA	1
NM_001002846	chr9	20637749	20644767	-	2092	1	Fbxl12	14.589	7.623	4.27	6.814	7.148	8.105	-0.325699	0.75317
NM_001002894	chr7	107166990	107198103	+	3269	1	Nlrp14	0	0	0	0	0	0	NA	1
NM_001002895	chr17	27563769	27565727	-	630	1	AI413582	70.538	87.487	82.815	70.291	67.055	67.022	-0.334297	0.528024
NM_001002897	chr5	24384181	24392143	-	3886	1	Atg9b	0.521	0.369	0.245	0.338	0.322	0.484	-0.0860557	0.947489
NM_001002898	chr3	15371827	15426427	-	1224	1	Sirpb1a	3.332	6.218	10.88	9.789	7.891	6.094	0.113047	0.93566
NM_001002900	chr15	100364585	100383955	+	500	1	Higd1c	0	0.029	0	0	0	0	-1.14353	1
NM_001002929	chr11	115564444	115583924	+	2138	1	Nup85	33.358	33.042	18.174	25.83	29.034	30.383	-0.0764135	0.930113
NM_001003393	chr7	18176494	18181862	+	569	1	Igfl3	0	0	0	0	0	0	NA	1
NM_001003405	chr6	41311232	41314710	-	794	1	Try5	0	0.201	0.203	0	0	0.215	-1.16346	0.841913
NM_001003666	chr13	67292451	67306412	-	2110	1	Zfp457	0.008	0	0	0	0.03	0	0.849886	1
NM_001003667	chr15	101858731	101869705	-	2920	1	Krt77	0	0.005	0	0.038	0.011	0.098	3.55792	0.360977
NM_001003668	chr15	101431490	101438804	-	1815	1	Krt87	0	0.024	0	0	0.018	0	-1.04866	1
NM_001003670	chr15	101624028	101628252	-	1712	1	Gm5414	0	0.008	0	0	0	0	-1.14353	1
NM_001003671	chr18	37090136	37187657	+	5290	1	Pcdhac1	0.04	0.151	0.027	0.129	0.14	0.102	0.588069	0.757593
NM_001003672	chr18	37143678	37187663	+	5713	1	Pcdhac2	0.187	0.462	0.025	0.292	0.331	0.341	0.399184	0.842873
NM_001003685	chr6	55376295	55388530	+	1583	1	Ghrhr	0	0	0	0	0	0	NA	1
NM_001003719	chr12	55602890	55821516	-	8189	1	Ralgapa1	2.773	1.572	2.262	1.895	2.141	2.67	-0.0996336	0.899685
NM_001003817	chr11	98412484	98437716	+	4969	1	Erbb2	2.159	3.469	1.531	4.619	4.734	5.24	0.922084	0.144057
NM_001003893	chr4	148602544	148615480	+	3046	1	Masp2	1.727	1.651	1.08	1.151	0.996	1.024	-0.575592	0.381986
NM_001003908	chr11	86694354	86757567	-	6484	1	Cltc	117.34	46.84	132.998	84.241	74.176	106.133	-0.250231	0.802784
NM_001003913	chr10	127296221	127311786	-	2916	1	Mars	22.937	20.681	7.934	22.615	25.904	27.666	0.480965	0.598096
NM_001003916	chrX	95639194	95658509	-	2217	1	Zc4h2	4.73	2.289	4.574	2.687	3.119	2.922	-0.485519	0.5184
NM_001003918	chr16	8688722	8738342	-	5394	1	Usp7	6.558	3.862	8.088	3.719	4.355	4.737	-0.61817	0.340925
NM_001003920	chr7	4690928	4715997	+	2975	1	Brsk1	0.169	0.224	0.222	0.17	0.189	0.148	-0.359426	0.790216
NM_001003939	chr10	86705811	86724584	+	1858	1	Ttc41	0.305	0.14	0.39	0.162	0.095	0.184	-0.631852	0.662591
NM_001003947	chr4	115106323	115134079	-	3971	1	Cyp4x1	0	0.011	0	0	0.02	0	0.573803	1
NM_001003948	chr1	84036293	84284645	-	2662	1	Pid1	12.803	31.379	4.185	23.729	23.891	29.996	0.564935	0.693244
NM_001003949	chr10	79977120	79984260	-	2140	1	Tmem259	1.762	5.297	0.158	5.887	5.893	6.12	1.1899	0.495847
NM_001003951	chr8	93499063	93535840	-	2161	1	Ces5a	0	0	0	0	0	0	NA	1
NM_001003952	chr6	41968140	41973090	+	544	1	Sval3	0	0	0	0	0	0	NA	1
NM_001003972	chr16	56075404	56126580	+	1222	1	Senp7	4.701	4.378	6.531	5.984	4.411	4.415	-0.208726	0.810358
NM_001004025	chr4	49678747	49681983	-	2981	1	Ppp3r2	0	0	0	0.028	0.038	0.053	4.37001	0.269156
NM_001004062	chr8	70382358	70439573	-	5658	1	Crtc1	3.607	2.849	1.225	2.033	2.036	2.388	-0.328456	0.735499
NM_001004139	chr7	39517766	39540415	+	5958	1	Zfp619	1.263	0.394	1.721	0.894	0.601	1.297	-0.359987	0.787016
NM_001004140	chr8	22168152	22185819	-	2590	1	Ckap2	3.693	4.159	3.685	4.124	5.507	6.096	0.346325	0.567367
NM_001004141	chr4	96294509	96348680	-	1923	1	Cyp2j11	0	0	0	0	0	0	NA	1
NM_001004142	chr11	71091197	71144704	-	4790	1	Nlrp1a	1.203	0.902	2.824	2.13	2.234	2.556	0.389052	0.726574
NM_001004143	chr11	61151781	61175059	-	4427	1	Usp22	6.269	13.996	4.316	16.551	14.881	20.018	0.949696	0.273318
NM_001004144	chr11	77493412	77507774	+	3628	1	Git1	6.08	3.073	2.031	3.321	5.395	4.049	0.128111	0.911514
NM_001004145	chr9	124348831	124354491	+	2399	1	Nlrp4g	0	0	0	0	0	0	NA	1
NM_001004147	chr11	35797380	35798884	-	1502	1	Fbll1	0	0	0	0	0	0	NA	1
NM_001004148	chr11	72241994	72266604	-	3255	1	Slc13a5	0.045	0	0.035	0.004	0	0	-3.25746	0.549947
NM_001004149	chr13	99184823	99247032	+	2751	1	Zfp366	11.789	2.656	3.47	4.987	3.488	5.589	-0.393486	0.760091
NM_001004150	chr15	83226722	83251729	-	2042	1	A4galt	1.07	0.809	1.469	1.019	0.888	0.92	-0.330056	0.721277
NM_001004151	chr16	23429133	23433960	+	3116	1	Rtp1	0	0.005	0	0	0	0	-1.14353	1
NM_001004152	chr7	18718090	18727248	+	1864	1	Psg22	1.788	0.054	1.747	0.286	0.628	0.519	-1.37327	0.468549
NM_001004153	chr7	3154659	3169203	-	3434	1	AU018091	0	0	0	0	0	0	NA	1
NM_001004154	chrX	153139958	153171943	+	2268	1	Rragb	0.114	0.058	0	0.9	0.248	0.169	2.87054	0.0974411
NM_001004157	chr11	75513541	75526580	+	2871	1	Scarf1	69.856	56.023	10.72	25.798	27.959	31.511	-0.753422	0.540124
NM_001004158	chr14	59158503	59178749	-	622	1	Gm5142	0	0	0	0	0	0	NA	1
NM_001004159	chr6	123173023	123204671	+	1036	1	Clec4b2	0	0.028	0.016	0.04	0.263	0.316	3.33834	0.237441
NM_001004173	chr1	78310346	78420286	+	3991	1	Sgpp2	0.089	0.065	0.036	3.414	5.23	4.234	5.96203	1.22e-34
NM_001004174	chr2	122637887	122641076	+	633	1	AA467197	0.588	2.725	3.311	24.098	44.432	28.809	3.74335	1.28e-07
NM_001004176	chr3	51687613	52105006	-	6505	1	Maml3	1.169	1.585	0.776	0.973	1.068	1.142	-0.249313	0.774312
NM_001004178	chr4	119530315	119538769	-	1896	1	Frg2f1	0.521	0.612	0.791	0.39	0.559	1.126	-0.0189871	0.992152
NM_001004180	chr5	114568251	114613218	+	2688	1	Fam222a	0.006	0.07	0.018	0.025	0.06	0.005	-0.277374	0.945016
NM_001004184	chr7	81114799	81170416	+	2826	1	Slc28a1	0	0.005	0	0	0	0	-1.14353	1
NM_001004185	chr7	81571292	81596836	+	3057	1	Whamm	1.292	1.247	1.809	0.945	0.593	0.675	-1.05702	0.0759321
NM_001004190	chr9	20345136	20385158	-	4723	1	Zfp560	2.378	1.277	1.799	1.171	1.25	1.142	-0.686932	0.208312
NM_001004191	chr9	48495343	48495975	+	630	1	Gm5617	22.759	31.203	5.067	20.54	20.908	18.461	-0.0668999	0.969219
NM_001004192	chr9	108436482	108446083	+	682	1	BC048562	0	0	0	0	0	0	NA	1
NM_001004193	chrX	37874780	37878944	-	1196	1	Rhox8	0.041	0	0.04	0.034	0.027	0.012	-0.203787	1
NM_001004194	chr7	23301192	23362277	+	3371	1	Nlrp4e	0	0	0	0	0	0	NA	1
NM_001004293	chr3	108186289	108192286	+	5547	1	Amigo1	0.843	0.585	0.567	0.41	0.344	0.67	-0.567615	0.481555
NM_001004363	chr10	84370900	84440668	-	5625	1	Nuak1	0.414	0.302	0.427	0.389	0.328	0.4	-0.120789	0.89486
NM_001004364	chr12	21111756	21270171	+	5506	1	Asap2	0.558	0.419	0.495	0.654	0.379	0.902	0.266645	0.788818
NM_001004366	chr17	28142309	28174845	+	6675	1	Scube3	0.046	0.004	0.022	0.004	0.005	0.021	-1.40963	0.651165
NM_001004367	chr3	134236495	134262089	+	5612	1	Cxxc4	0.49	0.245	0.195	0.124	0.369	0.203	-0.479219	0.724383
NM_001004721	chr2	155278252	155357424	-	1607	1	Pigu	39.305	24.213	55.131	36.018	35.653	38.021	-0.201358	0.816976
NM_001004761	chr2	21367567	21830542	+	7128	1	Gpr158	0	0	0	0	0	0	NA	1
NM_001005223	chr11	84910950	84916366	-	991	1	Znhit3	13.44	14.102	14.512	8.429	13.049	11.047	-0.462494	0.421523
NM_001005225	chr2	88728653	88729597	-	943	1	Olfr1197	0	0	0	0	0	0	NA	1
NM_001005227	chr2	88767303	88768313	-	1009	1	Olfr1200	0	0	0	0	0	0	NA	1
NM_001005230	chr2	85904069	85905052	-	982	1	Olfr1024	0	0	0	0	0	0	NA	1
NM_001005232	chr7	49631499	49636835	-	2071	1	Dbx1	0	0	0	0	0	0	NA	1
NM_001005341	chr11	86936425	86993762	-	4895	1	Ypel2	4.46	4.268	3.91	3.046	3.114	3.112	-0.53694	0.13079
NM_001005342	chr2	84734204	84737877	+	745	1	Ypel4	0	0	0	0.184	0.022	0	3.24329	1
NM_001005343	chr2	73271926	73275771	+	2809	1	Sp9	0	0	0	0	0	0	NA	1
NM_001005358	chr17	17064103	17089631	+	2674	1	Zfp960	1.513	0.455	2.315	0.896	0.93	0.703	-0.829215	0.495149
NM_001005370	chrX	153832293	153834240	+	1302	1	Spin2c	0.273	0.445	0.421	0.231	0.345	0.339	-0.411375	0.790266
NM_001005371	chr4	143809991	143816093	-	1808	1	Gm13084	0	0	0	0	0	0	NA	1
NM_001005385	chrX	135742692	135803468	+	5663	1	Gprasp1	2.472	1.987	2.793	1.308	1.368	1.931	-0.749268	0.113397
NM_001005419	chr10	67544511	67548955	-	4442	1	Ado	5.381	5.826	7.252	6.252	5.541	6.455	-0.114986	0.862519
NM_001005421	chr9	45079183	45108531	+	2445	1	Jaml	1.476	3.279	2.453	7.701	5.945	5.636	1.30879	0.0282212
NM_001005422	chr13	46273721	46300115	+	1356	1	Stmnd1	0	0	0	0	0	0	NA	1
NM_001005423	chr1	72159233	72212307	-	2486	1	Mreg	0.052	0.408	0.045	0.143	0.09	0.372	0.16152	0.957571
NM_001005424	chr2	25575416	25580099	-	4681	1	Ajm1	0.069	0.031	0.007	0.135	0.192	0.058	1.81168	0.303425
NM_001005425	chr2	165351297	165362119	-	3304	1	Zfp663	0	0	0	0	0	0	NA	1
NM_001005426	chr5	137787802	137822621	+	2199	1	Zcwpw1	13.203	14.332	19.488	12.89	16.095	18.25	-0.104422	0.893107
NM_001005475	chrX	152179009	152225237	+	5192	1	Iqsec2	2.896	1.058	2.043	1.247	1.227	1.19	-0.774343	0.284568
NM_001005477	chr5	106452523	106458166	-	2309	1	Barhl2	0	0.006	0	0	0	0	-1.14353	1
NM_001005481	chr17	38130249	38131190	-	940	1	Olfr132	0	0	0	0	0	0	NA	1
NM_001005485	chr17	37529957	37530997	+	1038	1	Olfr111	0	0.056	0	0.317	0.155	0.027	3.01092	0.439321
NM_001005488	chr7	107814586	107815506	+	919	1	Olfr467	0	0	0	0	0	0	NA	1
NM_001005507	chr1	152836995	152902646	-	5767	1	Smg7	10.012	7.861	4.747	6.898	6.301	8.173	-0.16293	0.842109
NM_001005508	chr1	171388960	171410239	+	4473	1	Arhgap30	47.25	26.508	57.917	50.499	41.102	48.802	0.00877168	0.993836
NM_001005509	chr3	58525821	58557501	+	2283	1	Eif2a	13.844	9.919	24.965	16.464	14.639	14.647	-0.182509	0.854392
NM_001005510	chr12	75818318	76110928	+	21600	1	Syne2	2.561	1.875	3.273	2.969	2.303	2.909	-0.00362873	0.996936
NM_001005520	chr1	174117091	174118014	-	922	1	Olfr231	0	0	0	0	0	0	NA	1
NM_001005524	chr16	59119148	59120068	-	919	1	Olfr194	0	0	0	0	0	0	NA	1
NM_001005568	chr2	111328421	111329338	+	916	1	Olfr1281	0	0	0	0	0	0	NA	1
NM_001005569	chr2	37219491	37220420	+	928	1	Olfr366	0	0	0	0	0	0	NA	1
NM_001005570	chr7	106891184	106892107	-	922	1	Olfr707	0	0	0	0	0	0	NA	1
NM_001005767	chr16	20279821	20302362	-	1310	1	Parl	45.646	59.127	17.501	51.156	54.807	55.14	0.304804	0.777718
NM_001005784	chr4	98395826	98497633	+	3313	1	Patj	0.137	0.249	0.156	1.992	1.104	1.736	2.7287	1.28e-08
NM_001005788	chr4	120930137	120951701	-	2356	1	Zfp69	6.677	19.444	1.663	7.858	8.771	10.429	-0.161309	0.935324
NM_001005846	chr3	146150174	146195512	+	2476	1	Mcoln2	6.726	8.127	14.938	11.619	8.178	9.211	-0.138051	0.895796
NM_001005847	chr8	53511702	53523422	+	1279	1	Aga	49.194	45.259	56.209	37.846	40.067	34.249	-0.514746	0.227185
NM_001005854	chr16	45416755	45492969	-	2115	1	Gm609	0.008	0	0.16	0.013	0.083	0	-0.915072	0.861729
NM_001005858	chr19	34607957	34613401	+	2009	1	Ifit3b	36.974	24.902	59.403	9.999	9.512	12.705	-2.00748	2.1e-05
NM_001005859	chr3	130726827	130730398	-	485	1	Rpl34	161.664	140.186	199.724	165.926	176.254	161.174	-0.0768648	0.905237
NM_001005860	chr6	122990367	123024421	+	1084	1	Clec4a4	1.194	1.739	3.079	1.086	1.154	1.642	-0.743492	0.485906
NM_001005865	chr8	40990912	41041931	-	4157	1	Mtus1	66.753	44.802	89.577	43.889	48.221	47.201	-0.618299	0.301537
NM_001005867	chr11	6395125	6406162	+	3936	1	Zmiz2	5.398	4.309	3.125	5.062	4.569	5.331	0.144696	0.837617
NM_001005916	chr17	26973179	26976203	+	2780	1	Zbtb9	4.698	6.863	1.473	8.9	8.328	9.105	0.918334	0.364303
NM_001006668	chr2	181075579	181135289	-	3001	1	Kcnq2	0	0	0	0	0.011	0	0.780028	1
NM_001007077	chr4	143789334	143795585	+	1832	1	Gm13023	0	0	0	0	0	0	NA	1
NM_001007222	chr3	93651542	93652686	-	1142	1	Tdpoz2	0	0	0	0	0	0	NA	1
NM_001007223	chr8	114418034	114428133	+	2925	1	Clec3a	0	0	0	0	0	0	NA	1
NM_001007266	chr10	23938572	23941583	+	1017	1	Taar2	0	0	0	0	0	0	NA	1
NM_001007461	chr11	98626349	98638801	+	2187	1	Gsdma3	0	0	0	0	0	0	NA	1
NM_001007462	chr8	122619471	122622735	-	1135	1	Pabpn1l	0	0	0	0	0.028	0	0.780028	1
NM_001007463	chr4	43651676	43653594	-	1334	1	Spag8	0.073	0	0	0.174	0	0	0.980642	0.907713
NM_001007472	chr6	85423886	85428877	+	1597	1	Noto	0	0	0	0	0	0	NA	1
NM_001007567	chr8	106200438	106210933	-	1518	1	Slc7a6os	6.332	10.925	1.466	14.009	12.736	13.401	0.9988	0.414425
NM_001007568	chr15	76852141	76871435	-	3498	1	Zfp251	2.447	2.163	0.853	3.844	3.963	3.321	0.947777	0.20221
NM_001007569	chr7	16959679	16964607	+	4085	1	Pnmal1	0	0.021	0	0	0	0	-2.59404	1
NM_001007570	chr8	70184340	70212281	-	3162	1	Slc25a42	1.95	1.843	0.591	1.84	1.827	1.175	0.0715295	0.961204
NM_001007571	chr8	84246235	84249761	-	656	1	D8Ertd738e	156.699	172.924	100.792	127.454	146.917	126.279	-0.192303	0.792802
NM_001007572	chr6	41652770	41680723	-	2583	1	Trpv5	0	0	0	0	0	0	NA	1
NM_001007573	chr4	124855239	124862171	-	2721	1	Maneal	0.006	0.016	0	0	0.024	0.01	-0.0917607	1
NM_001007574	chr5	107497745	107512556	+	6748	1	A830010M20Rik	0.23	0.165	0.375	0.081	0.152	0.485	-0.230987	0.898581
NM_001007575	chr13	67490167	67500522	-	2353	1	Zfp58	5.206	3.894	7.476	4.359	3.164	3.799	-0.63942	0.346253
NM_001007576	chrX	142079289	142196936	-	9976	1	Gucy2f	0	0.01	0	0	0	0	-3.00833	1
NM_001007577	chrX	166499815	166510478	-	4040	1	Tceanc	1.362	1.514	2.327	2.474	1.839	2.389	0.265182	0.751274
NM_001007578	chrX	134748455	134751419	-	2028	1	Armcx6	6.376	2.023	10.526	2.296	3.434	2.689	-1.25151	0.192672
NM_001007579	chr4	143567467	143573798	+	2097	1	BC080695	0	0	0	0	0	0	NA	1
NM_001007580	chrX	106420043	106485229	-	4783	1	Fndc3c1	0	0	0	0	0	0	NA	1
NM_001007581	chr2	165490112	165493314	-	1864	1	Trp53rka	1.077	7.015	0.389	2.968	2.367	4.239	0.0290738	0.992242
NM_001007582	chr8	21702524	21703647	-	496	1	AY761184	0	0	0	0	0	0	NA	1
NM_001007583	chr10	116986314	117025040	+	2707	1	Best3	0	0	0	0	0.03	0	2.40249	1
NM_001007584	chr11	94694498	94704499	-	1677	1	Gm11541	0	0	0	0.024	0	0	1.62798	1
NM_001007589	chr4	34550615	34566908	+	1712	1	Akirin2	3.564	3.65	4.473	3.087	2.455	3.759	-0.431539	0.509511
NM_001008230	chr16	23925548	23930794	-	2424	1	Rtp2	0	0	0	0	0	0	NA	1
NM_001008231	chr17	49456022	49564337	-	6017	1	Daam2	0.078	0.024	0.075	0.002	0.029	0.021	-1.66642	0.416704
NM_001008232	chr4	136206365	136246573	+	5555	1	Asap3	0.259	0.141	0.09	0.133	0.159	0.079	-0.455453	0.753432
NM_001008419	chr1	58278326	58379264	+	4738	1	Aox2	0.007	0	0	0	0.014	0	0.849886	1
NM_001008420	chr15	21111452	21589533	+	5625	1	Cdh12	0	0	0	0	0	0	NA	1
NM_001008421	chr12	17348493	17430095	+	2963	1	Nol10	6.516	2.681	5.207	3.6	3.298	4.507	-0.411476	0.618122
NM_001008422	chr7	45002950	45016249	-	4164	1	Scaf1	11.344	9.769	4.623	9.178	7.471	9.497	-0.0578319	0.957571
NM_001008423	chr12	80755447	80760715	-	4395	1	Ccdc177	0	0	0	0	0	0	NA	1
NM_001008426	chr1	153874345	153876871	+	2524	1	Teddm1b	0	0	0	0	0	0	NA	1
NM_001008427	chr7	42660108	42692718	-	3139	1	Zfp975	1.268	1.136	2.481	1.775	1.176	1.506	-0.228072	0.832286
NM_001008428	chr9	109217432	109234754	-	1499	1	Fbxw20	0	0.01	0	0	0	0	-1.14353	1
NM_001008429	chr10	23949558	23950589	+	1030	1	Taar3	0	0	0	0	0	0	NA	1
NM_001008498	chr2	30031558	30048879	-	1789	1	Wdr34	1.285	5.016	0.36	3.513	4.063	5.109	0.796352	0.644815
NM_001008499	chr10	23960494	23961537	+	1042	1	Taar4	0	0	0	0	0	0	NA	1
NM_001008501	chr17	21707741	21725636	+	4201	1	Zfp760	3.463	1.339	4.801	1.281	2.227	2.345	-0.801889	0.424028
NM_001008543	chr19	53330408	53373293	+	2356	1	Mxi1	3.606	5.513	3.038	8.032	6.292	7.468	0.739518	0.253578
NM_001008547	chr5	146182450	146185304	-	771	1	1700001J03Rik	0.021	0.094	0.188	0	0	0	-4.23776	1
NM_001008549	chr7	43562370	43575461	+	3374	1	Zfp658	3.089	2.982	2.341	1.936	1.655	2.924	-0.46402	0.491629
NM_001008550	chr12	79232347	79296282	-	9324	1	Zfyve26	3.357	1.015	3.488	2.899	2.93	3.006	0.0970893	0.939788
NM_001008700	chr7	125552271	125579474	+	5092	1	Il4ra	59.158	29.133	24.324	79.921	85.272	64.224	0.971736	0.111625
NM_001008702	chr15	6299789	6440709	+	3773	1	Dab2	198.34	151.704	165.754	164.415	158.286	160.455	-0.207881	0.650148
NM_001008706	chr13	3854173	3854761	+	545	1	Calm5	0	0	0	0	0	0	NA	1
NM_001008793	chr4	63414910	63495991	-	4039	1	Whrn	0.136	0.018	0.02	0.024	0.052	0.007	-1.03969	0.718771
NM_001008973	chr17	65256005	65540782	-	2571	1	Tmem232	0	0	0	0	0	0	NA	1
NM_001009545	chr12	113489565	113491835	+	2269	1	Adam6b	0	0	0	0	0	0	NA	1
NM_001009546	chr19	6105781	6115989	+	2669	1	Naaladl1	0	0.06	0.03	0.01	0.06	0.011	-0.474109	0.917194
NM_001009547	chr8	43519864	43528137	-	2401	1	Adam26b	0	0	0	0	0	0	NA	1
NM_001009548	chr8	40793273	40797303	+	2585	1	Adam20	0	0	0	0	0	0	NA	1
NM_001009549	chrX	53772686	53776394	-	2609	1	Zfp36l3	0.043	0.133	0.068	0.126	0.037	0.218	0.437828	0.8546
NM_001009550	chr4	62147832	62150841	-	747	1	Mup21	1.278	3.28	0.216	0	0.344	0.019	-3.78583	0.0536998
NM_001009573	chr11	116062096	116077961	-	3932	1	Unc13d	9.59	6.961	5.38	8.083	9.116	8.403	0.146707	0.835144
NM_001009574	chr10	23970706	23971719	+	1012	1	Taar5	0	0	0	0	0	0	NA	1
NM_001009575	chrX	135742692	135747326	+	2818	1	Armcx5	2.889	3.205	4.325	2.556	2.767	2.516	-0.509242	0.405252
NM_001009818	chr5	93093416	93175075	+	5154	1	2023-09-11	26.133	19.571	17.981	23.802	30.364	30.632	0.329636	0.529638
NM_001009819	chr4	128759258	128769298	+	3383	1	A3galt2	0.014	0.009	0	0.004	0.076	0.093	2.59044	0.422353
NM_001009927	chr11	60728398	60732951	+	2516	1	Mief2	8.278	4.172	2.512	5.388	4.63	4.736	-0.0783476	0.950764
NM_001009940	chr1	130932656	130940115	-	1116	1	Il19	0	0	0	0	0	0	NA	1
NM_001009947	chrX	35888832	36076562	+	6610	1	Dock11	2.806	3.182	2.766	6.915	4.804	6.265	0.944037	0.0144194
NM_001009948	chr2	152368755	152376605	-	1417	1	Nrsn2	0	0	0	0	0	0	NA	1
NM_001009949	chr4	45395924	45408766	-	4432	1	Slc25a51	11.703	9.237	5.475	11.706	13.213	11.859	0.400414	0.580118
NM_001009950	chr8	119479603	119501698	-	2609	1	Slc38a8	0	0	0	0	0	0	NA	1
NM_001009951	chr8	56531522	56550566	-	1386	1	Cep44	8.418	5.188	11.307	8.417	7.397	6.964	-0.212205	0.812506
NM_001009952	chr7	33364343	33366319	-	515	1	Scgb2b20	0	0	0	0	0	0	NA	1
NM_001009978	chr2	79859025	79908399	-	1597	1	Pde1a	0.334	0.109	0	0.094	0.09	0.134	-0.323373	0.905971
NM_001010825	chr5	113735782	113740607	+	3156	1	Ficd	5.917	6.61	2.253	6.092	3.757	4.808	-0.0974687	0.939564
NM_001010826	chr7	97453204	97459557	+	2306	1	Kctd14	0.386	0.497	0.189	1.289	1.538	0.821	1.66458	0.0278883
NM_001010827	chr10	23999939	24001015	+	1075	1	Taar7b	0	0	0	0	0	0	NA	1
NM_001010828	chr10	23984609	23985646	-	1036	1	Taar6	0	0	0	0	0	0	NA	1
NM_001010829	chr10	23992405	23993481	-	1075	1	Taar7a	0	0	0	0	0	0	NA	1
NM_001010830	chr10	24076500	24077534	+	1033	1	Taar8a	0	0	0	0	0	0	NA	1
NM_001010831	chr10	24108488	24109534	-	1045	1	Taar9	0	0	0	0	0	0	NA	1
NM_001010833	chr17	35841498	35859670	+	7334	1	Mdc1	3.173	1.277	4.597	2.898	2.196	2.873	-0.26714	0.8158
NM_001010834	chr3	10331734	10335656	-	3920	1	Slc10a5	0.12	0.159	0.387	0	0.065	0.102	-2.14593	0.2718
NM_001010835	chr10	24037614	24038690	+	1075	1	Taar7e	0	0	0	0	0	0	NA	1
NM_001010836	chr7	19361216	19378533	+	3115	1	Ppp1r13l	0.53	0.265	0.155	0.717	0.453	0.736	0.938992	0.382103
NM_001010837	chr10	24091260	24092294	-	1033	1	Taar8b	0	0	0	0	0	0	NA	1
NM_001010838	chr10	24027222	24028298	+	1075	1	Taar7d	0	0	0	0	0	0	NA	1
NM_001010839	chr10	24049510	24050586	+	1075	1	Taar7f	0	0	0	0	0	0	NA	1
NM_001010840	chr10	24100843	24101951	-	1106	1	Taar8c	0	0	0	0	0	0	NA	1
NM_001010973	chr13	54192129	54222432	+	2784	1	Hrh2	2.465	1.208	4.824	2.105	2.248	2.015	-0.505868	0.658679
NM_001011517	chr2	88677857	88678813	+	955	1	Olfr1193	0	0	0	0	0	0	NA	1
NM_001011518	chr17	37196806	37197966	-	1159	1	Olfr94	0	0	0	0	0	0	NA	1
NM_001011519	chr2	87833041	87833985	+	943	1	Olfr1148	0	0	0	0	0	0	NA	1
NM_001011520	chr7	86268730	86269811	-	1079	1	Olfr310	0	0	0	0	0	0	NA	1
NM_001011523	chr9	38592803	38595161	+	1272	1	Olfr913	0	0	0	0	0	0	NA	1
NM_001011524	chr19	11854995	11855951	-	955	1	Olfr1418	0	0	0	0	0	0	NA	1
NM_001011525	chr1	92490818	92491753	-	934	1	Olfr1415	0	0	0	0	0	0	NA	1
NM_001011527	chr7	108544527	108545498	+	970	1	Olfr503	0	0	0	0	0	0	NA	1
NM_001011528	chr6	42486163	42487214	-	1049	1	Olfr456	0.015	0.041	0.031	0.039	0.138	0.041	1.03699	0.771471
NM_001011529	chr2	89666928	89667884	-	955	1	Olfr1251	0	0	0	0	0	0	NA	1
NM_001011530	chr14	49928563	49929568	-	1003	1	Olfr723	0	0	0	0	0	0	NA	1
NM_001011531	chr11	58542447	58543483	-	1034	1	Olfr329-ps	0	0	0	0	0	0	NA	1
NM_001011532	chr2	86084730	86085854	-	1122	1	Olfr1037	0	0	0	0	0	0	NA	1
NM_001011533	chr7	105288095	105289060	+	964	1	Olfr688	0	0	0	0	0	0	NA	1
NM_001011534	chr2	85352995	85353924	-	928	1	Olfr988	0	0	0	0	0	0	NA	1
NM_001011535	chr2	88446019	88449121	-	1173	1	Olfr1182	0	0	0	0	0	0	NA	1
NM_001011536	chr7	102856321	102858765	-	1062	1	Olfr566	0	0	0	0	0	0	NA	1
NM_001011542	chr7	106908125	106915123	+	1145	1	Olfr1532-ps1	0	0	0	0	0	0	NA	1
NM_001011662	chr16	58915686	58918486	-	1138	1	Olfr180	0	0.013	0	0	0	0	-1.14353	1
NM_001011684	chr1	38939149	38950276	+	989	1	Nms	0	0	0	0	0	0	NA	1
NM_001011687	chr14	51922160	51922773	-	611	1	Rnase13	0	0	0	0	0	0	NA	1
NM_001011695	chr2	85607964	85608908	-	943	1	Olfr1000	0	0	0	0	0	0	NA	1
NM_001011707	chr19	39113898	39186756	+	1619	1	Cyp2c66	0	0	0	0.085	0.149	0.088	4.87373	0.128017
NM_001011721	chr17	37313411	37314437	-	1024	1	Olfr102	0	0	0.205	0	0	0	-3.92723	1
NM_001011732	chr2	153031852	153055775	+	2706	1	Xkr7	0	0	0	0.005	0.077	0.011	3.94495	1
NM_001011733	chr15	98186013	98195542	-	2078	1	Olfr288	0	0	0	0	0	0	NA	1
NM_001011734	chr2	87268846	87269769	+	922	1	Olfr1116	0	0	0	0	0	0	NA	1
NM_001011735	chr2	86455328	86456269	-	940	1	Olfr1066	0	0	0	0	0	0	NA	1
NM_001011736	chr16	59328590	59329507	-	916	1	Olfr205	0	0	0	0	0	0	NA	1
NM_001011737	chr10	78611669	78618074	-	1156	1	Olfr1357	0	0	0	0	0	0	NA	1
NM_001011738	chr14	50618224	50619195	+	970	1	Olfr744	0	0	0	0	0	0	NA	1
NM_001011739	chr9	38061322	38062251	+	928	1	Olfr885	0	0	0	0	0	0	NA	1
NM_001011740	chr11	59612966	59614225	+	1258	1	Olfr225	0	0	0	0	0	0	NA	1
NM_001011741	chr11	49470054	49471181	+	1125	1	Olfr1386	0	0	0	0	0	0	NA	1
NM_001011742	chr7	108054984	108055967	+	982	1	Olfr479	0	0	0	0	0	0	NA	1
NM_001011743	chr11	58597345	58598466	+	1119	1	Olfr324	0	0	0	0	0	0	NA	1
NM_001011748	chr9	20054466	20055461	-	994	1	Olfr867	0	0	0	0	0	0	NA	1
NM_001011749	chr7	106864982	106865929	+	946	1	Olfr704	0	0	0	0	0	0	NA	1
NM_001011750	chr7	86615636	86616643	-	1006	1	Olfr294	0	0	0	0.014	0.096	0	2.7737	1
NM_001011751	chr7	86488551	86489549	-	997	1	Olfr298	0	0	0	0	0	0	NA	1
NM_001011752	chr7	86663664	86664674	+	1009	1	Olfr293	0	0	0	0	0	0	NA	1
NM_001011753	chr17	37609785	37610779	-	992	1	Olfr115	0	0	0	0	0	0	NA	1
NM_001011754	chr14	50345376	50346440	-	1063	1	Olfr735	0	0.027	0	0	0	0	-1.14353	1
NM_001011755	chr7	104975042	104975983	-	940	1	Olfr671	0	0	0	0	0	0	NA	1
NM_001011756	chr9	39318647	39319612	-	964	1	Olfr948	0	0	0	0	0	0	NA	1
NM_001011757	chr7	104703569	104704603	+	1033	1	Olfr663	0	0	0	0	0	0	NA	1
NM_001011758	chr2	85799339	85800268	-	928	1	Olfr1016	0	0	0	0	0.052	0	1.81166	1
NM_001011759	chr2	85991819	85992829	+	1009	1	Olfr1031	0	0	0	0	0	0	NA	1
NM_001011760	chr11	58786139	58787269	+	1128	1	Olfr314	0	0	0	0	0	0	NA	1
NM_001011761	chr2	89282196	89283131	-	934	1	Olfr1229	0	0	0	0	0	0	NA	1
NM_001011767	chr7	86465413	86466405	+	991	1	Olfr299	0	0	0	0	0	0	NA	1
NM_001011769	chr11	58732096	58733223	-	1125	1	Olfr317	0	0	0	0	0	0	NA	1
NM_001011770	chr11	58489719	58492499	-	1597	1	Olfr332	0	0	0	0	0	0	NA	1
NM_001011771	chr2	86732675	86733610	-	934	1	Olfr1089	0	0	0	0	0	0	NA	1
NM_001011773	chr2	111449142	111450059	+	916	1	Olfr1287	0	0	0	0	0	0	NA	1
NM_001011774	chr2	85951065	85952039	+	973	1	Olfr1028	0	0	0	0	0	0	NA	1
NM_001011775	chr19	11870146	11871305	-	1157	1	Olfr1419	0	0	0	0	0	0	NA	1
NM_001011776	chr7	140335864	140336781	+	916	1	Olfr527	0	0	0	0	0	0	NA	1
NM_001011777	chr2	86159345	86160441	-	1094	1	Olfr1042	0	0	0	0	0	0	NA	1
NM_001011778	chr15	98312589	98313548	-	958	1	Olfr285	0	0	0	0	0	0	NA	1
NM_001011779	chr15	98226675	98234450	-	1445	1	Olfr286	0	0	0	0	0	0	NA	1
NM_001011780	chr15	98206971	98221056	-	1771	1	Olfr287	0	0	0	0	0	0	NA	1
NM_001011782	chr7	102476773	102477902	-	1127	1	Olfr543	0.115	0	0	0.049	0	0.202	1.09881	0.861235
NM_001011784	chr2	86130702	86131661	-	958	1	Olfr1039	0	0	0	0	0	0	NA	1
NM_001011785	chr2	85330967	85331896	-	928	1	Olfr987	0	0	0	0	0	0	NA	1
NM_001011787	chr2	111944516	111945454	-	937	1	Olfr1307	0	0	0	0	0	0	NA	1
NM_001011788	chr19	12228519	12229562	-	1042	1	Olfr1432	0	0	0	0	0	0	NA	1
NM_001011789	chr11	59570782	59571738	-	955	1	Olfr222	0	0	0	0	0	0	NA	1
NM_001011790	chr11	49535187	49536122	+	934	1	Olfr1382	0	0	0	0	0	0	NA	1
NM_001011791	chr16	59109625	59110633	-	1006	1	Olfr193	0	0	0	0	0	0	NA	1
NM_001011792	chr16	59361299	59362216	-	916	1	Olfr207	0	0	0	0	0	0	NA	1
NM_001011793	chr7	103328488	103329447	+	958	1	Olfr598	0	0	0	0	0	0	NA	1
NM_001011794	chrX	49885469	49886401	-	931	1	Olfr1322	0	0	0	0	0	0	NA	1
NM_001011795	chr2	111230853	111231791	-	937	1	Olfr1275	0	0	0	0	0	0	NA	1
NM_001011796	chr2	89629940	89630896	-	955	1	Olfr1249	0	0	0	0	0	0	NA	1
NM_001011797	chr10	129350565	129351509	+	943	1	Olfr782	0	0	0	0	0	0	NA	1
NM_001011798	chr9	38047224	38048153	+	928	1	Olfr884	0	0	0	0	0	0	NA	1
NM_001011799	chr6	42744039	42744992	+	952	1	Olfr453	0	0	0	0	0	0	NA	1
NM_001011800	chr6	116506516	116517965	+	2668	1	Olfr212	0	0	0	0	0	0	NA	1
NM_001011801	chr6	116540455	116541438	+	982	1	Olfr213	0	0	0	0	0	0	NA	1
NM_001011802	chr2	112155898	112157007	+	1107	1	Olfr1318	0	0	0	0	0	0	NA	1
NM_001011803	chr2	111911990	111912928	-	937	1	Olfr1306	0	0	0	0	0	0	NA	1
NM_001011804	chr2	88929378	88930313	-	934	1	Olfr1211	0	0	0	0	0	0	NA	1
NM_001011805	chr11	49494535	49495464	+	928	1	Olfr1385	0	0	0	0	0	0	NA	1
NM_001011806	chr9	38430284	38431219	+	934	1	Olfr901	0	0	0	0	0	0	NA	1
NM_001011807	chr16	59085552	59086481	-	928	1	Olfr191	0	0	0	0	0	0	NA	1
NM_001011808	chr16	59201504	59202424	-	919	1	Olfr198	0	0	0	0	0	0	NA	1
NM_001011809	chr14	50139702	50140637	-	934	1	Olfr728	0	0	0	0	0	0	NA	1
NM_001011810	chr7	108158918	108159871	-	952	1	Olfr485	0	0	0	0	0	0	NA	1
NM_001011811	chr7	108211583	108212527	-	943	1	Olfr487	0	0	0	0	0	0	NA	1
NM_001011812	chr9	39393793	39394737	+	943	1	Olfr951	0	0	0	0	0	0	NA	1
NM_001011813	chr17	37151032	37151970	-	937	1	Olfr93	0	0	0	0	0	0	NA	1
NM_001011814	chr7	140201812	140202768	-	955	1	Olfr524	0	0	0	0	0	0	NA	1
NM_001011815	chr7	140466203	140467165	+	961	1	Olfr533	0	0	0	0	0	0	NA	1
NM_001011816	chr2	88423088	88424023	-	934	1	Olfr1181	0	0	0	0	0	0	NA	1
NM_001011818	chr11	58757667	58758587	+	919	1	Olfr316	0	0	0	0	0	0	NA	1
NM_001011819	chr11	58831156	58832082	+	925	1	Olfr312	0	0	0	0	0	0	NA	1
NM_001011820	chr13	21702974	21703965	+	989	1	Olfr1359	0	0	0	0	0	0	NA	1
NM_001011821	chr10	129704880	129705824	+	943	1	Olfr804	0	0	0	0	0	0	NA	1
NM_001011822	chr10	129462678	129463616	+	937	1	Olfr787	0	0	0	0	0	0	NA	1
NM_001011823	chr9	18987990	18988928	+	937	1	Olfr834	0	0	0	0	0	0	NA	1
NM_001011824	chr9	18944650	18945588	+	937	1	Olfr832	0	0	0	0	0	0	NA	1
NM_001011825	chr2	87033281	87034219	-	937	1	Olfr1105	0	0	0	0	0	0	NA	1
NM_001011826	chr9	39750388	39751320	+	931	1	Olfr967	0	0	0	0	0	0	NA	1
NM_001011827	chr9	39669059	39669994	+	934	1	Olfr963	0	0	0	0	0	0	NA	1
NM_001011828	chr7	86385657	86386658	-	1000	1	Olfr304	0	0	0	0	0	0	NA	1
NM_001011829	chr17	37952051	37953022	-	970	1	Olfr761	0	0	0	0	0	0	NA	1
NM_001011830	chr17	37696685	37701720	+	1112	1	Olfr119	0	0	0	0	0	0	NA	1
NM_001011831	chr19	13827459	13828394	-	934	1	Olfr1500	0	0	0	0	0	0	NA	1
NM_001011832	chr19	13654446	13655396	+	949	1	Olfr1490	0	0	0	0	0	0	NA	1
NM_001011833	chr2	87710972	87711904	-	931	1	Olfr1137	0	0	0	0	0	0	NA	1
NM_001011834	chr2	87867993	87868925	+	931	1	Olfr1152	0	0	0	0	0	0	NA	1
NM_001011835	chr2	88049678	88050622	-	943	1	Olfr1162	0	0	0	0	0	0	NA	1
NM_001011836	chr2	87575086	87576030	+	943	1	Olfr1129	0	0	0	0	0	0	NA	1
NM_001011837	chr14	50710332	50711255	+	922	1	Olfr748	0	0	0	0	0	0	NA	1
NM_001011839	chr19	12321887	12325066	-	1032	1	Olfr1437	0	0	0	0	0	0	NA	1
NM_001011840	chr19	13234252	13235184	+	931	1	Olfr1463	0	0	0	0	0	0	NA	1
NM_001011841	chr19	13313360	13314283	-	922	1	Olfr1465	0	0	0	0	0	0	NA	1
NM_001011842	chr19	13470972	13471916	+	943	1	Olfr1474	0	0	0	0	0	0	NA	1
NM_001011845	chr7	103320413	103321360	+	946	1	Olfr597	0	0	0	0	0	0	NA	1
NM_001011846	chr7	108868208	108869152	-	943	1	Olfr517	0	0	0	0	0	0	NA	1
NM_001011847	chr7	103172691	103173635	-	943	1	Olfr591	0	0	0	0	0	0	NA	1
NM_001011848	chr7	105024025	105024966	-	940	1	Olfr675	0	0	0	0	0	0	NA	1
NM_001011849	chr10	129540539	129541474	+	934	1	Olfr792	0	0	0	0	0	0	NA	1
NM_001011850	chr19	13919022	13919972	+	949	1	Olfr1505	0	0	0	0	0	0	NA	1
NM_001011851	chr11	74364671	74365609	+	937	1	Olfr412	0	0	0	0	0	0	NA	1
NM_001011852	chr2	85975213	85976273	+	1058	1	Olfr1029	0	0	0	0	0	0	NA	1
NM_001011853	chr19	12073695	12074630	-	934	1	Olfr1425	0	0	0	0	0	0	NA	1
NM_001011854	chr7	103442140	103443150	-	1008	1	Olfr605	0	0	0	0	0	0	NA	1
NM_001011855	chr16	19565940	19566881	-	940	1	Olfr169	0	0	0	0	0	0	NA	1
NM_001011856	chr4	118868783	118869736	+	952	1	Olfr1331	0	0	0	0	0	0	NA	1
NM_001011857	chr7	105180361	105181311	-	949	1	Olfr685	0	0	0	0	0	0	NA	1
NM_001011858	chr7	108564837	108565793	-	955	1	Olfr504	0	0	0	0	0	0	NA	1
NM_001011859	chr9	39719229	39720167	+	937	1	Olfr965	0	0	0	0	0	0	NA	1
NM_001011860	chr2	89124794	89125729	-	934	1	Olfr1222	0	0	0	0	0	0	NA	1
NM_001011861	chr11	58501598	58502572	-	973	1	Olfr331	0	0	0	0	0	0	NA	1
NM_001011862	chr7	106790049	106790999	-	949	1	Olfr699	0	0	0	0	0	0	NA	1
NM_001011863	chr11	74269391	74270362	+	970	1	Olfr406	0	0	0	0	0	0	NA	1
NM_001011864	chr9	38664913	38665842	-	928	1	Olfr917	0	0	0	0	0	0	NA	1
NM_001011865	chr7	103670103	103671029	-	925	1	Olfr624	0	0	0	0	0	0	NA	1
NM_001011866	chr7	86306185	86307111	-	925	1	Olfr309	0	0	0	0	0	0	NA	1
NM_001011867	chr7	140574155	140575087	+	931	1	Olfr538	0	0	0	0	0	0	NA	1
NM_001011868	chr2	88391249	88392220	+	970	1	Olfr1178	0	0	0	0	0	0	NA	1
NM_001011869	chr6	42790041	42790994	+	952	1	Olfr452	0	0	0	0	0	0	NA	1
NM_001011870	chr4	118916524	118917465	-	940	1	Olfr1329	0	0	0	0	0	0	NA	1
NM_001011871	chr7	108612309	108613253	+	943	1	Olfr506	0	0	0	0	0	0	NA	1
NM_001011872	chr2	86046444	86047466	+	1020	1	Olfr1034	0	0	0.063	0	0	0.07	0.240547	1
NM_001011873	chr1	13668771	13701723	+	1920	1	Xkr9	0.093	0.143	0	0.528	0.735	0.764	2.90339	0.0179286
NM_001011874	chr1	3214482	3671498	-	3629	1	Xkr4	0	0	0	0.004	0	0	0.780028	1
NM_001011875	chr14	51056698	51057242	-	542	1	Rnase12	0.448	1.364	1.755	1.137	1.45	1.234	-0.0237089	0.991774
NM_001011876	chr14	44001664	44006418	-	710	1	Ang6	0	0	0	0	0	0	NA	1
NM_001011877	chr14	51049451	51050163	-	710	1	Rnase11	0	0	0	0	0	0	NA	1
NM_001012236	chr9	109057932	109059251	-	1056	1	Trex1	155.072	106.64	222.04	117.351	114.771	129.741	-0.510208	0.456252
NM_001012265	chr9	19712829	19713758	+	928	1	Olfr857	0	0	0	0	0	0	NA	1
NM_001012266	chr9	19035125	19036060	+	934	1	Olfr835	0	0	0	0	0	0	NA	1
NM_001012269	chr14	52349103	52350044	-	940	1	Olfr1513	0	0	0	0	0	0	NA	1
NM_001012305	chr2	14388398	14494977	+	2661	1	Slc39a12	0.48	0.223	1.606	0.314	0.41	0.187	-1.42649	0.316355
NM_001012306	chr3	98741476	98762410	-	1485	1	Hsd3b3	2.877	2.968	1.509	0.36	0.281	0.249	-3.10757	8.39e-08
NM_001012307	chr8	21055040	21056016	+	414	2	Defa23	0	0	0	0	0	0	NA	1
NM_001012309	chr11	77044292	77078437	-	3107	1	Nsrp1	7.62	7.708	8.702	7.073	7.384	7.803	-0.205283	0.695039
NM_001012310	chr12	108851129	108856815	+	1572	1	Slc25a47	11.427	22.833	3.928	2.814	3.011	2.056	-2.3725	0.00277018
NM_001012311	chr13	21421275	21441053	-	3111	1	Pgbd1	0.005	0	0.093	0.176	0.263	0.005	1.94032	0.559712
NM_001012323	chr4	62050235	62054117	-	877	1	Mup20	16.737	66.765	2.684	6.433	15.806	8.636	-1.60646	0.322849
NM_001012324	chr13	49504810	49532789	+	3584	1	Ecm2	2.303	1.978	3.783	0.688	1.016	0.906	-1.72453	0.000572814
NM_001012363	chr5	38349273	38483385	-	3389	1	Slc2a9	1.657	1.938	2.94	1.131	1.226	0.983	-1.05362	0.0603755
NM_001012396	chr2	14026831	14056035	-	878	1	Hacd1	1.419	3.319	0.771	8.546	12.664	8.577	2.31369	0.00160675
NM_001012400	chr4	119225138	119232724	-	1860	1	AU022252	10.058	5.931	3.303	6.331	6.288	5.924	-0.121734	0.911364
NM_001012401	chr7	30553301	30555443	+	1325	1	Hspb6	3.774	3.107	2.835	4.981	4.88	3.739	0.371094	0.583399
NM_001012402	chr17	24752988	24758684	+	1231	1	Hs3st6	0.184	0	0	0	0	0	-3.99101	1
NM_001012449	chr13	67069398	67097976	-	2437	1	Zfp708	1.434	0.779	1.793	0.787	0.777	0.625	-0.938024	0.209534
NM_001012451	chr4	32804035	32950826	-	4426	1	Ankrd6	0.018	0.003	0	0.006	0.033	0	0.547741	1
NM_001012520	chr6	129697218	129717132	-	830	1	Klri1	0.585	1.38	1.593	0.99	0.715	0.463	-0.801911	0.569205
NM_001012625	chr1	22285973	22806003	-	6273	1	Rims1	0	0	0	0	0.005	0	0.780028	1
NM_001012638	chr8	105698155	105701228	-	1549	1	Acd	28.678	28.348	11.907	22.895	22.642	24.584	-0.0635167	0.95436
NM_001012640	chr8	20943694	20944748	-	482	1	AY761185	0	0.06	0	0	0	0	-1.14353	1
NM_001012704	chr2	164685107	164687706	+	1070	1	Wfdc13	0	0	0	0	0	0	NA	1
NM_001012723	chr2	164634708	164638802	-	1115	1	Wfdc16	0	0.013	0	0	0	0	-1.14353	1
NM_001012725	chr2	164613700	164618213	+	801	1	Wfdc6b	0	0.018	0	0	0	0	-1.14353	1
NM_001012726	chr5	113357294	113357821	+	525	1	Aym1	0	0	0	0	0	0	NA	1
NM_001012765	chr16	35154864	35305743	+	7003	1	Adcy5	0.021	0.025	0.101	0.033	0.002	0.002	-1.83756	0.470571
NM_001012766	chr14	44102887	44103357	+	469	1	Ear12	277.217	142.558	678.225	346.91	333.268	276.067	-0.290298	0.828521
NM_001013012	chr7	6131489	6155971	-	1894	1	Zfp787	4.904	20.13	0.707	15.992	13.63	16.047	0.698591	0.723869
NM_001013013	chr11	67798271	67816002	+	1115	1	Dhrs7c	0	0	0	0	0	0	NA	1
NM_001013022	chr15	89377449	89379254	-	1033	1	Odf3b	0.642	1.053	0.078	0.212	0.295	0.22	-1.39164	0.464453
NM_001013024	chr3	32817626	32935257	+	4663	1	Usp13	0	0	0	0	0.003	0	0.780028	1
NM_001013026	chr3	100938860	100969663	-	4516	1	Ttf2	4.15	2.488	8.097	4.23	5.24	5.406	-0.0812043	0.950986
NM_001013028	chr10	85102627	85117747	+	3773	1	Tmem263	4.679	3.431	3.201	3.466	3.453	3.317	-0.223803	0.701414
NM_001013362	chr15	79786351	79834333	-	4862	1	Npcd	1.494	0.519	0.249	0.572	0.759	0.521	-0.33086	0.827951
NM_001013365	chr11	4236785	4241026	+	1902	1	Osm	0.553	1.57	0.161	7.034	7.862	6.31	3.08951	0.000317237
NM_001013366	chr6	34880426	34910831	-	2620	1	Wdr91	22.644	14.325	8.517	14.613	10.649	10.65	-0.40507	0.646603
NM_001013367	chr15	5143861	5181899	+	4644	1	Prkaa1	19.971	8.972	27	16.647	16.929	17.439	-0.21578	0.833122
NM_001013368	chr7	48866429	48881041	-	3676	1	E2f8	1.55	0.777	2.658	2.797	2.313	3.094	0.628705	0.527829
NM_001013369	chr2	170496428	170519070	+	813	1	Pfdn4	22.433	16.173	26.296	17.702	21.274	20.049	-0.223122	0.742552
NM_001013370	chr10	41887439	41908436	+	2600	1	Sesn1	49.831	78.88	19.775	67.317	57.938	68.798	0.267693	0.821001
NM_001013371	chr16	35926515	35939027	-	5174	1	Dtx3l	46.106	20.291	49.59	29.691	24.255	30.268	-0.540377	0.491629
NM_001013372	chr12	87442848	87444017	-	1167	1	Nrp	6.296	9.342	4.863	6.36	7.259	7.661	-0.0491636	0.962008
NM_001013373	chr9	45319100	45347580	+	3229	1	Tmprss13	0	0	0	0	0	0	NA	1
NM_001013374	chr1	36423186	36445271	-	2247	1	Lman2l	31.199	33.2	8.625	26.21	26.619	25.26	0.0136347	0.993324
NM_001013375	chr11	93859243	93885766	-	2597	1	Utp18	1.957	11.6	1.447	13.582	12.103	13.836	1.26075	0.365152
NM_001013376	chr2	3328949	3332628	-	1023	1	Rpp38	4.287	5.201	4.87	3.386	4.956	3.66	-0.357328	0.627264
NM_001013377	chr4	43496144	43508747	-	2388	1	Arhgef39	2.521	6.295	7.677	5.04	8.99	8.894	0.350175	0.763907
NM_001013379	chr8	69209046	69230539	+	2990	1	Zfp930	4.265	2.575	6.126	3.577	3.869	4.699	-0.184859	0.845152
NM_001013380	chr8	104417674	104443047	-	4618	1	Dync1li2	25.389	13.941	21.014	18.096	17.684	19.316	-0.208709	0.751102
NM_001013381	chr11	94539798	94549207	-	4140	1	Rsad1	0.86	0.949	0.366	0.982	1.101	1.365	0.571078	0.547287
NM_001013382	chr1	167445675	167466780	-	1133	1	Lrrc52	0	0	0	0	0	0	NA	1
NM_001013384	chr8	84125989	84132517	+	2068	1	Podnl1	0.313	0.596	0.039	0.318	0.248	0.234	-0.368284	0.86713
NM_001013389	chr13	24992295	25020317	-	2148	1	Mrs2	0.686	1.134	0.135	0.905	0.844	1.597	0.664514	0.682152
NM_001013390	chr9	45138624	45154156	+	4750	1	Scn4b	0.003	0.043	0	0	0.034	0	-0.687671	0.920684
NM_001013391	chr10	117344668	117376973	-	6522	1	Cpsf6	17.091	11.754	14.612	18.751	15.444	20.088	0.237459	0.667022
NM_001013393	chr4	73401032	73405072	-	1315	1	Gm11487	0	0	0	0	0	0	NA	1
NM_001013405	chr9	122805547	122836332	+	3026	1	Tcaim	3.134	1.854	3.81	2.249	2.216	2.192	-0.485921	0.508238
NM_001013412	chr5	135560448	135563569	-	278	1	Ccl26	0.233	0	0	0	0	0	-1.99592	1
NM_001013441	chr10	84917613	85018337	+	4831	1	Ric8b	3.648	4.303	1.175	2.888	3.407	3.239	-0.0245448	0.987486
NM_001013575	chr17	37563239	37569451	-	1665	1	Olfr112	0	0	0	0	0.029	0	1.81166	1
NM_001013577	chr4	59769647	59783855	-	3209	1	Inip	18.987	16.272	10.682	14.64	14.809	14.932	-0.131747	0.854302
NM_001013607	chr11	70513516	70514616	-	667	1	Vmo1	0.121	0.456	0.169	0.226	0.048	0.128	-1.05636	0.700745
NM_001013609	chr8	27344394	27349188	+	1762	1	Tex24	0	0	0	0	0	0	NA	1
NM_001013616	chr7	104218795	104235152	+	3817	1	Trim6	1.255	0.828	2.306	1.528	1.009	0.515	-0.600431	0.628488
NM_001013741	chr15	98803782	98807925	-	3736	1	Ddn	0	0	0	0.018	0	0	2.21062	1
NM_001013749	chr17	45541940	45549677	-	4846	1	Tmem151b	0	0	0	0.011	0.003	0	2.27691	1
NM_001013750	chr1	28776122	28780252	-	2878	1	Gm597	0	0	0	0	0	0	NA	1
NM_001013751	chr5	134557254	134560171	-	2915	1	Syna	0.266	0.02	0.16	0.056	0	0.19	-0.921397	0.775776
NM_001013753	chr14	84443563	84537060	+	9503	1	Pcdh17	5.679	3.646	8.673	3.777	5.224	3.305	-0.633075	0.439803
NM_001013754	chr18	62180100	62184401	+	980	1	Gm9949	2.196	3.151	3.817	4.15	3.34	3.138	0.111386	0.914131
NM_001013756	chr4	135541888	135573632	-	2773	1	Grhl3	0	0.052	0	0.128	0.411	0.457	4.07972	0.0208977
NM_001013758	chr10	80832801	80844039	-	3435	1	Lingo3	0	0	0	0	0.019	0	1.81166	1
NM_001013759	chr11	83421635	83429521	-	2935	1	Gas2l2	0	0	0	0	0	0	NA	1
NM_001013760	chrX	76264306	76267673	+	1006	1	Cldn34b3	0	0	0	0	0	0	NA	1
NM_001013764	chr8	93020215	93048192	-	1963	1	Ces1a	0	0	0	0	0	0	NA	1
NM_001013765	chr7	11005745	11010547	+	2270	1	Zscan4c	0	0	0	0	0	0	NA	1
NM_001013767	chr17	45630204	45659309	-	2551	1	Capn11	0.615	0	0	0.505	0	0	-0.247235	0.982765
NM_001013769	chr13	67173182	67183498	+	2039	1	Rsl1	7.342	4.465	6.492	3.647	4.493	4.022	-0.668689	0.176889
NM_001013770	chr19	33555160	33590311	-	2829	1	Lipo3	15.399	14.466	7.574	13.683	13.815	15.474	0.113208	0.895895
NM_001013773	chr5	138225904	138251875	+	2304	1	Nxpe5	1.91	3.737	4.115	7.477	8.203	5.388	1.00442	0.154659
NM_001013774	chr5	144983744	145009636	-	2233	1	Kpna7	0	0	0	0	0	0	NA	1
NM_001013776	chr9	109601116	109626059	-	1478	1	Fbxw24	0	0	0	0	0	0	NA	1
NM_001013777	chr14	33967070	33978764	-	4297	1	Zfp488	0	0	0	0	0	0	NA	1
NM_001013779	chr1	173420604	173466036	+	2526	1	Aim2	17.535	7.937	25.499	14.799	17.486	13.712	-0.22917	0.833294
NM_001013780	chr4	141618825	141623834	-	2675	1	Slc25a34	0.085	0.005	0	0.061	0.06	0.064	0.938631	0.786688
NM_001013783	chr11	46404728	46407985	+	2186	1	Fam71b	0	0	0	0	0.081	0.182	4.98018	0.310725
NM_001013784	chr11	74619605	74641516	+	3996	1	Ccdc92b	0.032	0.083	0.004	0.017	0.02	0.061	-0.367278	0.90815
NM_001013785	chr13	4233740	4248359	+	1231	1	Akr1c19	3.076	6.995	3.353	8.254	10.896	9.171	0.964397	0.199439
NM_001013787	chr13	22805580	22806518	-	937	1	Vmn1r209	0	0	0	0	0	0	NA	1
NM_001013792	chr15	27605921	27630693	-	1480	1	Otulin	2.832	3.526	2.571	2.48	3.382	3.569	-0.0231908	0.982765
NM_001013797	chr18	44071393	44083611	+	581	1	Spink6	0	0	0	0	0	0	NA	1
NM_001013799	chr1	44009408	44020006	-	1079	1	Mettl21c	0.06	0.094	0	0	0.015	0	-2.62719	1
NM_001013804	chr3	93197273	93221376	+	7662	1	Flg2	0	0	0	0	0	0	NA	1
NM_001013810	chr7	38518139	38528193	-	3436	1	Gm5591	0	0	0	0	0	0	NA	1
NM_001013811	chr7	68273839	68363089	+	2807	1	Fam169b	0.79	0.625	0.35	0.224	0.714	0.553	-0.33311	0.811304
NM_001013814	chr9	108296905	108302302	+	2036	1	Amt	0.294	0.256	0.206	0.35	0.26	0.189	0.0136608	0.994526
NM_001013816	chr14	51552790	51662953	+	1574	1	Gm5622	0	0.074	0	0	0	0	-3.00833	1
NM_001013817	chr1	85600703	85645036	+	2397	1	Sp140	15.751	9.767	27.073	11.037	11.205	13.844	-0.638812	0.447526
NM_001013820	chr19	8062209	8131982	-	1992	1	Slc22a28	0.146	0.029	0.016	0	0	0.021	-2.79534	0.516011
NM_001013823	chr11	99850655	99851605	-	948	1	Krtap4-16	0.017	0	0	0	0	0	-1.14353	1
NM_001013824	chr12	88270635	88274497	-	1838	1	Gm5662	0	0	0	0	0	0	NA	1
NM_001013826	chr14	21676572	21714576	-	1097	1	Dupd1	0	0	0	0	0	0	NA	1
NM_001013829	chr2	122348892	122368918	-	1550	1	Shf	0.313	0.617	0.021	2.235	2.929	1.901	2.79508	0.0140444
NM_001013832	chr17	13051321	13052280	-	958	1	Gpr31b	0.017	0.015	0.067	0.1	0.117	0.163	1.60476	0.581765
NM_001013833	chr19	30564487	31765033	-	6958	1	Prkg1	1.058	0.371	0.554	0.248	0.406	0.407	-0.968411	0.244886
NM_001014390	chr10	118859349	118868903	-	2132	1	Dyrk2	3.674	6.208	3.388	4.849	3.74	6.07	0.0343166	0.97645
NM_001014394	chr5	30193431	30205722	-	3083	1	Adgrf3	0	0.056	0.371	0	0.083	0.074	-1.60923	0.679074
NM_001014397	chr4	147553277	147585201	+	2819	1	Zfp985	0	0.015	0.051	0.024	0.034	0.005	-0.197657	0.968271
NM_001014398	chr9	57236556	57249864	+	2686	1	Trcg1	0.006	0	0	0.015	0.006	0	1.3146	1
NM_001014399	chr16	56477846	56690135	+	3854	1	Abi3bp	0.113	0.414	0.544	0.096	0.075	0.092	-2.03984	0.0647933
NM_001014761	chr9	45117876	45130070	+	4556	1	Scn2b	0	0.08	0.021	0.033	0.014	0	-1.17207	0.794801
NM_001014836	chr10	81364024	81365820	-	689	1	4930404N11Rik	2.912	8.837	1.006	10.573	10.246	12.232	1.24791	0.333861
NM_001014900	chr4	119422684	119453899	+	1495	1	Zmynd12	0	0.019	0.032	0.046	0	0.019	0.142426	1
NM_001014973	chr12	35047189	35147477	+	6198	1	Snx13	19.57	16.667	14.104	19.243	20.023	24.475	0.251816	0.626797
NM_001014974	chr1	74661702	74701832	+	8142	1	Ttll4	1.568	0.855	0.588	1.108	1.533	1.61	0.427424	0.635283
NM_001014976	chr15	102296293	102324356	+	6597	1	Espl1	1.798	1.984	1.19	2.792	2.383	3.681	0.736008	0.191857
NM_001014996	chr14	56526761	56571846	-	4344	1	Cenpj	2.578	1.352	3.121	1.636	1.873	1.645	-0.532745	0.499032
NM_001014997	chr6	129766568	129784270	-	850	1	Gm156	0	0	0	0	0	0.151	2.9048	1
NM_001015039	chr5	34194894	34288324	-	3965	1	Zfyve28	0.061	0.099	0.126	0.159	0.303	0.083	0.794909	0.628479
NM_001015507	chr9	106821976	106880992	+	5367	1	Dcaf1	6.507	3.174	6.095	5.743	5.04	6.146	0.023705	0.982765
NM_001015681	chr4	59626211	59754303	+	3714	1	E130308A19Rik	0.366	0.812	0.404	0.262	0.328	0.717	-0.401595	0.769886
NM_001015876	chr5	130257037	130341567	+	3028	1	Tyw1	17.182	14.463	14.765	14.077	15.138	14.071	-0.20543	0.656419
NM_001017393	chrY	57531417	57533726	-	1202	3	Gm21943	0	0	0	0	0	0	NA	1
NM_001017394	chrY	8832249	8835169	-	1792	1	Gm20815	0	0	0	0	0	0	NA	1
NM_001017422	chr14	51203690	51204156	+	465	1	Ear4	0	0	0	0	0	0	NA	1
NM_001017426	chr11	69398518	69416194	-	6794	1	Kdm6b	1.605	1.374	0.987	2.324	1.889	1.961	0.558091	0.314805
NM_001017427	chr4	73714579	73790602	-	5163	1	Rasef	0	0.003	0	0.512	0.659	1.095	8.34809	7.41e-09
NM_001017429	chr16	38346999	38352763	+	431	1	Cox17	60.977	70.466	77.771	63.89	75.382	62.493	-0.148244	0.823066
NM_001017955	chr7	12768092	12775658	-	3618	1	Zscan18	0.631	0.144	0.561	0.53	0.514	0.374	0.027122	0.988689
NM_001017959	chrX	38405049	38456460	-	1777	1	Lamp2	454.828	385.273	546.616	267.758	268.932	292.809	-0.702633	0.14597
NM_001017966	chr4	141683563	141723419	-	3527	1	Ddi2	3.005	8.225	6.509	14.376	11.104	17.925	1.16581	0.104598
NM_001017968	chr4	133606992	133633429	-	2837	1	Zdhhc18	7.798	5.713	5.393	4.074	3.959	4.049	-0.726054	0.0521207
NM_001017983	chr15	77940522	77956722	-	4782	1	Foxred2	0.342	0.743	0.155	0.925	0.631	0.869	0.851312	0.490045
NM_001017985	chr7	100372233	100470159	+	7777	1	C2cd3	4.353	1.974	4.976	3.49	2.853	3.829	-0.233636	0.804193
NM_001018002	chr16	48283735	48294292	+	1370	1	Dppa4	0	0	0	0	0	0	NA	1
NM_001018013	chr7	45621811	45627242	+	1481	1	Izumo1	0.568	0.127	0.337	0.148	0.141	0.058	-1.60762	0.326526
NM_001018019	chr5	68031835	68166398	+	1065	1	Grxcr1	0	0	0	0	0	0	NA	1
NM_001018031	chr3	70007613	70028708	+	2154	1	Otol1	0	0.007	0	0	0	0	-1.14353	1
NM_001018063	chrX	53669166	53670437	-	1269	1	Rtl8b	9.003	6.237	2.363	4.996	6.006	4.925	-0.208641	0.862254
NM_001018079	chr3	92992217	92993426	+	616	1	Lce3f	0	0	0	0	0	0	NA	1
NM_001018087	chrX	61709611	61710950	+	1337	1	Ldoc1	0	0.033	0	0	0.096	0.256	2.81177	0.583152
NM_001024134	chr17	36860691	36867187	-	1834	1	Trim15	0.141	0.016	0.018	0.769	0.402	0.924	3.55994	0.00280844
NM_001024135	chr14	79426511	79431038	+	4525	1	Kbtbd7	1.634	3.277	1.179	5.438	3.914	5.009	1.12663	0.126647
NM_001024136	chr4	47015669	47057306	-	3555	1	Anks6	0.223	0.188	0.095	0.185	0.054	0.08	-0.741454	0.64988
NM_001024137	chr2	120265869	120289069	-	3264	1	Pla2g4d	0	0	0.123	0	0	0	-4.8218	0.542635
NM_001024138	chr7	119140749	119184538	-	4772	1	Gpr139	0	0	0	0	0.02	0	2.40249	1
NM_001024139	chr9	30899155	30922452	-	5918	1	Adamts15	0	0	0	0.31	0.718	0.51	8.95795	1.14e-09
NM_001024141	chrX	136072099	136085255	-	2957	1	Nxf3	0	0	0	0	0	0	NA	1
NM_001024142	chr4	45034248	45084604	-	4621	1	Fbxo10	1.306	1.948	0.911	1.778	1.535	1.925	0.225827	0.807754
NM_001024148	chr5	87459493	87482258	-	2527	1	Ugt2a2	0.006	0	0	0	0	0.011	-0.181745	1
NM_001024205	chr11	77686139	77717966	+	10393	1	Nufip2	18.511	9.259	19.348	13.535	13.307	13.31	-0.308837	0.687517
NM_001024206	chr11	69323986	69325793	+	738	1	Trappc1	63.855	66.866	105.891	68.298	71.938	70.157	-0.26759	0.713487
NM_001024225	chr8	21734494	21735471	+	415	1	Defa24	0	0	0	0	0	0	NA	1
NM_001024230	chr11	48887422	48902152	-	2964	1	Gm5431	22.347	9.973	27.16	9.447	9.992	14.735	-0.888045	0.223705
NM_001024458	chr5	34573664	34632308	+	3953	1	Add1	43.817	48.702	29.427	37.054	40.21	43.345	-0.107975	0.884764
NM_001024468	chr6	144993835	145048812	-	7820	1	Bcat1	0.035	0.019	0	0	0	0	-4.80437	0.37177
NM_001024474	chr13	52504375	52530836	-	4344	1	Diras2	0.25	0.207	0	0.05	0.1	0.216	-0.405297	0.895796
NM_001024478	chr12	33033796	33092875	-	2931	1	Cdhr3	0.022	0	0	0.009	0.005	0	-0.0958992	1
NM_001024508	chr13	73937811	73960889	+	2410	1	Brd9	13.537	15.423	15.581	8.903	10.299	10.686	-0.673631	0.0722174
NM_001024539	chr10	79617938	79637918	-	3942	1	Shc2	0	0.004	0	0.069	0.195	0.076	5.25271	0.0140785
NM_001024560	chr19	5495274	5510517	-	1667	1	Snx32	7.96	6.418	8.134	7.697	7.68	5.303	-0.228958	0.748759
NM_001024602	chr12	112722174	112746591	+	6619	1	Cep170b	0.235	0.11	0.046	1.682	1.573	1.389	3.5101	6.35e-09
NM_001024604	chr14	31700015	31830415	-	5199	1	Ankrd28	0.753	0.672	0.741	0.951	1.395	1.134	0.590343	0.291126
NM_001024606	chr8	104591472	104599025	+	5666	1	Pdp2	1.208	1.891	2.811	1.926	1.583	1.746	-0.275964	0.774606
NM_001024614	chr5	98329304	98802019	+	853	1	Cfap299	0.038	0.051	0	0	0	0.083	-0.233011	1
NM_001024616	chr2	25583017	25608481	-	3174	1	Rabl6	6.766	15.04	7.066	15.242	14.745	20.434	0.685591	0.410389
NM_001024618	chr2	67446002	67526606	+	11944	1	Xirp2	0.004	0	0	0	0	0	-1.99592	1
NM_001024619	chr7	98350668	98361288	-	2506	1	Tsku	5.308	3.459	3.082	4.087	4.322	4.607	0.0728565	0.922343
NM_001024624	chrX	160784308	160994681	-	3225	1	Cdkl5	0.637	0.324	0.96	1.197	0.348	0.627	0.0984988	0.955582
NM_001024626	chr10	82048127	82061586	+	2295	1	Zfp873	1.086	1.39	1.841	2.375	1.622	2.214	0.418564	0.618122
NM_001024672	chr15	100353200	100384435	+	1443	1	Methig1	0.011	0.02	0	0	0	0	-2.0032	1
NM_001024673	chr7	28508861	28510360	-	576	1	Ifnl2	0	0	0	0	0	0	NA	1
NM_001024698	chr6	30541642	30564473	+	1312	1	Cpa2	0	0.022	0.111	0.063	0.024	0.022	-0.514129	0.917822
NM_001024699	chr7	13005666	13009852	-	2188	1	Zbtb45	2.182	6.798	0.59	3.48	4.216	5.075	0.293269	0.87309
NM_001024702	chr15	99084754	99087728	-	714	1	C1ql4	0.023	0.223	0	0	0.09	0	-1.83487	1
NM_001024703	chr7	72077830	72306595	-	5764	1	Mctp2	0.924	0.372	0.607	1.958	1.347	1.991	1.40425	0.0107469
NM_001024705	chr6	132311590	132314743	-	1279	1	Prpmp5	0	0	0	0	0	0	NA	1
NM_001024706	chr14	19594138	19602587	-	997	1	Gm5458	0	0	0	0	0	0	NA	1
NM_001024707	chr7	35200878	35215345	-	3984	1	Lrp3	0.463	0.113	0.239	0.021	0	0.029	-4.09748	0.0011195
NM_001024709	chr10	77835947	77837251	+	1302	1	Krtap10-10	0	0	0	0	0	0	NA	1
NM_001024716	chr15	78983056	79005864	+	2539	1	Triobp	51.73	59.535	5.061	39.521	36.208	38.127	-0.114129	0.95436
NM_001024717	chr19	5298331	5308739	+	2417	1	Gal3st3	0.007	0.126	0	0.085	0.007	0.035	-0.193004	0.969219
NM_001024719	chr19	39608859	39649042	-	1695	1	Cyp2c67	1.509	1.069	0.476	0.048	0.151	0.176	-3.08278	0.000711174
NM_001024720	chr1	150562502	150993435	-	18205	1	Hmcn1	0.349	0.276	1.426	0.29	0.377	0.262	-1.24351	0.281075
NM_001024721	chr1	173521311	173535957	-	1287	1	Ifi214	0.49	0.811	0.902	0.351	0.399	0.409	-1.01626	0.327516
NM_001024726	chr7	27860585	27880825	+	3504	1	Zfp607a	4.461	2.333	5.595	3.451	3.237	4.896	-0.185409	0.849493
NM_001024728	chr8	3567998	3584776	+	1613	1	C330021F23Rik	0.12	0.045	0.12	0.068	0.109	0.062	-0.268253	0.921558
NM_001024731	chr17	94864918	94878321	+	2484	1	Gm20939	0.651	0.228	1.921	0.943	0.749	1.037	-0.131846	0.947761
NM_001024806	chr17	78919003	78937070	-	4059	1	Cebpz	11.622	9.665	13.14	12.627	13.906	12.303	0.0859715	0.893003
NM_001024838	chr10	77290727	77418273	-	6615	1	Adarb1	1.947	2.851	1.433	1.652	1.647	1.993	-0.338851	0.676005
NM_001024841	chr3	95236920	95241109	-	1466	1	Gm128	0.033	0.089	0.099	0.019	0.12	0.039	-0.547947	0.866861
NM_001024842	chr15	102954526	102956701	+	912	1	Hoxc11	0	0	0	0	0	0	NA	1
NM_001024848	chr15	77422209	77447460	-	2220	1	Apol7b	0.233	0.052	0.145	0.068	0.007	0	-2.297	0.38404
NM_001024849	chr2	177828991	177840336	-	4388	1	Gm14325	1.925	0.793	2.579	1.532	1.693	1.35	-0.286773	0.795132
NM_001024850	chrX	38066475	38071688	+	755	1	Rhox10	0	0	0	0	0	0	NA	1
NM_001024851	chr3	96596636	96599778	+	2582	1	Ankrd34a	0.107	0.062	0.012	0	0.099	0.105	0.0362735	0.993836
NM_001024854	chr12	71123172	71136675	-	791	1	Timm9	14.403	12.664	19.771	13.139	18.235	14.956	-0.122324	0.87314
NM_001024857	chr2	120732817	120850418	-	11060	1	Ttbk2	1.04	0.813	0.876	1.052	0.747	1.018	-0.0437015	0.955729
NM_001024910	chr10	59141627	59221847	-	1809	1	2023-09-10	24.395	20.772	37.148	13.822	18.111	15.912	-0.881365	0.121286
NM_001024917	chr5	65763521	65826784	+	5709	1	N4bp2	1.31	1.379	1.452	1.187	1.298	1.621	-0.110956	0.871188
NM_001024919	chr11	31665150	31671862	-	1396	1	Bod1	1.217	4.04	1.594	3.217	2.793	3.202	0.301569	0.818666
NM_001024920	chr11	77508099	77513273	-	1357	1	Trp53i13	5.188	9.155	0.44	7.588	8.324	7.9	0.584626	0.749942
NM_001024922	chr8	70292866	70302452	-	2085	1	Ddx49	19.505	19.065	14.963	21.778	25.094	23.337	0.298356	0.560037
NM_001024926	chr11	72777232	72795839	-	2370	1	Cyb5d2	6.637	5.511	5.959	6.881	6.438	6.481	0.044515	0.943968
NM_001024927	chr11	72047528	72135889	-	6644	1	Pitpnm3	0	0	0	0.074	0.094	0.086	6.53951	0.000432925
NM_001024928	chr7	6286580	6307883	+	3664	1	Zfp667	1.493	1.385	3.067	1.17	0.972	1.278	-0.896334	0.23697
NM_001024932	chr5	137865829	137871758	-	1801	1	Pilrb2	89.182	92.052	108.76	52.081	46.752	53.173	-1.02754	0.000780986
NM_001024950	chr17	33089367	33110704	+	6376	1	Zfp563	0.741	0.973	2.44	0.756	0.979	0.869	-0.781984	0.45338
NM_001024952	chr1	160906411	160974976	+	10989	1	Rc3h1	2.219	4.365	2.149	3.558	3.393	4.143	0.23248	0.803762
NM_001025083	chrX	38104062	38110907	-	929	1	Rhox12	0	0	0	0	0	0	NA	1
NM_001025084	chrX	37213805	37222258	-	875	1	Rhox1	0	0	0	0	0	0	NA	1
NM_001025085	chr14	7323988	7332395	-	990	1	Gm5797	0	0	0	0	0	0	NA	1
NM_001025086	chrX	37831686	37841171	+	974	1	Rhox7a	0	0	0	0	0	0	NA	1
NM_001025103	chr7	141461094	141466602	+	1675	1	Cracr2b	46.443	53.677	6.103	35.332	37.721	41.594	0.0232017	0.991588
NM_001025163	chr7	6363308	6382605	+	4744	1	Zfp78	0.655	0.648	0.914	0.41	0.585	0.531	-0.633074	0.370499
NM_001025240	chr8	43624975	43627185	-	2209	1	Gm5346	0	0	0	0	0	0	NA	1
NM_001025241	chrY	21164554	21166898	+	1117.8	4	Gm20747	0	0	0	0	0	0	NA	1
NM_001025244	chr11	99936291	99937225	+	932	1	Krtap31-2	0	0	0	0	0	0	NA	1
NM_001025245	chr18	82475123	82558703	+	4814	1	Mbp	1.728	3.481	0.576	7.774	8.005	6.952	1.87038	0.0253753
NM_001025246	chr2	93187548	93201757	+	2688	1	Trp53i11	44.877	42.989	10.017	19.118	32.476	33.302	-0.287931	0.830736
NM_001025260	chrX	11311934	11312427	+	491	1	H2al1e	0	0	0	0	0	0	NA	1
NM_001025286	chr10	31950579	32889915	-	1227	1	Nkain2	0	0	0	0	0.039	0	1.81166	1
NM_001025311	chr2	32599709	32620809	+	2286	1	St6galnac6	2.556	6.697	1.03	5.768	5.734	7.062	0.735482	0.584936
NM_001025351	chr8	19239916	19242143	+	171	1	Defb46	0	0	0	0	0	0	NA	1
NM_001025353	chr8	20916490	20922071	-	852	1	Gm6040	0	0	0	0	0	0	NA	1
NM_001025364	chr7	19291069	19296164	+	1071	1	Rtn2	0.408	1.394	0.361	1.023	1.183	0.904	0.491536	0.761291
NM_001025365	chr4	147860778	147868719	-	1801	1	Miip	22.446	19.753	29.479	22.467	24.204	21.824	-0.156276	0.816827
NM_001025372	chr6	55451978	55501455	+	6143	1	Adcyap1r1	0	0	0.003	0	0.013	0	1.44072	1
NM_001025373	chr17	21962559	21994366	+	2728	1	Zfp943	6.496	2.673	8.215	5.808	5.817	5.192	-0.12444	0.913034
NM_001025376	chr9	54717153	54734549	-	1207	1	Wdr61	44.165	52.523	58.574	38.141	43.467	45.361	-0.387554	0.467123
NM_001025378	chr1	58462771	58501426	-	3013	1	Orc2	7.67	4.73	1.814	6.294	7.306	9.421	0.63631	0.55522
NM_001025379	chr14	31217873	31229511	+	3668	1	Sema3g	0.071	0	0	0.041	0.039	0.019	0.681609	0.884764
NM_001025380	chr8	40823009	40826861	+	2437	1	Adam39	0	0	0	0	0	0	NA	1
NM_001025381	chr18	31942999	31949636	-	5189	1	Gpr17	0.926	0.765	0.124	0.422	0.591	0.54	-0.296869	0.855753
NM_001025382	chr11	34314822	34422640	+	5365	1	Insyn2b	0.851	0.357	1.313	0.562	0.305	0.881	-0.626075	0.625563
NM_001025383	chrX	73137232	73143424	+	2767	2	Gm14685	0	0	0	0.015	0	0	1.62798	1
NM_001025384	chrX	73137232	73149450	+	2855	2	DXBay18	0	0	0	0.014	0	0	1.62798	1
NM_001025385	chr6	40491238	40492239	+	1000	1	Tas2r137	0	0	0	0	0	0	NA	1
NM_001025386	chr7	103716596	103717546	+	949	1	Olfr243	0	0	0	0	0	0	NA	1
NM_001025388	chr18	48045335	48048379	+	1754	1	Eno1b	0.397	0.24	0.349	0.375	0.402	0.373	0.119083	0.936255
NM_001025393	chr10	20312469	20342501	+	5293	1	Bclaf1	24.56	15.647	37.997	21.485	21.376	24.486	-0.309848	0.721004
NM_001025395	chr2	157424293	157471838	+	3853	1	Src	0.328	0.357	0.49	1.112	0.854	1.005	1.24171	0.0192696
NM_001025431	chr2	138256584	138287422	+	4631	1	Btbd3	4.7	3.068	4.153	3.797	3.731	4.107	-0.0955385	0.888989
NM_001025432	chr16	4084048	4213404	-	7474	1	Crebbp	7.472	3.307	8.398	5.403	4.768	5.64	-0.357959	0.682365
NM_001025435	chr11	46571513	46589232	+	2035	1	BC053393	0	0	0	0	0	0	NA	1
NM_001025444	chr4	40682078	40703194	-	5544	1	Aptx	4.784	4.414	5.95	3.502	3.678	4.085	-0.523148	0.253578
NM_001025562	chr5	110773667	110780615	-	1503	1	Pus1	8.625	10.224	5.406	15.916	14.806	15.079	0.836011	0.153679
NM_001025570	chr1	163255277	163313650	-	4093	1	Prrx1	0	0	0.004	0.003	0.063	0.07	4.19524	0.197679
NM_001025571	chr3	87846755	87855722	+	4725	1	Sh2d2a	1.199	1.074	0.809	0.759	1.063	0.687	-0.378456	0.624591
NM_001025572	chr17	65967501	66077046	-	8976	1	Ankrd12	5.643	3.364	5.315	3.997	3.55	3.781	-0.41799	0.469057
NM_001025573	chr6	34945295	34977999	-	2148	1	Slc23a4	0.218	0.034	0	0.019	0.217	0.298	1.01573	0.758627
NM_001025574	chr2	154307244	154320642	+	2029	1	Bpifb9b	0.008	0.071	0.35	0	0.032	0	-3.95653	0.218746
NM_001025575	chr1	139810292	139858699	-	1594	1	Cfhr2	2.782	3.72	4.41	1.28	1.621	1.375	-1.4495	0.00258049
NM_001025576	chr2	77009906	77170635	-	6303	1	Ccdc141	0.167	0.078	0.107	0.363	0.234	0.413	1.44257	0.0477211
NM_001025577	chr8	115703253	115706894	-	3639	1	Maf	59.2	35.503	72.356	23.085	25.797	29.512	-1.17981	0.00955111
NM_001025587	chr8	70131327	70133751	+	1184	1	Nr2c2ap	40.663	31.467	47.497	35.077	36.682	35.722	-0.241735	0.682329
NM_001025589	chr8	70130806	70139197	-	3641	1	Rfxank	17.863	14.107	20.135	13.618	15.568	15.385	-0.315804	0.554792
NM_001025590	chr16	94822532	94856690	-	3632	1	Kcnj6	0	0	0	0	0	0	NA	1
NM_001025594	chr2	33450288	33468532	-	4992	1	Zbtb43	4.055	3.613	6.359	4.553	4.278	4.289	-0.195882	0.804007
NM_001025602	chr1	40439629	40465414	+	5286	1	Il1rl1	0.144	0.137	0	0.334	0.234	0.603	1.96047	0.27765
NM_001025605	chr12	64917911	64924591	+	1456	1	Gm527	0.022	0.09	0.122	0.028	0.022	0.059	-1.23013	0.696602
NM_001025606	chr13	98686238	98694831	-	1149	1	Tmem171	0	0.24	0.533	1.061	1.69	1.066	2.1625	0.205394
NM_001025607	chrX	26028198	26051041	-	829	1	Gm5168	0	0	0	0	0	0	NA	1
NM_001025612	chr9	66065176	66069731	-	2546	1	Snx22	76.822	60.92	64.878	60.559	63.553	62.915	-0.20016	0.650956
NM_001025614	chr3	96104527	96161129	+	8029	1	Otud7b	4.225	4.077	3.08	3.958	4.616	4.002	0.0575129	0.935571
NM_001025779	chr11	98907801	98923942	+	4606	1	Cdc6	2.712	2.124	5.457	3.342	3.361	3.712	-0.0799932	0.947092
NM_001025947	chr16	16312228	16359031	-	4005	1	Dnm1l	15.1	11.485	24.971	15.194	13.753	19.344	-0.19326	0.832223
NM_001026212	chr3	95624980	95630493	+	2271	1	Ensa	82.611	55.306	91.938	58.233	62.382	55.207	-0.469683	0.399305
NM_001029838	chr9	36890979	37147322	-	3535	1	Pknox2	0	0.238	0.461	0.17	0.014	0.254	-0.806903	0.80401
NM_001029841	chr15	66780819	66831829	-	2856	1	Sla	47.762	49.054	81.901	92.208	82.878	86.263	0.45343	0.505508
NM_001029855	chr14	55587440	55591101	-	784	1	Psme2	409.881	277.622	542.809	214.303	253.248	289.131	-0.78812	0.14234
NM_001029856	chr11	80089400	80135791	+	7247	1	Atad5	1.454	1.138	1.784	1.415	1.8	2.473	0.280194	0.717266
NM_001029867	chr5	87065927	87092555	-	1880	1	Ugt2b36	4.562	4.048	3.568	2.112	2.774	2.673	-0.77567	0.0694213
NM_001029872	chr7	128173946	128205503	+	3931	1	Itgad	0.103	0.055	0.201	0.153	0.057	0.025	-0.696935	0.74393
NM_001029873	chr8	71626712	71671757	-	7916	1	Unc13a	0.323	0.573	0.061	0.675	0.665	0.745	1.01532	0.464001
NM_001029877	chr7	18925888	18965319	+	8366	1	Nova2	1.128	0.572	0.765	0.3	0.359	0.458	-1.2166	0.01669
NM_001029878	chr1	38793669	38836687	-	6870	1	Lonrf2	0	0	0	0	0.009	0	1.81166	1
NM_001029889	chr16	44173397	44227466	+	12597	1	Usf3	1.142	0.601	1.38	0.819	1.005	0.932	-0.261861	0.765813
NM_001029890	chr3	88531946	88541394	+	6221	1	Mex3a	0.065	0.077	0.008	0.176	0.052	0.108	1.01918	0.597541
NM_001029893	chr7	18474582	18484149	-	2051	1	Psg26	0	0	0	0	0	0	NA	1
NM_001029912	chr4	116877402	116989105	+	5381	1	Zswim5	0.123	0.005	0	0	0	0	-5.45073	0.269156
NM_001029930	chr14	4023941	4041368	+	1807	1	Gm5796	0	0	0	0	0	0	NA	1
NM_001029933	chr7	24175022	24183170	+	3105	1	Zfp114	0.052	0.042	0	0.053	0.103	0.009	0.680875	0.854365
NM_001029934	chr11	84984488	85139955	-	6888	1	Usp32	2.977	1.715	4.11	2.588	2.425	2.798	-0.26008	0.768172
NM_001029935	chr13	23782541	23791528	+	1472	1	Trim38	0	0	0	0	0.054	0	2.40249	1
NM_001029937	chr11	4064853	4078990	+	3914	1	Sec14l3	0	0	0	0	0	0	NA	1
NM_001029938	chr11	75510094	75513166	+	1477	1	Rilp	4.218	10.375	0.764	7.064	6.55	7.836	0.366462	0.83948
NM_001029982	chr7	128744870	128784835	+	4556	1	Sec23ip	16.201	10.484	10.914	14.468	13.29	15.02	0.108452	0.862265
NM_001029983	chr2	25332743	25352213	+	3727	1	Man1b1	13.474	7.176	4.88	8.171	8.498	8.652	-0.076132	0.945031
NM_001029984	chr1	170907273	170912941	-	1277	1	Fcrlb	0.482	2.35	0.051	2.134	2.752	2.798	1.279	0.526521
NM_001029985	chr6	29482036	29507952	-	4848	1	Kcp	2.377	2.147	0.346	2.799	2.121	1.92	0.422381	0.776013
NM_001029987	chr6	48974946	48978745	+	2479	1	Doxl2	0	0	0	0	0	0	NA	1
NM_001029988	chr11	55250610	55312257	-	14398	1	Fat2	0	0	0	0	0	0	NA	1
NM_001029990	chr14	51884842	51891868	+	1607	1	Mettl17	15.045	9.842	12.2	12.73	12.001	13.368	-0.0417273	0.953308
NM_001029994	chr8	122376616	122417360	+	3712	1	Zc3h18	15.734	9.213	3.553	12.059	13.373	13.473	0.391141	0.728863
NM_001030014	chr15	83546797	83555711	-	1887	1	Mcat	0.695	7.175	0.291	3.606	4.056	5.847	0.574108	1
NM_001030274	chr4	123712710	123718186	-	504	1	Ndufs5	54.425	52.465	74.248	49.529	56.505	54.091	-0.272785	0.657771
NM_001030290	chr9	20818494	20828057	+	3346	1	Rdh8	0	0	0	0	0	0	NA	1
NM_001030292	chr2	163853750	163858874	+	1029	1	Kcnk15	0	0	0	0.013	0	0	0.780028	1
NM_001030293	chrX_GL456233_random	101352	106392	-	4342	1	Spry3	0	0	0	0.038	0.078	0.007	4.91585	0.184296
NM_001030296	chr13	55464267	55473155	+	1355	1	Prr7	0.012	0.032	0	0.01	0.047	0.011	0.293243	1
NM_001030297	chr5	86231481	86289308	-	1603	1	Tmprss11c	0	0	0	0	0	0	NA	1
NM_001030305	chr3	10179851	10183885	-	1358	1	Pmp2	0	0	0	0	0	0	NA	1
NM_001030307	chrX	75095854	75109776	+	2786	1	Dkc1	13.128	9.725	16.696	11.648	12.635	15.191	-0.0964654	0.900901
NM_001031621	chr17	24264258	24351059	-	5315	1	Abca17	0.024	0.03	0.012	0	0.003	0.011	-2.17337	0.520216
NM_001031622	chr5_JH584299_random	829045	840894	+	2031	7	Gm16367	0	0	0	0	0	0	NA	1
NM_001031664	chrX	6168696	6172991	-	1747	1	Nudt10	0	0	0	0	0	0	NA	1
NM_001031667	chr7	25228259	25237851	-	2246	1	Gsk3a	3.761	4.731	3.955	3.628	3.315	5.026	-0.161301	0.831293
NM_001031772	chr10	45376619	45470201	-	5396	1	Lin28b	0	0	0	0.063	0.039	0	5.01857	0.29962
NM_001031808	chr2	24972470	24975098	-	2419	1	Mrpl41	12.55	11.614	13.73	9.946	10.698	11.399	-0.334187	0.463255
NM_001031811	chr17	52602709	52979194	+	4269	1	Kcnh8	0	0	0	0	0.004	0	0.780028	1
NM_001031814	chr7	118131312	118243637	-	15488	1	Smg1	2.777	2.269	2.648	2.209	1.969	2.186	-0.360591	0.393203
NM_001032298	chr3	88377736	88378701	-	467	1	Bglap2	0.069	0	0	0	0	0	-1.14353	1
NM_001032378	chr11	106654213	106715281	-	3237	1	Pecam1	191.657	54.642	203.834	62.56	76.613	74.188	-1.15079	0.140595
NM_001032414	chr3	87749097	87768953	-	4272	1	Pear1	26.218	15.627	5.589	18.479	20.055	19.561	0.231165	0.851436
NM_001033039	chr1	171358449	171360798	-	1549	1	Klhdc9	4.304	4.764	3.768	3.112	4.019	4.568	-0.232871	0.738909
NM_001033040	chr7	127582383	127588595	-	2525	1	Ccdc189	6.781	6.706	5.977	5.266	5.998	5.272	-0.32382	0.514606
NM_001033041	chr1	127729413	127767564	+	2291	1	Acmsd	0.53	0.513	0.31	0.532	0.189	0.056	-0.836847	0.640196
NM_001033042	chr13	74359582	74364000	-	2742	1	Lrrc14b	0.992	0.74	1.423	1.019	1.129	1.038	-0.0721807	0.947761
NM_001033043	chr14	56402697	56525031	+	5109	1	Rnf17	0.9	0.675	2.02	0.75	0.81	0.956	-0.613865	0.553599
NM_001033122	chr6	129267324	129275369	-	1614	1	Cd69	3.058	4.248	3.566	1.586	2.088	2.443	-0.937015	0.0791178
NM_001033123	chr2	175792312	175801038	+	423	3	Gm14288	0	0	0.038	0	0.038	0	-0.181745	1
NM_001033124	chr3	87778244	87795162	-	2569	1	Ntrk1	0	0	0	0	0	0.006	0.780028	1
NM_001033128	chr19	4886882	4906627	-	5578	1	Bbs1	1.514	0.192	0.243	0.255	0.236	0.48	-1.04054	0.514354
NM_001033135	chr1	39551296	39577347	-	2425	1	Rnf149	7.414	8.734	14.68	12.648	12.948	14.342	0.268908	0.749346
NM_001033136	chr2	119136998	119157034	-	2237	1	Rmdn3	35.853	23.608	18.069	22.654	22.693	24.959	-0.216144	0.762356
NM_001033140	chr7	30321409	30322375	-	964	1	Sdhaf1	1.242	17.068	0.736	7.685	7.906	10.692	0.310326	1
NM_001033145	chr9	94517864	94538081	-	3945	1	Dipk2a	2.539	1.823	3.878	2.263	1.48	1.963	-0.621139	0.431114
NM_001033148	chr8	45953606	45975252	-	2731	1	1700029J07Rik	0.255	0.249	0.124	0.321	0.511	0.167	0.560577	0.713487
NM_001033149	chr12	81631249	81667557	+	4773	1	Ttc9	0	0.024	0.057	0.02	0.148	0.069	1.37862	0.629687
NM_001033155	chr3	137867675	137908931	+	1841	1	Dnajb14	4.861	15.024	2.233	18.245	12.715	17.221	1.00188	0.434569
NM_001033156	chr12	59200655	59219483	-	3440	1	Fbxo33	2.338	1.715	4.448	2.229	2.155	2.64	-0.375273	0.700991
NM_001033157	chr12	18514510	18535254	+	2464	1	5730507C01Rik	0.144	0.112	0.164	0.1	0.039	0.404	0.212893	0.935571
NM_001033158	chr9	65398488	65412707	+	2422	1	Rasl12	0	0.066	0.013	0.198	0.232	0	2.2458	0.55367
NM_001033159	chr16	3861544	3872374	-	5625	1	Zfp597	3.254	1.923	1.763	3.557	3.457	3.141	0.479665	0.451287
NM_001033161	chr8	105258575	105264594	-	1378	1	Tradd	15.408	48.509	1.252	45.67	44.686	46.034	0.944767	0.622463
NM_001033162	chr1	153425209	153452574	+	2033	1	Shcbp1l	0.064	0.221	0.214	0.182	0.3	0.567	0.908666	0.598096
NM_001033164	chr16	18836580	18840113	+	1227	1	2510002D24Rik	6.937	11.236	1.288	10.758	10.212	10.674	0.602912	0.682098
NM_001033165	chr4	59003193	59023398	+	1821	1	Dnajc25	0.755	1.234	0.823	1.105	0.846	1.188	0.0426769	0.973356
NM_001033166	chr2	84669215	84670708	-	679	1	Selenoh	51.981	49.981	20.658	54.45	63.681	56.587	0.428741	0.626568
NM_001033167	chr13	34179158	34345182	-	6238	1	Slc22a23	0.916	1.915	3.06	1.666	1.433	2.145	-0.288228	0.806521
NM_001033168	chr18	35726989	35730869	+	2500	1	1700066B19Rik	0.065	0.238	0.29	0.367	0.648	0.399	1.11641	0.427339
NM_001033170	chr7	45721220	45729492	+	2893	1	Fam83e	0	0	0.033	2.636	4.326	4.01	8.30476	2.42e-16
NM_001033171	chr6	38626660	38637239	-	2275	1	Klrg2	0.028	0.523	0.007	0.349	0.078	0.576	0.667179	0.830318
NM_001033172	chr19	59902884	59943364	-	5286	1	Rab11fip2	0.401	0.675	0.674	0.492	0.549	0.676	-0.139315	0.891714
NM_001033173	chr7	121642021	121707442	-	10369	1	Usp31	0.907	0.418	0.992	0.543	0.534	0.752	-0.424823	0.63327
NM_001033174	chr19	11965844	11994114	+	4571	1	Osbp	3.158	2.747	6.204	3.391	3.268	3.566	-0.3419	0.708411
NM_001033175	chr9	62838785	62852006	+	2133	1	Cln6	10.356	21.076	10.265	22.616	18.203	22.545	0.492525	0.567963
NM_001033176	chr7	45282873	45288993	+	1724	1	Slc6a21	0	0	0	0	0.009	0	0.780028	1
NM_001033177	chr15	101884351	101892920	-	2301	1	Krt76	0	0.013	0	0	0	0.019	0.628751	1
NM_001033178	chr17	6270470	6308314	+	4386	1	Tmem181a	7.948	4.842	2.511	8.86	7.009	7.709	0.558996	0.531462
NM_001033181	chr9	13242790	13245741	-	2949	1	Jrkl	3.551	2.61	2.252	3.97	3.689	3.432	0.321255	0.60436
NM_001033184	chr9	92309377	92357876	+	1043	1	1700057G04Rik	0	0	0	0	0	0	NA	1
NM_001033185	chr1	169928939	169934653	+	1434	1	Ccdc190	0	0	0	0	0	0	NA	1
NM_001033191	chr5	97382209	97392330	-	3360	1	Naa11	0	0	0	0	0	0	NA	1
NM_001033192	chr13	46669522	46675773	+	1374	1	Fam8a1	0.436	0.422	0.235	0.419	0.572	0.684	0.516257	0.697371
NM_001033194	chr1	54395877	54439026	-	4744	1	Gtf3c3	5.891	4.391	7.824	5.952	6.23	6.167	-0.0706611	0.932972
NM_001033196	chr2	167035797	167063015	-	7198	1	Znfx1	40.096	20.442	25.239	21.158	19.521	29.467	-0.367417	0.603612
NM_001033197	chr2	130100394	130103375	+	2979	1	AU015228	0	0	0.005	0	0	0	-1.14353	1
NM_001033199	chr3	144910921	144932529	-	2981	1	Clca4b	0	0	0	0	0.274	0	5.52901	0.38873
NM_001033201	chr4	46138511	46172402	+	3086	1	Ncbp1	9.093	11.66	4.608	14.789	14.219	17.594	0.781226	0.273278
NM_001033202	chr5	114100333	114122924	+	2775	1	Usp30	0.962	1.395	0.749	2.003	1.266	2.488	0.778655	0.332448
NM_001033204	chr6	113415319	113419340	-	1258	1	Rpusd3	5.519	4.183	1.679	4.582	4.885	3.067	0.0726961	0.958561
NM_001033205	chr7	24583838	24587641	-	2735	1	Zfp575	0.006	0.016	0	0.05	0.094	0.016	2.21098	0.505508
NM_001033206	chr7	139248482	139267253	+	2330	1	Pwwp2b	6.334	11.685	2.228	10.655	8.559	7.197	0.27218	0.843965
NM_001033207	chr8	94472763	94527272	+	6894	1	Nlrc5	12.678	2.015	12.166	3.188	2.842	4.729	-1.39143	0.165348
NM_001033208	chr9	71504347	71592360	-	2268	1	Myzap	20.179	13.225	10.734	11.127	11.481	10.671	-0.479649	0.423946
NM_001033209	chr9	119357381	119393797	+	3839	1	Xylb	2.816	2.364	0.861	3.535	3.139	3.241	0.639634	0.492975
NM_001033210	chr9	95752642	95845279	-	3679	1	Pls1	0	0.268	0.127	10.574	10.192	11.814	6.19996	1.49e-10
NM_001033211	chrX	6081218	6083420	-	1836	1	AU022751	0	0	0	0	0	0	NA	1
NM_001033212	chr11	103649509	103650580	+	1069	1	Rprml	0	0	0	0	0	0	NA	1
NM_001033213	chr12	100300770	100520822	-	3420	1	Ttc7b	4.282	2.522	2.862	3.423	3.88	3.384	0.0712464	0.928478
NM_001033214	chr14	24293364	24309959	+	1483	1	E330034G19Rik	0	0	0	0	0	0	NA	1
NM_001033215	chr14	79212355	79247367	-	2746	1	Zfp957	0	0	0	0	0	0	NA	1
NM_001033217	chr15	93499111	93595902	-	4089	1	Prickle1	7.27	9.239	6.837	3.885	2.448	4.808	-1.16462	0.0183011
NM_001033220	chr16	5211819	5222299	-	1362	1	AU021092	5.347	17.701	9.257	7.279	13.523	7.452	-0.311558	0.807783
NM_001033222	chr19	59296084	59345780	-	7069	1	Pdzd8	2.74	3.905	3.417	3.917	4.626	5.504	0.373655	0.560298
NM_001033223	chr10	107271831	107425143	+	5838	1	Lin7a	0.025	0.149	0.66	0	0.099	0	-3.20088	0.264559
NM_001033225	chr4	33245423	33248787	-	1921	1	Pnrc1	8.744	25.175	12.497	16.701	11.918	20.379	-0.0469837	0.973556
NM_001033227	chr11	61672782	61720799	-	2243	1	Slc5a10	0.029	0.252	0.043	0.275	0.286	0.159	1.01139	0.646006
NM_001033228	chr13	114958081	115101964	-	5951	1	Itga1	34.996	11.79	25.191	14.243	19.023	19.219	-0.523721	0.542635
NM_001033229	chr15	74834892	74841643	-	2387	1	Cyp11b1	0	0	0	0	0.007	0	0.780028	1
NM_001033231	chr11	120542888	120549727	-	1198	1	Mcrip1	69.501	120.827	16.257	86.102	83.114	82.041	0.182428	0.908556
NM_001033233	chr5	86410410	86468990	-	2646	1	Tmprss11a	0	0	0.006	0	0	0	-1.14353	1
NM_001033234	chrX	37208502	37211041	-	1657	1	Gm9	0	0	0	0	0	0	NA	1
NM_001033236	chr12	69577628	69583028	-	1019	1	Vcpkmt	0.476	0.697	0.285	1.035	1.134	1.383	1.17418	0.23697
NM_001033237	chr16	20141063	20232573	+	5965	1	Yeats2	4.959	2.314	1.835	3.756	4.191	3.439	0.266189	0.783427
NM_001033238	chr16	52031549	52208046	+	6302	1	Cblb	6.068	2.093	4.229	4.291	4.259	4.36	-0.00506644	0.996936
NM_001033239	chr16	36119946	36131189	-	2726	1	Csta1	0	0	0	0	0	0	NA	1
NM_001033241	chrX	127039972	127063986	+	4065	1	Gm382	0	0	0	0	0	0	NA	1
NM_001033242	chr14	103070216	103077630	+	2441	1	Cln5	6.331	26.066	4.419	28.272	27.132	32.432	1.12359	0.357192
NM_001033244	chr6	113531682	113596285	+	4734	1	Fancd2	0.544	1.041	3.593	2.71	2.24	3.356	0.549297	0.713487
NM_001033246	chr8	45934619	45945605	+	4107	1	Ccdc110	0	0	0	0.01	0	0	1.62798	1
NM_001033247	chr16	44394799	44482428	+	6546	1	Cfap44	0	0	0	0	0	0	NA	1
NM_001033248	chr12	111484609	111485823	-	1212	1	Gm266	0	0	0	0	0	0	NA	1
NM_001033249	chr7	6315665	6330434	-	2758	1	Zfp583	1.713	1.493	0.871	1.216	0.855	1.254	-0.372678	0.673519
NM_001033252	chrX	107945735	107948436	-	1657	1	Gm732	0	0	0	0	0	0	NA	1
NM_001033255	chr4	34743788	34756259	-	1296	1	Gm136	0	0	0	0	0	0	NA	1
NM_001033256	chr2	122630625	122632704	+	1318	1	Spata5l1	0.479	3.014	0.147	2.597	1.692	3.543	0.956678	0.63327
NM_001033258	chr10	18588011	18743758	-	8180	1	Arfgef3	0	0.004	0	0.015	0.016	0.024	3.69752	0.257541
NM_001033259	chr10	59446984	59616692	-	2862	1	Mcu	3.585	11.174	3.893	11.483	12.103	17.24	1.00133	0.287551
NM_001033260	chr10	62659044	62726094	-	3469	1	Stox1	1.936	1.191	4.485	0.793	1.351	1.112	-1.32236	0.132459
NM_001033261	chr10	115384959	115432771	+	6919	1	Zfc3h1	4.535	6.646	2.684	8.104	6.959	9.012	0.694836	0.358775
NM_001033262	chr10	127056050	127060184	-	1992	1	2023-03-09	0.073	0.116	0.024	0.041	0.048	0.079	-0.502182	0.855564
NM_001033266	chr11	89073841	89093064	+	575	1	Gm525	0.141	0.076	0	0.024	0.028	0.05	-0.88255	1
NM_001033267	chr11	116441325	116454347	-	2146	1	Qrich2	0.287	0.534	0.353	0.542	0.329	0.391	-0.00015489	0.999986
NM_001033268	chr13	48879216	48968060	-	5131	1	Fam120a	13.874	8.575	17.075	13.832	14.162	15.801	0.0607738	0.947489
NM_001033273	chr15	84943936	84987971	-	6804	1	5031439G07Rik	9.878	8.621	10.303	12.26	10.769	12.93	0.229336	0.637005
NM_001033274	chr15	88687035	88734219	-	5122	1	Brd1	5.321	2.624	4.423	4.9	4.489	4.302	0.0748947	0.932954
NM_001033276	chr15	98831669	98871205	-	19770	1	Kmt2d	6.116	2.091	4.539	3.631	2.933	3.826	-0.362339	0.692531
NM_001033277	chr15	102116528	102136215	-	2424	1	Spryd3	28.067	26.141	36.636	28.516	29.229	29.47	-0.152551	0.806436
NM_001033280	chr18	43777196	43792878	-	742	1	Gm94	0	0	0	0	0	0	NA	1
NM_001033281	chr18	53464546	53575857	+	2592	1	Prdm6	0	0	0	0.005	0	0	0.780028	1
NM_001033283	chr19	11697055	11711858	+	799	1	Oosp3	0	0	0	0	0	0	NA	1
NM_001033284	chr1	157458568	157489062	+	1620	1	Cryzl2	11.388	16.376	13.247	10.422	11.37	13.884	-0.307829	0.640457
NM_001033285	chr1	179961089	180165602	+	8617	1	Cdc42bpa	1.439	0.811	1.729	0.741	1.123	0.738	-0.668141	0.381434
NM_001033286	chr1	185454848	185468761	+	5829	1	Slc30a10	0.003	0.005	0.1	0.005	0	0	-4.46723	0.221896
NM_001033288	chr1	15853862	15892722	-	2741	1	Sbspon	0.071	0.011	0	0.045	0.07	0	0.568744	0.912939
NM_001033289	chr1	40681712	40768885	+	3479	1	Slc9a2	0	0.054	0	4.156	4.999	4.309	7.6695	1.86e-20
NM_001033290	chr1	85939537	85961055	-	2546	1	Gpr55	1.322	0.592	1.298	1.597	1.827	0.861	0.350248	0.76114
NM_001033292	chr1	91322075	91348303	+	5431	1	Espnl	0	0	0	0	0	0	NA	1
NM_001033293	chr2	25361490	25365663	-	1718	1	Uap1l1	14.318	88.23	5.678	91.348	70.798	116.39	1.22063	0.460688
NM_001033294	chr2	28840406	28905575	+	3306	1	Ddx31	6.256	6.595	5.326	7.807	6.367	8.074	0.188433	0.743516
NM_001033296	chr2	140229858	140389710	-	2197	1	Sel1l2	0	0	0	0	0	0	NA	1
NM_001033297	chr2	144594065	144595366	+	456	1	Smim26	14.976	11.795	19.199	9.759	12.702	12.737	-0.477555	0.475263
NM_001033298	chr2	146855880	146970096	+	2150	1	Kiz	6.157	7.316	1.702	9.407	8.783	8.528	0.729257	0.495018
NM_001033300	chr3	63976143	64019078	+	4549	1	Gmps	18.133	11.81	23.268	15.821	16.411	18.176	-0.167073	0.832115
NM_001033301	chr3	84442196	84480439	-	5916	1	Fhdc1	1.696	0.527	0.332	0.474	0.279	0.852	-0.724295	0.609983
NM_001033302	chr3	95878505	95882228	-	1387	1	Ciart	2.812	8.048	1.395	1.283	0.787	1.057	-2.0831	0.028083
NM_001033303	chr3	103074014	103099720	+	2324	1	Ampd1	0	0.081	0	0	0	0	-3.81467	1
NM_001033305	chr4	40270591	40279421	-	653	1	Ndufb6	81.807	84.095	75.775	73.351	89.68	80.946	-0.0785806	0.894062
NM_001033306	chr4	45423276	45530828	-	2736	1	Shb	0.728	0.434	0.507	0.48	0.498	0.479	-0.269937	0.780716
NM_001033308	chr4	132782357	132796364	-	2534	1	Themis2	173.435	120.924	229.041	129.895	106.725	139.264	-0.568439	0.354011
NM_001033311	chr5	117319266	117355006	+	4042	1	Vsig10	4.52	2.704	1.931	2.788	2.973	3.068	-0.121278	0.895084
NM_001033312	chr5	142871789	142895238	-	2824	1	Fbxl18	5.851	4.872	0.685	6.919	6.988	6.271	0.752887	0.589608
NM_001033313	chr5	145128770	145140025	-	2131	1	Pdap1	14.459	10.286	12.764	13.815	15.615	16.006	0.191944	0.721067
NM_001033314	chr7	18890884	18910404	-	1994	1	Ccdc61	4.074	11.458	0.728	10.136	10.79	8.196	0.728868	0.669431
NM_001033315	chr7	27523261	27531174	+	2408	1	Hipk4	0	0.012	0	0	0	0.006	-0.181745	1
NM_001033316	chr7	30854330	30856178	-	1621	1	Ffar3	0	0	0	0	0	0	NA	1
NM_001033317	chr7	105404568	105408738	+	2472	1	Cnga4	0	0	0	0	0	0	NA	1
NM_001033318	chr7	121922839	121981693	-	2865	1	Cog7	16.799	13.804	8.543	18.554	16.856	18.847	0.390755	0.561873
NM_001033319	chr7	144476755	144553729	-	5152	1	Ppfia1	2.657	1.975	2.569	2.352	2.395	2.73	-0.0351599	0.96023
NM_001033321	chr8	111912007	111933813	-	2911	1	Tmem231	0.25	0.453	0.05	0.564	0.303	0.465	0.700633	0.682474
NM_001033322	chr9	3532349	3905787	+	13713	1	Gucy1a2	0.035	0.013	0.086	0.002	0.013	0.046	-1.25539	0.606784
NM_001033325	chr9	36635754	36638602	-	613	1	Pate14	0	0	0	0	0	0	NA	1
NM_001033326	chr4_GL456216_random	16158	36213	+	1917	1	Dhrsx	1.866	20.032	0.362	14.572	12.211	19.055	0.888211	0.698137
NM_001033328	chrX	70459753	70477180	-	2421	1	Tmem185a	22.68	17.682	14.172	16.51	15.951	17.588	-0.20407	0.730645
NM_001033329	chrX	95048935	95166539	-	5061	1	Arhgef9	0.051	0.083	0.248	0.306	0.127	0.11	0.390915	0.839597
NM_001033330	chrX	167471306	168577231	-	8588	1	Frmpd4	0	0	0	0	0	0	NA	1
NM_001033332	chr10	100448184	100487347	-	2773	1	Tmtc3	8.725	4.046	8.245	6.454	5.89	5.118	-0.301653	0.721277
NM_001033333	chr10	116776545	116896879	-	3087	1	Myrfl	0	0	0	0.004	0.177	0.051	5.34352	0.111745
NM_001033334	chr12	84677278	84698807	-	2493	1	Syndig1l	0	0.058	0	0	0	0	-3.3298	1
NM_001033337	chr15	85832304	85858822	+	3735	1	Ttc38	4.177	6.012	9.384	5.939	6.577	6.872	-0.122317	0.902455
NM_001033338	chr16	17208135	17213982	+	5845	1	Rimbp3	0	0	0	0	0	0	NA	1
NM_001033339	chr17	23629176	23645269	-	3643	1	Mmp25	0.924	0.72	0.443	2.052	2.669	2.067	1.62212	0.00068733
NM_001033340	chr17	67630965	67632723	-	1756	1	Lrrc30	0	0	0	0	0	0	NA	1
NM_001033341	chr18	84207702	84589504	-	7897	1	Zfp407	2.865	1.391	2.454	2.504	2.007	3.238	0.126828	0.890737
NM_001033342	chr19	6306457	6325652	+	5955	1	Cdc42bpg	0.332	0.148	0.184	0.628	0.647	0.471	1.33106	0.0342417
NM_001033343	chr19	44516957	44545848	-	3895	1	Sec31b	0.627	0.469	1.747	0.633	0.358	0.471	-1.04918	0.35388
NM_001033345	chr1	74362108	74369321	+	2089	1	Catip	0.992	1.055	0.494	0.937	0.868	0.572	-0.167776	0.894459
NM_001033346	chr2	85188070	85198750	-	5907	1	Lrrc55	0	0	0	0	0.043	0.055	5.0053	0.300189
NM_001033347	chr2	104143075	104410334	-	10099	1	D430041D05Rik	0	0	0	0.001	0	0	0.780028	1
NM_001033348	chr2	146241299	146512004	-	9567	1	Ralgapa2	6.952	6.366	4.156	4.191	4.719	5.757	-0.342289	0.595095
NM_001033349	chr3	57667422	57692537	-	1753	1	Ankub1	0	0	0.046	0	0.046	0	-0.116572	1
NM_001033350	chr3	136053364	136326066	-	3248	1	Bank1	58.355	49.98	85.082	38.339	39.083	41.928	-0.791278	0.0933603
NM_001033351	chr4	49661611	49845769	-	7640	1	Grin3a	0	0	0	0.002	0	0	0.780028	1
NM_001033352	chr4	152008891	152017677	+	3889	1	Klhl21	0.932	1.424	0.502	1.264	1.155	1.391	0.312258	0.769886
NM_001033356	chr7	45684022	45694556	+	1960	1	Ntn5	0.058	0.007	0.008	0.224	0.27	0.189	2.83908	0.0606571
NM_001033359	chr9	9660891	10904726	-	3583	1	Cntn5	0	0	0	0	0	0	NA	1
NM_001033360	chrX	57496668	57503757	-	5406	1	Gpr101	0	0	0	0	0	0	NA	1
NM_001033361	chrX	97072596	97082104	+	5372	1	Pgr15l	0	0	0	0	0	0	NA	1
NM_001033362	chrX	101261373	101263992	-	743	1	Gm614	0.523	0.078	0.087	0.129	0	0	-2.19494	0.593557
NM_001033364	chr13	54701463	54736662	+	4093	1	Cdhr2	0	0	0	3.275	5.747	5.739	11.6827	2.14e-18
NM_001033365	chr15	73786936	73839671	-	2229	1	Mroh5	0	0	0	0	0	0	NA	1
NM_001033366	chr17	35635755	35643695	-	2603	1	Mucl3	0	0	0	16.06	11.754	42.008	13.2547	3e-21
NM_001033367	chr17	74426295	74459108	-	3827	1	Nlrc4	7.079	3.53	6.892	5.074	5.475	4.311	-0.309095	0.699008
NM_001033371	chr8	105427640	105464086	+	2069	1	Lrrc36	0.047	0.119	0.125	0.007	0.031	0.179	-0.380237	0.899833
NM_001033372	chrX	56543874	56549606	-	1033	1	Gm648	0	0	0	0	0	0	NA	1
NM_001033374	chr4	141432672	141436105	-	901	1	Srarp	0.018	0	0	0	0	0	-1.14353	1
NM_001033375	chr10	83543941	83596473	+	5823	1	Washc4	28.261	17.086	21.037	22.18	19.838	25.433	-0.0567894	0.938046
NM_001033379	chr6	119175253	119221614	+	3300	1	Dcp1b	4.056	3.774	2.585	1.992	2.776	2.813	-0.549222	0.360752
NM_001033380	chr7	118485112	118491975	-	6861	1	Itpripl2	5.472	5.335	6.223	12.041	10.1	13.844	0.98284	0.00261786
NM_001033383	chr7	5020376	5033223	+	3953	1	Zfp865	0.454	0.627	0.269	0.738	0.775	0.94	0.757114	0.3721
NM_001033385	chr10	56014294	56228689	-	7204	1	Tbc1d32	1.945	1.31	2.574	1.561	1.503	1.788	-0.353407	0.633895
NM_001033391	chr10	6911543	7023185	-	1164	1	Ipcef1	0.473	0.548	0.194	1.165	1.516	0.881	1.1001	0.0135716
NM_001033393	chr11	115187487	115247025	+	4554	1	Tmem104	30.134	24.725	17.695	25.606	24.383	31.157	0.0763952	0.917534
NM_001033394	chr4	155781591	155785874	-	3467	1	Tmem88b	0.033	0	0	0	0	0.041	0.0940044	1
NM_001033397	chr11	99328484	99337965	-	2590	1	Krt26	0	0	0	0	0	0	NA	1
NM_001033399	chr13	43195519	43304172	-	6650	1	Gfod1	0.625	0.528	0.807	0.36	0.422	0.507	-0.69584	0.260652
NM_001033400	chr13	50467307	50475355	+	2539	1	Nutm2	0	0	0	0	0	0	NA	1
NM_001033404	chr16	58613686	58616978	-	696	1	Gm813	0	0	0	0	0	0	NA	1
NM_001033407	chr19	26885925	26888647	+	612	1	Gm815	0	0	0	0	0	0	NA	1
NM_001033408	chr1	91145103	91170795	+	3833	1	Rbm44	0.08	0.083	0.219	0.029	0.205	0.208	0.0888429	0.973356
NM_001033409	chr1	134986353	135105276	-	3603	1	Lgr6	0.004	0	0	0.019	0	0.028	2.44796	1
NM_001033410	chr2	25234476	25236787	-	2017	1	Rnf224	0	0	0	0	0	0	NA	1
NM_001033411	chr2	160311401	160327494	-	1092	1	Gm826	0.4	1.447	1.137	1.053	0.852	1.134	-0.112563	0.947857
NM_001033412	chr4	45683589	45723706	+	1085	1	Gm829	0	0.241	0	0	0.192	0	-0.365526	0.967956
NM_001033415	chr5	67607883	67613987	+	3750	1	Shisa3	0	0.015	0	0	0	0	-2.01044	1
NM_001033419	chr7	19852097	19861299	-	1627	1	Ceacam16	0.269	0.134	0.059	0.766	0.424	0.385	1.67698	0.196118
NM_001033420	chr7	134670687	135173647	+	6761	1	Dock1	17.045	10.489	9.047	9.841	9.995	14.468	-0.172358	0.828554
NM_001033421	chr9	35669639	35672889	+	2209	1	Pate2	0	0	0	0	0.015	0.045	2.95563	1
NM_001033422	chrX	41794994	41911901	-	7578	1	Thoc2	15.991	8.358	21.612	12.253	12.483	13.535	-0.349867	0.687167
NM_001033423	chrX	56189827	56212881	-	941	1	Gm773	0	0	0	0	0	0	NA	1
NM_001033424	chrX	106235246	106255372	-	3636	1	Fnd3c2	0	0	0	0	0	0	NA	1
NM_001033426	chr18	41985323	41999049	-	1993	1	Grxcr2	0	0	0	0	0	0	NA	1
NM_001033427	chr1	37905923	37916493	-	2556	1	Lyg2	0	0	0	0	0	0	NA	1
NM_001033428	chr5	113226909	113239263	+	1820	1	Tmem211	0	0	0	0	0	0	NA	1
NM_001033429	chr8	64981651	64987644	-	2500	1	Trim75	0.032	0.058	0	0	0	0	-4.00167	1
NM_001033430	chr6	39136620	39206773	-	9531	1	Kdm7a	3.165	2.417	4.581	7.64	5.394	6.668	0.864561	0.118683
NM_001033431	chr7	3221510	3249740	-	4317	1	Nlrp12	0.705	0.628	0.553	3.258	2.122	1.312	1.75365	0.00213418
NM_001033432	chr10	17900466	17948067	-	3661	1	Heca	1.529	1.192	2.44	1.743	1.183	1.334	-0.365395	0.689264
NM_001033433	chr11	69803595	69805624	-	1937	1	Tmem102	0.017	0.277	0	0.467	0.845	1	2.77406	0.155431
NM_001033434	chr11	103534577	103614739	-	4560	1	Gm884	0	0	0	0	0	0	NA	1
NM_001033435	chr11	106751226	106767765	+	1550	1	Milr1	20.338	19.734	38.404	19.886	20.371	21.62	-0.442634	0.574316
NM_001033437	chr12	40176386	40199315	-	1207	1	Lsmem1	0	0.024	0.12	0	0	0	-3.68588	1
NM_001033438	chr13	50245181	50250308	-	3146	1	Gm906	0	0	0	0	0	0	NA	1
NM_001033441	chr15	90224311	90230554	+	3722	1	Alg10b	1.539	0.736	2.023	1.681	1.491	1.889	0.14982	0.891714
NM_001033442	chr17	7025543	7087597	+	775	2	Gm1604b	0.021	0.019	0.021	0.035	0.041	0.018	-0.180765	1
NM_001033443	chr17	80523550	80563834	-	2919	1	Cdkl4	0.139	0.164	0.221	0.155	0.451	0.098	0.315189	0.869795
NM_001033444	chr17	73306464	73399296	-	2589	1	Capn13	0	0	0	1.555	0.88	3.321	9.64959	1.06e-10
NM_001033445	chr18	21127342	21300139	-	4775	1	Garem1	0.139	0.216	0.088	0.238	0.312	0.349	0.909588	0.385317
NM_001033446	chr18	46921815	46934222	+	2240	1	Arl14epl	0	0	0	0	0	0.013	0.780028	1
NM_001033447	chr19	4625841	4698668	-	2246	1	Gm960	0.014	0.032	0	0.073	0.057	0.101	1.98915	0.506153
NM_001033451	chr2	91643686	91649791	-	3736	1	Zfp408	5.813	2.611	3.716	3.258	3.509	4.009	-0.24292	0.76114
NM_001033452	chr2	93855360	93869157	-	2208	1	Accsl	0	0	0	0.05	0.051	0	3.72668	1
NM_001033455	chr4	154026644	154042677	-	2070	1	Ccdc27	0	0	0	0	0	0	NA	1
NM_001033457	chr5	29434667	29452169	+	3529	1	Nom1	7.892	10.705	2.417	11.062	11.975	13.82	0.713597	0.504112
NM_001033458	chr5	33983433	33985009	+	467	1	Gm1673	3.95	14.186	0.104	3.196	3.504	3.871	-0.9261	0.697371
NM_001033460	chr5	30281393	30366695	+	2447	1	Drc1	0.106	0.059	0	0.011	0.157	0.111	0.716158	0.841232
NM_001033463	chr6	113697050	113711082	+	3099	1	Tatdn2	0.178	0.117	0.094	0.349	0.145	0.152	0.654936	0.672339
NM_001033464	chr6	127561336	127631002	+	2323	1	Cracr2a	0.606	0.412	1.208	0.861	0.96	0.766	0.242819	0.785586
NM_001033469	chr9	44434234	44440868	-	1659	1	Foxr1	0.137	0.017	0	0.008	0	0	-3.03304	1
NM_001033471	chrX	116448944	116478783	+	1591	1	Cpxcr1	0	0	0	0	0	0	NA	1
NM_001033473	chr10	79639526	79645738	-	1242	1	Odf3l2	0	0	0	0	0	0	NA	1
NM_001033474	chr10	112925428	112929026	-	3596	1	Atxn7l3b	15.526	41.979	10.801	27.028	25.757	30.574	0.168099	0.901253
NM_001033475	chr12	87166242	87200229	-	7171	1	Tmed8	0.797	0.651	1.234	1.037	0.913	1.086	0.0843027	0.93108
NM_001033477	chr2	67173834	67186212	+	1962	1	Gm1322	0.033	0	0	0	0	0.036	0.357249	1
NM_001033479	chr3	28892619	28926725	+	2102	1	Gm1527	0	0	0	0	0	0	NA	1
NM_001033481	chr19	10208271	10240748	-	5569	1	Myrf	0.064	0.047	0.13	1.365	1.417	1.207	3.94771	1.49e-13
NM_001033484	chr3	88082051	88121048	+	5636	1	Iqgap3	1.746	1.801	1.23	2.544	2.824	3.7	0.829547	0.0725166
NM_001033485	chr8	121907833	121918428	+	2256	1	BC048644	0.38	0.932	0.372	0.079	0.064	0.044	-3.1472	0.000916313
NM_001033488	chr12	4862438	4874359	-	3109	1	Mfsd2b	0.729	0.214	0.685	0.37	0.805	0.307	-0.193515	0.906501
NM_001033489	chr4	152307023	152318625	-	2460	1	Rnf207	0.079	0.035	0.052	0.033	0.026	0.046	-0.727132	0.789653
NM_001033490	chr4	155888860	155891762	-	1216	1	Pusl1	20.402	17.585	3.169	18.423	21.652	21.494	0.504999	0.709735
NM_001033492	chrX	86250256	86256219	-	2396	1	Mageb4	0	0	0	0	0	0	NA	1
NM_001033493	chr17	42708937	42742179	-	3275	1	Adgrf2	0	0	0	0.008	0	0	0.780028	1
NM_001033496	chr17	23556767	23564226	-	2666	1	Zfp213	6.671	5.65	0.617	6.451	6.957	6.824	0.572375	0.715729
NM_001033499	chr1	170232871	170251587	+	394	1	Sh2d1b2	0	0	0.041	0	0.041	0	-0.181745	1
NM_001033500	chr9	74110334	74283203	+	5196	1	Wdr72	0	0.039	0	0.187	0.358	0.227	4.14456	0.00704691
NM_001033525	chr7	29221928	29232522	-	4084	1	Kcnk6	3.681	9.208	6.013	11.477	8.439	13.675	0.707559	0.406573
NM_001033528	chr11	118259653	118290244	-	5586	1	Usp36	4.96	4.311	2.217	4.479	4.647	4.414	0.157603	0.858549
NM_001033530	chr7	41478874	41499890	-	3405	1	AW146154	1.991	2.188	3.348	2.212	2.257	1.752	-0.36949	0.640968
NM_001033532	chr18	25169020	25467321	+	5338	1	AW554918	2.104	1.651	2.009	1.103	1.007	1.147	-0.909387	0.00822191
NM_001033533	chr8	94902869	94918098	-	2293	1	Ccdc102a	0.614	2.794	0.281	3.123	1.742	2.545	0.876992	0.598931
NM_001033534	chr9	51056780	51077094	-	1776	1	Layn	11.235	6.579	4.575	3.917	5.493	4.473	-0.758046	0.284927
NM_001033535	chr9	54025606	54068411	-	2221	1	Tnfaip8l3	0	0.059	0	0.037	0.188	0	1.6378	0.766573
NM_001033536	chr9	72532240	72622949	+	7989	1	Rfx7	2.441	2.027	3.136	1.699	1.701	1.88	-0.618084	0.201623
NM_001033537	chr11	98388672	98400490	-	2414	1	Pgap3	2.407	3.891	1.489	4.118	3.044	4.836	0.514486	0.593519
NM_001033539	chr16	32179800	32186944	+	978	1	Bex6	0.43	0.697	0.709	0.7	0.443	1.063	0.146697	0.930212
NM_001033541	chrX	106583186	106710557	+	1803	1	Gm5127	0	0	0	0.144	0.151	0	4.96998	0.309956
NM_001033542	chr11	61301631	61342860	-	2358	1	Slc47a2	0	0	0	0	0.007	0	0.780028	1
NM_001033543	chr9	100457719	100486473	-	2469	1	Il20rb	1.036	0.957	1.221	1.02	1.248	1.332	0.0651409	0.944709
NM_001033547	chr1	182747126	182749180	-	2052	1	Ccdc185	0	0	0	0	0	0	NA	1
NM_001033548	chr7	4522933	4532465	-	2222	1	Dnaaf3	7.837	3.275	7.938	5.195	4.477	6.08	-0.351889	0.699056
NM_001033550	chr5	105415775	105490079	+	6724	1	Lrrc8b	1.042	1.037	0.839	1.25	1.26	1.683	0.426157	0.450379
NM_001033598	chr11	54303824	54361539	+	2538	1	Acsl6	0	0.017	0	0	0	0	-2.01044	1
NM_001033606	chr1	78657825	78707743	+	3793	1	Acsl3	0.951	2.889	0.544	5.347	5.194	7.142	1.89502	0.0299829
NM_001033621	chr18	44334074	44355728	+	2201	1	Myot	0	0	0	0	0	0	NA	1
NM_001033630	chr17	35892677	35897378	-	1232	1	2310061I04Rik	5.885	10.426	2.774	8.747	9.715	10.977	0.518719	0.637296
NM_001033632	chr7	141015812	141016892	-	537	1	Ifitm6	40.684	64.898	48.399	53.803	52.166	51.111	-0.0747157	0.929732
NM_001033633	chr15	91267691	91573261	-	6529	1	Slc2a13	0.092	0.047	0.138	0.013	0.044	0.026	-1.85905	0.185923
NM_001033634	chr4	108227755	108301090	-	10638	1	Zyg11b	2.323	2.066	2.402	2.906	2.701	3.186	0.281223	0.548609
NM_001033668	chr14	31260375	31323896	-	12792	1	Dnah1	0	0.001	0	0.021	0.001	0	3.14037	0.590278
NM_001033669	chr11	62847123	62877462	+	3252	1	Fbxw10	0.184	0.312	0.808	0.316	0.36	0.543	-0.218648	0.895796
NM_001033759	chr19	21778340	21858360	+	6594	1	Cemip2	49.16	35.686	29.881	31.955	38.519	43.632	-0.0898568	0.898002
NM_001033764	chr1	26681801	26687460	-	4327	1	4931408C20Rik	0	0	0	0	0	0	NA	1
NM_001033765	chr11	81572502	81573539	-	1035	1	1700071K01Rik	0	0	0	0	0	0	NA	1
NM_001033766	chr14	35809486	35811978	-	1157	1	4930596D02Rik	0	0	0	0	0	0	NA	1
NM_001033767	chr18	60212077	60247820	+	2643	1	Gm4951	64.487	38.713	107.577	27.096	26.619	37.849	-1.29956	0.0327525
NM_001033768	chr2	104713926	104716290	-	1079	1	Pin1rt1	0	0.027	0	0.228	0.03	0.026	3.13795	0.502267
NM_001033769	chr13	119949357	119950806	-	921	1	B020031M17Rik	0	0	0	0	0	0.031	0.780028	1
NM_001033770	chr13	50643228	50645838	+	643	1	Gm904	0	0	0	0	0	0	NA	1
NM_001033773	chr4	100478867	100550145	+	1505	1	Ube2u	0	0	0.011	0.064	0	0	1.66263	1
NM_001033775	chr11	115440545	115448268	+	1922	1	Trim80	0.025	0.038	0	0.021	0	0.03	-0.531723	1
NM_001033779	chr3	97930173	97967018	+	887	1	Gm5544	0.073	0.065	0	0.093	0.018	0	-0.148055	1
NM_001033780	chr3	105925891	105932664	-	1058	1	I830077J02Rik	9.025	13.908	29.411	18.016	16.423	19.591	-0.0670829	0.960968
NM_001033782	chr7	41284327	41290183	+	3028	1	Gm5592	0	0	0	0	0	0	NA	1
NM_001033783	chr9	36532403	36541963	-	2337	1	Pate9	0	0	0	0	0	0	NA	1
NM_001033785	chrX	37150698	37168842	-	1784	1	Akap14	0.009	0.024	0	0.038	0.054	0.104	1.93316	0.579049
NM_001033786	chrX	75146057	75163751	-	696	1	Smim9	0.721	0.187	0.811	0.216	0.277	0.45	-0.971077	0.601218
NM_001033789	chr18	38892456	38971274	+	2180	1	Gm5820	0.074	0.133	0.281	0.019	0.081	0.02	-1.92914	0.333961
NM_001033790	chr4	101834969	101844022	-	1969	1	B020004J07Rik	0	0	0	0	0	0	NA	1
NM_001033791	chr4	121316316	121324917	-	1175	1	Gm12888	0	0	0	0	0	0	NA	1
NM_001033793	chr9	18404418	18411502	+	2634	1	Ubtfl1	0	0	0	0	0	0	NA	1
NM_001033794	chr9	109676734	109702700	-	1507	1	Fbxw18	0	0	0	0	0	0	NA	1
NM_001033795	chrX	144688907	145122410	+	3625	1	Rtl4	0	0	0	0	0	0	NA	1
NM_001033799	chrX	76393350	76397979	+	1098	1	Cldn34b4	0	0	0	0	0	0	NA	1
NM_001033805	chr14	52016865	52019787	+	1218	1	Tmem253	0.093	0.321	0.185	0.292	0.896	0.865	1.58251	0.265364
NM_001033813	chr9	22188166	22202123	+	2954	1	Zfp872	0	0.083	0.022	0.056	0.043	0	-0.280267	0.958721
NM_001033814	chr3	121670763	121682982	+	1119	1	4930432M17Rik	0	0	0	0	0.014	0	0.780028	1
NM_001033819	chr1	181051237	181060667	+	1893	1	9130409I23Rik	0.282	0.13	0	0.159	0.178	0.053	-0.11357	0.976099
NM_001033820	chr7	12415149	12422491	-	2329	1	Zfp551	0.424	0.647	1.481	1.382	0.365	0.66	-0.179957	0.921144
NM_001033851	chr15	90643323	90679388	-	694	1	Cpne8	15.81	8.732	7.086	8.603	8.831	8.492	-0.591064	0.234556
NM_001033872	chr15	100621340	100636940	-	1023	1	Smagp	23.08	85.111	14.736	42.632	39.852	51.725	0.00351586	0.99872
NM_001033874	chr2	28700161	28813165	+	1555	1	Ak8	2.404	3.179	3.608	4.165	2.208	2.527	-0.142272	0.894129
NM_001033876	chr15	72506986	72547699	-	7758	1	Kcnk9	0	0.004	0	0	0	0	-1.14353	1
NM_001033877	chr7	66839735	67152625	+	6004	1	Adamts17	0.059	0	0	0	0	0	-4.44993	0.582971
NM_001033878	chr7	84994645	85012020	-	2549	1	Vmn2r66	0	0	0	0	0	0	NA	1
NM_001033879	chr13	3924695	3935277	+	3090	1	Tubal3	0	0	0	0	0	0	NA	1
NM_001033880	chrX	89930097	89932852	-	2614	1	4930415L06Rik	0	0	0	0	0	0	NA	1
NM_001033904	chr1	21368331	21369743	+	839	1	Khdc1c	0	0	0	0	0.019	0	0.780028	1
NM_001033922	chr17	48264295	48275358	+	1722	1	Treml4	164.81	225.013	373.138	204.64	185.58	205.842	-0.46416	0.575963
NM_001033929	chr6	71128166	71144380	-	2007	1	Thnsl2	3.532	5.193	6.234	3.138	4.373	3.227	-0.58639	0.431114
NM_001033954	chr7	114631478	114636357	-	987	1	Calca	0	0	0	0.042	0	0.072	2.92122	1
NM_001033977	chr10	3119841	3129546	+	2793	1	9230019H11Rik	0	0	0	0	0	0	NA	1
NM_001033978	chr17	34325675	34341410	+	3373	1	H2-Eb2	0.206	0.327	0.416	0.118	0.038	0.093	-2.01916	0.0452455
NM_001033979	chr4	137570876	137575180	-	1822	1	Ldlrad2	0	0.008	0	0	0	0	-1.14353	1
NM_001033980	chr8	120166397	120177469	-	1179	1	Fam92b	0	0	0	0	0.054	0	1.81166	1
NM_001033981	chr11	32286964	32287912	+	743	1	Hbq1b	0.044	0.02	0.087	0.387	0.302	0	1.99993	0.579338
NM_001033983	chr9	98903119	98904622	+	1501	1	7420426K07Rik	0	0	0	0	0	0	NA	1
NM_001034037	chr14	32376502	32388373	-	393	1	1700024G13Rik	0	0	0	0	0	0	NA	1
NM_001034059	chrX	52791200	52799468	+	1532	1	Ccdc160	3.782	3.586	4.252	1.886	2.325	2.955	-0.795472	0.109502
NM_001034060	chr1	74125541	74148223	+	2292	1	Rufy4	0.297	0.133	0.007	0.651	0.903	0.23	2.01152	0.20556
NM_001034097	chr11	69682577	69696098	-	2220	1	Tnfsfm13	22.51	38.619	28.549	39.272	38.376	38.565	0.267728	0.719365
NM_001034100	chrX	14211148	14211657	+	507	1	H2al1n	0	0	0	0	0	0	NA	1
NM_001034101	chr4	144357964	144364419	+	2066	1	Gm13119	0	0	0	0	0	0	NA	1
NM_001034102	chr14	51711644	51717132	-	844	1	Gm5800	0	0	0	0	0	0	NA	1
NM_001034103	chrX	92489949	92490679	+	554	1	Gm5941	0	0	0	0	0	0	NA	1
NM_001034115	chr7	44310264	44358353	+	7569	1	Shank1	0.041	0.015	0.019	0.069	0.059	0.038	1.00959	0.563857
NM_001034856	chrX	38038199	38043114	-	1187	1	Btg1-ps2	0	0	0	0	0	0	NA	1
NM_001034858	chr10	41914990	42018382	-	4845	1	Armc2	0.575	1.646	1.764	0.523	0.934	0.908	-0.875335	0.39831
NM_001034859	chr18	60268301	60273267	-	2834	1	Gm4841	1.331	0.159	0.831	0.198	0.198	0.271	-1.8349	0.107026
NM_001034860	chr3	93068823	93075505	+	1805	1	Gm4858	0	0	0	0	0	0	NA	1
NM_001034862	chr8	14027565	14090327	-	1571	1	Erich1	8.828	7.419	9.565	5.971	5.893	4.522	-0.737585	0.107168
NM_001034863	chr9	43108653	43116570	-	3495	1	Tmem136	0.139	0	0.166	0.525	0.289	0.448	2.0047	0.25283
NM_001034864	chrX	23892763	23907550	+	1306	1	Gm4907	0	0	0	0.063	0	0	2.21062	1
NM_001034866	chr17	12888902	12910000	-	1668	1	Pnldc1	0.087	0.07	0.01	0.156	0.115	0.068	0.841186	0.748244
NM_001034867	chr4	33170406	33189737	-	5564	1	Pm20d2	0	0.01	0	0	0.02	0.084	3.18822	0.501962
NM_001034868	chr7	48478619	48499270	-	4555	1	Mrgprx2	0	0	0	0	0	0	NA	1
NM_001034869	chr10	58234848	58236660	-	1810	1	Gm4981	0	0	0	0	0.009	0	0.780028	1
NM_001034871	chr17	28549487	28552618	+	439	1	Clpsl2	0	0	0	0	0	0	NA	1
NM_001034872	chr4	130209109	130222295	-	2196	1	Ldc1	0	0	0	0	0	0	NA	1
NM_001034874	chr11	66211725	66526126	-	7480	1	Shisa6	0	0	0	0.002	0.009	0.006	3.01198	1
NM_001034875	chr2	153940862	153963852	+	2097	1	Bpifb4	0	0	0	0	0	0	NA	1
NM_001034876	chr4	117869260	117872470	-	1271	1	Ccdc24	0	0	0	0.022	0.05	0.078	3.4683	1
NM_001034878	chr11	114727419	114757889	+	2852	1	Dnaic2	0.051	0	0.006	0.014	0	0	-1.78478	1
NM_001034880	chr14	34041078	34046981	+	1896	1	Gm5460	0	0	0	0	0	0	NA	1
NM_001034882	chr14	79451835	79454816	+	2979	1	Kbtbd6	0.109	0.35	0.227	0.409	0.474	1.094	1.39326	0.220327
NM_001034885	chr17	28858411	28890308	+	4471	1	Pnpla1	0	0	0	0	0.054	0.006	3.96935	1
NM_001034893	chr7	43177590	43192109	+	3104	1	Zfp936	0	0	0	0	0	0	NA	1
NM_001034894	chrX	153118788	153132861	+	3202	1	Foxr2	0	0	0	0	0	0	NA	1
NM_001034895	chr10	81233163	81252123	+	3321	1	Zfr2	0	0.179	0	0.346	0.353	0.009	1.82365	0.640461
NM_001034896	chr11	94777217	94782703	-	2036	1	Tmem92	0	0	0	0.013	0	0	0.780028	1
NM_001034898	chr19	10978307	10993250	-	1704	1	Ms4a15	0	0	0	0	0	0.017	0.780028	1
NM_001034900	chr2	150470991	150485063	-	2700	1	Zfp345	0.006	0.005	0	0.061	0.113	0.132	3.69291	0.106664
NM_001034903	chr6	147075062	147087032	-	1118	1	Mansc4	0.029	0.052	0	0.245	0.043	0.051	2.03857	0.578889
NM_001034904	chr7	21909434	21921291	-	1720	2	Gm5891	0	0	0	0	0	0	NA	1
NM_001034906	chr9	88580891	88588824	+	1977	1	Trim43a	0	0.029	0	0.007	0	0	-1.04866	1
NM_001034907	chrX	95711678	95931088	+	6472	1	Zc3h12b	0.008	0.002	0.02	0.011	0.022	0.073	1.59904	0.542635
NM_001034909	chr17	36042961	36058645	+	1628	1	Gm6034	0.457	0.142	0.168	0.143	0.069	0.079	-1.33394	0.448246
NM_001034910	chr14	63046991	63048606	+	609	1	Defb42	0	0.071	0	0	0	0	-2.01044	1
NM_001034964	chr19	40292040	40402310	-	5251	1	Sorbs1	9.344	6.311	8.858	2.183	2.539	3.294	-1.69477	4.08e-07
NM_001035122	chr13	59634996	59675784	-	3545	1	Golm1	19.694	21.968	22.795	53.803	57.13	53.418	1.25479	9.46e-06
NM_001035226	chr11	23256041	23297597	+	4878	1	Xpo1	11.077	11.674	13.624	15.602	15.199	20.306	0.414676	0.406555
NM_001035228	chr6	72097608	72154570	+	2232	1	St3gal5	66.001	294.88	55.874	178.961	145.742	233.598	0.289864	0.8546
NM_001035231	chr13	67538641	67553152	-	4609	1	Zfp748	4.168	3.227	3.572	3.399	2.903	3.756	-0.212215	0.698104
NM_001035244	chr19	22692601	22926489	+	3648	1	Trpm3	0.009	0.052	0.044	0.079	0.04	0.133	0.478029	0.858781
NM_001036293	chr10	67266689	67285281	-	1783	1	Nrbf2	11.672	23.27	3.454	24.406	21.56	21.925	0.71773	0.581962
NM_001036684	chr6	113743831	113891539	-	8883	1	Atp2b2	0.536	0.315	0.397	0.405	0.414	0.54	0.0432221	0.963778
NM_001036740	chr7	25627624	25629490	+	1471	1	B3gnt8	1.947	4.366	2.017	12.948	9.609	8.778	1.81591	0.00165763
NM_001037143	chr7	24541658	24546005	-	723	1	Pinlyp	0	0	0.134	0	0.044	0	-1.73904	1
NM_001037166	chr10	88729541	88731101	-	1558	1	Gm4925	0.571	0.233	0.383	0.035	0.093	0.11	-2.38095	0.0520619
NM_001037167	chrX	154575228	154579330	-	888	1	Samt2	0	0	0	0	0	0	NA	1
NM_001037168	chr7	18556514	18567305	-	1935	1	Psg27	0	0	0	0	0	0	NA	1
NM_001037170	chr1	171217803	171222514	-	2908	1	Tomm40l	13.695	8.829	19.289	14.009	14.67	13.786	-0.0649997	0.947761
NM_001037247	chr2	152604327	152612729	+	464	1	Defb36	0	0	0	0	0	0	NA	1
NM_001037248	chr7	20724512	20730624	-	1589	2	Gm4567	0	0	0	0	0	0	NA	1
NM_001037294	chr18	65265531	65393888	-	7233	1	Alpk2	0.105	0.18	0.033	0	0.013	0.091	-1.78428	0.493152
NM_001037321	chr16	36963461	36979136	-	5125	1	Fbxo40	0.041	0.076	0	0.053	0.116	0.05	0.748497	0.792804
NM_001037326	chr2	104590484	104609429	+	774	1	Cstf3	13.465	8.597	12.769	9.217	11.214	10.87	-0.0291726	0.982479
NM_001037502	chr2	152518255	152521447	+	392	1	Defb28	0	0	0	0	0	0	NA	1
NM_001037539	chr6	99711299	99726392	-	1445	1	Prok2	0	0.06	0.033	0.218	0.189	0.049	2.09143	0.45082
NM_001037634	chr19	11647284	11660559	-	667	1	Oosp2	0	0	0	0	0	0	NA	1
NM_001037707	chr7	29893337	29906104	-	3522	1	Zfp27	1.516	2.243	1.955	1.563	2.109	2.643	0.0395688	0.969598
NM_001037712	chr11	106008148	106035594	+	4423	1	Kcnh6	0	0.01	0	0.003	0	0	-1.04866	1
NM_001037713	chr11	72301629	72313733	+	2590	1	Xaf1	35.047	21.857	41.521	11.007	12.445	16.451	-1.39392	0.00129495
NM_001037716	chrX	149594601	149636621	+	1794	1	Gm10439	0	0	0	0	0	0	NA	1
NM_001037717	chr12	73286848	73354045	+	2941	1	Slc38a6	17.652	7.231	18.661	15.216	12.285	12.576	-0.192883	0.845627
NM_001037719	chr16	45224337	45252895	+	3227	1	Btla	1.419	2.893	1.829	2.092	1.636	2.206	-0.161277	0.87314
NM_001037725	chr1	59913006	59985348	+	5524	1	Fam117b	3.744	4.128	5.029	3.988	3.279	4.216	-0.266866	0.669286
NM_001037736	chr8	14911663	15001085	+	5381	1	Arhgef10	5.471	2.08	1.9	1.799	1.44	2.99	-0.671534	0.50047
NM_001037737	chr3	95434390	95497239	+	4345	1	Arnt	23.613	12.902	18.846	16.025	13.522	16.854	-0.332058	0.597541
NM_001037740	chr6	29917013	29959680	+	5262	1	Strip2	0.249	0.314	0.064	0.77	0.613	0.649	1.59635	0.0715425
NM_001037744	chr14	122034674	122038422	+	911	1	Timm8a2	0	0.016	0	0	0	0	-1.14353	1
NM_001037746	chr12	57230412	57242168	+	4002	1	Prps1l3	12.115	9.509	7.578	13.594	12.677	16.395	0.462236	0.366739
NM_001037747	chr2	26352171	26359559	-	1750	1	Card9	3.93	5.426	2.985	7.332	6.17	6.939	0.629812	0.327516
NM_001037748	chrY	36410569	36735302	-	821.2	12	Gm20736	0	0	0	0	0	0	NA	1
NM_001037749	chr9	119169456	119190395	-	2187	1	Slc22a14	0	0	0	0	0	0	NA	1
NM_001037751	chr14	62977524	62984510	-	441	1	Defb48	0	0	0	0	0	0	NA	1
NM_001037752	chr2	152593191	152596485	-	384	1	Defb45	0	0	0	0	0	0	NA	1
NM_001037755	chr11	119943092	120006782	+	2049	1	Baiap2	22.501	16.138	13.912	21.773	24.282	23.275	0.321064	0.567963
NM_001037762	chr2	30090944	30093635	-	1145	1	Zdhhc12	20.55	18.802	10.871	22.674	20.038	19.843	0.238654	0.755229
NM_001037764	chr11	60140082	60199195	+	7118	1	Rai1	1.671	0.88	0.562	1.252	1.267	1.452	0.30735	0.755501
NM_001037800	chr8	3917655	3926841	-	1948	1	Cd209b	8.349	11.49	7.838	8.182	3.27	3.932	-0.923877	0.243545
NM_001037801	chr19	10789339	10830058	-	2903	1	Cd6	1.583	1.758	0.383	1.599	1.293	1.035	0.00502485	0.998011
NM_001037810	chr7	127133464	127137823	-	1476	1	Spn	1.085	0.904	1.802	1.457	1.283	1.312	-0.339941	0.710386
NM_001037812	chr1	59100584	59119806	-	1821	1	Tmem237	10.131	9.45	15.087	9.264	9.824	9.819	-0.357542	0.589874
NM_001037822	chr7	142228795	142229971	-	1174	1	Krtap5-5	0	0	0	0	0	0	NA	1
NM_001037842	chr6	85760631	85765744	-	1834	1	Nat8f3	0	0	0.009	0	0	0	-1.14353	1
NM_001037859	chr18	61105572	61131139	+	3851	1	Csf1r	1527.81	939.579	1206.7	1125.75	920.831	1166.69	-0.272859	0.637072
NM_001037865	chr6	7997808	8192617	-	4193	1	Col28a1	0	0	0	0	0	0	NA	1
NM_001037906	chr7	49975350	50863289	+	2790	1	Nell1	0	0	0	0	0	0	NA	1
NM_001037907	chr9	87015537	87019916	+	496	1	Ripply2	0	0	0	0	0	0	NA	1
NM_001037913	chr4	43493365	43495921	+	806	1	Ccdc107	23.853	33.904	3.141	28.32	33.482	29.814	0.496526	0.756269
NM_001037914	chr13	112993868	113000394	+	2345	1	Mcidas	0	0	0	0	0	0	NA	1
NM_001037915	chrX	139779681	139782353	-	673	1	Ripply1	0	0	0	0	0	0.042	0.780028	1
NM_001037916	chr4	116596730	116600266	+	1988	1	Ccdc17	3.256	3.077	4.525	2.858	2.962	2.685	-0.441176	0.495202
NM_001037917	chrX	109196756	109200445	+	2797	1	Gm6377	5.317	5.504	12.658	7.001	5.885	5.522	-0.449639	0.642569
NM_001037918	chr1	37872206	37876298	+	1551	1	Lipt1	1.628	1.86	1.726	1.36	1.696	2.139	-0.107944	0.906398
NM_001037919	chr5	11594956	11599480	+	814	1	Gm6460	0	0	0	0	0	0	NA	1
NM_001037922	chr8	85151924	85173622	+	2393	1	Cks1brt	0	0	0	0.006	0	0.006	1.60934	1
NM_001037923	chr3	65666228	65686181	+	2458	1	Lekr1	1.745	0.902	2.512	1.114	1.24	1.1	-0.667528	0.467332
NM_001037925	chr13	120300392	120308841	+	1650	1	BC147527	5.796	6.537	7.319	2.747	3.821	4.512	-0.928723	0.0499145
NM_001037926	chr4	146097312	146126623	+	2827	1	Zfp987	0	0.015	0.011	0.015	0.017	0.005	0.569075	1
NM_001037927	chr7	79743163	79785950	+	2265	1	Wdr93	0.114	0.013	0.007	0.091	0.085	0.044	0.70025	0.821215
NM_001037928	chr11	9048592	9069354	+	2391	1	Gm11992	0.413	0	0	0	0.081	0	-2.3585	0.707243
NM_001037929	chr2	145549455	145554982	-	1809	1	Gm14092	0	0	0	0.03	0	0	1.62798	1
NM_001037931	chr14	67304888	67314711	-	2012	1	Gm6878	0	0	0	0	0	0	NA	1
NM_001037932	chr11	84148361	84167476	-	1220	1	Gm11437	0	0.071	0	0	0	0	-2.59404	1
NM_001037933	chr2	152459055	152464620	-	620	1	Defb23	0	0	0	0	0	0	NA	1
NM_001037938	chr14	55478758	55490340	+	1382	1	Dhrs4	21.23	26.13	22.889	20.906	21.268	19.531	-0.283455	0.611006
NM_001037997	chr17	63863981	64139496	+	3064	1	Fer	25.653	16.295	33.672	19.556	19.411	21.456	-0.411972	0.563793
NM_001038015	chr5	69575001	69592304	-	1849	1	Gnpda2	17.671	19.836	28.182	12.567	13.979	15.283	-0.752723	0.13079
NM_001038230	chr11	120598532	120608198	+	3379	1	Anapc11	25.053	28.363	18.532	20.124	21.21	21.979	-0.277747	0.643155
NM_001038231	chr19	5364633	5366363	-	761	1	Banf1	121.022	121.309	175.805	118.181	144.06	135.793	-0.160753	0.818214
NM_001038499	chr18	60911991	60918561	+	2760	1	Arsi	0.252	0.425	0.023	0.149	0.163	0.181	-0.62192	0.779151
NM_001038500	chr17	40727120	40731782	+	1044	1	Esp1	0	0	0	0	0	0	NA	1
NM_001038590	chr4	119255469	119259855	+	862	1	Cldn19	0	0	0	0	0	0	NA	1
NM_001038592	chr1	143739568	143749678	+	3597	1	Glrx2	3.604	7.319	1.39	8.051	7.837	8.177	0.859352	0.446245
NM_001038607	chr1	192190777	192510159	+	7145	1	Kcnh1	0	0	0	0	0.002	0	0.780028	1
NM_001038610	chr14	97786846	98169765	-	5279	1	Dach1	0	0.025	0.052	0.003	0.076	0.062	0.705815	0.843816
NM_001038613	chr2	28193093	28230736	+	2678	1	Olfm1	3.239	2.593	1.758	3.037	2.097	2.929	0.00636369	0.995739
NM_001038616	chrX	102903221	102906557	-	1060	1	Dmrtc1a	0	0	0	0	0	0	NA	1
NM_001038624	chr7	109034319	109083324	-	5259	1	Ric3	1.846	1.075	0.279	0.896	1.095	1.132	-0.0977364	0.954248
NM_001038625	chr11	20631977	20653023	+	5515	1	Sertad2	7.697	7.823	3.78	6.503	6.319	6.833	-0.060527	0.951865
NM_001038642	chr9	32696042	32757820	+	4790	1	Ets1	63.992	58.823	49.637	42.872	47.901	58.629	-0.276384	0.598096
NM_001038643	chr7	74275418	74554780	-	2844	1	Slco3a1	6.436	9.542	1.695	5.335	6.612	8.9	0.133082	0.933172
NM_001038651	chr13	67339309	67360572	-	4635	1	Zfp953	1.365	0.422	2.101	1.096	0.751	0.967	-0.543469	0.666974
NM_001038654	chr11	120949067	120959000	+	2379	1	Slc16a3	12.544	7.373	3.199	19.368	31.805	20.729	1.56982	0.0242635
NM_001038658	chr15	99497005	99528165	-	4618	1	Faim2	0	0	0	0	0.045	0	3.63217	1
NM_001038676	chr7	14659708	14665996	+	1258	1	Obox7	0	0	0	0	0	0	NA	1
NM_001038697	chrX	9063090	9063822	+	730	1	Fthl17f	0	0	0	0	0	0	NA	1
NM_001038700	chr2	31026206	31142008	-	4512	1	Fnbp1	19.221	12.373	9.698	23.99	22.178	23.08	0.665226	0.21285
NM_001038708	chr3	95228943	95236424	+	2751	1	Cdc42se1	84.615	70.703	72.122	103.283	90.165	94.378	0.257391	0.567963
NM_001038839	chr5	122643927	122684289	+	2537	1	P2rx7	17.854	12.954	22.3	20.067	16.487	20.666	0.119731	0.854365
NM_001038846	chr1	165648945	165708094	-	2572	1	Rcsd1	52.519	54.132	24.228	67.06	65.256	67.012	0.526991	0.489593
NM_001038993	chr4	44126210	44168283	-	4947	1	Rnf38	5.025	4.053	6.688	5.929	5.549	5.194	0.00997732	0.992242
NM_001038995	chr12	81376991	81379486	-	2493	1	Gm4787	0.169	0.163	0.052	0.39	0.27	0.114	0.95713	0.586564
NM_001038996	chr6	41354105	41357944	+	883	1	Try10	0	0	0	0	0	0	NA	1
NM_001038997	chr6	41392356	41397256	+	817	1	Gm5771	0	0	0.375	0	0	0	-4.44276	0.583399
NM_001039038	chr17	25942233	25944931	-	2137	1	Nhlrc4	0	0	0	0	0	0	NA	1
NM_001039039	chr7	97332323	97350216	+	2969	1	Kctd21	8.443	3.896	8.401	5.539	4.177	5.102	-0.560746	0.458132
NM_001039042	chr7	43712567	43726758	+	1025	1	Klk13	0	0.071	0	0	0	0	-2.59404	1
NM_001039045	chr1	161969188	161973435	+	3284	1	Pigc	14.7	8.109	16.683	9.411	10.353	9.199	-0.527653	0.437584
NM_001039047	chr11	58640465	58652404	+	2184	1	Trim58	0	0	0	0.082	0	0	3.43002	1
NM_001039048	chr4	134315120	134329629	+	1875	1	Trim63	0	0	0	0	0	0	NA	1
NM_001039049	chr12	102899306	102900534	+	472	1	Cox8c	0	0	0	0	0	0	NA	1
NM_001039052	chr10	57645869	57741112	+	5240	1	Pkib	9.271	16.204	20.03	18.018	17.979	15.82	0.0823925	0.937739
NM_001039056	chr16	95257558	95300258	+	5038	1	Kcnj15	3.733	1.413	4.663	0.59	1.28	1.229	-1.74557	0.0143877
NM_001039061	chrX	94234930	94273515	+	2358	1	Klhl15	0.975	1.297	0.308	2.003	1.837	1.37	0.846721	0.249986
NM_001039076	chr14	34561254	34588681	-	1612	1	Ldb3	0.11	0	0	0	0.07	0.097	2.6961	0.45082
NM_001039084	chr5	96210115	96239684	+	1570	1	Mrpl1	9.761	8.569	15.537	9.097	9.964	9.24	-0.34658	0.659325
NM_001039089	chr12	91806043	91849157	-	6277	1	Sel1l	21.473	25.971	11.489	30.335	29.272	34.913	0.586792	0.416075
NM_001039090	chr3	31095058	31122923	+	6919	1	Skil	11.814	8.291	12.161	13.044	12.622	12.903	0.172973	0.769512
NM_001039092	chr11	60226714	60352905	-	4924	1	Tom1l2	17.517	7.198	11.463	7.202	6.553	8.162	-0.794255	0.183753
NM_001039095	chr2	25793967	25815836	-	1084	1	Glt6d1	0	0	0	0	0	0	NA	1
NM_001039104	chr7	64153835	64269759	+	5666	1	Trpm1	0.017	0.003	0	0.058	0	0	1.39012	0.826588
NM_001039114	chr17	56843104	56874447	-	2591	1	Acsbg2	0	0	0	0	0	0	NA	1
NM_001039115	chr13	21478849	21485505	+	2451	1	Zkscan4	1.532	1.739	1.066	1.888	1.453	1.888	0.178455	0.8366
NM_001039116	chrX	102707881	102715209	+	1175	1	Dmrtc1b	0	0	0	0	0	0	NA	1
NM_001039119	chr8	20892667	20897723	+	421	1	Defb33	0	0	0	0	0	0	NA	1
NM_001039120	chr2	152507756	152511736	-	643	1	Defb26	0	0.045	0	0	0	0	-1.14353	1
NM_001039121	chr14	63011771	63018088	+	404	1	Defb43	0	0	0	0	0	0	NA	1
NM_001039122	chr2	152622356	152623053	-	289	1	Defb25	0.616	0.351	0.279	0.284	0.333	0.542	-0.303477	0.915552
NM_001039123	chr1	18236402	18237476	-	358	1	Defb18	0	0	0	0	0	0	NA	1
NM_001039124	chr4	115884400	115887882	+	863	1	Kncn	0	0	0	0	0	0	NA	1
NM_001039125	chr14	62998077	63001160	+	355	1	Defb47	0	0	0	0	0	0	NA	1
NM_001039128	chr6	132710999	132711928	-	928	1	Tas2r122	0	0	0	0	0	0	NA	1
NM_001039137	chr8	83434492	83458396	-	1835	1	Scoc	20.063	9.986	20.903	11.26	14.147	13.32	-0.469307	0.521326
NM_001039139	chr14	20734873	20794088	-	3582	1	Camk2g	1.446	0.983	1.535	1.778	1.604	1.832	0.306297	0.649176
NM_001039151	chr2	102811142	102901665	-	4397	1	Cd44	146.336	78.617	246.921	132.322	135.505	151.907	-0.243606	0.817195
NM_001039160	chr7	106156536	106215340	-	8841	2	Gvin1	3.968	0.653	5	1.619	1.334	2.098	-1.00849	0.414895
NM_001039162	chr5	134489383	134552434	-	4875	1	Clip2	1.464	0.523	0.589	0.677	0.915	1.183	0.0443195	0.975026
NM_001039170	chr1	87213914	87228858	+	1800	1	Eif4e2	41.249	30.806	53.743	36.5	39.995	36.309	-0.311432	0.646603
NM_001039173	chr18	89292423	89769540	-	10102	1	Dok6	0	0.001	0	0.004	0	0	0.666207	1
NM_001039175	chr4	118428093	118432952	+	1610	1	Elovl1	141.848	125.574	157.593	114.503	114.223	119.263	-0.373191	0.375098
NM_001039180	chr13	49341549	49387026	+	4520	1	Bicd2	14.268	25.248	4.305	15.774	16.779	20.796	0.19718	0.891733
NM_001039184	chr1	155844964	155973255	-	13267	1	Cep350	2.695	2.707	3.824	3.305	2.639	3.75	-0.028604	0.974373
NM_001039187	chr7	25461702	25477625	-	3135	1	Ceacam1	23.049	22.034	17.882	18.345	21.924	22.768	-0.0121477	0.987486
NM_001039192	chr7	28440937	28446895	+	974	1	Gmfg	113.298	112.165	147.026	73.92	71.523	81.513	-0.811273	0.0241042
NM_001039198	chr14	55061659	55092048	-	8712	1	Zfhx2	1.913	0.632	1.112	0.739	1.162	0.979	-0.406079	0.681994
NM_001039200	chr4	139352587	139378735	+	6203	1	Emc1	22.658	12.33	24.659	14.817	14.443	18.316	-0.4113	0.562528
NM_001039209	chr4	147507598	147516064	+	3885	1	Zfp982	0.529	0.321	0.461	0.649	0.24	0.319	-0.183155	0.89486
NM_001039214	chr18	73572705	73592578	+	4076	1	Mex3c	1.286	3.098	3.006	2.284	2.275	2.78	-0.13064	0.907987
NM_001039218	chr18	44027869	44032208	+	559	1	Spink14	0	0	0	0	0	0	NA	1
NM_001039219	chr1	93990505	94011539	+	4053	1	Gal3st2c	0	0	0	0	0	0	NA	1
NM_001039220	chr8	36993575	36995533	+	1956	1	AI429214	2.523	2.12	4.468	2.492	1.911	2.802	-0.434837	0.630647
NM_001039223	chr2	119174509	119177568	+	3057	1	Gm14137	0.111	0.109	0.2	0.927	1.018	1.066	2.717	4.48e-07
NM_001039228	chr5	112353773	112356033	-	2258	1	Gm6583	0.824	0.443	0.478	0.194	0.625	0.328	-0.698197	0.591263
NM_001039231	chr5	104813168	104860068	-	2896	1	Zfp951	2.828	3.174	4.521	4.53	3.125	3.608	0.00195395	0.99872
NM_001039238	chr17	23898722	23900787	+	605	1	Dcpp2	0	0	0	0	0	0	NA	1
NM_001039239	chr13	62129890	62173936	+	3108	1	Zfp808	0.448	0.289	1.608	0.806	1.182	1.228	0.352936	0.828554
NM_001039240	chrX	60436052	60456195	-	1413	1	Gm7073	0	0	0	0	0	0	NA	1
NM_001039243	chr7	25614620	25615853	-	868	1	Erich4	0	0	0	0.063	0	0	1.62798	1
NM_001039244	chr13	119488086	119610459	+	1760	1	Tmem267	0.653	0.437	0.742	0.124	0.483	0.801	-0.489572	0.769371
NM_001039347	chr3	105451890	105674002	+	7600	1	Kcnd3	0	0.002	0	0.002	0	0	-0.181745	1
NM_001039365	chr9	120149742	120169378	+	1495	1	Mobp	0	0	0	0	0	0	NA	1
NM_001039371	chr3	101855771	101924453	-	6624	1	Slc22a15	0.713	0.849	0.881	0.831	0.659	1.264	0.0651764	0.949125
NM_001039373	chrX	75410442	75416584	-	1628	1	Mtcp1	7.167	4.328	4.011	1.909	3.912	2.807	-0.917905	0.171353
NM_001039385	chr5	137030295	137033351	+	2549	1	Vgf	0	0.068	0	0.005	0.031	0.078	0.701072	0.892937
NM_001039466	chr3	89234177	89245199	-	2710	1	Trim46	0.854	0.492	0.113	0.733	0.527	0.468	0.201373	0.911514
NM_001039472	chr1	136131390	136178001	+	9080	1	Kif21b	2.064	1.737	2.244	3.263	3.071	3.051	0.546921	0.175561
NM_001039482	chr1	161088378	161131479	-	4023	1	Klhl20	9.361	3.636	12.095	5.337	5.528	5.832	-0.668684	0.459234
NM_001039483	chr1	167308670	167333978	+	4465	1	Tmco1	17.18	20.65	22.666	15.941	15.631	16.496	-0.431204	0.387979
NM_001039484	chr1	172341210	172374085	+	5403	1	Kcnj10	2.21	1.47	2.671	1.592	1.975	1.765	-0.338661	0.639556
NM_001039485	chr18	63010213	63387183	-	10668	1	Piezo2	0.112	0.101	0.047	0.064	0.078	0.176	0.186101	0.907438
NM_001039488	chr3	106721682	106736576	+	3353	1	Lrif1	7.891	3.636	6.626	4.251	4.627	5.392	-0.424374	0.562788
NM_001039493	chr1	64789121	64956824	-	8552	1	Plekhm3	6.841	4.69	8.184	8.581	7.174	9.019	0.240917	0.728647
NM_001039494	chr19	6922426	6925380	-	774	1	Catsperz	0.125	0.169	0.354	0.265	0.166	0	-0.693291	0.838361
NM_001039495	chr1	74902080	74935599	-	5683	1	Cfap65	0	0	0	0	0	0	NA	1
NM_001039501	chr2	164656046	164657368	+	455	1	Wfdc10	0	0	0	0	0.035	0.219	2.95563	1
NM_001039502	chr11	99582549	99583677	-	1126	1	Krtap1-4	0	0	0	0	0	0	NA	1
NM_001039507	chr7	25379527	25390112	-	2773	1	Lipe	10.324	6.388	3.134	8.701	6.648	8.353	0.201318	0.852465
NM_001039514	chr8	85071757	85075161	+	1321	1	Dhps	9.249	21.795	4.028	22.608	20.927	22.631	0.803388	0.497921
NM_001039519	chr9	70012548	70022866	+	888	1	Gtf2a2	68.359	59.669	75.004	50.038	56.57	51.365	-0.448134	0.293915
NM_001039521	chr16	13780699	13814841	+	3578	1	Rrn3	16.626	12.572	8.282	14.148	13.654	14.017	0.0814722	0.921308
NM_001039522	chr9	75441524	75466432	+	2178	1	Leo1	15.433	8.919	15.064	9.418	14.527	12.504	-0.195152	0.805208
NM_001039530	chr16	35832878	35871382	-	7232	1	Parp14	26.297	7.174	26.982	10.247	8.812	13.498	-0.969353	0.275225
NM_001039532	chr7	5034446	5038446	-	2142	1	Zfp784	2.637	2.978	2.853	1.918	2.861	1.854	-0.446661	0.527829
NM_001039534	chr7	131371146	131387838	+	1121	1	Pstk	10.25	9.583	2.143	11.507	12.409	11.836	0.622968	0.597666
NM_001039536	chr11	62458441	62516037	+	3804	1	Pigl	1.676	1.361	2.077	2.045	2.328	2.287	0.290034	0.658972
NM_001039544	chr4	62083476	62087317	-	904	1	Mup3	113.317	159.738	26.574	7.301	13.134	15.37	-3.17338	1.85e-05
NM_001039545	chr11	67171027	67197517	+	6041	1	Myh2	0	0	0	0.005	0	0	0.780028	1
NM_001039546	chr9	80165034	80311729	+	7833	1	Myo6	5.19	6.033	3.137	6.368	6.888	8.956	0.531983	0.437275
NM_001039552	chr17	15041551	15064232	+	2554	1	Ermard	3.973	3.655	6.086	3.908	2.808	3.785	-0.481808	0.503874
NM_001039553	chr8	19729576	19753602	+	2577	1	4930467E23Rik	0	0	0	0	0	0	NA	1
NM_001039554	chr4	148495280	148500462	-	2055	1	Angptl7	4.252	13.418	20.658	15.865	7.893	9.442	-0.321921	0.823768
NM_001039555	chr19	39688836	39741101	-	1758	1	Cyp2c68	2.43	0.833	1.853	0.374	0.447	0.211	-2.35966	0.00117832
NM_001039556	chr4	11558920	11615808	+	2908	1	Rad54b	0.963	0.718	2.04	1.172	1.617	2.169	0.311093	0.793774
NM_001039557	chr2	157208548	157279549	-	3435	1	Mroh8	0.174	0.802	0.019	0.69	0.962	1.032	1.29265	0.514354
NM_001039558	chr6	136829931	136835450	-	2048	1	Smco3	0.213	0.149	0.331	0.448	0.306	0.167	0.328735	0.847132
NM_001039560	chr2	172450313	172458596	-	2214	1	Gcnt7	1.959	1.035	1.245	1.212	0.862	1.775	-0.218509	0.833294
NM_001039562	chr8	45996908	45999850	-	897	1	Ankrd37	19.16	2.101	2.175	5.038	10.839	5.698	-0.131243	0.954248
NM_001039563	chr8	19140759	19143010	+	637	1	Spag11b	0	0	0	0.021	0	0	0.780028	1
NM_001039566	chr14	63034087	63037846	-	997	1	Defb30	0.146	0.058	0.194	0.192	0.064	0.029	-0.585108	0.854365
NM_001039586	chr9	106152860	106158138	-	4083	1	Glyctk	2.279	2.986	1.086	1.482	0.884	0.617	-1.16612	0.187529
NM_001039593	chr1	170308819	170312125	+	751	1	Spata46	0.409	0.27	0.172	0.893	0.192	0.379	0.728863	0.730894
NM_001039594	chr3	92925287	92926230	-	545	1	Lce3a	0	0	0	0	0	0	NA	1
NM_001039595	chr4	143511343	143517831	+	2049	1	Gm13043	0	0	0	0	0	0	NA	1
NM_001039646	chr5	105215699	105239533	-	3515	1	Gbp10	2.482	0.243	2.885	0.066	0.215	0.231	-3.50344	0.000753625
NM_001039648	chr13	120140246	120155335	+	1422	1	Gm20767	0	0	0	0	0	0	NA	1
NM_001039653	chr2	26200212	26206575	-	2219	1	Lhx3	0	0	0	0	0	0	NA	1
NM_001039657	chr19	3388857	3407823	+	2223	1	Tesmin	0.175	2.009	0.435	0.893	0.779	0.986	-0.120789	0.958561
NM_001039666	chr11	99536735	99543220	-	2123	1	Krt40	0	0	0	0	0	0	NA	1
NM_001039676	chr14	51893610	51896745	+	2328	1	Slc39a2	0.014	0.019	0.152	0	0.2	0.067	0.431262	0.917822
NM_001039678	chr5	147314984	147322440	-	762	1	Urad	1.444	1.96	0.339	0.18	0.147	0.037	-3.36967	0.011375
NM_001039684	chr11	87853215	87863803	+	2479	1	Mks1	2.663	2.503	4.227	2.121	3.022	3.067	-0.29337	0.726788
NM_001039688	chrX	37265375	37270135	+	881.5	2	Rhox4a	0	0	0	0	0	0	NA	1
NM_001039689	chrX	37480337	37485124	+	897	1	Rhox4c	0	0	0	0	0	0	NA	1
NM_001039695	chrX	37514535	37519175	+	753	1	Rhox4d	0	0	0	0	0	0	NA	1
NM_001039696	chrX	37602895	37607686	-	923	1	Rhox4f	0	0	0	0	0	0	NA	1
NM_001039698	chrX	37646501	37651327	-	972	1	Rhox4g	0	0	0	0	0	0	NA	1
NM_001039700	chr8	109614234	109672673	+	6934	1	Pkd1l3	2.36	1.877	2.802	2.125	2.059	2.135	-0.245368	0.689928
NM_001039723	chr5	123076275	123117445	+	1846	1	Tmem120b	2.595	7.413	0.987	6.765	5.649	6.478	0.661795	0.646603
NM_001039889	chr5	138037224	138050633	+	2326	1	Smok3b	0	0	0	0	0	0	NA	1
NM_001039939	chr2	153345830	153404007	+	6969	1	Asxl1	5.369	2.848	4.252	3.796	3.909	5.191	-0.0319959	0.971875
NM_001039941	chrX	16522881	16523615	+	586	1	Cypt8	0	0	0	0	0	0	NA	1
NM_001039942	chr9	24625204	24625737	+	531	1	Cypt9	0	0	0	0	0	0	NA	1
NM_001039943	chrX	16522881	16523615	+	571	1	Cypt7	0	0	0	0	0	0	NA	1
NM_001039944	chr9	24625204	24625737	+	531	1	Cypt10	0	0	0	0	0	0	NA	1
NM_001039951	chr7	12478305	12482714	+	2316	1	Zfp606	1.502	1.872	0.383	2.276	2.064	2.373	0.618233	0.608687
NM_001039959	chr19	8989284	9076926	+	1045	1	Ahnak	4.321	10.904	0.447	5.923	7.016	10.244	0.232032	0.728355
NM_001039965	chr8	69705137	69716902	-	3173	1	Zfp869	12.22	11.445	14.949	11.406	10.219	11.145	-0.320276	0.542635
NM_001040005	chr11	119390099	119487418	+	16681	1	Rnf213	13.714	3.976	14.676	4.999	4.875	7.239	-0.998584	0.245014
NM_001040026	chr11	67052670	67067440	+	4272	1	Sco1	2.28	3.733	0.962	3.026	3.515	3.986	0.488005	0.660509
NM_001040055	chr2	164715305	164718068	+	437	1	Spint5	0	0	0	0	0	0	NA	1
NM_001040072	chr14	55854115	55874736	+	7403	1	Nynrin	7.966	2.708	3.72	1.003	1.606	1.729	-1.79264	0.00201922
NM_001040089	chrX	37581352	37585496	+	827	1	Rhox3f	0	0	0	0	0	0	NA	1
NM_001040106	chr6	86849517	87003227	+	19322	1	Aak1	1.228	0.63	1.206	0.995	0.947	1.269	-0.0143765	0.989274
NM_001040130	chr2	25620066	25622002	-	786	1	Tmem141	65.391	69.017	95.958	65.486	70.668	69.151	-0.244753	0.704068
NM_001040137	chr7	120659296	120670250	-	1379	1	Pdzd9	0.493	0.347	0.807	0.228	0.256	0.434	-0.982761	0.443156
NM_001040187	chr15	79527696	79546741	-	4751	1	Ddx17	10.304	6.115	9.885	7.692	8.51	7.185	-0.248001	0.713377
NM_001040396	chr3	58576636	58593546	+	3562	1	Selenot	12.812	6.467	11.805	8.945	9.121	9.396	-0.255176	0.729352
NM_001040398	chr5	123142193	123168630	+	8839	1	Setd1b	1.344	0.607	1.131	1.196	1.018	1.313	0.121063	0.895084
NM_001040399	chr3	40950650	40979715	+	3596	1	Larp1b	0.59	0.947	1.004	0.952	1.142	0.637	0.00220552	0.998874
NM_001040426	chr9	59966931	60511035	-	8776	1	Thsd4	0	0.013	0.007	0.487	0.336	0.652	6.01491	4.21e-12
NM_001040434	chrX	143099594	143104335	+	4138	1	Rtl9	0.039	0	0	0	0.054	0	0.497716	0.957383
NM_001040611	chr6	4747306	4760516	+	6662	1	Peg10	0.233	0.004	0.225	0.088	0.183	0.085	-0.424913	0.869085
NM_001040631	chr9	44107245	44109187	+	1254	1	C1qtnf5	0.916	0.775	0.026	1.179	0.896	1.022	0.783292	0.709346
NM_001040669	chrX	25277487	25301455	-	875	1	Gm5169	0	0	0	0	0	0	NA	1
NM_001040682	chr12	104763114	104865076	-	11854	1	Clmn	0.171	0.131	0.015	0.04	0.142	0.106	-0.21617	0.921841
NM_001040683	chr16	17651208	17722947	-	3274	1	Med15	37.966	31.434	12.715	33.639	33.147	39.077	0.296215	0.762356
NM_001040684	chr7	127800609	127803802	+	1762	1	Hsd3b7	83.579	51.06	94.459	58.984	59.642	54.221	-0.485625	0.433896
NM_001040686	chr11	58307069	58314613	+	1873	1	Zfp692	3.257	5.139	0.293	9.687	7.17	9.706	1.52723	0.264797
NM_001040689	chr2	151842927	151874668	+	2364	1	Rspo4	0	0	0	0	0	0	NA	1
NM_001040691	chr5	114130435	114139321	+	1925	1	Ung	0.126	0.271	0.142	0.477	0.517	0.777	1.56165	0.0996964
NM_001040695	chr7	46923216	46958518	-	4593	1	Uevld	3.671	2.519	6.778	4.979	4.084	4.721	-0.00499573	0.996936
NM_001040696	chr11	71153102	71230733	-	4142	1	Nlrp1b	1.074	0.469	1.666	2.043	1.886	1.911	0.78039	0.408649
NM_001040699	chr8	40550159	40634792	-	3430	1	Mtmr7	0.642	0.427	1.358	0.958	1.296	1.345	0.46648	0.684084
NM_001040700	chr7	109712181	109723771	-	1934	1	BC051019	0.117	0.052	0.067	0.021	0.041	0.022	-1.25851	0.622535
NM_001042407	chr4	155067030	155072406	+	1639	1	Pex10	7.257	5.059	2.577	6.358	7.342	6.323	0.356196	0.704366
NM_001042408	chr18	80206867	80212732	+	1653	1	Txnl4a	133.106	162.456	35.933	119.982	121.54	125.6	0.0586185	0.969268
NM_001042421	chr5	123749726	123821593	+	6895	1	Kntc1	0.901	0.692	2.336	0.848	1.208	2.023	-0.0606982	0.970019
NM_001042484	chr8	23241326	23257080	-	1810	1	Golga7	250.658	196.02	67.582	121.21	129.178	134.518	-0.487448	0.63327
NM_001042488	chr2	156720965	156764363	+	2905	1	Dlgap4	30.884	25.61	22.805	22.885	22.583	22.577	-0.2891	0.541904
NM_001042491	chr5	122787461	122821342	-	2703	1	Anapc5	95.889	106.493	21.61	95.583	104.213	110.037	0.384381	0.76134
NM_001042499	chr16	37539894	37572385	+	2012	1	Rabl3	8.437	6.859	11.323	7.69	10.135	9.651	-0.0480447	0.956859
NM_001042501	chr5	3543833	3570546	+	2289	1	Fam133b	6.165	4.845	5.374	3.027	3.554	3.899	-0.732472	0.0448895
NM_001042502	chr3	129213932	129219594	+	2312	1	Pitx2	0	0	0	0	0	0	NA	1
NM_001042503	chr9	114511273	114564369	-	5186	1	Trim71	0.006	0.011	0.159	0.048	0.012	0.063	-0.635556	0.847085
NM_001042527	chr7	80454993	80535119	-	4574	1	Blm	0.57	0.453	2.083	0.769	0.866	1.102	-0.29381	0.846111
NM_001042564	chr6	125232622	125237027	-	1258	1	Cd27	7.976	3.273	4.973	3.2	4.119	3.191	-0.712792	0.301537
NM_001042606	chr11	113619327	113626018	+	2144	1	Sstr2	0.219	0.216	0.241	0	0.015	0.166	-1.9975	0.427989
NM_001042612	chr7	26364691	26403700	-	3265	1	Nlrp9c	0	0	0	0	0	0	NA	1
NM_001042613	chr15	3270767	3280510	+	2008	1	Selenop	5784.1	3791.86	7143.32	2525.93	2262.7	2683.7	-1.24913	0.00215145
NM_001042623	chr6	122317731	122339657	-	3727	1	Phc1	1.159	1.066	1.622	1.279	0.728	0.833	-0.53343	0.519172
NM_001042634	chr1	58411988	58424088	-	1816	1	Clk1	58.298	41	73.52	55.918	50.368	44.362	-0.237014	0.754966
NM_001042650	chr8	13255963	13288126	-	2847	1	Dcun1d2	13.33	7.679	17.567	9.244	8.628	8.626	-0.623431	0.378188
NM_001042653	chr2	119609532	119618505	-	1549	1	Oip5	2.56	4.183	1.53	5.41	5.935	6.709	1.01572	0.16482
NM_001042655	chr7	44840776	44849079	-	2582	1	Tbc1d17	41.905	38.151	42.874	34.641	35.91	33.897	-0.32411	0.439505
NM_001042660	chr18	75367365	75395934	+	4435	1	Smad7	3.189	2.442	2.021	2.816	2.366	3.435	0.0856158	0.911041
NM_001042670	chr5	4192367	4197651	+	1364	1	Mterf1b	0.581	0.68	1.229	0.653	0.6	0.814	-0.364372	0.767573
NM_001042675	chr8	33803940	33929863	-	1087	1	Rbpms	2.858	14.31	2.047	5.971	5.343	10.451	-0.363069	0.713487
NM_001042710	chr10	79781474	79788985	-	2686	1	Prss57	0.349	0.302	0.102	0.377	0.364	0.35	0.451009	0.74393
NM_001042711	chr3	113249178	113258699	-	1565	4	Amy2a5	0	0	0	0	0	0	NA	1
NM_001042715	chr8	95055103	95078141	+	2812	1	Drc7	0	0	0	0	0.006	0	0.780028	1
NM_001042725	chr6	3685720	3763623	-	3454	1	Calcr	0	0	0	0	0.005	0.004	1.70421	1
NM_001042726	chr14	79766772	79771312	-	3707	1	Pcdh8	0	0	0	0.004	0	0	0.780028	1
NM_001042727	chr15	102234938	102246500	-	2710	1	Rarg	16.756	9.18	7.163	3.315	2.783	4.344	-1.7362	0.000321363
NM_001042752	chr9	58874680	59036441	-	7275	1	Neo1	0.214	0.137	0.47	0.678	0.426	0.337	0.729967	0.549393
NM_001042767	chr18	32123126	32139570	-	1558	1	Proc	7.115	5.955	3.736	3.375	2.235	1.59	-1.2862	0.041827
NM_001043228	chr19	41029275	41059525	+	2057	1	Dntt	0.149	0.529	0.698	0.712	0.601	0.256	0.0748263	0.972522
NM_001043336	chr12	108410633	108539564	+	3753	1	Eml1	19.038	11.202	8.124	8.84	11.06	10.765	-0.392626	0.610251
NM_001043354	chr19	18930609	19111196	-	9277	1	Rorb	0	0.011	0	0.009	0	0.031	1.46298	0.800518
NM_001043355	chr7	99268346	99337137	+	2330	1	Map6	0.007	0.068	0.035	1.099	0.778	1.424	4.41838	5.37e-09
NM_001044308	chr15	80287238	80398292	+	9755	1	Cacna1i	0.018	0.003	0.012	0.014	0.013	0.023	0.426253	0.884154
NM_001044371	chr13	100617164	100651061	-	2702	1	Rad17	12.11	7.474	10.198	8.433	9.483	8.477	-0.253606	0.673558
NM_001044380	chr12	108306270	108328300	+	2594	1	Hhipl1	0	0.034	0	0.026	0.099	0	1.81393	0.754066
NM_001044383	chr11	102304560	102317287	-	4424	1	Ubtf	15.13	17.154	7.653	19.976	19.232	21.923	0.526767	0.48678
NM_001044698	chr11	50898712	50916176	-	3091	1	Zfp2	1.44	0.797	1.236	0.744	0.965	0.806	-0.544479	0.463938
NM_001044705	chr5	138116905	138134265	+	2211	1	Zscan21	13.321	10.923	19.149	10.559	11.661	10.077	-0.511327	0.416075
NM_001044718	chr15	75616684	75625300	+	3530	1	Zfp41	5.845	2.567	2.133	3.107	4.336	3.404	-0.00852284	0.995408
NM_001044740	chr8	40862367	40922070	+	7706	1	Slc7a2	1.714	2.084	0.806	5.537	6.61	6.046	1.8906	0.000173559
NM_001044744	chr8	84886387	84893921	-	2106	1	Gcdh	25.443	25.903	15.304	17.906	17.278	15.074	-0.49081	0.435101
NM_001044750	chr2	144033102	144073979	+	404	1	Banf2	0	0	0	0	0	0	NA	1
NM_001044751	chr1	193221641	193242360	-	1339	1	Hsd11b1	8.098	11.509	6.984	3.518	4.038	4.327	-1.26371	0.00483581
NM_001045482	chr5	143172186	143180775	-	3373	1	Rbak	4.467	3.15	1.142	2.399	2.226	2.921	-0.285307	0.806521
NM_001045483	chr7	138835818	138846267	-	1520	1	Mapk1ip1	10.082	9.442	8.74	7.828	5.352	6.247	-0.625112	0.192212
NM_001045484	chr8	70152761	70167488	+	1318	1	Mef2b	0.172	0.088	0	0.145	0.158	0.011	0.341485	0.935051
NM_001045489	chr7	79133768	79149060	-	2004	1	Mfge8	98.576	67.384	51.868	35.422	131.844	49.804	-0.038548	0.982721
NM_001045513	chr1	60483185	60566765	-	9102	1	Raph1	6.482	3.49	5.713	3.57	4.098	4.902	-0.401257	0.53811
NM_001045515	chr16	90936101	91011095	-	6977	1	Synj1	13.817	8.908	9.366	11.976	10.258	12.657	0.0421668	0.954415
NM_001045518	chr9	76487460	76567115	-	6465	1	Fam83b	0	0.013	0.157	0.722	0.702	1.16	3.77406	0.00982046
NM_001045521	chr11	59372669	59375653	-	1232	1	Prss38	0	0	0	0	0	0	NA	1
NM_001045523	chr2	118901615	118924524	+	4419	1	Bahd1	2.032	1.817	1.77	1.339	1.249	1.682	-0.490188	0.311094
NM_001045525	chr11	69391177	69395346	-	3195	1	Cyb5d1	10.419	6.402	10.163	8.434	8.492	7.53	-0.2207	0.742552
NM_001045526	chr11	70790932	70812561	-	1048	1	Scimp	145.107	97.951	190.274	76.566	74.235	71.478	-1.04932	0.0210099
NM_001045527	chr11	87617164	87659542	+	4150	1	Hsf5	0	0	0.047	0.016	0.015	0	-0.492763	0.947761
NM_001045528	chr4	62300342	62360596	-	4360	1	Fkbp15	42.766	22.58	51.586	29.861	25.855	31.639	-0.504822	0.49409
NM_001045529	chr16	93832121	93876073	+	4160	1	Morc3	29.46	20.905	27.045	26.01	28.278	29.974	0.0372319	0.95436
NM_001045530	chr11	43528749	43586999	+	2701	1	Ccnjl	0.425	0.558	0.454	1.039	1.586	2.277	1.6565	0.00382689
NM_001045531	chr11	73329741	73346044	+	1263	1	Spata22	0.154	0.138	0	0.347	0.203	0	0.872438	0.8366
NM_001045532	chr13	27849342	27857708	+	759	1	Prl2c1	0	0	0	0	0	0	NA	1
NM_001045533	chr1	72427112	72537159	-	4776	1	2023-03-04	0	0	0	0.092	0.034	0.167	6.23662	0.0049969
NM_001045535	chr13	33832345	33843408	-	1484	1	Serpinb6e	0	0.02	0	0	0	0	-1.14353	1
NM_001045536	chr11	72796226	72927120	+	11093	1	Zzef1	3.459	2.223	4.477	3.871	3.098	3.955	0.0164062	0.98773
NM_001045539	chrX	73107635	73117702	-	1639	1	Xlr5a	0	0	0	0	0.039	0.017	2.32879	1
NM_001045540	chr11	48904656	48927182	-	5282	1	Gm12185	1.964	0.807	5.021	0.169	0.747	0.633	-2.43168	0.0155437
NM_001045542	chr11	58432559	58441622	+	1347	1	Gm12253	0.132	0.204	0	0.02	0.06	0.011	-1.77555	0.621867
NM_001045543	chr11	83511679	83522099	-	1839	1	Heatr9	0.062	0	0.026	0.082	0.017	0.039	0.519652	0.903294
NM_001045544	chr13	22556201	22557109	+	907	1	Vmn1r204	0	0	0	0	0	0	NA	1
NM_001045550	chr4	60136847	60139856	-	752.7	3	Mup2	0.301	0.655	0	0	0	0	-5.58727	0.182299
NM_001045553	chr8	69610654	69625175	-	2440	1	Zfp868	9.04	6.268	10.949	4.967	6.497	6.132	-0.670301	0.220253
NM_001045554	chr2	164214454	164221663	-	536	1	Wfdc15b	0.06	0	0.03	0	0.03	0	-1.09295	1
NM_001045558	chr15	79229382	79249466	+	1962	1	Pick1	8.57	7.404	5.087	9.896	11.08	9.643	0.45804	0.436387
NM_001045559	chr17	32993139	33005457	+	3002	1	Zfp952	5.369	3.419	4.85	4.16	4.185	5.212	-0.0927368	0.895796
NM_001045807	chr3	107326110	107333289	-	3266	1	Rbm15	1.407	2.526	0.612	2.759	2.545	3.417	0.830085	0.429369
NM_001046637	chr7	27187006	27195760	-	1281	1	Snrpa	69.015	50.948	13.782	44.425	52.704	53.198	0.108013	0.940859
NM_001047159	chr13	3882018	3893581	-	3862	1	Net1	4.144	3.754	2.05	12.544	14.079	15.183	1.98502	5.71e-07
NM_001047604	chr2	66184327	66256617	-	4439	1	Ttc21b	3.551	1.822	4.112	3.128	4.052	4.124	0.169471	0.854065
NM_001048054	chr6	134715468	134792628	-	4137	1	Dusp16	1.6	1.507	0.624	1.678	1.551	1.593	0.340199	0.736408
NM_001048060	chr13	58157649	58164693	+	1461	1	Idnk	32.721	27.734	37.289	18.97	19.196	18.377	-0.87907	0.00821455
NM_001048142	chr2	109693563	109727043	+	4005	1	Bdnf	0	0.069	0.048	0.362	0.176	0.21	2.50366	0.106509
NM_001048143	chr8	113635586	113645192	+	4849	1	Mon1b	10.469	5.447	2.939	8.556	7.058	8.423	0.297604	0.780446
NM_001048148	chr2	181365423	181380793	+	2057	1	Zgpat	20.117	15.279	6.02	19.438	15.303	18.914	0.284708	0.786688
NM_001048168	chr4	120757435	120831579	-	1885	1	Nfyc	14.02	23.218	4.046	25.091	24.811	24.333	0.745268	0.537815
NM_001048176	chr2	79332491	79428988	-	1744	1	Cerkl	1.485	1.771	2.376	1.209	1.306	2	-0.429072	0.628479
NM_001048177	chr19	29251803	29313092	+	4958	1	Jak2	4.312	3.401	5.892	5.142	4.867	5.243	0.0768778	0.924998
NM_001048178	chr15	3327525	3583352	-	1324	1	Ghr	5.072	14.584	1.498	4.592	4.884	4.387	-0.243131	0.846812
NM_001048196	chr11	99627229	99628239	-	1008	1	Krtap4-1	0	0	0	0	0	0	NA	1
NM_001048204	chr13	67194506	67209298	+	2706	1	Zfp455	3.379	2.529	5.827	2.227	2.959	3.246	-0.574216	0.495044
NM_001048208	chrX	12675371	12761973	-	6828	1	Med14	2.351	1.79	2.803	2.699	2.127	3.136	0.104555	0.894301
NM_001048217	chr18	44190049	44196177	-	735	1	Spink11	0	0	0	0	0	0	NA	1
NM_001048220	chr7	26535023	26574146	+	3158	1	Nlrp9a	0	0	0	0	0	0	NA	1
NM_001048227	chr2	164486140	164493323	+	3571	1	Dbndd2	4.754	11.744	2.605	12.792	9.615	11.114	0.708727	0.549896
NM_001048250	chr13	108044474	108049146	+	1859	1	Smim15	58.108	30.28	69.261	47.119	46.596	46.376	-0.251575	0.762865
NM_001076679	chr3	15296551	15332302	-	613	1	Gm9733	2.772	3.524	5.418	17.736	13.479	8.848	1.67853	0.00623742
NM_001076681	chr11	78826595	78843899	+	5047	1	Lyrm9	3.303	2.49	2.252	2.423	2.343	3.021	-0.131586	0.839259
NM_001076791	chr13	67471513	67484253	-	3766	1	Zfp874b	3.605	1.782	4.153	1.738	2.33	3.054	-0.510996	0.559695
NM_001077184	chr10	79704358	79711979	+	1395	1	Bsg	245.692	443.085	34.638	419.655	488.215	417.086	0.77299	0.616062
NM_001077193	chr2	22940074	23040241	-	3131	1	Abi1	70.764	49.204	120.162	68.623	63.203	73.448	-0.314701	0.721224
NM_001077264	chr7	44900373	44929490	-	3352	1	Ap2a1	15.594	21.936	2.703	22.402	22.3	28.476	0.765546	0.573176
NM_001077265	chr5	99955935	99978938	-	6800	1	Hnrnpd	1.126	1.403	2.255	1.174	1.324	1.689	-0.300634	0.735431
NM_001077354	chrX	104077432	104201184	-	10954	1	Nexmif	0.05	0.017	0.009	0.038	0.01	0.023	-0.135337	0.961244
NM_001077407	chr1	62703317	62797091	+	4678	1	Nrp2	19.698	18.389	5.404	9.162	11.483	13.624	-0.423654	0.593717
NM_001077411	chr3	89202928	89208873	+	1960	1	Gba	109.946	100.716	163.301	126.318	113.709	122	-0.141138	0.8472
NM_001077421	chr17	23953085	23955273	-	870	1	Sbpl	0	0	0	0	0	0	NA	1
NM_001077424	chr9	99612502	99622367	+	2752	1	A4gnt	0	0	0	0	0	0	NA	1
NM_001077425	chr1	115684737	116587322	+	10937	1	Cntnap5a	0	0	0	0	0	0.001	0.780028	1
NM_001077495	chr13	101680761	101768217	-	6897	1	Pik3r1	21.401	12.452	12.275	17.08	16.675	19.047	0.12109	0.865893
NM_001077496	chr11	79513385	79523762	-	3525	1	Evi2b	44.573	52.88	81.785	51.878	44.774	47.065	-0.419284	0.564607
NM_001077508	chr4	150920155	150946102	+	1990	1	Tnfrsf9	1.269	0.619	4.926	1.589	3.104	3.384	0.143195	0.943449
NM_001077529	chr11	93949814	93955783	-	731	1	Nme2	222.312	173.407	271.331	236.266	266.452	257.59	0.102067	0.879514
NM_001077595	chr5	92809382	92965759	+	6826	1	Shroom3	0.002	0	0.05	0.668	0.35	0.672	4.33204	3.48e-08
NM_001077631	chr9	64960832	64986981	+	2881	1	Ints14	22.581	16.736	22.122	18.541	18.701	21.623	-0.150454	0.783828
NM_001077632	chr2	147177546	147186402	-	1349	1	Nkx2-2	0.024	0	0	0	0	0	-1.99592	1
NM_001077633	chr17	23917458	23919441	+	604	1	Dcpp3	0	0	0	0	0	0	NA	1
NM_001077636	chr11	84876313	84880285	-	2254	1	Pigw	2.735	0.791	2.783	1.993	1.68	1.2	-0.399725	0.744053
NM_001077684	chr2	69758057	69789486	-	1720	1	Ccdc173	0.499	0.211	0.553	0.263	0.625	0.579	0.117807	0.947761
NM_001077698	chr11	103171138	103198900	+	3746	1	Fmnl1	1.953	3.255	0.792	5.191	3.919	5.024	1.14425	0.193478
NM_001077707	chr10	11149430	11215273	+	6917	1	Shprh	4.375	2.178	3.746	3.975	3.813	4.921	0.223962	0.768433
NM_001077709	chr17	34028266	34031690	-	2098	1	Slc39a7	114.138	93.656	93.586	105.922	108.876	108.846	0.0260287	0.963622
NM_001077713	chr6	6956018	7039220	+	546	1	Sdhaf3	7.499	6.372	13.259	6.245	6.582	7.144	-0.54014	0.521381
NM_001078646	chr3	108940557	108960776	+	1773	1	Henmt1	0.027	0	0	0.031	0.181	0.04	2.8273	0.471657
NM_001078649	chr19	4125960	4132307	+	1507	1	Tmem134	18.47	60.594	2.931	47.285	49.336	49.67	0.713147	0.694293
NM_001079513	chrX	38189793	38197046	+	4944	1	Zbtb33	0.815	0.402	1.265	0.579	0.701	0.731	-0.346932	0.755416
NM_001079824	chr10	63014664	63023849	-	2156	1	Hnrnph3	9.54	8.929	4.577	8.803	9.481	8.115	0.114821	0.90021
NM_001079830	chr3	103279293	103358770	+	8798	1	Trim33	1.724	0.906	2.034	1.248	1.065	1.191	-0.494226	0.520856
NM_001079848	chrX	160390690	160498076	+	4614	1	Adgrg2	0	0	0	0.487	0.501	0.167	8.21643	3.09e-07
NM_001079849	chr13	119428600	119460323	+	4445	1	Paip1	2.199	1.856	2.343	1.987	1.556	2.063	-0.27555	0.641795
NM_001079869	chr11	96323126	96347930	+	3384	1	Hoxb3	0.469	0.257	0.615	0.291	0.133	0.32	-0.939601	0.40743
NM_001079876	chr10	89408823	89443967	-	6735	1	Gas2l3	1.8	4.492	5.638	4.808	6.139	6.462	0.423224	0.692554
NM_001079905	chr6	48593883	48599082	+	2953	1	Repin1	6.11	8.346	0.814	7.809	7.123	9.198	0.569056	0.71432
NM_001079909	chr8	25518759	25575718	+	4739	1	Fgfr1	2.541	11.71	1.058	7.102	4.733	6.993	0.177957	0.930212
NM_001079929	chr17	25162461	25171913	+	2388	1	Ccdc154	0.02	0.012	0.054	0	0	0.018	-2.07943	1
NM_001079931	chr8	43673658	43699491	-	2559	1	Gm5347	0	0	0	0	0	0	NA	1
NM_001079932	chr7	128004378	128011393	+	2464	1	Trim72	0	0.065	0	0.039	0.007	0.006	-0.174953	0.980149
NM_001079933	chr8	21618168	21618972	+	383	1	Defa26	0	0	0	0	0	0	NA	1
NM_001080126	chr1	58802502	58847503	+	2401	1	Casp8	101.634	81.988	71.616	75.001	75.303	78.775	-0.23062	0.650282
NM_001080128	chr17	24414675	24425897	+	1610	1	Rnps1	45.031	44.013	29.572	42.142	46.199	50.268	0.147952	0.830736
NM_001080129	chr10	91147571	91171619	-	3559	1	Tmpo	6.571	20.244	12.014	18.133	16.797	30.228	0.614678	0.55573
NM_001080158	chr15	82233776	82244336	-	1196	1	Cenpm	3.883	6.448	5.163	5.77	8.196	6.166	0.271151	0.751102
NM_001080386	chr4	44012670	44032846	+	1040	1	Clta	128.375	271.607	26.928	350.569	345.367	337.583	1.16851	0.361531
NM_001080387	chr4	135856071	135865818	+	2729	1	Srsf10	26.739	20.043	10.67	25.043	24.363	27.397	0.342404	0.678417
NM_001080390	chr19	7275396	7295447	-	4361	1	Mark2	7.077	7.652	6.559	9.621	8.819	11.141	0.405806	0.421988
NM_001080552	chr6	135237330	135247884	-	1214	1	Gsg1	0.773	1.266	1.448	1.241	0.7	1.806	-0.0120273	0.994526
NM_001080706	chr19	36926079	37014057	+	8469	1	Btaf1	3.615	2.622	4.421	3.101	3.169	4.313	-0.103849	0.895318
NM_001080710	chr4	4056666	4077514	-	1171	1	Sdr16c6	0	0	0	0	0	0	NA	1
NM_001080711	chr2	76650273	76658554	+	1209	1	Pjvk	0	0.084	0.12	0.079	0.159	0	0.0074702	0.999097
NM_001080712	chr4	134190804	134203004	-	2328	1	Gm7534	0	0.012	0	0	0	0	-1.14353	1
NM_001080754	chr2	91730138	91918849	+	4996	1	Ambra1	11.221	5.446	4.76	7.562	6.571	9.016	0.0410171	0.970114
NM_001080769	chr17	27856507	27900040	+	8544	1	Uhrf1bp1	0.894	0.762	0.9	1.369	1.673	1.678	0.793195	0.0271705
NM_001080771	chr4	21677480	21685963	-	3168	1	Prdm13	0	0	0	0	0	0	NA	1
NM_001080773	chr17	24073680	24141594	-	1752	1	Pdpk1	16.174	18.378	3.81	24.361	22.564	26.018	0.527587	0.2288
NM_001080776	chr9	99006965	99035690	-	1327	1	Gm1123	0	0.011	0.061	0	0.024	0.161	0.880713	0.87353
NM_001080780	chr6	118151748	118197744	-	7320	1	Ret	0	0.018	0	0.049	0.046	0	2.15246	0.654908
NM_001080798	chr5	103754573	103855322	+	8290	1	Aff1	8.248	3.735	4.567	8.11	7.424	8.061	0.446087	0.528024
NM_001080809	chr1	67123027	67231267	+	5522	1	Cps1	4.627	2.434	1.939	0.761	0.561	0.505	-2.3552	1.84e-06
NM_001080811	chr2	153974945	154000495	+	1559	1	Bpifa6	0.042	0	0	0	0	0	-1.99592	1
NM_001080812	chr8	72204335	72212837	-	639	1	Cib3	1.899	0.794	0.429	1.564	1.13	0.312	-0.0996241	0.967483
NM_001080814	chr9	15910190	16502054	-	18648	1	Fat3	0	0	0.001	0.003	0.016	0	3.41402	0.520696
NM_001080815	chr7	19157125	19166127	-	1776	1	Gipr	0	0	0	0	0.027	0.016	2.32879	1
NM_001080816	chr3	106016919	106032895	-	1577	1	Chil5	0.144	0.202	0.164	0.382	0.203	0.199	0.532333	0.762356
NM_001080818	chr3	116272553	116424032	-	4467	1	Cdc14a	2.645	3.755	1.678	5.711	5.65	6.734	1.06199	0.0604665
NM_001080820	chr2	172393794	172433757	+	3696	1	Cass4	1.156	1.388	1.182	3.142	2.774	2.091	1.0135	0.0339247
NM_001080925	chr11	98836785	98853005	+	4146	1	Rapgefl1	0.133	0.178	0.579	0.416	0.325	0.515	0.370375	0.818274
NM_001080927	chr5	53590486	53657445	+	5495	1	Rbpj	3.687	3.103	4.947	4.463	4.625	5.026	0.172848	0.802345
NM_001080929	chr11	115381916	115396132	+	3693	1	Cdr2l	5.434	4.715	2.362	2.751	3.615	3.99	-0.358438	0.677633
NM_001080930	chr8	109726451	109737780	-	7561	1	Atxn1l	1.081	0.552	1.122	0.491	0.832	0.584	-0.609398	0.461375
NM_001080931	chr11	86267033	86357596	-	10508	1	Med13	3.984	1.438	5.838	2.568	3.008	2.458	-0.5663	0.59631
NM_001080940	chr9	21835510	21837347	+	859	1	Angptl8	3.693	1.468	1.464	0.319	0.728	0.315	-2.3111	0.00748465
NM_001080941	chr13	67389328	67399767	-	2026	1	Zfp429	7.708	4.472	8.396	4.65	4.712	4.455	-0.655911	0.264999
NM_001080942	chr7	13554866	13571067	-	523	1	Bsph2	0	0	0	0	0	0	NA	1
NM_001080943	chr12	86983381	86988676	-	789	1	Zdhhc22	0	0	0	0	0	0	NA	1
NM_001080944	chr2	126320973	126491553	-	5499	1	Atp8b4	0.777	1.761	1.023	3.875	2.728	3.438	1.37896	0.0201751
NM_001080949	chr14	50765409	50785520	-	1837	1	Ttc5	38.172	44.098	54.407	28.966	28.018	31.021	-0.735234	0.079644
NM_001080963	chr7	129257094	129391307	+	1079	1	Plpp4	0	0	0	0.025	0	0.079	2.59438	1
NM_001080964	chr11	96953332	96977688	-	3029	1	Sp2	11.642	9.965	7.127	6.736	6.759	8.634	-0.463234	0.405252
NM_001080965	chr7	6995385	7003091	+	1143	1	Aurkc	0	0	0.042	0.048	0.042	0	0.798015	1
NM_001080967	chrX	136954988	136957979	-	676	1	Tmsb15b2	0.694	0.793	1.24	1.236	0.546	0.821	-0.146041	0.932676
NM_001080969	chr11	45945306	45955503	-	3788	1	Thg1l	0.867	1.056	2	0.86	1.241	1.007	-0.440108	0.658864
NM_001080971	chr2	174450595	174458380	+	1998	1	Tubb1	1.304	1.966	0.21	0.678	1.895	1.924	0.259008	0.894459
NM_001080972	chr13	22244215	22245105	+	889	1	Vmn1r194	0	0	0	0	0	0	NA	1
NM_001080974	chr5	8056542	8069314	+	2389	1	Sri	126.491	130.448	123.084	99.938	107.252	106.808	-0.368269	0.340925
NM_001080977	chr5	20893024	20951822	-	5544	1	Rsbn1l	2.102	4.767	3.487	4.219	3.215	4.65	0.104999	0.92267
NM_001080981	chr15	98645507	98662889	-	2796	1	Ddx23	7.015	4.195	6.32	4.55	6.237	4.969	-0.231972	0.745979
NM_001080999	chr16	18248883	18254772	+	3623	1	Trmt2a	30.012	24.388	9.617	24.457	23.542	24.173	0.100056	0.93108
NM_001081007	chr7	30121932	30140755	+	7925	1	Zfp382	1.542	0.887	0.95	0.486	1.026	0.318	-0.947115	0.309956
NM_001081009	chr13	116850844	117025531	-	7054	1	Parp8	3.372	2.294	4.016	3.941	2.37	2.702	-0.184385	0.834456
NM_001081010	chr2	37266951	37271387	+	1100	1	Olfr367-ps	0	0	0	0	0	0	NA	1
NM_001081011	chr1	131285251	131527361	-	8015	1	Srgap2	22.8	10.975	16.147	12.675	10.625	12.97	-0.532978	0.384798
NM_001081016	chr15	81744848	81796269	+	5933	1	Zc3h7b	1.331	0.479	0.864	0.492	0.698	0.9	-0.425843	0.672339
NM_001081017	chr12	102948859	103183997	+	8819	1	Unc79	0.002	0.002	0	0.002	0.002	0	-0.110367	1
NM_001081019	chr4	94593650	94600319	+	974	1	Gm12657	1.13	0.372	0.828	0.759	0.725	0.833	-0.0743844	0.964642
NM_001081020	chr13	104287835	104496695	+	6765	1	Adamts6	0.1	0.118	0.317	0.136	0.092	0.141	-0.651599	0.639556
NM_001081021	chr7	27959800	27979157	-	5503	1	Zfp780b	1.506	1.159	1.746	1.319	0.956	0.934	-0.54029	0.409859
NM_001081025	chr16	38297754	38341860	-	2746	1	Maats1	0	0.032	0	0	0.006	0	-1.63225	1
NM_001081027	chr1	140245718	140614045	+	8250	1	Kcnt2	0.073	0.019	0.002	0.02	0.111	0.005	0.467822	0.888989
NM_001081028	chr7	29320378	29505460	-	7688	1	Sipa1l3	2.957	0.635	0.411	1.981	2.198	2.372	0.677612	0.634142
NM_001081029	chr5	9100737	9118983	+	981	1	Tmem243	3.101	6.428	4.454	1.773	2.339	4.107	-0.888245	0.328204
NM_001081030	chr15	89288236	89315311	-	6148	1	Sbf1	3.564	5.567	1.217	7.512	5.673	8.899	0.988882	0.316983
NM_001081032	chr17	36164444	36168537	-	1347	1	Gm8909	0.18	0.118	0.06	0.183	0.119	0.106	-0.013081	0.996936
NM_001081033	chr2	75990722	76338793	-	3376	1	Pde11a	0	0.026	0.038	0.016	0.01	0	-1.42172	0.781721
NM_001081034	chr17	87990859	88065291	-	3994	1	Fbxo11	5.008	3.416	6.729	2.475	2.776	2.68	-1.02254	0.0377214
NM_001081038	chr7	130774069	130825899	+	3416	1	Btbd16	0	0.038	0	0	0.009	0	-2.36803	1
NM_001081040	chr10	128363097	128370037	-	2500	1	Coq10a	1.45	2.662	1.78	1.676	2.419	2.118	-0.0334453	0.977626
NM_001081041	chr19	6067842	6077187	-	2619	1	Vps51	23.406	30.654	3.047	29.577	30.391	29.119	0.553255	0.718971
NM_001081043	chr9	110385089	110408210	-	5309	1	Ptpn23	5.7	1.453	3.577	3.822	3.421	3.722	-0.0258564	0.986287
NM_001081044	chr2	152911352	152923065	+	2934	1	Mylk2	0	0	0	0	0	0	NA	1
NM_001081046	chr11	105092219	105117537	+	1732	1	Efcab3	0	0.042	0	0.047	0.065	0.058	1.72379	0.690373
NM_001081047	chr4	134228042	134238399	-	2444	1	Cnksr1	0	0.036	0	1.883	2.252	1.957	7.23237	2.95e-12
NM_001081048	chr6	120773768	120793982	+	1355	1	Slc25a18	0.143	0.064	0.143	0.01	0.107	0.021	-1.22315	0.677633
NM_001081050	chr1	61638824	62642284	+	8367	1	Pard3b	0.942	2.504	0.95	1.442	1.607	1.929	0.0565454	0.968146
NM_001081051	chr13	24845131	24901439	+	5123	1	D130043K22Rik	0	0.051	0	0	0.003	0	-3.2155	1
NM_001081054	chr10	43874190	43901736	-	1957	1	Qrsl1	9.526	5.919	6.525	7.69	9.166	8.962	0.155093	0.815769
NM_001081055	chr10	78185423	78244645	-	6328	1	Trappc10	1.821	0.944	2.178	1.8	1.542	2.2	0.0780945	0.94242
NM_001081059	chr13	43538406	43560191	-	4345	1	Mcur1	5.304	5.879	6.839	5.884	4.789	6.766	-0.147445	0.829916
NM_001081060	chr13	74121413	74169441	+	5951	1	Slc9a3	0	0.002	0	0	0.127	0	4.45068	0.436728
NM_001081061	chr13	100017994	100104070	-	9880	1	Bdp1	2.981	2.712	2.329	3.42	3.201	3.628	0.265271	0.581765
NM_001081062	chr13	112987802	112990778	+	1871	1	Ccno	0.13	0.116	0	0	0.309	0.137	0.68273	0.873058
NM_001081063	chr14	64075438	64085410	-	1034	1	Prss55	0	0	0	0	0	0	NA	1
NM_001081064	chr15	12359711	12739892	-	11454	1	Pdzd2	0.777	0.276	0.919	0.155	0.179	0.272	-1.7842	0.010616
NM_001081065	chr15	75969123	75975868	+	1875	1	Zfp707	8.079	8.381	1.35	6.229	5.947	5.588	-0.0775122	0.964642
NM_001081066	chr15	73512560	73572242	+	5274	1	Dennd3	3.808	4.508	2.556	2.955	3.486	4.011	-0.154713	0.846111
NM_001081067	chr15	60917589	60921270	-	1814	1	A1bg	0	0	0.764	0	0	0	-6.54851	0.195781
NM_001081068	chr16	87376651	87432606	-	7705	1	Ltn1	13.837	5.825	15.39	9.334	8.683	11.034	-0.351877	0.69741
NM_001081069	chr17	26202941	26211324	+	2008	1	Rgs11	0.669	0.534	0.939	3.376	2.956	1.978	1.8666	0.000576775
NM_001081070	chr17	26195999	26199087	-	1708	1	Pdia2	0	0.025	0.009	0.168	0.019	0	1.77925	0.725773
NM_001081072	chr18	58556240	58612869	+	2586	1	Slc27a6	1.295	4.059	1.983	1.027	0.943	1.178	-1.34564	0.0912131
NM_001081073	chr18	67616964	67641355	-	4417	1	Cep76	0.462	0.866	0.387	1.138	1.286	1.425	1.05589	0.133971
NM_001081075	chr19	38188479	38224152	-	1403	1	Fra10ac1	3.541	8.783	1.885	5.612	7.559	8.635	0.498577	0.704068
NM_001081076	chr19	55198099	55241252	-	3881	1	Gucy2g	0	0	0	0.032	0.008	0	3.24329	1
NM_001081077	chr19	44108637	44135876	-	3565	1	Cwf19l1	7.172	5.14	7.715	5.404	5.405	5.85	-0.341404	0.537744
NM_001081078	chr1	128284756	128328318	-	6155	1	Lct	0	0.024	0.016	0	0	0	-4.05038	1
NM_001081079	chr1	23366424	23383175	-	4835	1	Ogfrl1	4.418	4.279	7.023	3.951	2.943	5.482	-0.449524	0.574566
NM_001081080	chr1	30802342	30863256	-	7544	1	Phf3	4.627	2.166	5.986	3.725	3.711	4.687	-0.162604	0.873218
NM_001081082	chr1	87098002	87101606	-	2324	1	Alpi	0	0.006	0	9.94	20.062	10.015	11.3548	7.7e-17
NM_001081084	chr2	13276338	13491876	-	11256	1	Cubn	0	0.013	0	0.007	0.034	0.004	1.69562	0.690999
NM_001081085	chr2	25372035	25378213	+	3398	1	Sapcd2	0.105	0.636	0	1.169	2.181	2.271	2.76986	0.114935
NM_001081086	chr2	69723088	69754059	+	6281	1	Ppig	11.221	7.231	14.234	8.786	10.621	10.711	-0.206916	0.789345
NM_001081087	chr2	69670120	69684239	+	2530	1	Klhl41	0.058	0.023	0	0.081	0.127	0.006	1.34574	0.701414
NM_001081088	chr2	69424335	69586029	-	15348	1	Lrp2	0	0.007	0.039	0.001	0	0	-4.66257	0.236836
NM_001081089	chr2	127425199	127436092	+	2604	1	Gpat2	0.336	0.173	0.539	0.121	0.388	0.109	-0.83263	0.619781
NM_001081090	chr2	140119881	140170558	-	3376	1	Esf1	6.759	5.007	8.128	5.184	5.964	6.363	-0.273972	0.672339
NM_001081091	chr2	125563088	125625113	-	5738	1	Cep152	2.919	1.438	0.75	2.016	1.7	2.27	0.167346	0.891821
NM_001081092	chr2	179912146	179976646	-	4406	1	Taf4	1.454	0.918	1.156	1.585	1.693	1.477	0.354077	0.576985
NM_001081093	chr3	84496093	84582625	-	2975	1	Arfip1	34.466	19.828	19.916	22.53	22.613	25.036	-0.153907	0.828423
NM_001081095	chr4	39450293	39451778	+	1258	1	1700009N14Rik	0	0	0	0	0	0	NA	1
NM_001081096	chr4	86444698	86558303	-	1829	1	Saxo1	0	0	0	0	0.018	0	0.780028	1
NM_001081097	chr4	125490696	125714173	+	8959	1	Grik3	0	0.002	0	0.012	0	0	1.66263	1
NM_001081098	chr4	128773085	128806112	-	2871	1	Zfp362	6.961	4.216	5.638	6.253	6.605	8.301	0.248053	0.697371
NM_001081099	chr4	134510999	134523922	+	1265	1	Aunip	1.011	1.662	0.93	1.678	2.981	1.418	0.645638	0.549896
NM_001081100	chr4	155086577	155145507	+	1645	1	Morn1	1.781	1.401	1.754	0.916	0.741	0.623	-1.20266	0.0301088
NM_001081102	chr5	33843112	33897966	+	6896	1	Nsd2	1.34	0.715	0.926	1.467	1.308	1.455	0.138511	0.861738
NM_001081103	chr5	53998523	54121057	+	4896	1	Stim2	6.3	4.77	6.184	3.286	3.146	4.449	-0.755181	0.0588956
NM_001081104	chr5	65967124	65977486	+	1996	1	Chrna9	0	0	0	0	0	0.043	2.17142	1
NM_001081105	chr5	65863584	65896700	+	4940	1	Rhoh	9.91	7.375	13.385	10.137	10.932	10.815	-0.0343343	0.969693
NM_001081106	chr5	37735519	37739820	+	968	1	Cytl1	0	0.12	0	0	0	0	-3.00833	1
NM_001081107	chr5	100762148	100798600	-	3668	1	Helq	1.372	2.284	0.611	2.143	2.476	2.317	0.596498	0.579713
NM_001081108	chr5	138255482	138259395	+	871	1	Lamtor4	56.39	60.101	76.653	52.949	58.282	55.178	-0.311855	0.586735
NM_001081109	chr5	144100361	144188208	+	8177	1	Lmtk2	1.9	1.039	1.262	1.119	1.519	1.751	-0.0158828	0.987733
NM_001081110	chr6	71373427	71379171	+	3123	1	Cd8a	1.031	0.849	1.022	1.311	1.033	1.181	0.195415	0.791341
NM_001081111	chr6	97151950	97179124	-	6762	1	Tmf1	3.834	8.616	4.387	7.758	6.513	8.55	0.3232	0.734593
NM_001081112	chr6	118501300	118562271	-	6947	1	Ankrd26	2.702	1.511	2.182	2.188	2.203	2.035	-0.066885	0.934499
NM_001081113	chr6	148770684	148831467	-	5332	1	Ipo8	12.42	6.164	7.72	10.139	10.27	12.132	0.23436	0.745424
NM_001081115	chr7	28543596	28547079	-	1348	1	Nccrp1	0.072	0.258	0.072	0.01	0.036	0.021	-2.31454	0.385317
NM_001081116	chr7	100869746	100932161	-	10227	1	Arhgef17	0.003	0.011	0.009	0.141	0.118	0.063	3.6559	0.00061
NM_001081117	chr7	135689788	135716379	-	10059	1	Mki67	1.982	1.85	6.025	4.514	6.265	6.921	0.734142	0.491309
NM_001081118	chr7	141228788	141262751	+	5354	1	Phrf1	15.449	10.758	6.791	14.386	12.364	15.358	0.276168	0.727551
NM_001081119	chr8	9977717	9992154	+	5069	1	Abhd13	1.395	2.763	1.778	3.071	2.434	3.297	0.459604	0.581279
NM_001081120	chr8	124740257	124751866	-	1368	1	Fam89a	0.012	0.095	0	0.05	0.023	0.229	1.10378	0.78254
NM_001081121	chr9	40894851	40964118	-	3061	1	Jhy	0.016	0	0.058	0.018	0.026	0	-0.844211	0.869628
NM_001081125	chr1	118834061	119053619	-	6692	1	Gli2	0	0	0	0.004	0	0	0.780028	1
NM_001081127	chr10	61197112	61273419	-	5145	1	Adamts14	0.236	0.054	0.013	0	0.019	0.324	0.0851869	0.98643
NM_001081128	chr13	12186540	12258113	-	4449	1	Mtr	10.33	9.098	11.147	10.606	9.03	13.638	0.0261526	0.973356
NM_001081129	chr13	64737591	64903888	-	4842	1	Cntnap3	0	0	0	0	0	0	NA	1
NM_001081130	chr14	32322019	32348151	+	3697	1	Ogdhl	0.617	0.059	0.061	0.459	0.312	0.254	0.455683	0.836966
NM_001081131	chr2	5898060	5942792	-	3516	1	Dhtkd1	0.005	0.177	0.399	0.113	0.128	0.089	-0.958857	0.690039
NM_001081132	chr2	5951469	6056703	+	5150	1	Upf2	2.712	2.497	3.826	2.558	3.199	2.792	-0.174071	0.814833
NM_001081133	chr2	142618345	142901464	-	5417	1	Kif16b	4.236	5.631	3.872	6.815	5.968	8.502	0.528211	0.359611
NM_001081134	chr2	168261698	168269331	-	2312	1	Kcng1	0	0	0	0	0	0	NA	1
NM_001081135	chrX	71962982	71972722	+	5925	1	Prrg3	3.324	0.391	1.32	0.779	0.68	0.632	-1.29744	0.254063
NM_001081136	chrX	100572247	100578206	+	1386	1	Awat1	0	0	0	0	0	0	NA	1
NM_001081137	chr3	72888557	72967863	-	5904	1	Sis	0	0	0	0	0.005	0	0.780028	1
NM_001081139	chr3	96670131	96691034	+	4039	1	Ankrd35	0	0.007	0.028	0.078	0.068	0.233	3.17374	0.100585
NM_001081140	chr3	107183143	107195721	+	1822	1	Kcna10	0	0	0	0	0	0	NA	1
NM_001081141	chr4	46662318	46991714	-	5557	1	Gabbr2	0.003	0.01	0.026	0	0.009	0.087	0.96873	0.810958
NM_001081142	chr4	120696138	120747399	-	4054	1	Kcnq4	0	0	0	0	0.008	0	0.780028	1
NM_001081143	chr5	17962570	18019668	+	1165	1	Gnat3	0	0.037	0.055	0.094	0	0	-0.253384	1
NM_001081145	chr6	59208870	59212033	+	3003	1	Tigd2	5.551	8.014	3.033	8.212	9.734	11.278	0.71371	0.370972
NM_001081147	chr6	112473683	112489825	-	4582	1	Oxtr	0	0	0	0	0	0	NA	1
NM_001081148	chr7	26665227	26686430	-	2172	1	Cyp2b23	0	0	0	0	0	0	NA	1
NM_001081150	chr8	36216062	36249359	-	3761	1	Lonrf1	1.626	0.651	1.479	0.597	0.589	0.598	-1.14962	0.080633
NM_001081151	chr8	117157981	117205834	+	3441	1	Gan	0.141	0.236	0.066	0.422	0.35	0.496	1.41492	0.161653
NM_001081152	chr9	53537047	53575627	+	7327	1	Npat	5.824	3.296	7.66	4.147	3.348	5.094	-0.504646	0.527829
NM_001081153	chr9	73479424	73969037	-	8831	1	Unc13c	0	0	0	0	0	0	NA	1
NM_001081154	chr16	14109166	14159274	-	7736	1	Marf1	3.211	1.051	3.305	1.917	1.707	1.94	-0.516329	0.596337
NM_001081156	chr4	133491100	133498550	-	1650	1	Trnp1	0	0.035	0.029	0.017	0.097	0.052	1.01292	0.806436
NM_001081157	chr6	97238532	97252757	-	2210	1	Lmod3	0	0	0.022	0	0	0	-2.11262	1
NM_001081158	chr11	74649504	74670854	+	5369	1	Cluh	5.832	6.391	4.468	11.005	9.081	14.536	0.953768	0.0270237
NM_001081159	chr13	95477301	95478655	-	297	1	S100z	0	0	0	0	0	0	NA	1
NM_001081160	chr17	29827958	29887882	-	7548	1	Mdga1	0.6	0.515	0.064	1.21	1.137	1.086	1.46535	0.198903
NM_001081162	chr2	130684108	130697519	-	3178	1	Slc4a11	0.041	0.16	0.107	1.482	0.475	1.442	3.29558	0.000115877
NM_001081163	chr7	66109492	66173798	+	4194	1	Chsy1	2.616	2.592	4.24	3.611	3.21	2.783	-0.0690134	0.943723
NM_001081165	chr10	34038784	34044313	-	3710	1	Calhm4	0	0	0	0	0	0	NA	1
NM_001081167	chr7	98192415	98199475	-	2364	1	B3gnt6	0.021	0.208	0	0.035	0.081	0.072	-0.477174	0.900975
NM_001081168	chr11	57801637	57810615	+	1543	1	Sap30l	1.059	1.776	0.815	1.118	1.061	1.135	-0.248075	0.828423
NM_001081169	chr12	112106683	112127573	+	2715	1	Aspg	1.645	2.59	0.974	0.262	0.006	0.163	-3.65088	0.000270939
NM_001081171	chr2	180176373	180225859	-	11307	1	Lama5	1.041	0.404	0.187	1.804	1.907	2.178	1.79813	0.0205346
NM_001081172	chr4	45184906	45285936	+	4794	1	Frmpd1	0	0	0	0.211	0	0	5.83033	0.321846
NM_001081173	chrX	147470378	147554081	-	4909	1	Lrch2	0.003	0.006	0.069	0.022	0	0.067	-0.0206712	0.996936
NM_001081174	chr4	141213956	141220114	+	943	1	Cplane2	1.716	1.184	0.667	1.191	0.953	0.694	-0.408916	0.751959
NM_001081175	chr1	180330476	180423659	+	5091	1	Itpkb	2.565	3.371	1.374	2.921	2.635	3.649	0.232575	0.810543
NM_001081176	chr13	81673837	81711013	-	3050	1	Polr3g	1.571	0.97	0.941	1.944	2.756	2.259	0.92518	0.0778515
NM_001081177	chr14	64652541	64809617	+	8872	1	Kif13b	2.807	1.766	2.804	2.542	2.483	2.747	-0.00847935	0.993178
NM_001081178	chr17	43389466	43459557	+	8512	1	Adgrf5	88.319	29.219	87.17	20.799	24.715	30.449	-1.50774	0.0136417
NM_001081179	chr17	78752906	78835381	-	6399	1	Heatr5b	5.177	2.845	7.493	4.153	3.658	5.971	-0.264912	0.788976
NM_001081180	chr18	43963241	44022487	+	4731	1	Spink5	0	0	0.072	0	0	0	-4.58047	0.569604
NM_001081181	chr1	57406266	57417952	+	3594	1	Maip1	7.132	4.941	1.575	5.963	6.308	6.187	0.367828	0.754966
NM_001081182	chr3	89939488	89963338	-	5426	1	Atp8b2	2.135	1.347	0.85	1.991	1.541	1.729	0.214379	0.821795
NM_001081184	chr4	88094630	88411011	+	5750	1	Focad	2.919	1.876	4.099	3.062	2.617	2.718	-0.169186	0.850284
NM_001081186	chr6	129512557	129519227	+	2868	1	Tmem52b	0	0	0	0	0.095	0.015	4.24276	0.508511
NM_001081187	chr8	25024928	25038962	-	2170	1	Htra4	0.015	0.107	0.045	0	0.044	0.072	-0.601412	0.88232
NM_001081188	chr9	123113231	123136129	+	1027	1	Exosc7	31.31	32.015	42.199	22.253	31.823	26.351	-0.487432	0.401012
NM_001081189	chrX	104482803	104512227	+	7047	1	Uprt	0.468	0.247	0.673	0.694	0.724	0.85	0.62334	0.484624
NM_001081190	chr16	59407382	59461739	+	1445	1	Gabrr3	0	0	0	0	0	0	NA	1
NM_001081191	chr12	98786604	98901484	-	10090	1	Eml5	0.433	0.889	0.655	0.725	0.762	1.074	0.254155	0.791021
NM_001081192	chr9	58822949	58863174	+	6570	1	Hcn4	0	0.011	0	0.002	0.005	0.002	-0.15235	1
NM_001081193	chr10	120923411	120979330	-	4728	1	Lemd3	1.249	0.708	1.661	0.539	0.899	1.195	-0.555272	0.576985
NM_001081194	chr11	100740378	100759778	-	3765	1	Kcnh4	0.034	0.027	0.047	0.047	0.004	0.034	-0.341545	0.90862
NM_001081195	chr12	71015967	71099351	+	5754	1	Arid4a	13.972	9.906	9.883	11.599	10.189	11.584	-0.0968767	0.871508
NM_001081196	chr19	8819401	8834142	+	5710	1	Hnrnpul2	2.871	1.932	3.29	2.614	2.287	2.882	-0.145276	0.845627
NM_001081197	chr1	152750551	152757544	+	1562	1	Apobec4	0.01	0.046	0.021	0.035	0.021	0.009	-0.502503	1
NM_001081198	chr1	40805601	40855267	+	1089	1	Tmem182	0	0	0	0	0	0	NA	1
NM_001081199	chr2	25563115	25571316	-	3959	1	Mamdc4	0.114	0.07	0.008	0.273	0.089	0.144	1.32512	0.498986
NM_001081200	chr3	93144789	93149818	+	1968	1	Crnn	0	0	0	0	0	0	NA	1
NM_001081201	chr4	11265079	11322131	-	2963	1	Dpy19l4	9.072	4.526	8.434	5.749	4.987	6.419	-0.440236	0.533016
NM_001081202	chr4	98726754	98738486	+	2935	1	L1td1	0	0	0	0	0	0	NA	1
NM_001081204	chr5	149678230	149762599	+	4553	1	B3glct	2.772	4.445	1.516	4.304	4.468	4.155	0.466886	0.628479
NM_001081205	chr5	72647796	72671078	+	4197	1	Nipal1	0.17	0.401	0.507	1.178	1.158	1.618	1.75837	0.00941313
NM_001081209	chr1	13113428	13127163	-	2583	1	Prdm14	0	0.006	0	0	0	0.022	0.628751	1
NM_001081210	chr1	79776018	79781445	+	1418	1	Mrpl44	27.173	25.978	19.216	25.175	25.854	25.59	-0.00462207	0.995739
NM_001081211	chr4	132564067	132582686	+	3636	1	Ptafr	4.762	4.761	4.204	8.541	8.009	7.466	0.719343	0.0374421
NM_001081212	chr8	10984681	11008929	-	6790	1	Irs2	0.47	0.412	0.185	1.143	1.678	1.078	1.7871	0.00212828
NM_001081213	chr19	29609876	29648415	-	5379	1	Ermp1	3.968	7.099	3.507	6.474	5.381	9.48	0.434386	0.628479
NM_001081216	chr9	82866159	82975489	-	10687	1	Phip	7.402	4.814	5.155	6.738	6.032	7.266	0.126789	0.837106
NM_001081217	chr16	3847223	3858880	+	5937	1	Zfp174	0.485	0.081	0.5	0.387	0.273	0.537	0.0954194	0.959564
NM_001081218	chr10	82699007	82741392	+	2369	1	Hcfc2	16.497	10.899	6.309	10.757	10.497	12.157	-0.134919	0.874112
NM_001081219	chr10	127705256	127720940	+	3324	1	Myo1a	0.015	0	0.005	3.79	4.03	4.107	8.63992	1.81e-19
NM_001081220	chr11	97332110	97352356	-	9281	1	Gpr179	0	0	0	0	0	0	NA	1
NM_001081221	chr14	32513521	32580990	+	8400	1	Ercc6	1.568	0.79	2.173	1.33	1.591	1.634	-0.0783511	0.947025
NM_001081222	chr18	10566512	10610352	-	4527	1	Esco1	10.449	8.954	12.18	10.835	10.193	9.274	-0.147195	0.812989
NM_001081223	chr18	11657349	11743207	+	3597	1	Rbbp8	22.522	14.114	25.832	16.217	17.021	18.704	-0.352676	0.591869
NM_001081224	chr18	51117898	51304641	+	2220	1	Prr16	0.146	1.045	0.058	0.315	0.072	0	-1.77115	0.55934
NM_001081225	chr19	44931119	44983785	+	6856	1	Slf2	16.558	8.532	7.048	11.208	10.498	15.268	0.133396	0.889853
NM_001081226	chr1	138851979	138856854	-	566	1	2310009B15Rik	6.405	10.655	1.538	9.677	8.362	9.18	0.452625	0.759088
NM_001081227	chr1	180432373	180483504	-	6551	1	Stum	0	0	0	0.004	0	0	0.780028	1
NM_001081228	chr2	75976172	75978179	-	2005	1	Ttc30a2	0.589	0.434	0.346	0.225	0.656	0.611	0.0238235	0.989737
NM_001081232	chr5	36600486	36696021	-	6749	1	D5Ertd579e	5.556	2.498	2.659	3.291	2.698	4.231	-0.137536	0.888989
NM_001081235	chr5	111417300	111457030	+	6839	1	Mn1	0.215	0.151	0.137	0.172	0.305	0.112	0.145757	0.91962
NM_001081236	chr5	118245227	118263114	+	2663	1	2410131K14Rik	4.959	6.271	1.501	5.6	5.826	5.26	0.302367	0.805906
NM_001081237	chr6	147091075	147112778	+	6566	1	Klhl42	0.683	1.128	0.363	1.228	0.999	1.906	0.813777	0.405544
NM_001081238	chr7	122107262	122132946	-	3735	1	Palb2	4.237	2.787	5.115	4.282	3.922	4.966	0.029142	0.97556
NM_001081239	chr7	4237754	4243463	+	2101	1	Lilra5	157.44	136.44	219.22	91.602	88.812	96.44	-0.984005	0.0129513
NM_001081240	chr8	77549397	77581338	+	2767	1	Prmt9	5.34	5.753	1.777	9.432	7.805	8.844	0.932999	0.258174
NM_001081241	chr8	105605229	105622218	+	4109	1	Ripor1	29.463	17.803	8.844	14.003	13.006	16.235	-0.44402	0.638542
NM_001081242	chr9	67217085	67559703	-	12074	1	Tln2	0.256	0.181	0.168	0.196	0.133	0.38	0.129576	0.917959
NM_001081246	chr10	100592386	100618391	+	1675	1	1700017N19Rik	0	0.009	0	0	0	0	-1.14353	1
NM_001081247	chr14	24448694	24487058	-	4662	1	Polr3a	5.169	3.607	6.135	4.65	5.551	5.1	-0.0493913	0.954248
NM_001081248	chr4	144613707	144623398	+	1219	1	Aadacl4	0	0	0	0	0	0	NA	1
NM_001081250	chr11	67327103	67371587	+	5861	1	Myh13	0	0	0	0.005	0	0	0.780028	1
NM_001081252	chr14	118984985	119099434	-	6473	1	Uggt2	0.293	0.103	0.58	0.15	0.223	0.057	-1.25441	0.396271
NM_001081253	chr15	36150060	36164861	-	4005	1	Fbxo43	0	0	0	0	0	0	NA	1
NM_001081254	chr15	99271018	99287180	-	3177	1	Fam186b	0	0.023	0	0.004	0	0	-1.63225	1
NM_001081256	chr18	34777008	34839370	+	7086	1	Kdm3b	5.356	3.202	6.774	4.056	4.945	5.442	-0.175375	0.837674
NM_001081257	chr19	42788595	43388355	-	2161	1	Hpse2	0.067	0	0.5	0.114	0.349	0.165	0.0370873	0.993324
NM_001081260	chr2	85050460	85073048	+	5733	1	Tnks1bp1	5.166	1.325	1.845	2.128	2.121	2.801	-0.292316	0.80679
NM_001081262	chr3	58616300	58637207	-	2179	1	Erich6	0.007	0.007	0.052	0	0	0.02	-1.87101	1
NM_001081263	chr3	153973436	154271720	+	4072	1	Slc44a5	0	0	0	0	0	0	NA	1
NM_001081264	chr4	99715630	99763460	+	3097	1	Alg6	6.918	4.484	8.064	4.996	7.543	7.148	-0.0724644	0.938145
NM_001081266	chr6	83101516	83109121	+	3118	1	Ccdc142	1.931	3.231	0.352	4.611	3.756	3.369	0.994267	0.465055
NM_001081267	chr7	97579896	97692782	+	11111	1	Rsf1	1.845	1.763	2.425	2.499	2.143	2.583	0.164046	0.801749
NM_001081268	chr7	127885444	127890970	-	2518	1	Prss53	1.877	1.031	1.172	0.935	1.23	1.51	-0.229759	0.798728
NM_001081270	chr9	45430353	45753713	+	6790	1	Dscaml1	0.186	0.167	0.026	0.044	0.097	0.034	-1.1779	0.505715
NM_001081271	chr19	47141035	47144174	-	1044	1	Calhm1	0.078	0.014	0	0.079	0	0	-0.603197	1
NM_001081272	chr4	107209144	107220472	+	3534	1	Ldlrad1	0	0	0	0.008	0	0	0.780028	1
NM_001081273	chr6	48929896	48933687	+	2478	1	Doxl1	0	0	0	0	0	0	NA	1
NM_001081275	chr1	171121661	171126967	+	1026	1	Cfap126	3.344	2.769	6.993	2.709	4.097	3.538	-0.438719	0.681763
NM_001081277	chr3	152462815	152668360	-	3307	1	Ak5	0	0.018	0.024	0.12	0.039	0.069	2.19585	0.395732
NM_001081278	chr14	101442360	101609191	-	6620	1	Tbc1d4	2.535	5.77	3.439	4.108	4.183	6.892	0.246048	0.812734
NM_001081279	chr8	35587789	35679449	+	6412	1	Mfhas1	1.948	1.748	2.602	2.2	2.064	2.575	0.0225264	0.980544
NM_001081281	chr3	19644460	19692584	+	2760	1	Trim55	0	0	0	0.025	0.012	0	2.67564	1
NM_001081282	chr9	85687360	85749334	-	5619	1	Ibtk	8.159	5.921	3.661	9.494	9.745	11.54	0.716386	0.223856
NM_001081283	chrX	99820164	99848789	+	4760	1	Tmem28	0	0	0	0	0	0	NA	1
NM_001081284	chr4	96723887	96785160	-	1626	1	Gm12695	0	0	0	0	0.02	0	0.780028	1
NM_001081285	chr4	60003481	60007273	+	873	1	Mup6	0	0.017	0	0.078	0	0	1.24885	1
NM_001081286	chr8	44950208	45052257	+	14599	1	Fat1	0.083	0.062	0.158	1.356	1.247	1.208	3.55588	6.71e-14
NM_001081288	chr15	55015129	55072152	-	5005	1	Taf2	8.303	6.969	3.508	9.767	9.332	9.986	0.552003	0.451291
NM_001081289	chr2	178414534	178422161	+	2258	1	Fam217b	0.566	0.681	0.507	1.48	1.528	1.337	1.20526	0.0178125
NM_001081290	chr1	162671785	162740556	-	10407	1	Prrc2c	11.82	6.507	14.14	8.725	9.281	9.041	-0.346267	0.64845
NM_001081291	chr19	6844623	6858211	-	4930	1	Ccdc88b	9.418	6.108	1.835	11.271	9.861	12.688	0.894226	0.379717
NM_001081294	chr7	25301359	25304133	+	1288	1	Prr19	0	0.023	0	0.043	0	0.055	1.96249	1
NM_001081295	chr3	62338777	62462221	+	5189	1	Arhgef26	0.234	0.151	0.193	0.33	0.161	0.228	0.245638	0.842125
NM_001081298	chr3	148815586	148954635	-	6027	1	Adgrl2	20.213	8.64	17.123	6.1	8.212	9.259	-1.04138	0.0640989
NM_001081299	chr15	23036463	23474418	+	2731	1	Cdh18	0	0	0	0	0	0	NA	1
NM_001081301	chr6	42538067	42539020	-	952	1	Olfr455	0	0	0	0	0	0	NA	1
NM_001081302	chr15	27730649	28025848	-	11438	1	Trio	1.418	0.705	0.966	1.07	1.194	1.054	0.0344892	0.970822
NM_001081304	chr1	170704457	170867771	-	7445	1	Atf6	11.362	7.281	17.719	12.569	11.579	12.572	-0.0757937	0.943214
NM_001081308	chr5	117133588	117275098	+	4218	1	Taok3	23.595	27.44	18.695	34.291	30.711	32.994	0.407403	0.458373
NM_001081309	chr9	105642995	105687655	+	4862	1	Pik3r4	15.055	7.603	8.522	8.908	8.814	11.358	-0.173176	0.826925
NM_001081310	chr2	14174524	14221993	+	3652	1	Tmem236	0.013	0.036	0.062	2.171	3.515	1.524	5.82492	4.21e-17
NM_001081312	chr4	121105651	121109217	-	706	1	Tmco2	0	0	0	0.019	0.045	0	1.72197	1
NM_001081314	chr9	67759437	67760933	+	1326	1	C2cd4b	0	0	0	0	0	0	NA	1
NM_001081315	chr17	28801126	28838789	+	5958	1	Brpf3	1.027	0.465	0.75	1.046	0.676	1.307	0.358041	0.704808
NM_001081316	chr1	111858702	111864918	-	5759	1	Dsel	1.515	0.899	0.845	1.491	1.588	1.535	0.428454	0.517027
NM_001081318	chr6	141972196	142008745	-	1938	1	Gm6614	0	0	0	0	0	0	NA	1
NM_001081319	chr19	29522282	29605921	+	6254	1	Ric1	1.097	0.746	0.683	1.165	1.195	1.188	0.411011	0.495202
NM_001081321	chr5	65605721	65698236	-	8962	1	Pds5a	3.328	2.57	5.473	3.476	3.061	3.279	-0.304967	0.714685
NM_001081322	chr9	75232014	75305450	+	6689	1	Myo5c	0	0.002	0.183	1.214	0.588	1.596	4.05109	0.016218
NM_001081324	chr8	85636718	85691009	-	5505	1	Neto2	0.091	0.003	0.035	0.154	0.146	0.251	2.04008	0.157955
NM_001081325	chr7	14222403	14254870	-	961	1	Sult2a6	0	0	0	0	0	0	NA	1
NM_001081327	chr7	121392296	121501768	+	2266	1	Hs3st2	0	0.038	0	0	0	0	-2.59404	1
NM_001081328	chr18	59175340	59411336	+	3877	1	Chsy3	0.025	0.079	0.025	0.237	0.087	0.121	1.67104	0.310883
NM_001081329	chr7	123477747	123500626	-	5636	1	Zkscan2	0.069	0.136	0.014	0.022	0.154	0.275	0.883178	0.702879
NM_001081330	chr11	69420809	69549108	-	13616	1	Dnah2	0.543	0.373	0.645	0.398	0.523	0.441	-0.284585	0.711209
NM_001081332	chr8	105348258	105369881	+	5204	1	Slc9a5	0.554	0.415	0.443	0.537	0.422	0.421	-0.113932	0.897437
NM_001081333	chr8	105375227	105382860	+	4296	1	Plekhg4	0.938	0.351	0.293	0.169	0.788	0.759	0.0564734	0.978175
NM_001081335	chr17	46500609	46546388	-	7801	1	Cul9	3.135	2.096	1.422	2.124	2.024	2.173	-0.146913	0.861235
NM_001081337	chr8	125418068	125492833	-	6460	1	Sipa1l2	0.731	0.7	0.829	1.104	1.351	1.23	0.61734	0.186539
NM_001081338	chr2	162943465	162977127	+	5313	1	L3mbtl1	0	0.005	0.049	0	0.006	0	-3.31401	0.563708
NM_001081340	chr9	110532597	110618633	+	8327	1	Setd2	7.64	3.424	8.616	5.93	5.541	7.338	-0.148553	0.880865
NM_001081343	chr4	35191285	35225836	-	3138	1	C9orf72	8.643	10.977	17.197	10.996	10.4	11.745	-0.256944	0.758557
NM_001081344	chr10	9755547	9901040	-	9046	1	Stxbp5	1.522	0.833	1.025	1.04	0.968	1.202	-0.150915	0.841186
NM_001081345	chr7	73426652	73541746	-	9030	1	Chd2	7.287	5.873	10.025	5.759	5.229	6.572	-0.495136	0.406299
NM_001081348	chr13	14226438	14523226	-	9429	1	Hecw1	0.021	0	0	0	0	0	-3.57658	1
NM_001081351	chr6	21985910	22255606	+	4874	1	Cped1	0.266	0.773	0.05	0.303	0.471	0.359	-0.0575188	0.982765
NM_001081352	chr13	76098734	76187694	+	5046	1	Ttc37	4.317	2.537	6.978	3.875	2.54	3.995	-0.501647	0.596109
NM_001081353	chr13	77135536	77193905	+	1742	1	2210408I21Rik	3.707	1.922	3.175	2.177	1.685	2.345	-0.523728	0.420889
NM_001081355	chr4	143107391	143212709	-	7296	1	Prdm2	6.142	3.06	6.875	5.443	4.864	5.916	-0.0796444	0.935358
NM_001081356	chrX	71816758	71824706	+	4190	1	Vma21	14.422	12.369	15.977	15.245	15.014	17.521	0.0672329	0.910614
NM_001081362	chr5	144768794	144859778	+	12406	1	Trrap	7.385	2.835	6.768	4.517	4.142	5.01	-0.387714	0.652243
NM_001081363	chr1	189640614	189688086	-	11102	1	Cenpf	1.098	0.778	2.1	1.515	2.385	2.626	0.612879	0.514195
NM_001081364	chr2	20847919	20967721	-	6916	1	Arhgap21	2.831	1.784	2.462	3.041	2.747	3.368	0.289047	0.621572
NM_001081371	chr18	49832997	49965473	+	12166	1	Dmxl1	2.095	1.03	3.023	1.859	1.397	2.295	-0.237787	0.826057
NM_001081372	chr8	93056727	93080017	-	1949	1	Ces1b	0.423	0.409	0.852	0.155	0.074	0.088	-2.48162	0.00768381
NM_001081373	chr9	45766946	45828663	-	5481	1	Cep164	2.545	1.648	2.556	1.624	2.652	2.631	-0.0554168	0.954248
NM_001081375	chr7	25367616	25369724	-	524	1	Cnfn	0	0	0	0	0	0	NA	1
NM_001081378	chr12	24974932	25059697	+	7368	1	Kidins220	16.247	3.823	17.832	10.92	9.509	11.583	-0.315596	0.801049
NM_001081379	chr8	122883822	123042284	-	8704	1	Ankrd11	7.807	4.086	6.568	5.679	6.079	6.99	-0.0572814	0.94594
NM_001081381	chr9	110305192	110322102	+	2055	1	Elp6	5.599	3.965	3.844	5.197	4.497	4.399	-0.00481273	0.995819
NM_001081382	chr6	48024188	48048114	-	3103	1	Zfp777	0.709	1.196	0.166	1.011	1.825	1.486	0.963553	0.474968
NM_001081383	chr5	25271795	25498783	-	16758	1	Kmt2c	4.223	2.867	4.637	5.168	4.283	5.433	0.257163	0.689893
NM_001081386	chr1	110888326	110977593	-	4130	1	Cdh19	0	0	0.055	0.017	0	0	-1.53304	0.852437
NM_001081387	chr2	173093609	173119525	-	3204	1	Ctcfl	0.015	0.018	0	0.004	0	0	-2.04044	1
NM_001081391	chr15	47580638	48791989	-	12949	1	Csmd3	0	0	0	0	0	0	NA	1
NM_001081392	chr4	32657119	32775217	+	17855	1	Mdn1	1.278	0.438	1.23	1.081	1.146	1.238	0.161644	0.882224
NM_001081395	chr9	14541967	14615000	-	8935	1	Amotl1	15.672	6.255	10.031	3.011	4.029	5.237	-1.45398	0.0052642
NM_001081396	chr15	57912199	57970068	+	3295	1	Tbc1d31	6.984	7.814	14.953	8.536	8.073	9.509	-0.292363	0.745979
NM_001081399	chr17	23833361	23835767	-	1375	1	Prss33	0	0	0	0	0	0	NA	1
NM_001081400	chr16	8830100	8858924	+	4068	1	1810013L24Rik	2.55	5.413	3.147	6.116	5.036	7.937	0.662399	0.408854
NM_001081401	chr5	89673841	89883334	-	7555	1	Adamts3	0.009	0	0	0.042	0.04	0.009	3.51163	0.235593
NM_001081403	chr18	21550379	21655013	-	4707	1	Klhl14	0.158	0.065	0.069	0.067	0.099	0	-0.814247	0.768172
NM_001081405	chr7	5480456	5493851	-	2737	1	Vmn2r28	0	0	0	0	0	0	NA	1
NM_001081408	chr4	141746675	141759263	+	1395	1	Agmat	6.148	6.828	2.358	1.845	1.047	0.469	-2.25345	0.00696943
NM_001081409	chr15	66577572	66645255	+	6647	1	Phf20l1	3.74	5.25	6.421	5.558	5.301	5.759	0.00356099	0.997191
NM_001081411	chr3	41626705	41742514	-	2997	1	Sclt1	1.064	1.461	1.436	1.421	1.114	1.321	-0.142056	0.868397
NM_001081412	chr10	75060896	75184923	+	6512	1	Bcr	0.867	0.398	1.59	0.444	0.599	0.787	-0.738084	0.507752
NM_001081414	chr7	87584168	88135063	+	8416	1	Grm5	0	0	0	0.003	0	0	0.780028	1
NM_001081415	chr8	83997516	84000407	+	2241	1	Samd1	1.791	1.067	1.324	1.106	1.439	1.055	-0.288362	0.730541
NM_001081416	chr17	7738569	7827302	-	6154	1	Fndc1	0	0.097	0	0	0	0.146	0.361276	0.963351
NM_001081418	chr7	15971262	15999495	-	5344	1	Bicra	7.459	3.638	1.846	4.756	3.693	4.907	-0.0140117	0.993324
NM_001081419	chr10	76263049	76345291	-	6315	1	Dip2a	1.835	0.992	0.449	1.409	1.466	2.883	0.740313	0.501955
NM_001081420	chr4	56802329	56809605	+	4291	1	Abitram	5.729	3.267	4.321	3.88	4.805	5.375	-0.00218286	0.998375
NM_001081424	chr7	102111266	102116713	-	2506	1	Chrna10	0	0	0	0	0	0	NA	1
NM_001081425	chr13	46418300	46431099	+	3218	1	Rbm24	0	0.041	0	0.021	0	0	-0.937178	1
NM_001081426	chr13	9276525	9668926	+	7985	1	Dip2c	1.721	1.505	4.392	5.659	4.205	3.938	0.761281	0.434925
NM_001081428	chr10	53633145	53750909	-	3930	1	Fam184a	0.07	0	0	0	0	0.004	-3.19944	1
NM_001081429	chr9	37267464	37348357	-	11843	1	Ccdc15	0.645	0.356	0.704	0.333	0.343	0.484	-0.642032	0.375887
NM_001081431	chr5	145283343	145291469	+	1989	1	Zscan25	0.309	0.233	0.057	0.172	0.234	0.15	-0.14295	0.949713
NM_001081432	chr10	107514364	107719941	-	9921	1	Ptprq	0	0	0	0	0	0	NA	1
NM_001081433	chr1	54645340	54926387	-	6110	1	Ankrd44	9.969	8.876	5.987	9.366	8.957	10.848	0.145588	0.832223
NM_001081435	chr11	97854307	97884154	-	1668	1	Fbxo47	0.097	0.139	0.899	0.025	0.144	0.222	-1.62236	0.473191
NM_001081437	chr6	91212764	91272540	+	4317	1	Fbln2	3.966	0.675	1.244	6.201	3.743	5.345	1.34128	0.176248
NM_001081441	chr5	24712269	24730680	-	1778	1	Wdr86	0.091	0.375	0	0.208	0.632	0.12	0.945869	0.753072
NM_001081445	chr9	49502146	49799069	-	6164	1	Ncam1	0.008	0.007	0	0.329	0.161	0.289	5.19446	3.74e-06
NM_001081446	chr7	118855752	118972120	+	1506	1	Iqck	0.129	0.539	0.021	0.2	0.639	0.369	0.685684	0.787442
NM_001081448	chr10	130385800	130394241	-	2543	1	Vmn2r84	0	0	0	0	0	0	NA	1
NM_001081449	chr7	12615233	12636134	-	2415	1	Vmn2r54	0	0	0	0	0	0.035	2.17142	1
NM_001081452	chr10	77711446	77712009	+	561	1	Gm10024	0	0	0	0	0	0	NA	1
NM_001081453	chr12	70011435	70102854	-	9644	1	Nin	2.707	3.074	2.874	2.689	2.737	3.125	-0.115731	0.841186
NM_001081454	chr7	80389194	80405436	-	4153	1	Furin	4.263	3.386	2.259	7.135	8.812	7.147	1.1435	0.0086012
NM_001081456	chr1	74542889	74565977	+	2716	1	Plcd4	0.119	0.037	0.03	0.035	0.118	0.058	0.103058	0.97295
NM_001081458	chr12	110485797	110571690	+	2296	1	Ppp2r5c	35.122	27.857	40.216	30.923	31.795	32.266	-0.32034	0.487634
NM_001081470	chr5	134357661	134456716	-	3181	1	Gtf2ird1	2.869	4.913	2.691	6.577	5.71	7.554	0.748823	0.223007
NM_001081471	chr15	100334929	100340169	+	1442	1	Mettl7a3	0.022	0.01	0.089	0	0	0.02	-2.6999	1
NM_001081473	chrX	94724569	94730191	+	5620	1	Zxdb	0.377	0.271	0.668	0.312	0.231	0.37	-0.628258	0.542017
NM_001081475	chr4	116601052	116627497	-	2102	1	Nasp	15.814	9.442	25.557	15.999	16.35	19.905	-0.0527063	0.964494
NM_001081476	chrX	70545558	70546385	+	825	1	Gm14725	0	0	0	0	0	0	NA	1
NM_001081477	chrX	108735845	108834346	-	12745	1	Brwd3	1.054	0.585	1.361	0.763	0.563	0.802	-0.581092	0.465585
NM_001081490	chr9	78081500	78109065	-	1837	1	Fbxo9	3.63	20.479	2.422	17.8	14.708	18.917	0.819533	0.618122
NM_001081499	chrX	139684996	139754218	+	5884	1	Tbc1d8b	1.416	0.52	2.841	1.073	1.92	1.507	-0.17737	0.907713
NM_001081564	chrX	8843994	8849607	+	500	1	Gm6592	0.129	0	0	0	0.032	0	-1.03414	1
NM_001081565	chrX	8685331	8690844	-	510	1	Ssxb8	0	0	0	0	0	0	NA	1
NM_001081566	chr11	68503019	68552695	+	3212	1	Pik3r6	20.592	16.591	7.59	14.533	11.649	14.856	-0.203094	0.835024
NM_001081642	chrX	73074345	73082507	-	1180	1	Xlr4a	0.411	0.602	2.869	0.487	1.129	0.808	-0.787092	0.664077
NM_001081643	chrX	73192179	73202930	+	1606	1	Xlr3b	1.773	1.182	3.755	0.495	2.158	1.454	-0.812378	0.56118
NM_001081644	chr4	73653246	73672397	+	1317	2	Gm428	0	0	0	0	0	0	NA	1
NM_001081648	chrX	148180724	148224710	+	2019	1	Gm15107	0	0	0	0	0	0	NA	1
NM_001081650	chr4	62619672	62659847	+	3988	1	Rgs3	25.293	14.384	20.918	6.616	9.507	8.253	-1.39171	0.000275874
NM_001081651	chr4	132302194	132303356	-	731	1	Rab42	1.837	2.638	0.684	1.63	1.514	2.084	-0.0839569	0.96023
NM_001081652	chr11	6597823	6606054	-	4883	1	Nacad	0.003	0.048	0.017	0.02	0.085	0	0.423291	0.918458
NM_001081653	chr17	57769211	58411631	+	5540	1	Cntnap5c	0	0	0	0	0	0	NA	1
NM_001081655	chr7	16875317	16887301	+	2822	1	Dact3	0.109	0.046	0.011	0.01	0.057	0.02	-1.09853	0.726574
NM_001081656	chr17	26414859	26446320	+	6265	1	Neurl1b	0.276	0.206	0.425	0.461	0.453	0.527	0.569638	0.503874
NM_001081657	chrX	24753162	24775164	-	864	1	Gm5935	0	0	0	0	0	0	NA	1
NM_001081658	chr1	63622851	63686927	-	2410	1	Dytn	0	0	0	0	0	0	NA	1
NM_001081661	chrX	114907582	114908510	+	739	1	Ube2dnl2	0	0	0	0	0	0	NA	1
NM_001081662	chr8	21958714	21964303	+	1880	1	Fam90a1a	0	0	0	0	0	0	NA	1
NM_001081664	chr2	85484092	85518935	-	1671	1	4833423E24Rik	0	0	0	0	0	0	NA	1
NM_001081665	chr6	55837018	55978598	+	3268	1	Itprid1	0	0	0	0	0	0	NA	1
NM_001081667	chrX	157818435	157821060	+	2623	1	Klhl34	0	0	0	0.026	0.061	0.114	4.90384	0.137313
NM_001081668	chrX	140007673	140062568	-	1117	1	Nup62cl	0.014	0.013	0	0	0	0	-2.0032	1
NM_001081669	chrX	37493410	37497715	+	789	1	Rhox2d	0	0	0	0	0	0	NA	1
NM_001081670	chrX	74837196	74843369	+	2865	1	Gm5936	0	0	0	0	0	0	NA	1
NM_001081671	chrX	155124917	155147849	-	1115	1	Cldn34b2	0.116	0.234	0.434	0	0.259	0.166	-0.973305	0.743415
NM_001081672	chr4	138394092	138396458	-	2364	1	Fam43b	0	0	0	0	0.02	0	1.81166	1
NM_001081678	chr6	28239931	28261924	-	4210	1	Zfp800	7.073	4.452	7.69	4.537	4.897	5.295	-0.468588	0.427989
NM_001081679	chr7	101899808	101906359	-	1343	1	Tomt	5.29	4.08	6.987	2.692	3.596	4.208	-0.734239	0.239864
NM_001081680	chr13	74371426	74376566	-	1624	1	Zfp72	2.252	1.812	3.177	2.15	2.895	1.595	-0.207882	0.839597
NM_001081685	chr16	97947435	97962622	-	5405	1	Zbtb21	5.761	3.54	2.022	3.334	2.865	4.138	-0.192093	0.850158
NM_001081687	chr3	15948070	16006332	-	907	1	Gm5150	82.807	63.614	150.563	71.364	69.289	66.565	-0.612323	0.431114
NM_001081688	chr10	80879816	80899494	+	3434	1	Tmprss9	0.009	0.017	0	0.028	0.028	0.017	1.43431	0.717372
NM_001081746	chr1	85199611	85213762	+	1605	1	Gm7609	6.161	0.939	7.715	0.674	1.12	1.118	-2.42035	0.00923137
NM_001081750	chr5	124862705	124888630	+	4072	1	Zfp664	4.312	4.674	2.447	7.99	7.935	9.691	1.07011	0.0251585
NM_001081954	chr10	58230651	58232675	-	2023	1	Dux	0	0	0	0	0.016	0	0.780028	1
NM_001081956	chrX	36608183	36645414	-	6144	1	Akap17b	0.129	0.316	0.042	0.27	0.332	0.185	0.585521	0.733651
NM_001081957	chr11	83704056	83706269	+	465	1	Wfdc17	1849.67	3702.25	2314.61	2538.1	2211.68	2203.87	-0.286033	0.73698
NM_001081960	chr9	113812586	113919697	+	5590	1	Clasp2	8.063	5.949	6.963	9.333	7.847	10.757	0.403347	0.379717
NM_001081961	chr15	74742839	74746687	-	459	1	Slurp2	0	0	0	0	0	0	NA	1
NM_001081962	chr5	137641473	137642902	+	1058	1	Sap25	23.449	18.512	5.014	21.226	19.107	19.389	0.275006	0.829746
NM_001081963	chr18	4634929	4682869	+	6725	1	Jcad	26.687	11.621	16.868	7.517	10.08	11.666	-0.987871	0.0713294
NM_001081970	chr15	77747799	77755273	-	2690	1	Apol8	0	0.043	0	0.02	0.054	0	0.744347	0.91329
NM_001081971	chr2	118699103	118703963	-	4858	1	Ankrd63	0	0	0	0	0	0	NA	1
NM_001081975	chr2	121461666	121474023	-	1878	1	Mfap1b	5.903	4.107	5.846	3.587	3.938	4.328	-0.505616	0.326083
NM_001081981	chr8	84704712	84773410	-	5477	1	Nfix	2.458	2.586	1.122	2.423	2.051	3.319	0.243427	0.80401
NM_001081983	chrX	136974022	136976874	-	434	1	Tmsb15b1	0.373	1.136	1.895	1.546	0.887	0.918	-0.133469	0.954248
NM_001082412	chrX	136981116	137038302	-	3182	1	Slc25a53	1.383	1.216	1.328	0.874	0.474	0.899	-0.89129	0.155558
NM_001082414	chr3	86084434	86130521	+	6396	1	Sh3d19	1.356	1.408	2.307	2.006	2.491	2.495	0.362842	0.631541
NM_001082483	chr12	3962554	4038915	-	6522	1	Efr3b	0	0.144	0.294	0.418	0.28	0.203	0.906496	0.724278
NM_001082531	chr4	138831876	138835189	+	766	1	Pla2g2a	0	0	0	0	0	0	NA	1
NM_001082532	chr9	22156846	22158354	+	687	1	Pigyl	34.91	40.811	30.134	36.216	42.037	34.046	-0.00636769	0.99439
NM_001082535	chr11	104186327	104191166	+	2216	1	Sppl2c	0	0	0	0	0	0	NA	1
NM_001082542	chr16	36210403	36217788	+	290	1	Csta3	0	0.15	0	0.094	0.221	0.049	0.87771	1
NM_001082543	chr16	36277148	36285371	+	413	1	Stfa1	0.078	0.281	0.351	0.995	0.505	0.379	1.27849	0.58156
NM_001082545	chr16	36403946	36408363	-	418	1	Stfa2	0.039	0.035	0	0.131	0.115	0	0.892261	1
NM_001082546	chr16	36359382	36367570	-	436	1	Cstdc5	0	0.033	0.148	0.126	0	0.065	-0.273273	1
NM_001082547	chr16	36184212	36188110	+	408	1	Cstdc4	0.119	0.924	2.134	4.262	2.163	1.535	1.21233	0.522506
NM_001082548	chr7	29256330	29281977	-	1281	1	Spint2	26.277	29.062	8.986	53.372	65.191	69.601	1.45949	0.025466
NM_001082552	chr7	102557920	102565482	-	2712	1	Trim21	27.401	16.491	31.027	14.046	10.732	14.724	-1.01012	0.033342
NM_001082553	chr18	69979131	70141605	-	6882	1	Rab27b	0	0.183	0.002	2.439	2.56	2.224	5.05551	0.0522625
NM_001082960	chr7	128062640	128118491	+	4650	1	Itgam	17.342	49.261	18.227	67.332	69.235	75.061	1.19858	0.119012
NM_001082966	chrX	148488949	148521446	+	1965	1	Gm15114	0	0	0	0	0	0	NA	1
NM_001082974	chr2	164830730	164833596	-	1152	1	Neurl2	8.471	8.998	5.094	8.891	10.696	9.206	0.262189	0.734593
NM_001082975	chr14	55897285	55900232	-	1219	1	Sdr39u1	8.735	5.922	8.002	8.189	7.66	7.86	-0.0154197	0.985768
NM_001082976	chr12	101645446	101718523	-	5273	1	Tc2n	0.071	0.088	0.174	1.413	2.611	1.423	3.91167	1.82e-11
NM_001083121	chr1	181896386	182019980	-	11530	1	Enah	0.007	0.003	0	0.049	0.113	0.046	4.2554	0.00333194
NM_001083127	chr2	36081953	36104060	-	3178	1	Lhx6	2.643	2.295	0.122	1.478	2.974	3.619	0.601219	0.7577
NM_001083311	chr13	23249238	23250323	+	1084	1	Vmn1r223	0	0	0	0	0	0	NA	1
NM_001083317	chr18	36679215	36683862	+	2729	1	Slc35a4	73.39	60.357	47.11	55.605	58.145	62.181	-0.117838	0.845932
NM_001083322	chr6	129610323	129623864	-	3169	1	Klrk1	32.933	25.069	58.834	13.952	14.176	21.419	-1.33425	0.0193285
NM_001083329	chr2	180070593	180085902	+	1456	1	Mtg2	17.506	16.807	6.744	10.909	10.865	11.136	-0.397465	0.661413
NM_001083334	chr18	32377217	32435740	+	2105	1	Bin1	28.353	43.725	3.715	48.846	44.291	51.75	0.837597	0.573929
NM_001083341	chr12	24831599	24960299	+	2690	1	Mboat2	0	0.038	0	0.652	0.435	0.603	5.16957	2.64e-05
NM_001083587	chr11	8431652	8664535	-	7450	1	Tns3	12.925	4.174	11.753	5.56	4.434	7.192	-0.823001	0.322431
NM_001083628	chr18	10325179	10562941	+	8386	1	Greb1l	0.843	0.249	0.508	0.531	0.725	0.343	-0.0492698	0.974533
NM_001083808	chr3	89083979	89090031	-	1899	1	Rusc1	10.49	6.871	10.799	13.282	9.851	11.62	0.227406	0.743516
NM_001083880	chr17	14943184	14945939	+	2500	1	1600012H06Rik	36.418	22.035	9.796	28.109	28.751	25.505	0.210234	0.851168
NM_001083890	chr13	65033058	65038004	+	3384	1	Spata31d1c	0	0	0	0	0	0	NA	1
NM_001083891	chr17	31520115	31531325	+	482	1	Ndufv3	78.699	67.702	98.711	77.215	86.545	74.428	-0.333016	0.590077
NM_001083894	chr16	21953818	21995542	-	3789	1	Liph	0.436	1.11	2.085	5.02	7.173	4.922	2.12308	0.00504073
NM_001083895	chrX	133908425	133932446	+	2858	1	Srpx2	0.317	0.086	1.089	0.168	0.382	0.055	-1.3486	0.504945
NM_001083901	chr13	65065030	65112982	-	3360	1	Mfsd14b	13.52	49.35	9.779	39.392	30.045	49.741	0.586492	0.674073
NM_001083902	chr16	33518535	33664138	+	3099	1	Slc12a8	1.969	2.606	3.434	1.745	2.076	1.64	-0.605205	0.387582
NM_001083903	chr7	30751471	30756134	+	726	1	Sbsn	0.111	0.599	0.799	0.981	0.619	0.471	0.305344	0.885492
NM_001083904	chr16	22920222	22939768	+	1331	1	Fetub	5.362	3.681	7.91	2.366	1.989	2.792	-1.3109	0.0189579
NM_001083906	chr8	76902330	77245012	+	5627	1	Nr3c2	0.846	0.775	1.201	0.423	0.661	1.025	-0.528564	0.56733
NM_001083912	chr7	28359604	28372662	-	5028	1	Plekhg2	3.808	1.845	2.257	2.239	1.985	2.327	-0.344051	0.63843
NM_001083918	chr4	146270385	146468233	+	2747	2	Zfp991	4.896	2.939	8.129	4.86	4.807	4.182	-0.291486	0.769891
NM_001083923	chr6	83119044	83121461	-	1210	1	Wbp1	23.552	25.903	5.756	26.775	26.042	24.683	0.403867	0.746643
NM_001083925	chr5	120812638	120824160	+	1826	1	Oas1b	4.644	2.128	6.251	2.452	1.986	2.643	-0.960056	0.216351
NM_001083928	chr9	61372366	61418497	+	5126	1	Tle3	2.26	0.987	1.447	3.689	3.142	3.963	1.13457	0.0242843
NM_001083934	chr17	71019557	71126856	+	5280	1	Myom1	1.609	1.549	2.785	1.559	1.407	1.375	-0.533512	0.454112
NM_001083937	chrX	7884244	7894027	+	2407	1	Slc35a2	18.523	17.099	13.959	14.04	13.171	13.887	-0.357926	0.439505
NM_001083945	chr17	6904716	6948356	-	1604	1	Rsph3b	1.705	5.134	0.412	5.865	6.012	4.615	1.0687	0.481705
NM_001083955	chr11	32283675	32284493	+	558	2	Hba-a2	290.251	518.146	114.305	1354.7	571.236	174.326	1.10963	0.458933
NM_001083959	chr2	172979842	172993576	+	1627	1	Spo11	0.07	0.356	0.337	0	0.089	0.122	-1.95941	0.418701
NM_001085348	chrX	37530468	37541809	+	773	1	Rhox2e	0	0	0	0	0	0	NA	1
NM_001085355	chr17	4995074	5347656	+	11303	1	Arid1b	1.861	1.388	1.68	1.904	1.509	2.388	0.145726	0.831084
NM_001085356	chrX	37571421	37576159	+	773	1	Rhox2f	0	0	0	0	0	0	NA	1
NM_001085374	chr18	44425060	44662266	-	7807	1	Mcc	1.872	1.233	1.204	0.395	0.654	0.74	-1.3536	0.004145
NM_001085376	chr1	158711735	158958175	-	8948	1	Pappa2	0	0	0	0	0	0	NA	1
NM_001085378	chr2	155611243	155634307	+	6088	1	Myh7b	0.011	0.029	0.011	0.043	0.058	0.089	1.81352	0.297391
NM_001085390	chr19	53529145	53541809	+	1809	1	Dusp5	0.42	0.521	0.508	1.045	0.878	1.188	0.984143	0.156335
NM_001085393	chrX	21068488	21077959	+	548	1	Spaca5	0	0	0	0	0	0	NA	1
NM_001085408	chr2	26382800	26389316	-	1966	1	Entr1	8.799	30.623	5.429	28.055	22.026	27.95	0.673854	0.621814
NM_001085412	chr4	143719451	143729158	+	2104	1	Gm13078	0	0	0	0	0	0	NA	1
NM_001085414	chr4	143894237	143900380	-	1479	1	Pramef6	0	0	0	0	0	0	NA	1
NM_001085417	chr6	48427692	48445825	-	958	1	Zfp467	5.118	14.89	1.01	10.091	8.926	10.565	0.496155	0.762865
NM_001085418	chr4	144270633	144280466	-	2141	1	Pramel5	0	0	0	0	0	0	NA	1
NM_001085419	chr4	144099880	144110101	+	2399	1	Gm13102	0	0	0	0.006	0	0	0.780028	1
NM_001085421	chr15	33683875	33687883	-	4006	1	Tspyl5	0	0	0	0.021	0.02	0	3.31141	1
NM_001085440	chr11	60777525	60788287	+	7387	1	Smcr8	5.762	1.635	4.747	3.146	2.843	3.637	-0.403265	0.696896
NM_001085473	chr14	54642161	54686931	-	4678	1	Acin1	20.677	9.089	24.488	13.178	13.51	15.158	-0.457972	0.593782
NM_001085477	chr10	129046132	129047061	-	928	1	Olfr765	0	0	0	0	0	0	NA	1
NM_001085491	chr4	129491190	129491956	+	553	1	Fam229a	0	0.157	0	0.05	0	0	-1.63225	1
NM_001085492	chr4	150281916	150621966	+	7433	1	Rere	11.67	6.939	8.59	8.505	8.373	9.959	-0.0979822	0.884764
NM_001085493	chr4	11051046	11076205	-	1071	1	Ndufaf6	1.556	10.423	0.422	7.454	7.76	5.942	0.636904	0.762171
NM_001085495	chr2	166805581	166898051	+	8735	1	Arfgef2	2.877	2.128	3.505	3.736	2.972	3.959	0.2354	0.73467
NM_001085497	chrX	36743632	36777307	+	1236	1	Slc25a43	3.286	3.871	0.444	6.669	5.05	6.496	1.17291	0.359576
NM_001085498	chr11	119913810	119919552	+	1551	1	Chmp6	54.997	60.156	15.063	63.936	67.435	63.433	0.49719	0.652909
NM_001085499	chrX	48841466	48877713	-	2099	1	Gm595	0	0	0	0	0.076	0	3.14449	1
NM_001085500	chr11	97685933	97688625	+	756	1	Cisd3	26.479	29.914	37.108	31.045	39.644	34.611	0.0728629	0.924854
NM_001085501	chr2	178411206	178414463	-	3255	1	Ppp1r3d	0.582	1.719	0.198	3.033	2.908	2.707	1.67271	0.131141
NM_001085502	chr4	123201485	123216576	+	1532	1	Nt5c1a	0	0	0	0.072	0.136	0.177	5.06649	0.0910164
NM_001085503	chr4	144453771	144463756	-	3147	1	Aadacl3	0	0	0	0	0	0	NA	1
NM_001085504	chr4	144669937	144686368	-	1219	1	Gm436	0	0	0	0	0	0	NA	1
NM_001085506	chrX	72381870	72386858	-	1815	1	Magea10	0	0	0	0	0	0	NA	1
NM_001085509	chr4	135759715	135815567	+	5539	1	Myom3	0	0.047	0.015	0.027	0	0.023	-0.371382	0.942571
NM_001085511	chrX	89752268	89755491	+	3089	1	4932429P05Rik	0	0	0	0	0	0	NA	1
NM_001085513	chr4	141368192	141384174	+	1451	1	Fam131c	0	0.11	0	0.179	0.133	0.049	1.51502	0.705516
NM_001085515	chr4	41495601	41503075	-	4171	1	Myorg	0.027	0.108	0	0.23	0.231	0.341	2.35696	0.167999
NM_001085516	chr4	101940407	101943183	+	1448	1	Gm12794	0	0	0	0.028	0	0	1.62798	1
NM_001085517	chrX	9571960	9572391	-	429	1	H2al1o	0	0	0	0	0	0	NA	1
NM_001085518	chr2	122484941	122528040	+	3720	1	Gm14085	0.026	0.066	0.03	0.029	0.151	0.038	0.648927	0.802815
NM_001085520	chr4	101986840	101990231	+	841	1	Gm12789	0	0	0	0	0	0	NA	1
NM_001085521	chr2	149830783	150004392	+	2049	1	Syndig1	0	0	0	0	0	0	NA	1
NM_001085522	chr4	146449030	146469440	+	3685	1	Zfp992	2.376	1.652	4.489	2.776	2.482	1.908	-0.336268	0.750896
NM_001085523	chrX	5669067	5671026	+	1957	1	Btbd35f7	0	0	0	0	0	0	NA	1
NM_001085524	chrX	8962134	8962975	-	839	1	Fthl17b	0	0	0	0	0	0	NA	1
NM_001085525	chrX	8975718	8976559	-	839	1	Fthl17c	0	0	0	0	0	0	NA	1
NM_001085526	chr11	99590461	99591377	-	914	1	Krtap1-3	0	0	0	0	0	0	NA	1
NM_001085527	chr11	99948424	99949551	+	1126	1	Krtap9-5	0	0	0	0	0.057	0	1.81166	1
NM_001085528	chr4	88754868	88755416	+	547	1	Gm13271	0	0.027	0	0	0	0.416	2.61946	1
NM_001085530	chr4	42522439	42528237	-	4124	4	Fam205a2	0	0	0	0	0	0	NA	1
NM_001085531	chr4	88760774	88761584	+	808	1	Gm13283	0	0.072	0	0.169	0	0.088	1.77729	1
NM_001085532	chr4	88785054	88786515	+	1459	1	Gm13276	0	0	0	0	0	0	NA	1
NM_001085533	chr4	88793742	88795297	+	1553	2	Gm13275	0	0	0	0	0	0	NA	1
NM_001085534	chrX	78125467	78130403	+	766	1	Gm5938	0	0	0	0	0	0	NA	1
NM_001085535	chr11	117860752	117865543	+	1814	1	Tmem235	0	0	0	0	0	0	NA	1
NM_001085536	chr4	144703147	144721492	-	1353	1	Gm13178	0	0	0	0	0	0	NA	1
NM_001085537	chrX	9350599	9351137	+	536	1	H2al1k	0	0	0	0	0	0.027	0.780028	1
NM_001085538	chr4	73872220	73876234	-	1284	3	Gm11757	0	0	0	0	0	0	NA	1
NM_001085540	chr4	143991127	143994369	-	1741	1	Pramef17	0	0	0	0	0.009	0	0.780028	1
NM_001085541	chr4	144330249	144333465	+	1740	1	Gm13128	0	0	0	0	0	0	NA	1
NM_001085542	chr4	144555000	144565134	-	1216	1	Gm13124	0	0	0	0	0	0	NA	1
NM_001085543	chrX	4196576	4198535	+	1957	1	Btbd35f28	0	0	0	0	0	0	NA	1
NM_001085544	chrX	77864758	77870033	+	791	1	Gm14744	0	0	0	0	0	0	NA	1
NM_001085545	chrX	3750926	3752885	-	1957	4	Btbd35f18	0	0	0	0	0	0	NA	1
NM_001085546	chr2	175061549	175067769	-	625	1	Gm14393	0.026	0	0.284	0.153	0.026	0.159	0.0846095	0.98773
NM_001085547	chr11	99780014	99780643	-	628	1	Krtap4-8	0	0	0	0	0	0	NA	1
NM_001085548	chr11	99785200	99786257	+	1055	1	Krtap4-9	0	0	0	0	0	0	NA	1
NM_001085549	chr4	114406724	114615098	+	6608	1	Trabd2b	0	0	0	0	0.002	0.019	3.20983	1
NM_001085551	chrX	3441731	3443690	-	1957	6	Btbd35f11	0	0	0	0	0	0	NA	1
[truncated: 23,125 more rows]
