# Supplementary material for: The nuclear factor ID3 endows macrophages with a potent anti-tumour activity
Source: Nature. 2024 Feb 7;626(8000):864–73. doi: 10.1038/s41586-023-06950-4 (PMC10881399; doi:10.1038/s41586-023-06950-4)
Supplement: Supplementary file 6 — RNA-seq analysis of Clec4fcreId3f/f and Id3f/f KCs. [file 41586_2023_6950_MOESM6_ESM.xlsx]

## Sheet: Clec4fCreId3ff vs Id3ff
Transcript/RepeatID (cmd=analyzeRepeats.pl rna mm10 -count exons -condenseGenes -strand + -tpm -d WT_1 WT_2 WT_3 KO_1 KO_2 KO_3)	chr	start	end	strand	Length	Copies	geneSymbol	Id3f/f_1 TPM	Id3f/f_2 TPM	Id3f/f_3 TPM	Clec4fCreId3f/f_1TPM	Clec4fCreId3f/f_2TPM	Clec4fCreId3f/f vs. Id3f/f Log2 Fold Change	Clec4fCreId3f/f vs. Id3f/f adj. p-value
NM_001001130	chr13	67747800	67755202	-	2280	1	Zfp85	1.393	1.861	1.758	1.743	1.067	-0.497072	0.586579
NM_001001152	chr13	67254918	67269068	-	3482	1	Zfp458	0.011	0.152	0.103	0.04	0.454	1.13505	1
NM_001001179	chr6	128539822	128581606	-	4660	1	A2ml1	0.175	0.18	0.278	0.106	0.135	-1.02182	1
NM_001001182	chr2	59899363	60125740	-	7942	1	Baz2b	1.977	1.603	2.737	2.955	2.528	0.136116	0.827136
NM_001001183	chr17	25057702	25081114	-	1774	1	Tmem204	11.95	9.29	13.355	7.974	9.282	-0.664394	0.0612661
NM_001001185	chr13	67863326	67863923	+	595	1	BC048507	0.434	0.122	0.201	0.265	0.341	-0.0586064	1
NM_001001186	chr13	67363584	67375763	-	4073	1	Zfp456	1.058	0.483	0.573	1.459	0.597	0.283712	0.838293
NM_001001187	chr13	67667441	67683512	-	4498	1	Zfp738	1.006	0.316	0.2	0.446	0.537	-0.308531	0.863673
NM_001001295	chr9	64306756	64341257	-	3556	1	Dis3l	2.144	2.678	2.036	3.06	2.538	0.0474769	0.953332
NM_001001309	chr2	12106634	12301944	-	5800	1	Itga8	0.164	0.019	0.254	0.115	0.234	0.0288509	1
NM_001001321	chr13	64096310	64129330	-	2262	1	Slc35d2	7.88	5.724	8.631	11.055	11.709	0.371587	0.374479
NM_001001333	chr11	121204433	121222656	+	2145	1	Hexdc	1.555	1.613	1.144	0.972	1.38	-0.540201	0.586579
NM_001001446	chr19	44005022	44029247	-	1953	1	Cyp2c23	0.132	0.205	1.021	0.705	0.53	0.218	1
NM_001001488	chr18	64528979	64661000	-	6410	1	Atp8b1	0.031	0.074	0.006	0.064	0.079	0.7693	1
NM_001001491	chr8	72135288	72153142	+	2089	1	Tpm4	27.11	31.616	49.163	43.935	45.452	0.0726442	0.883274
NM_001001493	chr8	85080963	85082339	+	693	1	Wdr83os	112.225	101.297	86.704	92.181	92.327	-0.365771	0.125188
NM_001001495	chr6	65590398	65634040	+	3759	1	Tnip3	0.354	0.809	0.393	0.497	0.302	-0.616276	1
NM_001001566	chr1	75474569	75479471	-	3086	1	Chpf	0.849	2.266	1.486	2.576	3.489	0.749831	0.31901
NM_001001792	chr6	117862881	117872766	+	3003	1	Zfp239	0.198	0.849	0.319	0.721	0.945	0.618406	1
NM_001001798	chrX	60223283	60404005	-	5942	1	Atp11c	2.011	2.121	4.534	3.225	3.017	-0.126557	0.875989
NM_001001806	chr17	84183928	84187947	-	3529	1	Zfp36l2	24.704	26.027	28.006	41.745	43.984	0.462887	0.00151074
NM_001001880	chr1	165592181	165634541	-	2243	1	Mpzl1	13.195	16.862	21.792	20.928	19.737	-0.0125288	0.982393
NM_001001881	chr16	21649045	21694665	-	5160	1	2510009E07Rik	7.425	6.539	6.493	9.951	11.515	0.406536	0.10352
NM_001001882	chr2	181319724	181356616	+	4403	1	Rtel1	1.961	0.84	0.847	1.189	1.096	-0.352964	0.737366
NM_001001884	chr15	99422034	99457748	-	4839	1	Nckap5l	0.423	1.069	0.874	1.334	2.33	0.976096	0.193881
NM_001001885	chr19	5079337	5085477	-	3941	1	Tmem151a	1.048	1.372	0.137	0.749	0.731	-0.461027	0.782748
NM_001001892	chr17	33996012	34000333	-	1636	1	H2-K1	1127.3	1146.76	1446.01	1638.27	1558.78	0.122222	0.559385
NM_001001932	chr10	95940663	96045518	+	7805	1	Eea1	2.818	2.688	2.575	3.282	2.198	-0.222206	0.636954
NM_001001981	chr1	78657825	78667601	+	3690	1	Utp14b	0.043	0.069	0.108	0.139	0.22	1.0498	1
NM_001001983	chr16	17280351	17406314	-	6374	1	Pi4ka	1.862	2.383	2.24	3.127	1.963	-0.0060889	0.993315
NM_001001984	chr19	4316147	4397077	-	7242	1	Kdm2a	2.878	2.419	2.544	2.964	3.251	0.00306779	0.995436
NM_001001985	chr5	33995984	34005916	+	6524	1	Nat8l	0.234	0.033	0.358	0.492	0.364	0.786209	1
NM_001001986	chr2	153407461	153444479	-	5605	1	Nol4l	0.446	0.705	1.726	0.93	0.528	-0.605306	0.589812
NM_001002004	chr11	78261754	78290625	+	7402	1	2610507B11Rik	9.402	9.127	10.672	13.021	11.965	0.115058	0.664832
NM_001002008	chr17	21566978	21588699	+	2674	1	Zfp948	1.7	1.021	3.617	2.516	1.759	-0.228934	0.853717
NM_001002012	chr12	76404176	76406936	+	2518	1	Hspa2	1.143	1.099	2.202	2.719	2.722	0.631536	0.430297
NM_001002239	chr18	75000477	75003381	+	766	1	Rpl17	136.514	115.535	111.27	98.73	112.809	-0.443815	0.0372604
NM_001002267	chr9	123259057	123260789	-	1730	1	Tmem158	0.344	0.4	0.657	0.569	0.246	-0.428066	1
NM_001002764	chr11	74925854	75164448	+	5796	1	Smg6	0.969	0.924	0.946	1.449	1.207	0.24308	0.737468
NM_001002846	chr9	20637749	20644767	-	2092	1	Fbxl12	2.287	2.376	2.907	2.107	3.238	-0.166882	0.857728
NM_001002895	chr17	27563769	27565727	-	630	1	AI413582	108.009	103.507	104.902	72.638	89.005	-0.630469	0.00118724
NM_001002897	chr5	24384181	24392143	-	3886	1	Atg9b	0.026	0.005	0.021	0.162	0.021	1.92942	1
NM_001002898	chr3	15371827	15426427	-	1224	1	Sirpb1a	4.233	2.782	3.112	3.986	5.815	0.283052	0.760445
NM_001002929	chr11	115564444	115583924	+	2138	1	Nup85	10.621	10.774	9.113	13.969	16.542	0.337151	0.31112
NM_001003405	chr6	41311232	41314710	-	794	1	Try5	7.225	5.023	46.189	16.354	33.816	0.130702	0.966545
NM_001003817	chr11	98412484	98437716	+	4969	1	Erbb2	0.316	0.059	0.02	0.705	0.282	1.61345	1
NM_001003908	chr11	86694354	86757567	-	6484	1	Cltc	17.07	17.864	16.657	21.279	20.902	0.0485608	0.845489
NM_001003913	chr10	127296221	127311786	-	2916	1	Mars	7.372	7.962	7.071	14.648	13.158	0.649531	0.00727824
NM_001003916	chrX	95639194	95658509	-	2217	1	Zc4h2	2.794	3.515	2.348	2.148	2.516	-0.552318	0.39352
NM_001003918	chr16	8688722	8738342	-	5394	1	Usp7	5.211	3.386	3.494	5.037	5.023	0.0676721	0.913437
NM_001003920	chr7	4690928	4715997	+	2975	1	Brsk1	0.42	0.19	0.342	0.311	0.218	-0.524802	1
NM_001003948	chr1	84036293	84284645	-	2662	1	Pid1	7.688	11.526	15.537	18.307	21.697	0.548607	0.151839
NM_001003949	chr10	79977120	79984260	-	2140	1	Tmem259	10.361	10.671	15.609	15.169	11.305	-0.122659	0.823883
NM_001004062	chr8	70382358	70439573	-	5658	1	Crtc1	1.47	0.84	0.677	2.309	2.513	1.01862	0.080027
NM_001004140	chr8	22168152	22185819	-	2590	1	Ckap2	0.353	0.373	0.062	0.198	0.36	-0.178539	1
NM_001004142	chr11	71091197	71144704	-	4790	1	Nlrp1a	0.323	1.182	0.57	0.756	0.58	-0.288549	0.838293
NM_001004143	chr11	61151781	61175059	-	4427	1	Usp22	2.529	3.048	2.266	5.524	5.25	0.796149	0.0164158
NM_001004144	chr11	77493412	77507774	+	3628	1	Git1	1.401	3.985	2.776	4.544	3.969	0.407954	0.583006
NM_001004157	chr11	75513541	75526580	+	2871	1	Scarf1	18.267	17.785	18.227	28.754	27.223	0.383303	0.0375147
NM_001004159	chr6	123173023	123204671	+	1036	1	Clec4b2	0.077	0.088	0.058	0.133	0.117	0.396168	1
NM_001004176	chr3	51687613	52105006	-	6505	1	Maml3	0.32	0.342	0.334	0.466	0.44	0.197869	0.87346
NM_001004185	chr7	81571292	81596836	+	3057	1	Whamm	3.091	4.748	2.955	8.56	6.097	0.781355	0.0708425
NM_001004190	chr9	20345136	20385158	-	4723	1	Zfp560	1.013	1.157	0.764	0.458	1.005	-0.670635	0.448849
NM_001004191	chr9	48495343	48495975	+	630	1	Gm5617	40.456	32.171	34.06	27.887	31.224	-0.515159	0.120148
NM_001004363	chr10	84370900	84440668	-	5625	1	Nuak1	0.512	0.638	0.631	0.619	0.469	-0.370156	0.705968
NM_001004364	chr12	21111756	21270171	+	5506	1	Asap2	0.137	0.265	0.101	0.204	0.273	0.253511	1
NM_001004721	chr2	155278252	155357424	-	1607	1	Pigu	32.437	33.009	29.56	31.097	33.555	-0.216871	0.39085
NM_001005223	chr11	84910950	84916366	-	991	1	Znhit3	13.901	10.915	13.241	8.834	8.718	-0.775227	0.0497508
NM_001005341	chr11	86936425	86993762	-	4895	1	Ypel2	0.645	1.22	1.023	1.632	1.085	0.253138	0.789118
NM_001005385	chrX	135742692	135803468	+	5663	1	Gprasp1	0.34	0.711	0.261	0.469	0.254	-0.509478	0.714265
NM_001005419	chr10	67544511	67548955	-	4442	1	Ado	5.988	4.989	5.019	6.094	5.944	-0.0737596	0.875989
NM_001005421	chr9	45079183	45108531	+	2445	1	Jaml	0.341	0.812	0.449	0.298	0.514	-0.635213	1
NM_001005423	chr1	72159233	72212307	-	2486	1	Mreg	0.743	1.091	0.289	0.776	0.547	-0.347884	1
NM_001005426	chr5	137787802	137822621	+	2199	1	Zcwpw1	8.097	7.171	7.572	12.338	11.316	0.387298	0.24433
NM_001005475	chrX	152179009	152225237	+	5192	1	Iqsec2	0.73	0.6	0.342	0.837	0.594	0.241231	0.848279
NM_001005507	chr1	152836995	152902646	-	5767	1	Smg7	2.413	1.651	1.366	2.907	1.987	0.180663	0.816561
NM_001005508	chr1	171388960	171410239	+	4473	1	Arhgap30	13.437	11.517	15.016	25.41	22.624	0.604101	0.00298206
NM_001005509	chr3	58525821	58557501	+	2283	1	Eif2a	8.929	9.962	8.316	11.074	10.064	-0.0248427	0.964042
NM_001005510	chr12	75818318	76110928	+	21600	1	Syne2	0.206	0.411	0.319	0.782	0.696	1.00463	0.0375147
NM_001005767	chr16	20279821	20302362	-	1310	1	Parl	50.58	51.015	51.165	59.923	62.944	0.0247681	0.937467
NM_001005788	chr4	120930137	120951701	-	2356	1	Zfp69	3.126	2.651	4.655	3.916	3.641	-0.122485	0.882167
NM_001005846	chr3	146150174	146195512	+	2476	1	Mcoln2	9.508	8.208	3.939	10.512	10.779	0.302429	0.647121
NM_001005847	chr8	53511702	53523422	+	1279	1	Aga	45.101	46.4	51.688	43.086	37.61	-0.487195	0.0140531
NM_001005858	chr19	34607957	34613401	+	2009	1	Ifit3b	15.641	20.983	27.953	13.318	14.93	-0.848182	0.00603315
NM_001005859	chr3	130726827	130730398	-	485	1	Rpl34	196.535	166.403	168.995	138.57	165.039	-0.473669	0.0207499
NM_001005860	chr6	122990367	123024421	+	1084	1	Clec4a4	0.385	1.495	0.478	1.343	1.029	0.344457	1
NM_001005865	chr8	40990912	41041931	-	4157	1	Mtus1	3.419	2.909	6.064	5.575	6.698	0.299069	0.615822
NM_001005867	chr11	6395125	6406162	+	3936	1	Zmiz2	4.181	3.548	3.111	5.138	5.621	0.331033	0.439424
NM_001005916	chr17	26973179	26976203	+	2780	1	Zbtb9	2.756	1.644	3.092	3.85	4.34	0.465034	0.475211
NM_001007460	chr16	43965037	43979809	-	5857	1	Zdhhc23	0.298	1.256	0.95	0.705	1.122	-0.105362	0.94253
NM_001007465	chr11	82803819	82871210	-	3483	1	Rffl	2.775	3.383	2.949	5.445	5.683	0.627644	0.073157
NM_001007567	chr8	106200438	106210933	-	1518	1	Slc7a6os	8.094	8.157	7.62	9.085	10.046	0.024543	0.969819
NM_001007568	chr15	76852141	76871435	-	3498	1	Zfp251	0.874	0.843	0.194	1.114	1.513	0.792763	0.518414
NM_001007570	chr8	70184340	70212281	-	3162	1	Slc25a42	0.609	0.351	0.605	1.008	0.68	0.434382	0.74389
NM_001007571	chr8	84246235	84249761	-	656	1	D8Ertd738e	201.798	169.551	195.926	142.007	157.538	-0.583661	0.000723056
NM_001007575	chr13	67490167	67500522	-	2353	1	Zfp58	2.143	2.453	2.712	2.149	1.689	-0.585941	0.364975
NM_001007577	chrX	166499815	166510478	-	4040	1	Tceanc	0.599	0.514	0.202	0.989	0.351	0.357755	0.832788
NM_001007578	chrX	134748455	134751419	-	2028	1	Armcx6	0.401	0.629	0.62	0.369	0.4	-0.774988	1
NM_001007581	chr2	165490112	165493314	-	1864	1	Trp53rka	10.01	7.981	10.848	5.9	8.269	-0.686506	0.078784
NM_001007589	chr4	34550615	34566908	+	1712	1	Akirin2	30.761	30.357	30.81	40.739	37.112	0.0992184	0.72787
NM_001008421	chr12	17348493	17430095	+	2963	1	Nol10	0.858	1.125	1.777	2.078	2.868	0.742983	0.322721
NM_001008422	chr7	45002950	45016249	-	4164	1	Scaf1	5.43	5.073	6.892	9.388	8.503	0.380835	0.236323
NM_001008427	chr7	42660108	42692718	-	3139	1	Zfp975	0.354	0.569	0.692	0.401	1.221	0.351729	0.830389
NM_001008498	chr2	30031558	30048879	-	1789	1	Wdr34	2.985	2.463	2.642	4.41	4.693	0.505252	0.408291
NM_001008501	chr17	21707741	21725636	+	4201	1	Zfp760	0.628	1.006	0.157	0.735	1.202	0.449384	0.768083
NM_001008543	chr19	53330408	53373293	+	2356	1	Mxi1	7.229	10.651	16.658	13.127	12.145	-0.103389	0.877723
NM_001008549	chr7	43562370	43575461	+	3374	1	Zfp658	1	0.982	1.117	2.297	2.693	1.02416	0.0562136
NM_001008550	chr12	79232347	79296282	-	9324	1	Zfyve26	0.713	0.463	0.456	0.43	0.718	-0.179526	0.863673
NM_001008700	chr7	125552271	125579474	+	5092	1	Il4ra	12.319	13.568	16.394	18.252	21.634	0.260661	0.307235
NM_001008702	chr15	6299789	6440709	+	3773	1	Dab2	26.905	24.986	38.891	37.94	43.317	0.195378	0.54604
NM_001009573	chr11	116062096	116077961	-	3932	1	Unc13d	0.777	1.445	1.922	2.732	3.089	0.837239	0.189087
NM_001009575	chrX	135742692	135747326	+	2818	1	Armcx5	1.458	1.699	1.67	1.752	0.9	-0.519578	0.545255
NM_001009818	chr5	93093416	93175075	+	5154	1	2023-09-11	1.591	1.247	3.25	2.416	2.408	0.00771364	0.993892
NM_001009927	chr11	60728398	60732951	+	2516	1	Mief2	2.13	1.889	1.355	2.948	2.587	0.377797	0.628712
NM_001009947	chrX	35888832	36076562	+	6610	1	Dock11	1.523	1.714	3.325	4.161	2.436	0.352775	0.615318
NM_001009949	chr4	45395924	45408766	-	4432	1	Slc25a51	8.371	7.917	6.686	8.11	7.641	-0.207666	0.543125
NM_001009951	chr8	56531522	56550566	-	1386	1	Cep44	4.44	4.362	5.295	5.99	5.619	0.0602403	0.94243
NM_001009981	chr8	78509328	78734012	+	3547	1	Slc10a7	4.096	2.87	3.109	3.877	4.048	-0.000876277	0.99928
NM_001010825	chr5	113735782	113740607	+	3156	1	Ficd	1.824	2.55	1.434	3.192	3.027	0.437408	0.508058
NM_001010833	chr17	35841498	35859670	+	7334	1	Mdc1	0.493	0.745	0.789	0.3	0.467	-1.05098	0.134312
NM_001010834	chr3	10331734	10335656	-	3920	1	Slc10a5	0.39	0.125	0.056	0.02	0.067	-2.34662	1
NM_001010836	chr7	19361216	19378533	+	3115	1	Ppp1r13l	0.93	1.081	0.41	0.808	0.423	-0.635782	0.6263
NM_001010973	chr13	54192129	54222432	+	2784	1	Hrh2	1.134	0.765	0.974	1.039	0.903	-0.230521	0.851408
NM_001011873	chr1	13668771	13701723	+	1920	1	Xkr9	0.279	0.066	0.042	0.041	0.063	-1.64587	1
NM_001011875	chr14	51056698	51057242	-	542	1	Rnase12	0.513	0.739	2.281	0.653	0.224	-1.65618	1
NM_001012236	chr9	109057932	109059251	-	1056	1	Trex1	199.177	220.155	255.434	207.025	195.576	-0.403756	0.0112485
NM_001012306	chr3	98741476	98762410	-	1485	1	Hsd3b3	2.206	2.183	1.41	1.365	0.751	-1.09253	0.235855
NM_001012309	chr11	77044292	77078437	-	3107	1	Nsrp1	6.063	5.896	6.868	6.117	8.061	-0.0693063	0.897173
NM_001012310	chr12	108851129	108856815	+	1572	1	Slc25a47	22.439	20.909	19.498	24.605	30.226	0.140141	0.707196
NM_001012323	chr4	62050235	62054117	-	877	1	Mup20	0.136	0.353	0.478	0.404	0.416	0.0497178	1
NM_001012396	chr2	14026831	14056035	-	878	1	Hacd1	3.052	2.406	1.84	3.63	4.342	0.469034	0.667187
NM_001012400	chr4	119225138	119232724	-	1860	1	AU022252	5.731	5.766	5.575	3.512	4.438	-0.76397	0.0706564
NM_001012401	chr7	30553301	30555443	+	1325	1	Hspb6	1.603	2.529	1.34	2.702	1.913	0.091737	0.95096
NM_001012449	chr13	67069398	67097976	-	2437	1	Zfp708	0.391	0.613	0.908	0.597	0.907	-0.00965544	1
NM_001012517	chr8	31187331	31261924	+	3617	1	Fut10	0.993	0.252	0.733	0.925	0.404	-0.252491	0.883274
NM_001012520	chr6	129697218	129717132	-	830	1	Klri1	0.43	0.746	0.264	0.616	0.342	-0.272241	1
NM_001012638	chr8	105698155	105701228	-	1549	1	Acd	13.135	15.177	18.642	13.578	11.626	-0.564456	0.0750957
NM_001012766	chr14	44102887	44103357	+	469	1	Ear12	828.07	801.696	625.182	778.784	840.071	-0.141407	0.585188
NM_001013012	chr7	6131489	6155971	-	1894	1	Zfp787	11.298	17.2	10.403	19.56	17.924	0.287509	0.51283
NM_001013022	chr15	89377449	89379254	-	1033	1	Odf3b	0.077	0.212	0.116	0.229	0.452	1.13463	1
NM_001013026	chr3	100938860	100969663	-	4516	1	Ttf2	0.457	0.81	0.989	0.828	0.983	0.0301523	0.982472
NM_001013028	chr10	85102627	85117747	+	3773	1	Tmem263	0.184	0.198	0.259	0.12	0.333	-0.176683	1
NM_001013362	chr15	79786351	79834333	-	4862	1	Npcd	0.306	0.258	0.439	0.324	0.217	-0.567756	1
NM_001013366	chr6	34880426	34910831	-	2620	1	Wdr91	6.925	5.72	6.181	4.235	5.039	-0.68374	0.054871
NM_001013369	chr2	170496428	170519070	+	813	1	Pfdn4	28.2	24.929	19.746	18.779	18.434	-0.639109	0.0737602
NM_001013370	chr10	41887439	41908436	+	2600	1	Sesn1	27.095	30.999	31.877	52.772	50.044	0.533239	0.000510834
NM_001013371	chr16	35926515	35939027	-	5174	1	Dtx3l	8.275	11.421	10.653	10.354	10.022	-0.232133	0.422181
NM_001013372	chr12	87442848	87444017	-	1167	1	Nrp	11.226	9.019	14.628	5.209	6.013	-1.29366	0.00159587
NM_001013374	chr1	36423186	36445271	-	2247	1	Lman2l	16.679	18.777	17.715	22.161	19.702	-0.0053302	0.989619
NM_001013375	chr11	93859243	93885766	-	2597	1	Utp18	10.128	14.171	10.543	13.182	10.511	-0.216109	0.599607
NM_001013376	chr2	3328949	3332628	-	1023	1	Rpp38	9.935	9.203	3.704	6.058	4.143	-0.826016	0.289094
NM_001013377	chr4	43496144	43508747	-	2388	1	Arhgef39	0.673	1.464	1.712	1.821	2.2	0.41032	0.703639
NM_001013379	chr8	69209046	69230539	+	2990	1	Zfp930	1.978	3.136	1.861	2.527	2.957	-0.00879757	0.992509
NM_001013380	chr8	104417674	104443047	-	4618	1	Dync1li2	1.612	4.069	3.269	5.304	4.181	0.430769	0.490134
NM_001013381	chr11	94539798	94549207	-	4140	1	Rsad1	0.336	0.347	0.034	0.775	0.265	0.853988	1
NM_001013389	chr13	24992295	25020317	-	2148	1	Mrs2	3.345	5.748	3.147	4.012	4.173	-0.240055	0.753956
NM_001013391	chr10	117344668	117376973	-	6522	1	Cpsf6	5.055	5.919	5.235	10.525	9.114	0.61853	0.00309074
NM_001013405	chr9	122805547	122836332	+	3026	1	Tcaim	0.663	1.348	0.086	1.073	0.999	0.32139	0.873521
NM_001013441	chr10	84917613	85018337	+	4831	1	Ric8b	0.337	1.052	1.593	1.177	0.55	-0.431174	0.744359
NM_001013577	chr4	59769647	59783855	-	3209	1	Inip	9.767	9.579	6.42	9.147	8.336	-0.223726	0.626542
NM_001013581	chr8	127299612	127433144	+	3183	1	Pard3	0.237	0.469	0.677	0.142	0.051	-2.19669	1
NM_001013753	chr14	84443563	84537060	+	9503	1	Pcdh17	0.092	0.126	0.094	0.037	0.03	-1.88839	1
NM_001013754	chr18	62180100	62184401	+	980	1	Gm9949	2.309	4.683	3.358	4.658	2.835	-0.120001	0.926383
NM_001013769	chr13	67173182	67183498	+	2039	1	Rsl1	2.151	1.143	2.054	2.953	5.56	1.00531	0.165073
NM_001013770	chr19	33555160	33590311	-	2829	1	Lipo3	6.399	7.518	6.591	8.158	9.147	0.0948982	0.839272
NM_001013773	chr5	138225904	138251875	+	2304	1	Nxpe5	1.051	1.083	1.826	1.409	1.012	-0.361771	0.751039
NM_001013779	chr1	173420604	173466036	+	2526	1	Aim2	6.915	8.384	6.655	9.938	8.293	0.0713	0.892999
NM_001013784	chr11	74619605	74641516	+	3996	1	Ccdc92b	0.194	0.283	0.055	0.241	0.264	0.249769	1
NM_001013785	chr13	4233740	4248359	+	1231	1	Akr1c19	1.435	2.145	1.264	4.203	3.542	1.01366	0.212889
NM_001013786	chr13	21442181	21453727	-	3978	1	Zscan26	1.098	1.524	1.268	1.874	1.06	0.0676216	0.950957
NM_001013792	chr15	27605921	27630693	-	1480	1	Otulin	29.963	33.134	32.743	46.194	39.353	0.176294	0.508058
NM_001013814	chr9	108296905	108302302	+	2036	1	Amt	0.107	0.143	0.274	0.445	0.189	0.615499	1
NM_001013817	chr1	85600703	85645036	+	2397	1	Sp140	10.103	9.777	11.514	10.219	10.44	-0.263703	0.424772
NM_001013829	chr2	122348892	122368918	-	1550	1	Shf	0.82	0.305	0.772	0.762	1.021	0.244743	1
NM_001013833	chr19	30564487	31765033	-	6958	1	Prkg1	0.003	0.039	0.178	0.011	0.02	-2.34419	1
NM_001014390	chr10	118859349	118868903	-	2132	1	Dyrk2	5	5.364	3.62	8.554	8.542	0.625851	0.138098
NM_001014836	chr10	81364024	81365820	-	689	1	4930404N11Rik	7.663	8.034	6.86	11.907	9.625	0.273395	0.710805
NM_001014973	chr12	35047189	35147477	+	6198	1	Snx13	4.66	5.926	6.972	9.926	7.935	0.367476	0.247388
NM_001014974	chr1	74661702	74701832	+	8142	1	Ttll4	0.383	0.557	0.343	0.317	0.314	-0.684346	0.437462
NM_001014996	chr14	56526761	56571846	-	4344	1	Cenpj	0.471	0.298	0.634	0.67	0.355	-0.120414	0.942441
NM_001015507	chr9	106821976	106880992	+	5367	1	Dcaf1	0.307	0.533	1	1.305	0.782	0.52601	0.635801
NM_001015876	chr5	130257037	130341567	+	3028	1	Tyw1	10.318	7.054	6.876	11.598	9.443	0.12921	0.817112
NM_001017426	chr11	69398518	69416194	-	6794	1	Kdm6b	0.742	0.884	0.646	0.947	1.075	0.172017	0.839272
NM_001017429	chr16	38346999	38352763	+	431	1	Cox17	99.48	93.373	91.012	64.226	74.39	-0.695527	0.00178732
NM_001017525	chr10	85598411	85660292	+	3918	1	Btbd11	3.44	3.095	2.245	11.218	8.432	1.65196	4.40459e-07
NM_001017959	chrX	38405049	38456460	-	1777	1	Lamp2	236.692	267.06	328.861	285.258	268.018	-0.14069	0.523501
NM_001017966	chr4	141683563	141723419	-	3527	1	Ddi2	5.701	7.29	4.619	8.2	13.495	0.639453	0.112131
NM_001017968	chr4	133606992	133633429	-	2837	1	Zdhhc18	14.665	20.347	15.247	31.456	31.345	0.662451	0.00278922
NM_001017985	chr7	100372233	100470159	+	7777	1	C2cd3	0.485	0.405	0.839	1.111	1.103	0.699172	0.320437
NM_001018063	chrX	53669166	53670437	-	1269	1	Rtl8b	5.803	4.004	5.752	6.45	4.858	-0.125828	0.884268
NM_001024135	chr14	79426511	79431038	+	4525	1	Kbtbd7	1.123	1.586	1.551	1.422	1.528	-0.183092	0.817322
NM_001024142	chr4	45034248	45084604	-	4621	1	Fbxo10	0.447	1.056	0.004	0.238	0.597	-0.515355	0.84239
NM_001024205	chr11	77686139	77717966	+	10393	1	Nufip2	2.613	3.38	3.661	5.191	4.435	0.338543	0.262584
NM_001024206	chr11	69323986	69325793	+	738	1	Trappc1	79.481	76.738	79.31	67.926	72.902	-0.40329	0.0371493
NM_001024230	chr11	48887422	48902152	-	2964	1	Gm5431	6.449	8.804	8.027	7.056	8.32	-0.25705	0.512727
NM_001024458	chr5	34573664	34632308	+	3953	1	Add1	9.506	8.762	10.216	16.18	14.426	0.448625	0.0433755
NM_001024508	chr13	73937811	73960889	+	2410	1	Brd9	2.397	5.236	5.428	4.955	5.84	0.0721467	0.938275
NM_001024560	chr19	5495274	5510517	-	1667	1	Snx32	1.679	2.075	3.35	1.499	3.163	-0.232803	0.847931
NM_001024602	chr12	112722174	112746591	+	6619	1	Cep170b	0.06	0.292	0.015	0.178	0.169	0.2669	1
NM_001024604	chr14	31700015	31830415	-	5199	1	Ankrd28	0.141	0.179	0.054	0.034	0.203	-0.328233	1
NM_001024606	chr8	104591472	104599025	+	5666	1	Pdp2	0.659	0.797	1.045	0.934	1.067	0.0216581	0.984215
NM_001024616	chr2	25583017	25608481	-	3174	1	Rabl6	14.903	13.419	12.239	18.248	14.35	0.0211754	0.965383
NM_001024619	chr7	98350668	98361288	-	2506	1	Tsku	2.63	2.841	2.523	2.677	2.096	-0.404463	0.51382
NM_001024624	chrX	160784308	160994681	-	3225	1	Cdkl5	0.326	0.011	0.012	0.018	0.189	-0.436881	1
NM_001024626	chr10	82048127	82061586	+	2295	1	Zfp873	0.234	1.27	3.215	2.675	1.741	0.238185	0.893816
NM_001024672	chr15	100353200	100384435	+	1443	1	Methig1	0.041	0.025	0.028	0.041	0.014	-0.0531631	1
NM_001024698	chr6	30541642	30564473	+	1312	1	Cpa2	0.136	0.097	5.73	2.024	2.195	-0.145647	0.964042
NM_001024699	chr7	13005666	13009852	-	2188	1	Zbtb45	5.761	6.6	9.069	9.828	8.731	0.13488	0.817322
NM_001024716	chr15	78983056	79005864	+	2539	1	Triobp	11.031	15.233	21.097	19.953	20.567	0.12046	0.819704
NM_001024719	chr19	39608859	39649042	-	1695	1	Cyp2c67	0.012	0.054	0.012	0.383	0.072	2.40444	1
NM_001024720	chr1	150562502	150993435	-	18205	1	Hmcn1	0.012	0.009	0.004	0.003	0.012	-0.305431	1
NM_001024721	chr1	173521311	173535957	-	1287	1	Ifi214	0.555	0.891	0.821	0.382	0.236	-1.47794	1
NM_001024726	chr7	27860585	27880825	+	3504	1	Zfp607a	1.099	0.473	1.15	1.027	1.476	0.219141	0.863673
NM_001024728	chr8	3567998	3584776	+	1613	1	C330021F23Rik	0.566	0.452	0.482	0.342	0.402	-0.686795	1
NM_001024731	chr17	94864918	94878321	+	2484	1	Gm20939	0.168	0.418	0.112	0.958	0.947	1.76284	1
NM_001024806	chr17	78919003	78937070	-	4059	1	Cebpz	7.326	6.895	7.031	8.313	9.997	0.123485	0.744715
NM_001024849	chr2	177828991	177840336	-	4388	1	Gm14325	0.461	0.403	0.677	0.439	0.675	-0.134628	0.926684
NM_001024854	chr12	71123172	71136675	-	791	1	Timm9	17.817	13.951	14.32	14.128	14.485	-0.348645	0.464501
NM_001024856	chr2	120732817	120850418	-	11133	1	Ttbk2	0.228	0.242	0.227	0.212	0.383	0.10438	0.938297
NM_001024911	chr10	59164112	59221847	-	2528	1	2023-09-10	2.513	3.09	5.017	5.245	4.581	0.23324	0.7539
NM_001024917	chr5	65763521	65826784	+	5709	1	N4bp2	0.372	0.51	0.066	0.434	0.426	0.182615	0.92777
NM_001024919	chr11	31665150	31671862	-	1396	1	Bod1	12.499	10.488	12.985	11.26	12.755	-0.244818	0.584527
NM_001024920	chr11	77508099	77513273	-	1357	1	Trp53i13	5.003	5.153	7.377	6.147	8.399	0.072604	0.932279
NM_001024922	chr8	70292866	70302452	-	2085	1	Ddx49	12.814	16.847	14.682	17.985	17.663	0.0231638	0.961875
NM_001024926	chr11	72777232	72795839	-	2370	1	Cyb5d2	3.828	3.342	4.333	5.188	3.26	-0.105981	0.892999
NM_001024928	chr7	6286580	6307883	+	3664	1	Zfp667	0.401	0.224	0.033	0.558	0.282	0.676637	1
NM_001024932	chr5	137865829	137871758	-	1801	1	Pilrb2	148.076	142.18	151.499	128.914	132.859	-0.416012	0.000610194
NM_001024950	chr17	33089367	33110704	+	6376	1	Zfp563	0.305	0.648	0.181	0.478	0.261	-0.274676	0.866316
NM_001024952	chr1	160906411	160974976	+	10989	1	Rc3h1	0.844	0.86	0.985	0.841	0.624	-0.538324	0.277944
NM_001025103	chr7	141461094	141466602	+	1675	1	Cracr2b	9.54	9.708	9.513	18.406	16.248	0.606733	0.031053
NM_001025192	chr16	78301671	78340759	+	5557	1	Cxadr	0.032	0.056	0.018	0.05	0.069	0.414041	1
NM_001025246	chr2	93187548	93201757	+	2688	1	Trp53i11	3.323	3.638	5.23	6.573	4.723	0.255062	0.678445
NM_001025257	chr17	46016993	46032377	-	3319	1	Vegfa	0.221	0.422	0.511	0.486	0.892	0.552198	1
NM_001025311	chr2	32599709	32620809	+	2286	1	St6galnac6	3.187	3.449	2.364	5.723	5.065	0.598776	0.23179
NM_001025361	chr12	111758868	111806775	+	2440	1	Klc1	7.81	14.441	8.296	15.82	18.709	0.524055	0.205754
NM_001025364	chr7	19291069	19296164	+	1071	1	Rtn2	0.019	1.173	1.173	3.141	3.105	1.82197	0.209792
NM_001025365	chr4	147860778	147868719	-	1801	1	Miip	9.225	12.932	13.93	17.172	15.291	0.190028	0.675727
NM_001025373	chr17	21962559	21994366	+	2728	1	Zfp943	2.358	3.471	2.178	3.736	3.591	0.213675	0.768083
NM_001025376	chr9	54717153	54734549	-	1207	1	Wdr61	52.149	52.97	52.359	49.275	44.39	-0.414823	0.0250816
NM_001025378	chr1	58462771	58501426	-	3013	1	Orc2	4.019	3.282	1.873	3.833	4.274	0.168607	0.83154
NM_001025381	chr18	31942999	31949636	-	5189	1	Gpr17	0.054	0.046	0.058	0.152	0.106	1.0095	1
NM_001025388	chr18	48045335	48048379	+	1754	1	Eno1b	1.143	1.37	1.808	1.626	1.399	-0.167773	0.895585
NM_001025393	chr10	20312469	20342501	+	5293	1	Bclaf1	9.057	8.202	8.07	11.972	12.004	0.259003	0.282356
NM_001025395	chr2	157424293	157471838	+	3853	1	Src	0.752	0.813	0.611	1.389	0.905	0.421025	0.666223
NM_001025431	chr2	138256584	138287422	+	4631	1	Btbd3	1.144	0.46	0.405	1.597	1.598	0.991251	0.255307
NM_001025432	chr16	4084048	4213404	-	7474	1	Crebbp	1.418	1.9	1.774	3.648	2.73	0.665783	0.0657557
NM_001025444	chr4	40682078	40703194	-	5544	1	Aptx	4.007	3.058	3.522	4.326	4.477	0.0727338	0.889339
NM_001025571	chr3	87846755	87855722	+	4725	1	Sh2d2a	0.332	0.166	0.118	0.225	0.283	0.0313976	1
NM_001025572	chr17	65967501	66077046	-	8976	1	Ankrd12	2.032	1.079	1.515	1.889	2.047	0.0991453	0.893031
NM_001025575	chr1	139810292	139858699	-	1594	1	Cfhr2	2.329	2.89	4.742	3.357	4.224	-0.0539102	0.963681
NM_001025576	chr2	77009906	77170635	-	6303	1	Ccdc141	0.025	0.104	0.06	0.016	0.042	-1.24564	1
NM_001025577	chr8	115703253	115706894	-	3639	1	Maf	36.787	32.687	46.965	30.476	32.306	-0.550777	0.00853464
NM_001025587	chr8	70131327	70133751	+	1184	1	Nr2c2ap	39.281	38.496	30.183	26.936	30.419	-0.574826	0.029762
NM_001025589	chr8	70130806	70139197	-	3641	1	Rfxank	14.393	13.779	12.181	11.493	11.301	-0.483726	0.029335
NM_001025594	chr2	33450288	33468532	-	4992	1	Zbtb43	1.34	1.302	0.991	0.914	0.735	-0.803089	0.186172
NM_001025605	chr12	64917911	64924591	+	1456	1	Gm527	0.491	0.475	1.315	1.23	1.644	0.687021	1
NM_001025612	chr9	66065176	66069731	-	2546	1	Snx22	74.667	67.983	58.08	65.289	68.056	-0.253707	0.242148
NM_001025614	chr3	96104527	96161129	+	8029	1	Otud7b	0.86	0.549	0.735	0.87	0.753	-0.064428	0.949182
NM_001025947	chr16	16312228	16359031	-	4005	1	Dnm1l	6.458	7.279	6.632	6.941	10.993	0.157176	0.741803
NM_001029841	chr15	66780819	66831829	-	2856	1	Sla	51.39	53.871	67.137	83.374	79.372	0.257542	0.195703
NM_001029855	chr14	55587440	55591101	-	784	1	Psme2	614.666	561.298	403.525	418.15	428.718	-0.566645	0.00853649
NM_001029856	chr11	80089400	80135791	+	7247	1	Atad5	0.255	0.392	0.575	0.32	0.437	-0.351054	0.770794
NM_001029867	chr5	87065927	87092555	-	1880	1	Ugt2b36	3.22	3.555	3.84	3.035	2.298	-0.652131	0.260196
NM_001029873	chr8	71626712	71671757	-	7916	1	Unc13a	0.76	0.561	0.285	1.116	1.068	0.773152	0.319495
NM_001029877	chr7	18925888	18965319	+	8366	1	Nova2	0.097	0.157	0.362	0.235	0.221	-0.0833132	1
NM_001029889	chr16	44173397	44227466	+	12597	1	Usf3	0.295	0.182	0.342	0.383	0.348	0.173948	0.876339
NM_001029890	chr3	88531946	88541394	+	6221	1	Mex3a	0.057	0.17	0.147	0.108	0.101	-0.474134	1
NM_001029934	chr11	84984488	85139955	-	6888	1	Usp32	0.689	1.206	0.672	1.134	1.375	0.31087	0.699854
NM_001029938	chr11	75510094	75513166	+	1477	1	Rilp	6.437	4.069	6.832	7.046	9.529	0.27244	0.699854
NM_001029982	chr7	128744870	128784835	+	4556	1	Sec23ip	3.263	3.473	2.329	4.482	5.244	0.437077	0.318446
NM_001029983	chr2	25332743	25352213	+	3727	1	Man1b1	1.96	2.702	2.381	4.107	2.753	0.301938	0.622109
NM_001029984	chr1	170907273	170912941	-	1277	1	Fcrlb	0.529	0.1	0.172	0.354	0.381	0.179201	1
NM_001029985	chr6	29482036	29507952	-	4848	1	Kcp	0.692	0.402	1.004	0.487	1.259	0.0732683	0.964042
NM_001029990	chr14	51884842	51891868	+	1607	1	Mettl17	6.3	8.997	10.399	9.268	8.834	-0.160282	0.793703
NM_001029994	chr8	122376616	122417360	+	3712	1	Zc3h18	3.941	3.076	2.385	6.175	6.026	0.708605	0.0897315
NM_001030014	chr15	83546797	83555711	-	1887	1	Mcat	9.657	5.761	9.099	8.977	12.252	0.127481	0.853283
NM_001030274	chr4	123712710	123718186	-	504	1	Ndufs5	70.696	58.459	60.539	48.99	58.505	-0.482559	0.0977426
NM_001030307	chrX	75095854	75109776	+	2786	1	Dkc1	8.122	9.111	6.743	10.903	8.604	0.0383047	0.947187
NM_001031667	chr7	25228259	25237851	-	2246	1	Gsk3a	16.827	18.956	17.27	24.247	24.55	0.219108	0.379802
NM_001031808	chr2	24972470	24975098	-	2419	1	Mrpl41	14.877	12.692	12.523	9.979	12.374	-0.506232	0.082333
NM_001031814	chr7	118131312	118243637	-	15488	1	Smg1	0.923	1.11	0.854	0.991	1.049	-0.161343	0.753892
NM_001033039	chr1	171358449	171360798	-	1549	1	Klhdc9	3.037	3.08	1.905	3.137	2.37	-0.202461	0.849838
NM_001033040	chr7	127582383	127588595	-	2525	1	Ccdc189	4.646	4.515	4.991	5.298	6.498	0.0767383	0.898992
NM_001033041	chr1	127729413	127767564	+	2291	1	Acmsd	0.009	0.493	0.357	0.524	0.053	-0.22333	1
NM_001033042	chr13	74359582	74364000	-	2742	1	Lrrc14b	0.485	0.332	0.022	0.646	0.459	0.695861	1
NM_001033043	chr14	56402697	56525031	+	5109	1	Rnf17	0.124	0.417	0.113	0.362	0.365	0.480186	1
NM_001033135	chr1	39551296	39577347	-	2425	1	Rnf149	45.986	50.041	43.824	56.142	52.016	-0.0317333	0.912413
NM_001033136	chr2	119136998	119157034	-	2237	1	Rmdn3	13.23	20.367	11.767	13.377	13.789	-0.398074	0.321472
NM_001033140	chr7	30321409	30322375	-	964	1	Sdhaf1	28.292	24.481	14.833	20.47	21.289	-0.361244	0.487721
NM_001033145	chr9	94517864	94538081	-	3945	1	Dipk2a	8.629	11.332	11.364	17.415	14.517	0.369552	0.16659
NM_001033155	chr3	137867675	137908931	+	1841	1	Dnajb14	7.731	12.334	10.107	12.632	11.842	0.0402709	0.950172
NM_001033156	chr12	59200655	59219483	-	3440	1	Fbxo33	9.336	7.935	7.855	12.857	9.539	0.170132	0.685435
NM_001033157	chr12	18514510	18535254	+	2464	1	5730507C01Rik	0.193	0.015	0.85	1.014	0.486	0.858076	1
NM_001033159	chr16	3861544	3872374	-	5625	1	Zfp597	0.833	0.385	0.908	1.63	1.806	1.02913	0.124945
NM_001033161	chr8	105258575	105264594	-	1378	1	Tradd	42.005	51.392	45.022	63.662	58.028	0.154782	0.547633
NM_001033164	chr16	18836580	18840113	+	1227	1	2510002D24Rik	5.614	6.248	6.794	6.943	5.702	-0.218731	0.744715
NM_001033165	chr4	59003193	59023398	+	1821	1	Dnajc25	7.947	7.01	8.027	7.412	7.94	-0.24469	0.59728
NM_001033167	chr13	34179158	34345182	-	6238	1	Slc22a23	1.502	1.042	1.678	1.432	1.118	-0.391181	0.543507
NM_001033168	chr18	35726989	35730869	+	2500	1	1700066B19Rik	0.262	0.073	0.048	0.173	0.162	0.0997074	1
NM_001033172	chr19	59902884	59943364	-	5286	1	Rab11fip2	0.62	0.524	0.381	0.443	0.499	-0.361811	0.753892
NM_001033173	chr7	121642021	121707442	-	10369	1	Usp31	0.23	0.383	0.179	0.48	0.469	0.601979	0.518414
NM_001033174	chr19	11965844	11994114	+	4571	1	Osbp	3.73	4.88	4.04	8.04	8.727	0.746569	0.00466812
NM_001033175	chr9	62838785	62852006	+	2133	1	Cln6	14.257	22.316	25.786	28.806	26.231	0.165654	0.717753
NM_001033178	chr17	6270470	6308314	+	4386	1	Tmem181a	3.838	3.708	3.919	5.042	5.696	0.246843	0.514703
NM_001033181	chr9	13242790	13245741	-	2949	1	Jrkl	0.821	1.76	0.852	1.294	1.644	0.119083	0.927158
NM_001033192	chr13	46669522	46675773	+	1374	1	Fam8a1	1.344	1.855	1.684	1.904	2.229	0.10705	0.93814
NM_001033194	chr1	54395877	54439026	-	4744	1	Gtf3c3	2.234	0.891	0.5	2.09	2.672	0.715101	0.460321
NM_001033201	chr4	46138511	46172402	+	3086	1	Ncbp1	6.066	7.358	6.294	9.557	7.702	0.147644	0.741525
NM_001033202	chr5	114100333	114122924	+	2775	1	Usp30	1.001	0.486	0.402	2.226	1.016	1.11042	0.299284
NM_001033204	chr6	113415319	113419340	-	1258	1	Rpusd3	3.424	4.429	1.347	2.111	3.53	-0.366956	0.771615
NM_001033206	chr7	139248482	139267253	+	2330	1	Pwwp2b	6.807	7.682	7.309	10.749	10.766	0.334991	0.306454
NM_001033207	chr8	94472763	94527272	+	6894	1	Nlrc5	1.54	1.405	1.658	1.161	0.894	-0.823449	0.0568408
NM_001033208	chr9	71504347	71592360	-	2268	1	Myzap	0.726	1.228	1.723	1.405	2.62	0.4735	0.67423
NM_001033210	chr9	95752642	95845279	-	3679	1	Pls1	0.475	0.104	0.005	0.005	0.232	-0.985179	1
NM_001033213	chr12	100300770	100520822	-	3420	1	Ttc7b	3.076	5.01	2.875	6.334	7.412	0.666988	0.129495
NM_001033217	chr15	93499111	93595902	-	4089	1	Prickle1	0.136	0.143	0.615	0.688	0.243	0.426764	1
NM_001033222	chr19	59296084	59345780	-	7069	1	Pdzd8	2.263	2.306	2.037	2.705	2.599	0.0212223	0.971179
NM_001033225	chr4	33245423	33248787	-	1921	1	Pnrc1	123.419	130.834	161.749	144.273	141.092	-0.202466	0.317099
NM_001033228	chr13	114958081	115101964	-	5951	1	Itga1	0.3	0.358	0.664	0.579	0.552	0.121469	0.931286
NM_001033231	chr11	120542888	120549727	-	1198	1	Mcrip1	103.823	88.586	88.775	86.891	80.12	-0.414601	0.0295326
NM_001033236	chr12	69577628	69583028	-	1019	1	Vcpkmt	0.701	1.09	0.548	0.676	1.055	-0.0742607	1
NM_001033237	chr16	20141063	20232573	+	5965	1	Yeats2	0.992	0.638	0.916	0.94	0.802	-0.211534	0.820341
NM_001033238	chr16	52031549	52208046	+	6302	1	Cblb	0.696	0.945	0.962	1.636	1.603	0.654216	0.21047
NM_001033242	chr14	103070216	103077630	+	2441	1	Cln5	14.434	19.441	17.124	28.596	21.443	0.314401	0.30899
NM_001033244	chr6	113531682	113596285	+	4734	1	Fancd2	0.214	0.154	0.185	0.104	0.086	-1.29417	1
NM_001033249	chr7	6315665	6330434	-	2758	1	Zfp583	0.684	0.779	1.251	0.528	0.728	-0.766988	0.480208
NM_001033256	chr2	122630625	122632704	+	1318	1	Spata5l1	4.85	4.836	1.195	7.09	6.432	0.644669	0.516987
NM_001033259	chr10	59446984	59616692	-	2862	1	Mcu	3.052	2.182	3.101	2.722	2.473	-0.344629	0.593044
NM_001033261	chr10	115384959	115432771	+	6919	1	Zfc3h1	1.997	1.937	3.764	3.151	2.629	-0.0688796	0.930506
NM_001033267	chr11	116441325	116454347	-	2146	1	Qrich2	0.194	0.238	0.688	0.486	0.917	0.68149	1
NM_001033268	chr13	48879216	48968060	-	5131	1	Fam120a	8.855	7.953	9.775	13.62	14.319	0.410549	0.0599421
NM_001033272	chr14	60634705	60764556	+	7526	1	Spata13	0.224	0.169	0.299	0.403	0.245	0.238408	0.87346
NM_001033273	chr15	84943936	84987971	-	6804	1	5031439G07Rik	18.852	19.853	18.201	36.063	33.561	0.629976	6.95036e-07
NM_001033274	chr15	88687035	88734219	-	5122	1	Brd1	3.837	3.214	2.488	3.434	3.991	-0.0272625	0.969345
NM_001033276	chr15	98831669	98871205	-	19770	1	Kmt2d	0.636	0.866	0.813	1.266	0.847	0.210408	0.699354
NM_001033277	chr15	102116528	102136215	-	2424	1	Spryd3	9.999	11.591	5.479	15.648	15.101	0.519748	0.266106
NM_001033284	chr1	157458568	157489062	+	1620	1	Cryzl2	12.706	11.679	13.947	13.65	15.222	-0.0709436	0.883274
NM_001033290	chr1	85939537	85961055	-	2546	1	Gpr55	0.133	0.608	0.681	0.518	0.327	-0.395586	1
NM_001033293	chr2	25361490	25365663	-	1718	1	Uap1l1	94.64	92.893	77.749	105.367	95.236	-0.0657624	0.826199
NM_001033294	chr2	28840406	28905575	+	3306	1	Ddx31	2.138	1.889	2.98	2.737	3.38	0.141141	0.856756
NM_001033297	chr2	144594065	144595366	+	456	1	Smim26	16.629	14.855	14.257	9.449	14.142	-0.615668	0.31479
NM_001033298	chr2	146855880	146970096	+	2150	1	Kiz	3.038	2.702	1.475	3.212	4.999	0.516277	0.515274
NM_001033300	chr3	63976143	64019078	+	4549	1	Gmps	8.238	8.987	7.632	15.077	10.454	0.377256	0.214487
NM_001033302	chr3	95878505	95882228	-	1387	1	Ciart	1.073	0.775	0.82	0.879	0.483	-0.640991	1
NM_001033305	chr4	40270591	40279421	-	653	1	Ndufb6	120.498	109.119	97.298	91.712	108.852	-0.368049	0.124945
NM_001033306	chr4	45423276	45530828	-	2736	1	Shb	1.843	1.358	2.004	4.976	4.292	1.1703	0.0125029
NM_001033308	chr4	132782357	132796364	-	2534	1	Themis2	58.704	87.24	67.484	114.986	116.468	0.459396	0.0233174
NM_001033311	chr5	117319266	117355006	+	4042	1	Vsig10	0.319	0.527	0.424	0.438	0.13	-0.826912	1
NM_001033312	chr5	142871789	142895238	-	2824	1	Fbxl18	1.35	1.225	0.523	2.236	1.989	0.785285	0.3822
NM_001033313	chr5	145128770	145140025	-	2131	1	Pdap1	9.035	8.494	7.271	10.146	7.518	-0.152191	0.775052
NM_001033314	chr7	18890884	18910404	-	1994	1	Ccdc61	5.913	4.256	6.521	8.564	7.496	0.283807	0.609617
NM_001033318	chr7	121922839	121981693	-	2865	1	Cog7	6.54	5.943	6.418	7.307	8.395	0.0702969	0.887156
NM_001033319	chr7	144476755	144553729	-	5152	1	Ppfia1	1.961	1.704	3.449	2.291	3.031	-0.0772393	0.929611
NM_001033324	chr9	48651797	48835941	-	7601	1	Zbtb16	0.282	0.204	0.102	0.28	0.325	0.359371	1
NM_001033326	chr4_GL456216_random	16158	36213	+	1917	1	Dhrsx	26.073	30.863	23.708	31.066	31.694	-0.0225686	0.957638
NM_001033328	chrX	70459753	70477180	-	2421	1	Tmem185a	8.707	6.973	12.142	13.352	12.146	0.222188	0.656065
NM_001033331	chr10	89408823	89443967	-	6732	1	Gas2l3	0.949	1.907	2.174	1.648	1.271	-0.4398	0.519742
NM_001033337	chr15	85832304	85858822	+	3735	1	Ttc38	0.957	3.042	2.242	4.841	3.334	0.73943	0.299665
NM_001033341	chr18	84207702	84589504	-	7897	1	Zfp407	0.375	0.537	0.51	0.309	0.57	-0.35636	0.732349
NM_001033342	chr19	6306457	6325652	+	5955	1	Cdc42bpg	0.107	0.107	0.01	0.142	0.429	1.64918	1
NM_001033343	chr19	44516957	44545848	-	3895	1	Sec31b	0.051	0.014	0.481	0.207	0.229	0.0351904	1
NM_001033345	chr1	74362108	74369321	+	2089	1	Catip	1.026	0.819	1.26	1.149	0.98	-0.197883	0.884152
NM_001033348	chr2	146241299	146512004	-	9567	1	Ralgapa2	0.328	0.217	0.573	0.43	0.301	-0.269528	0.832788
NM_001033352	chr4	152008891	152017677	+	3889	1	Klhl21	1.97	1.831	2.328	4.497	3.285	0.684573	0.124115
NM_001033367	chr17	74426295	74459108	-	3827	1	Nlrc4	2.282	2.969	1.532	1.434	0.954	-1.16456	0.044144
NM_001033375	chr10	83543941	83596473	+	5823	1	Washc4	6.197	7.896	6.144	8.555	9.18	0.149561	0.664634
NM_001033379	chr6	119175253	119221614	+	3300	1	Dcp1b	1.618	1.777	2.768	2.415	1.672	-0.248458	0.767321
NM_001033380	chr7	118485112	118491975	-	6861	1	Itpripl2	4.215	4.098	3.017	4.657	4.732	0.0653485	0.898992
NM_001033383	chr7	5020376	5033223	+	3953	1	Zfp865	0.869	0.461	0.787	1.06	1.072	0.349773	0.746314
NM_001033385	chr10	56014294	56228689	-	7204	1	Tbc1d32	0.372	0.516	0.424	0.423	0.526	-0.121866	0.918403
NM_001033393	chr11	115187487	115247025	+	4554	1	Tmem104	12.601	15.087	11.224	14.961	17.314	0.0691592	0.858499
NM_001033411	chr2	160311401	160327494	-	1092	1	Gm826	1.363	0.567	0.767	0.577	0.817	-0.632894	1
NM_001033420	chr7	134670687	135173647	+	6761	1	Dock1	1.371	0.706	1.283	2.072	1.491	0.418567	0.554484
NM_001033422	chrX	41794994	41911901	-	7578	1	Thoc2	4.663	4.688	6.018	4.408	5.087	-0.353879	0.225769
NM_001033430	chr6	39136620	39206773	-	9531	1	Kdm7a	1.381	1.87	1.53	2.122	2.168	0.183748	0.700219
NM_001033431	chr7	3221510	3249740	-	4317	1	Nlrp12	0.023	0.257	0.259	0.278	0.644	1.11922	1
NM_001033432	chr10	17900466	17948067	-	3661	1	Heca	1.827	1.92	2.8	2.257	3.506	0.158657	0.846687
NM_001033433	chr11	69803595	69805624	-	1937	1	Tmem102	0.051	0.047	0.031	0.345	0.733	3.09669	1
NM_001033441	chr15	90224311	90230554	+	3722	1	Alg10b	0.416	0.475	0.45	0.539	0.599	0.0990322	1
NM_001033445	chr18	21127342	21300139	-	4775	1	Garem1	0.233	0.29	0.013	0.029	0.374	-0.0756745	1
NM_001033451	chr2	91643686	91649791	-	3736	1	Zfp408	1.52	1.413	1.596	0.474	0.407	-2.01545	0.000226861
NM_001033458	chr5	33983433	33985009	+	467	1	Gm1673	2.423	1.17	2.648	0.969	0.695	-1.56649	1
NM_001033463	chr6	113697050	113711082	+	3099	1	Tatdn2	0.615	0.088	0.051	0.609	0.759	1.22651	1
NM_001033474	chr10	112925428	112929026	-	3596	1	Atxn7l3b	28.914	29.674	25.355	26.513	25.338	-0.356718	0.0532758
NM_001033475	chr12	87166242	87200229	-	7171	1	Tmed8	0.271	0.122	0.328	0.373	0.255	0.137416	1
NM_001033485	chr8	121907833	121918428	+	2256	1	BC048644	0.598	0.517	0.451	0.776	0.683	0.235407	1
NM_001033489	chr4	152307023	152318625	-	2460	1	Rnf207	0.056	0.015	0.049	0.016	0.033	-1.05545	1
NM_001033490	chr4	155888860	155891762	-	1216	1	Pusl1	10.986	11.351	9.692	11.989	10.99	-0.140238	0.797932
NM_001033496	chr17	23556767	23564226	-	2666	1	Zfp213	2.673	2.083	1.907	4	4.382	0.661387	0.207154
NM_001033525	chr7	29221928	29232522	-	4084	1	Kcnk6	6.634	7.205	7.969	12.01	10.919	0.4133	0.0910111
NM_001033528	chr11	118259653	118290244	-	5586	1	Usp36	0.796	1.102	1.396	2.173	1.695	0.577656	0.333696
NM_001033530	chr7	41478874	41499890	-	3405	1	AW146154	1.492	1.294	1.71	2.571	1.882	0.32753	0.662012
NM_001033532	chr18	25169020	25467321	+	5338	1	AW554918	0.342	0.113	0.224	0.575	0.319	0.721149	1
NM_001033533	chr8	94902869	94918098	-	2293	1	Ccdc102a	6.198	4.066	6.01	11.669	9.419	0.710502	0.0757158
NM_001033534	chr9	51056780	51077094	-	1776	1	Layn	0.659	0.81	0.494	1.628	0.776	0.621577	1
NM_001033536	chr9	72532240	72622949	+	7989	1	Rfx7	0.825	0.821	0.479	1.066	0.723	0.0918938	0.929934
NM_001033537	chr11	98388672	98400490	-	2414	1	Pgap3	2.13	3.734	1.38	3.219	2.176	-0.0849806	0.944734
NM_001033543	chr9	100457719	100486473	-	2469	1	Il20rb	0.603	0.251	0.016	0.032	0.287	-1.10619	1
NM_001033548	chr7	4522933	4532465	-	2222	1	Dnaaf3	2.796	6.327	3.805	5.888	3.87	-0.0602244	0.953332
NM_001033550	chr5	105415775	105490079	+	6724	1	Lrrc8b	0.189	0.127	0.288	0.14	0.359	0.0619883	1
NM_001033630	chr17	35892677	35897378	-	1232	1	2310061I04Rik	7.347	11.44	12.286	9.262	12.362	-0.178142	0.789712
NM_001033632	chr7	141015812	141016892	-	537	1	Ifitm6	87.569	78.163	105.207	57.74	62.085	-0.837872	0.000237808
NM_001033634	chr4	108227755	108301090	-	10638	1	Zyg11b	0.797	0.582	0.662	1.363	0.82	0.431857	0.500075
NM_001033759	chr19	21778340	21858360	+	6594	1	Cemip2	3.074	1.903	4.373	2.369	3.318	-0.375342	0.542595
NM_001033767	chr18	60212077	60247820	+	2643	1	Gm4951	30.567	37.212	40.216	35.448	31.344	-0.351144	0.0937333
NM_001033768	chr2	104713926	104716290	-	1079	1	Pin1rt1	0.037	0.068	0.018	0.073	0.094	0.734391	1
NM_001033780	chr3	105925891	105932664	-	1058	1	I830077J02Rik	8.462	9.466	12.987	6.992	8.932	-0.616241	0.217143
NM_001033851	chr15	90643323	90679388	-	694	1	Cpne8	3.661	3.7	5.46	4.678	4.675	0.293208	0.727618
NM_001033872	chr15	100621340	100636940	-	1023	1	Smagp	142.093	136.992	192.307	190.433	187.512	0.0351945	0.923343
NM_001033874	chr2	28700161	28813165	+	1555	1	Ak8	1.379	2.002	4.873	3.315	1.8	-0.342795	0.796085
NM_001033908	chr2	26905267	26910642	-	1361	1	Med22	8.022	5.713	5.392	6.042	5.439	-0.168216	0.789712
NM_001033922	chr17	48264295	48275358	+	1722	1	Treml4	388.204	423.679	329.556	472.007	459.095	0.0438159	0.873005
NM_001033929	chr6	71128166	71144380	-	2007	1	Thnsl2	2.502	1.715	3.05	4.411	5.537	0.788778	0.185193
NM_001033978	chr17	34325675	34341410	+	3373	1	H2-Eb2	0.647	0.637	0.562	0.595	0.427	-0.511263	1
NM_001034059	chrX	52791200	52799468	+	1532	1	Ccdc160	0.155	1.153	0.755	0.745	1.006	0.107373	1
NM_001034097	chr11	69682577	69696098	-	2220	1	Tnfsfm13	20.315	21.466	25.413	22.324	23.276	-0.218485	0.416618
NM_001034858	chr10	41914990	42018382	-	4845	1	Armc2	0.242	0.481	0.045	0.65	0.54	0.958633	1
NM_001034859	chr18	60268301	60273267	-	2834	1	Gm4841	0.021	0.218	0.056	0.056	0.014	-1.76373	1
NM_001034862	chr8	14027565	14090327	-	1571	1	Erich1	4.309	5.344	3.757	3.97	3.795	-0.449364	0.472679
NM_001034867	chr4	33170406	33189737	-	5564	1	Pm20d2	0.029	0.003	0.061	0.085	0.007	0.23343	1
NM_001034909	chr17	36042961	36058645	+	1628	1	Gm6034	0.159	0.101	0.159	0.109	0.349	0.38591	1
NM_001034964	chr19	40292040	40402310	-	5251	1	Sorbs1	0.465	0.43	0.372	1.109	0.498	0.741639	0.446658
NM_001035122	chr13	59634996	59675784	-	3545	1	Golm1	6.047	7.69	6.7	10.85	13.529	0.595768	0.0272097
NM_001035226	chr11	23256041	23297597	+	4878	1	Xpo1	6.047	6.365	4.959	8.607	8.394	0.316862	0.297444
NM_001035228	chr6	72097608	72154570	+	2232	1	St3gal5	219.533	253.338	271.177	286.138	284.606	-0.0415932	0.85454
NM_001035231	chr13	67538641	67553152	-	4609	1	Zfp748	2.003	1.458	0.839	1.554	1.377	-0.222657	0.823042
NM_001036293	chr10	67266689	67285281	-	1783	1	Nrbf2	19.906	19.435	17.951	25.246	24.829	0.143639	0.653049
NM_001036684	chr6	113743831	113891539	-	8883	1	Atp2b2	0.302	0.187	0.335	0.385	0.507	0.443639	0.678792
NM_001036740	chr7	25627624	25629490	+	1471	1	B3gnt8	1.93	1.597	0.488	2.929	2.289	0.743705	0.542187
NM_001037170	chr1	171217803	171222514	-	2908	1	Tomm40l	8.464	8.911	7.873	8.883	8.055	-0.236354	0.492607
NM_001037279	chr2	84669215	84670708	-	654	1	Selenoh	30.594	29.236	45.251	24.307	25.675	-0.729237	0.0379928
NM_001037326	chr2	104590484	104609429	+	774	1	Cstf3	5.796	3.835	6.519	5.973	3.747	0.187016	0.801448
NM_001037707	chr7	29893337	29906104	-	3522	1	Zfp27	0.366	1.36	0.713	0.927	1.451	0.311243	0.820536
NM_001037713	chr11	72301629	72313733	+	2590	1	Xaf1	27.905	29.508	39.399	15.967	18.635	-1.14288	3.77385e-08
NM_001037717	chr12	73286848	73354045	+	2941	1	Slc38a6	5.798	6	14.524	10.77	10.902	0.0655903	0.939757
NM_001037719	chr16	45224337	45252895	+	3227	1	Btla	0.388	0.474	0.507	0.463	0.836	0.267012	1
NM_001037725	chr1	59913006	59985348	+	5524	1	Fam117b	3.518	4.892	5.686	7.932	7.625	0.486156	0.134525
NM_001037737	chr3	95434390	95497239	+	4345	1	Arnt	3.682	3.043	3.171	7.308	5.876	0.750709	0.0179311
NM_001037746	chr12	57230412	57242168	+	4002	1	Prps1l3	5.55	6.607	7.983	6.76	7.844	-0.121144	0.792388
NM_001037747	chr2	26352171	26359559	-	1750	1	Card9	1.338	1.405	1.789	2.203	1.217	-0.0663308	0.964042
NM_001037755	chr11	119943092	120006782	+	2049	1	Baiap2	3.42	4.612	3.796	6.452	5.671	0.566435	0.249121
NM_001037762	chr2	30090944	30093635	-	1145	1	Zdhhc12	22.762	22.281	24.366	30.001	28.675	0.0970889	0.799349
NM_001037800	chr8	3917655	3926841	-	1948	1	Cd209b	0.163	0.159	0.287	0.919	1.031	1.95347	1
NM_001037812	chr1	59100584	59119806	-	1821	1	Tmem237	5.679	9.69	11.335	10.231	9.477	-0.0921236	0.897257
NM_001037859	chr18	61105572	61131139	+	3851	1	Csf1r	433.674	545.272	498.131	873.379	852.614	0.56608	1.76032e-06
NM_001037913	chr4	43493365	43495921	+	806	1	Ccdc107	44.453	35.267	34.317	36.614	41.188	-0.21646	0.575668
NM_001037916	chr4	116596730	116600266	+	1988	1	Ccdc17	2.676	2.528	1.103	2.84	2.764	0.167733	0.884681
NM_001037917	chrX	109196756	109200445	+	2797	1	Gm6377	9.638	7.734	7.059	11.627	10.789	0.211677	0.616481
NM_001037918	chr1	37872206	37876298	+	1551	1	Lipt1	1.792	0.74	0.81	0.533	2.275	0.0657365	1
NM_001037922	chr8	85151924	85173622	+	2393	1	Cks1brt	0.017	0.03	0.033	0.008	0.017	-0.921434	1
NM_001037923	chr3	65666228	65686181	+	2458	1	Lekr1	0.145	0.719	0.373	0.8	0.8	0.71966	1
NM_001037938	chr14	55478758	55490340	+	1382	1	Dhrs4	18.026	16.826	18.124	17.852	21.219	-0.101414	0.816644
NM_001037987	chr13	88821472	89323225	+	5345	1	Edil3	0.007	0.16	0.004	0.055	0.319	1.4321	1
NM_001037997	chr17	63863981	64139496	+	3064	1	Fer	5.908	7.459	8.917	11.596	7.201	0.0973537	0.874184
NM_001038015	chr5	69575001	69592304	-	1849	1	Gnpda2	14.16	17.757	18.26	17.099	14.478	-0.32659	0.304007
NM_001038018	chr13	55445331	55460927	+	2983	1	Grk6	22.924	26.542	24.488	57.492	55.482	0.951344	5.66527e-13
NM_001038230	chr11	120598532	120608198	+	3379	1	Anapc11	31.728	29.058	31.758	25.054	24.643	-0.558549	0.000269616
NM_001038231	chr19	5364633	5366363	-	761	1	Banf1	160.939	138.212	133.568	118.924	131.938	-0.447834	0.0213781
NM_001038499	chr18	60911991	60918561	+	2760	1	Arsi	0.381	0.429	1.098	1.183	0.25	-0.0755499	1
NM_001038592	chr1	143739568	143749678	+	3597	1	Glrx2	6.335	5.857	6.731	5.65	5.35	-0.442394	0.144084
NM_001038614	chr2	28193093	28214431	+	1001	1	Olfm1	3.728	3.074	1.853	3.341	3.221	0.586578	0.387094
NM_001038625	chr11	20631977	20653023	+	5515	1	Sertad2	2.663	1.74	1.877	2.369	2.464	-0.0457522	0.953341
NM_001038635	chr2	129800517	129832285	+	5438	1	Stk35	0.77	0.553	0.334	0.648	0.72	0.164588	0.89067
NM_001038643	chr7	74275418	74554780	-	2844	1	Slco3a1	1.864	1.274	0.617	1.155	1.497	-0.173693	0.898387
NM_001038651	chr13	67339309	67360572	-	4635	1	Zfp953	0.12	0.169	0.271	0.577	0.683	1.49523	1
NM_001038654	chr11	120949067	120959000	+	2379	1	Slc16a3	10.029	12.469	9.397	15.49	15.608	0.299182	0.362876
NM_001038663	chr16	16983382	17039040	+	1922	1	Mapk1	42.437	46.5	49.295	53.065	52.862	0.00400473	0.990005
NM_001038700	chr2	31026206	31142008	-	4512	1	Fnbp1	6.405	6.385	6.245	9.309	9.497	0.320622	0.203623
NM_001038708	chr3	95228943	95236424	+	2751	1	Cdc42se1	58.323	54.801	50.613	75.364	75.199	0.212644	0.250161
NM_001038839	chr5	122643927	122684289	+	2537	1	P2rx7	7.879	8.836	7.939	10.492	11.703	0.388186	0.128958
NM_001038846	chr1	165648945	165708094	-	2572	1	Rcsd1	25.546	25.792	32.309	63.903	52.994	0.82333	4.3737e-06
NM_001038993	chr4	44126210	44168283	-	4947	1	Rnf38	1.015	1.506	2.665	2.474	1.558	-0.00451535	0.996556
NM_001038996	chr6	41354105	41357944	+	883	1	Try10	0.135	0.144	1.039	0.379	0.919	0.333941	1
NM_001039039	chr7	97332323	97350216	+	2969	1	Kctd21	2.634	1.398	2.915	2.465	3.525	0.122863	0.90056
NM_001039045	chr1	161969188	161973435	+	3284	1	Pigc	6.117	6.493	6.066	7.866	8.763	0.171742	0.653564
NM_001039052	chr10	57645869	57741112	+	5240	1	Pkib	13.6	13.039	13.708	12.998	12.071	-0.347098	0.0611207
NM_001039061	chrX	94234930	94273515	+	2358	1	Klhl15	0.53	0.703	0.245	0.242	0.241	-0.759451	1
NM_001039081	chr4	103119390	103165754	+	4635	1	Mier1	9.987	9.244	7.633	10.472	9.744	-0.078653	0.852076
NM_001039084	chr5	96210115	96239684	+	1570	1	Mrpl1	9.925	6.681	11.724	9.035	7.854	-0.444287	0.287662
NM_001039089	chr12	91806043	91849157	-	6277	1	Sel1l	8.127	8.361	8.327	10.807	14.025	0.34023	0.15048
NM_001039090	chr3	31095058	31122923	+	6919	1	Skil	2.585	2.908	3.597	6.321	3.693	0.483312	0.249875
NM_001039092	chr11	60226714	60352905	-	4924	1	Tom1l2	1.532	0.655	0.502	2.517	2.15	1.12194	0.132306
NM_001039105	chr14	61607457	61612833	+	1794	1	Kcnrg	0.133	0.071	0.389	0.154	0.068	-1.12349	1
NM_001039115	chr13	21478849	21485505	+	2451	1	Zkscan4	0.3	1.404	2.01	2.151	1.605	0.361581	0.81344
NM_001039137	chr8	83434492	83458396	-	1835	1	Scoc	7.399	9.159	8.422	9.564	9.007	-0.0935057	0.860762
NM_001039139	chr14	20734873	20794088	-	3582	1	Camk2g	0.903	0.488	0.568	0.879	0.713	0.0407016	0.979012
NM_001039149	chr18	89197427	89270327	+	2140	1	Cd226	0.167	0.085	0.624	0.11	0.55	-0.154149	1
NM_001039151	chr2	102811142	102901665	-	4397	1	Cd44	122.739	136.298	125.25	175.214	170.807	0.188962	0.142036
NM_001039153	chr5	122239495	122264460	-	4054	1	Tctn1	0.965	2.322	2.155	2.198	2.121	0.0138537	0.989619
NM_001039160	chr7	105895119	105953970	-	8841	2	Gvin1	0.986	1.195	0.95	1.349	1.392	0.148118	0.811209
NM_001039162	chr5	134489383	134552434	-	4875	1	Clip2	0.114	0.235	0.061	0.395	0.166	0.765072	1
NM_001039170	chr1	87213914	87228858	+	1800	1	Eif4e2	48.169	46.556	47.784	54.082	52.671	-0.0576496	0.829459
NM_001039175	chr4	118428093	118432952	+	1610	1	Elovl1	108.213	108.048	96.33	112.301	102.242	-0.199365	0.283675
NM_001039180	chr13	49341549	49387026	+	4520	1	Bicd2	1.454	2.18	0.962	3.883	3.639	1.04908	0.0412396
NM_001039184	chr1	155844964	155973255	-	13267	1	Cep350	2.34	2.892	2.943	2.988	3.089	-0.0857007	0.823042
NM_001039192	chr7	28440937	28446895	+	974	1	Gmfg	153.664	135.882	169.181	137.254	146.143	-0.355747	0.0496109
NM_001039198	chr14	55061659	55092048	-	8712	1	Zfhx2	0.339	0.307	0.426	0.233	0.284	-0.71329	0.425788
NM_001039200	chr4	139352587	139378735	+	6203	1	Emc1	3.072	3.852	1.919	4.053	4.103	0.22104	0.713665
NM_001039209	chr4	147507598	147516064	+	3885	1	Zfp982	0.158	0.277	0.087	0.309	0.073	-0.133082	1
NM_001039214	chr18	73572705	73592578	+	4076	1	Mex3c	2.07	1.783	1.776	5.232	2.901	0.865462	0.0727297
NM_001039220	chr8	36993575	36995533	+	1956	1	AI429214	2.436	2.43	3.466	4.707	6.241	0.734229	0.178262
NM_001039228	chr5	112353773	112356033	-	2258	1	Gm6583	0.378	0.024	0.009	0.296	0.26	0.682207	1
NM_001039231	chr5	104813168	104860068	-	2896	1	Zfp951	2.577	3.263	1.708	2.276	2.731	-0.253805	0.75696
NM_001039239	chr13	62129890	62173936	+	3108	1	Zfp808	0.109	0.211	1.238	0.26	0.065	-1.88908	1
NM_001039244	chr13	119488086	119610459	+	1760	1	Tmem267	0.305	0.786	0.17	0.57	0.219	-0.318616	1
NM_001039354	chr10	107271831	107425143	+	5880	1	Lin7a	0.284	0.186	0.424	0.07	0.269	-1.04808	1
NM_001039373	chrX	75410442	75416584	-	1628	1	Mtcp1	2.304	1.868	1.69	1.354	1.607	-0.650103	0.474106
NM_001039394	chr6	87788853	87811779	-	4600	1	Rab43	12.359	13.273	11.077	26.457	20.553	0.695118	0.000686474
NM_001039466	chr3	89234177	89245199	-	2710	1	Trim46	0.146	0.013	0.015	0.044	0.224	1.00954	1
NM_001039472	chr1	136131390	136178001	+	9080	1	Kif21b	1.073	0.995	0.914	0.808	1.76	0.121864	0.889725
NM_001039478	chr3	106684987	106736576	+	1596	1	Lrif1	5.099	4.495	5.823	4.709	4.511	-0.280438	0.573502
NM_001039482	chr1	161088378	161131479	-	4023	1	Klhl20	0.952	1.706	1.879	1.311	1.83	-0.187201	0.847415
NM_001039483	chr1	167308670	167333978	+	4465	1	Tmco1	23.424	22.826	23.18	19.916	20.084	-0.457019	0.0020598
NM_001039484	chr1	172341210	172374085	+	5403	1	Kcnj10	2.561	2.494	3.159	2.957	3.247	-0.0643609	0.912972
NM_001039493	chr1	64789121	64956824	-	8552	1	Plekhm3	2.056	2.393	2.346	2.664	2.378	-0.0891359	0.851819
NM_001039507	chr7	25379527	25390112	-	2773	1	Lipe	4.259	5.431	4.085	6.031	6.991	0.251515	0.605892
NM_001039514	chr8	85071757	85075161	+	1321	1	Dhps	18.978	16.087	11.775	18.602	17.854	-0.0267998	0.967823
NM_001039519	chr9	70012548	70022866	+	888	1	Gtf2a2	53.447	55.675	74.896	58.203	53.097	-0.373984	0.172164
NM_001039521	chr16	13780699	13814841	+	3578	1	Rrn3	3.678	4.362	2.045	5.581	6.756	0.625535	0.231601
NM_001039522	chr9	75441524	75466432	+	2178	1	Leo1	7.218	4.264	6.602	7.525	8.874	0.195269	0.759081
NM_001039530	chr16	35832878	35871382	-	7232	1	Parp14	5.437	4.882	4.566	4.149	4.251	-0.488554	0.0546701
NM_001039532	chr7	5034446	5038446	-	2142	1	Zfp784	2.419	1.454	2.402	2.397	3.134	0.155493	0.877486
NM_001039533	chr16	13833573	13903145	-	3566	1	Pdxdc1	9.992	13.374	11.554	20.209	19.057	0.529154	0.0170142
NM_001039534	chr7	131371146	131387838	+	1121	1	Pstk	9.792	9.763	9.944	10.6	15.648	0.168962	0.780561
NM_001039544	chr4	62083476	62087317	-	904	1	Mup3	3.887	1.793	5.78	1.545	0.359	-2.2372	0.0366391
NM_001039546	chr9	80165034	80311729	+	7833	1	Myo6	0.558	0.811	1.528	1.793	0.634	0.0936224	0.942713
NM_001039552	chr17	15041551	15064232	+	2554	1	Ermard	1.08	1.39	1.71	2.072	1.54	0.138063	0.898078
NM_001039554	chr4	148495280	148500462	-	2055	1	Angptl7	4.617	7.027	8.375	14.093	11.418	0.694028	0.0906616
NM_001039555	chr19	39688836	39741101	-	1758	1	Cyp2c68	2.699	2.32	5.059	3.234	3.138	-0.316928	0.734263
NM_001039557	chr2	157208548	157279549	-	3435	1	Mroh8	0.196	0.217	0.11	0.189	0.153	-0.283844	1
NM_001039558	chr6	136829931	136835450	-	2048	1	Smco3	0.456	0.498	0.497	0.394	0.673	-0.109009	1
NM_001039562	chr8	45996908	45999850	-	897	1	Ankrd37	7.723	9.562	11.049	11.866	14.356	0.229848	0.71345
NM_001039586	chr9	106152860	106158138	-	4083	1	Glyctk	0.316	0.629	0.518	0.506	1.197	0.563554	0.653049
NM_001039646	chr5	105215699	105239533	-	3515	1	Gbp10	0.395	0.425	2.349	1.304	1.183	0.0096232	0.995675
NM_001039647	chr5	105323026	105346472	-	2695	1	Gbp11	0.015	0.061	0.022	0.219	0.895	3.6637	1
NM_001039657	chr19	3388857	3407823	+	2223	1	Tesmin	2.643	1.737	0.933	3.567	4.06	0.8541	0.283372
NM_001039678	chr5	147314984	147322440	-	762	1	Urad	1.381	1.29	0.916	1.394	2.794	0.547322	1
NM_001039684	chr11	87853215	87863803	+	2479	1	Mks1	0.625	1.249	0.523	1.936	1.71	0.945233	0.321208
NM_001039700	chr8	109614234	109672673	+	6934	1	Pkd1l3	0.939	1.321	1.073	1.132	1.024	-0.28744	0.662132
NM_001039723	chr5	123076275	123117445	+	1846	1	Tmem120b	4.194	4.459	3.63	5.755	4.394	0.0631722	0.938275
NM_001039939	chr2	153345830	153404007	+	6969	1	Asxl1	1.35	3.883	2.512	4.689	3.265	0.38716	0.566218
NM_001039959	chr19	8989284	9076926	+	1045	1	Ahnak	0.399	0.854	1.069	0.508	0.505	-0.501527	0.669387
NM_001039965	chr8	69705137	69716902	-	3173	1	Zfp869	3.91	3.925	7.441	3.379	7.062	-0.221066	0.787137
NM_001040005	chr11	119390099	119487418	+	16681	1	Rnf213	4.709	4.317	5.308	3.547	3.72	-0.640728	0.000413193
NM_001040026	chr11	67052670	67067440	+	4272	1	Sco1	2.644	1.586	1.746	2.818	2.307	0.110455	0.893763
NM_001040072	chr14	55854115	55874736	+	7403	1	Nynrin	0.118	0.042	0.011	0.056	0.071	-0.096924	1
NM_001040130	chr2	25620066	25622002	-	786	1	Tmem141	72.632	75.897	65.282	74.591	74.436	-0.193022	0.433986
NM_001040137	chr7	120659296	120670250	-	1379	1	Pdzd9	0.288	0.251	0.231	0.514	0.426	0.622617	1
NM_001040187	chr15	79527696	79546741	-	4751	1	Ddx17	4.153	4.04	5.62	3.793	2.95	-0.692896	0.0483799
NM_001040395	chr15	9071260	9110496	+	3659	1	Nadk2	4.188	4.504	6.611	6.108	6.346	0.0519634	0.93577
NM_001040396	chr3	58576636	58593546	+	3562	1	Selenot	7.423	7.096	5.671	6.821	6.9	-0.22026	0.586579
NM_001040398	chr5	123142193	123168630	+	8839	1	Setd1b	0.804	0.635	0.693	0.726	0.67	-0.275498	0.704951
NM_001040399	chr3	40950650	40979715	+	3596	1	Larp1b	0.9	0.83	1.203	1.898	0.846	0.242417	0.835972
NM_001040631	chr9	44107245	44109187	+	1254	1	C1qtnf5	0.744	0.232	0.032	0.11	0.226	-1.22621	1
NM_001040682	chr12	104763114	104865076	-	11854	1	Clmn	0.017	0.055	0.225	0.023	0.086	-1.09525	1
NM_001040684	chr7	127800609	127803802	+	1762	1	Hsd3b7	48.149	51.271	45.645	52.032	60.287	-0.0306803	0.924281
NM_001040686	chr11	58307069	58314613	+	1873	1	Zfp692	1.876	1.371	1.246	1.859	3.378	0.557635	0.557085
NM_001040691	chr5	114130435	114139321	+	1925	1	Ung	0.175	0.057	0.29	0.112	0.211	-0.33551	1
NM_001040695	chr7	46923216	46958518	-	4593	1	Uevld	1.716	1.185	1.02	2.917	1.514	0.507585	0.50154
NM_001040696	chr11	71153102	71230733	-	4142	1	Nlrp1b	0.177	0.475	0.096	0.138	0.308	-0.38265	1
NM_001040699	chr8	40550159	40634792	-	3430	1	Mtmr7	0.498	0.324	0.203	0.241	0.195	-0.89881	1
NM_001042407	chr4	155067030	155072406	+	1639	1	Pex10	3.331	2.911	4.1	5.522	4.38	0.274158	0.712512
NM_001042408	chr18	80206867	80212732	+	1653	1	Txnl4a	96.668	110.878	100.218	108.999	112.403	-0.136804	0.456519
NM_001042484	chr8	23241326	23257080	-	1810	1	Golga7	83.205	86.683	95.833	96.262	89.062	-0.175927	0.327158
NM_001042488	chr2	156720965	156764363	+	2905	1	Dlgap4	15.62	15.552	16.022	22.038	20.28	0.215062	0.369693
NM_001042491	chr5	122787461	122821342	-	2703	1	Anapc5	23.404	38.447	29.26	40.04	42.15	0.197939	0.558155
NM_001042499	chr16	37539894	37572385	+	2012	1	Rabl3	3.749	5.123	5.273	6.454	3.77	-0.125306	0.875765
NM_001042501	chr5	3543833	3570546	+	2289	1	Fam133b	3.148	3.126	3.851	3.129	4.226	-0.121503	0.874349
NM_001042527	chr7	80454993	80535119	-	4574	1	Blm	0.069	0.315	0.017	0.116	0.151	-0.234548	1
NM_001042613	chr15	3270767	3280510	+	2008	1	Selenop	766.023	801.602	1445.5	1053.33	1001.4	-0.208785	0.789712
NM_001042623	chr6	122317731	122339657	-	3727	1	Phc1	0.059	0.161	0.021	1.119	0.348	2.92241	1
NM_001042650	chr8	13255963	13288126	-	2847	1	Dcun1d2	2.991	5.047	4.945	6.959	5.606	0.314918	0.566769
NM_001042652	chr2	119618298	119650160	+	2849	1	Nusap1	0.3	1.138	2.366	1.208	1.338	-0.232378	0.886502
NM_001042653	chr2	119609532	119618505	-	1549	1	Oip5	0.269	0.27	2.047	1.003	0.458	-0.464643	1
NM_001042655	chr7	44840776	44849079	-	2582	1	Tbc1d17	19.965	19.437	20.869	28.322	28.809	0.261999	0.204389
NM_001042660	chr18	75367365	75395934	+	4435	1	Smad7	1.884	1.766	2.698	2.866	2.611	0.128868	0.857416
NM_001042670	chr5	4192367	4197651	+	1364	1	Mterf1b	0.64	1.295	0.804	0.014	0.327	-2.61768	1
NM_001042675	chr8	33803940	33929863	-	1087	1	Rbpms	22.863	18.913	19.245	19.475	19.757	-0.166892	0.693535
NM_001042710	chr10	79781474	79788985	-	2686	1	Prss57	0.259	0.176	0.297	0.234	0.196	-0.440834	1
NM_001042714	chr13	96416134	96471160	-	3299	1	Ankdd1b	0.181	0.11	0.097	0.119	0.055	-0.768254	1
NM_001042727	chr15	102234938	102246500	-	2710	1	Rarg	1.245	1.015	2.406	2.163	1.953	0.161397	0.887861
NM_001042767	chr18	32123126	32139570	-	1558	1	Proc	5.224	4.032	4.685	6.465	4.855	0.0408768	0.964042
NM_001043336	chr12	108410633	108539564	+	3753	1	Eml1	0.323	0.844	0.383	0.729	0.978	0.495518	0.703072
NM_001044371	chr13	100617164	100651061	-	2702	1	Rad17	5.392	6.295	6.067	5.184	5.697	-0.372554	0.323162
NM_001044383	chr11	102304560	102317287	-	4424	1	Ubtf	6.703	9.068	6.306	14.346	14.449	0.722559	0.00296447
NM_001044698	chr11	50898712	50916176	-	3091	1	Zfp2	0.173	0.501	0.065	0.662	0.459	0.919441	1
NM_001044705	chr5	138116905	138134265	+	2211	1	Zscan21	5.746	5.749	3.5	7.03	6.586	0.194815	0.76625
NM_001044719	chr17	27751232	27820542	-	3580	1	Ilrun	10.418	9.018	8.991	12.447	11.295	0.0569913	0.887079
NM_001044744	chr8	84886387	84893921	-	2106	1	Gcdh	13.563	13.714	16.173	16.61	19.567	0.0767004	0.85454
NM_001044751	chr1	193221641	193242360	-	1339	1	Hsd11b1	6.552	6.161	7.73	7.92	9.284	0.0916261	0.893031
NM_001045489	chr7	79133768	79149060	-	2004	1	Mfge8	3.962	3.335	4.269	2.366	1.811	-1.12621	0.0240594
NM_001045513	chr1	60483185	60566765	-	9102	1	Raph1	1.016	0.474	0.918	1.794	1.263	0.677303	0.289486
NM_001045515	chr16	90936101	91011095	-	6977	1	Synj1	3.05	3.737	4.505	4.692	3.973	-0.038316	0.944576
NM_001045523	chr2	118901615	118924524	+	4419	1	Bahd1	1.792	1.669	0.803	1.768	1.877	0.10727	0.919755
NM_001045525	chr11	69391177	69395346	-	3195	1	Cyb5d1	2.361	1.602	1.142	2.408	1.739	0.0304417	0.979536
NM_001045526	chr11	70790932	70812561	-	1048	1	Scimp	233.105	238.465	217.519	169.332	159.354	-0.7294	1.874e-09
NM_001045528	chr4	62300342	62360596	-	4360	1	Fkbp15	7.585	9.335	9.971	13.461	13.345	0.337624	0.177799
NM_001045529	chr16	93832121	93876073	+	4160	1	Morc3	9.491	8.623	5.987	11.052	11.188	0.219192	0.60633
NM_001045536	chr11	72796226	72927120	+	11093	1	Zzef1	1.244	1.648	0.929	1.761	1.589	0.149057	0.819794
NM_001045540	chr11	48904656	48927182	-	5282	1	Gm12185	0.571	0.255	1.012	0.097	0.18	-2.3686	0.020459
NM_001045553	chr8	69610654	69625175	-	2440	1	Zfp868	3.937	5.157	7.903	5.475	5.195	-0.321177	0.59728
NM_001045558	chr15	79229382	79249466	+	1962	1	Pick1	4.674	4.724	5.092	5.345	3.225	-0.418124	0.481126
NM_001045559	chr17	32993139	33005457	+	3002	1	Zfp952	2.506	0.491	2.664	1.271	1.493	-0.702606	0.543125
NM_001045807	chr3	107326110	107333289	-	3266	1	Rbm15	0.93	0.513	0.672	1.295	1.174	0.560198	0.579579
NM_001046637	chr7	27187006	27195760	-	1281	1	Snrpa	63.238	66.641	55.094	67.608	69.689	-0.0957448	0.743447
NM_001047159	chr13	3882018	3893581	-	3862	1	Net1	0.73	0.476	1.327	1.921	1.99	0.967734	0.219211
NM_001047604	chr2	66184327	66256617	-	4439	1	Ttc21b	1.122	0.804	1.271	1.37	0.841	-0.195333	0.850996
NM_001048054	chr6	134715468	134792628	-	4137	1	Dusp16	0.504	0.401	0.723	0.3	0.137	-1.42528	1
NM_001048060	chr13	58157649	58164693	+	1461	1	Idnk	32.553	32.593	29.947	18.422	20.627	-0.949944	1.46213e-06
NM_001048143	chr8	113635586	113645192	+	4849	1	Mon1b	1.58	1.352	2.562	2.085	2.969	0.228585	0.765561
NM_001048148	chr2	181365423	181380793	+	2057	1	Zgpat	5.365	7.622	5.177	10.703	7.936	0.268502	0.585739
NM_001048168	chr4	120757435	120831579	-	1885	1	Nfyc	15.006	18.983	14.325	20.311	16.525	-0.0652272	0.891183
NM_001048176	chr2	79332491	79428988	-	1744	1	Cerkl	1.354	0.689	0.846	0.981	1.105	-0.12828	1
NM_001048177	chr19	29251803	29313092	+	4958	1	Jak2	4.38	2.832	2.321	5.087	3.751	0.231876	0.722616
NM_001048178	chr15	3327525	3583352	-	1324	1	Ghr	5.337	4.305	6.567	3.418	4.825	-0.540257	0.321882
NM_001048204	chr13	67194506	67209298	+	2706	1	Zfp455	1.511	1.898	4.547	2.836	1.859	-0.414182	0.681988
NM_001048208	chrX	12675371	12761973	-	6828	1	Med14	1.706	2.302	1.355	1.784	2.646	0.0637575	0.937972
NM_001048227	chr2	164486140	164493323	+	3571	1	Dbndd2	20.556	20.484	24.075	24.324	21.319	-0.177924	0.46678
NM_001048250	chr13	108044474	108049146	+	1859	1	Smim15	25.637	27.016	31.496	39.888	35.268	0.177968	0.514778
NM_001076681	chr11	78826595	78843899	+	5047	1	Lyrm9	1.145	1.198	0.846	0.978	0.595	-0.679826	0.356826
NM_001076789	chr15	103191546	103239852	-	8830	1	Cbx5	0.924	0.584	0.725	1.344	0.905	0.342302	0.639552
NM_001076791	chr13	67471513	67484253	-	3766	1	Zfp874b	1.212	1.364	1.281	1.452	1.206	-0.196949	0.822731
NM_001077184	chr10	79704358	79711979	+	1395	1	Bsg	314.668	319.905	326.595	331.78	321.305	-0.219128	0.0632065
NM_001077193	chr2	22940074	23040241	-	3131	1	Abi1	36.46	42.125	36.942	57.332	58.462	0.350957	0.0232978
NM_001077264	chr7	44900373	44929490	-	3352	1	Ap2a1	6.632	10.094	6.259	17.802	14.714	0.843392	0.00639305
NM_001077265	chr5	99955935	99978938	-	6800	1	Hnrnpd	8.425	8.907	6.197	10.965	11.849	0.292754	0.334947
NM_001077407	chr1	62703317	62797091	+	4678	1	Nrp2	0.25	0.101	0.281	0.614	0.915	0.456402	0.74187
NM_001077411	chr3	89202928	89208873	+	1960	1	Gba	82.651	93.957	75.689	100.569	95.635	-0.0226719	0.941352
NM_001077495	chr13	101680761	101768217	-	6897	1	Pik3r1	5.563	5.69	9.079	8.461	6.336	-0.115737	0.826403
NM_001077496	chr11	79513385	79523762	-	3525	1	Evi2b	34.784	46.927	54.956	66.228	71.868	0.358807	0.132186
NM_001077529	chr11	93949814	93955783	-	731	1	Nme2	321.863	271.727	203.514	249.95	263.136	-0.301253	0.292733
NM_001077631	chr9	64960832	64986981	+	2881	1	Ints14	9.322	10.195	8.978	13.562	13.452	0.266756	0.348645
NM_001077636	chr11	84876313	84880285	-	2254	1	Pigw	0.986	1.317	0.672	2.322	0.936	0.378261	0.765561
NM_001077684	chr2	69758057	69789486	-	1720	1	Ccdc173	0.092	0.159	0.29	0.286	0.024	-0.46047	1
NM_001077698	chr11	103171138	103198900	+	3746	1	Fmnl1	0.943	1.371	1.384	4.202	3.979	1.48891	0.000269091
NM_001077707	chr10	11149430	11215273	+	6917	1	Shprh	0.999	0.537	0.657	1.419	0.953	0.449239	0.579579
NM_001077709	chr17	34028266	34031690	-	2098	1	Slc39a7	44.998	48.71	38.972	60.945	60.172	0.211852	0.349011
NM_001077713	chr6	6956018	7039220	+	546	1	Sdhaf3	5.78	6.37	10.008	7.855	6.908	-0.246598	0.811566
NM_001078649	chr19	4125960	4132307	+	1507	1	Tmem134	60.05	58.786	55.089	65.263	63.598	-0.0946487	0.705166
NM_001079513	chrX	38189793	38197046	+	4944	1	Zbtb33	0.49	0.729	0.484	0.856	0.476	-0.0221781	0.988013
NM_001079824	chr10	63014664	63023849	-	2156	1	Hnrnph3	3.609	3.53	1.979	3.55	2.577	-0.236615	0.793804
NM_001079830	chr3	103279293	103358770	+	8798	1	Trim33	0.65	0.695	0.524	0.955	0.887	0.32513	0.636108
NM_001079849	chr13	119428600	119460323	+	4445	1	Paip1	6.725	5.862	13.033	9.658	10.169	-0.0277629	0.971179
NM_001079909	chr8	25518759	25575718	+	4739	1	Fgfr1	0.989	0.772	0.724	1.511	1.849	0.796464	0.184741
NM_001080126	chr1	58802502	58847503	+	2401	1	Casp8	45.479	42.548	49.469	53.008	52.308	-0.051515	0.848944
NM_001080128	chr17	24414675	24425897	+	1610	1	Rnps1	20.787	20.461	29.666	33.373	30.117	0.184786	0.631701
NM_001080129	chr10	91147571	91171619	-	3559	1	Tmpo	8.539	7.557	9.033	16.612	19.465	0.86016	5.26508e-05
NM_001080158	chr15	82233776	82244336	-	1196	1	Cenpm	0.88	1.096	3.585	1.086	1.221	-0.927882	1
NM_001080386	chr4	44012670	44032846	+	1040	1	Clta	286.26	258.841	304.924	273.432	281.127	-0.277111	0.0708425
NM_001080387	chr4	135856071	135865818	+	2729	1	Srsf10	13.355	16.301	12.467	15.103	14.684	-0.160168	0.648256
NM_001080388	chr19	7275396	7341860	-	4483	1	Mark2	8.054	8.29	8.02	13.271	11.603	0.374888	0.0922029
NM_001080552	chr6	135237330	135247884	-	1214	1	Gsg1	0.523	0.555	0.394	1.426	1.336	1.2303	1
NM_001080706	chr19	36926079	37014057	+	8469	1	Btaf1	2.145	2.875	2.409	4.305	4.916	0.652369	0.0174734
NM_001080754	chr2	91730138	91918849	+	4996	1	Ambra1	1.8	1.706	1.038	2.682	3.004	0.669086	0.208576
NM_001080769	chr17	27856507	27900040	+	8544	1	Uhrf1bp1	0.393	0.695	0.567	0.596	0.935	0.230394	0.811209
NM_001080773	chr17	24073680	24141594	-	1752	1	Pdpk1	8.078	7.12	6.101	6.76	6.216	-0.248178	0.528005
NM_001080798	chr5	103754573	103855322	+	8290	1	Aff1	0.884	0.826	1.455	1.462	1.663	0.32692	0.616481
NM_001080809	chr1	67123027	67231267	+	5522	1	Cps1	2.656	3.129	2.066	3.502	8.083	0.899217	0.0634192
NM_001080816	chr3	106016919	106032895	-	1577	1	Chil5	0.013	0.115	0.139	0.062	0.039	-0.857897	1
NM_001080818	chr3	116272553	116424032	-	4467	1	Cdc14a	0.498	0.253	1.112	2.281	1.14	1.22035	0.209792
NM_001080924	chr11	5276329	5444847	-	6295	1	Znrf3	0.126	0.081	0.067	0.169	0.222	0.954353	1
NM_001080929	chr11	115381916	115396132	+	3693	1	Cdr2l	0.844	0.646	1.652	0.075	0.39	-2.4041	0.0199115
NM_001080930	chr8	109726451	109737780	-	7561	1	Atxn1l	0.176	0.421	0.301	0.484	0.625	0.64517	0.528503
NM_001080931	chr11	86267033	86357596	-	10508	1	Med13	1.056	1.088	0.867	1.681	1.154	0.24904	0.673005
NM_001080940	chr9	21835510	21837347	+	859	1	Angptl8	2.38	2.056	0.743	5.199	4.887	1.28676	0.202658
NM_001080941	chr13	67389328	67399767	-	2026	1	Zfp429	5.183	5.644	7.274	6.778	6.606	-0.0951448	0.879257
NM_001080949	chr14	50765409	50785520	-	1837	1	Ttc5	24.334	27.439	28.594	32.472	33.03	0.0456713	0.891183
NM_001080964	chr11	96953332	96977688	-	3029	1	Sp2	2.641	3.294	2.331	6.32	4.74	0.758956	0.0793639
NM_001080967	chrX	136954988	136957979	-	676	1	Tmsb15b2	0.088	0.296	0.443	0.146	0.33	-0.421654	1
NM_001080969	chr11	45945306	45955503	-	3788	1	Thg1l	0.723	0.303	0.553	0.613	0.562	-0.0957089	0.954807
NM_001080974	chr5	8056542	8069314	+	2389	1	Sri	77.265	74.089	84.694	72.808	72.715	-0.358442	0.0130449
NM_001080977	chr5	20893024	20951822	-	5544	1	Rsbn1l	4.429	3.015	3.111	3.723	3.793	-0.155644	0.776687
NM_001080981	chr15	98645507	98662889	-	2796	1	Ddx23	0.596	1.153	0.728	0.873	0.689	-0.319059	0.8129
NM_001080999	chr16	18248883	18254772	+	3623	1	Trmt2a	11.024	11.027	10.838	13.951	11.995	-0.00273347	0.994069
NM_001081009	chr13	116850844	117025531	-	7054	1	Parp8	0.858	1.004	0.582	1.503	1.406	0.587638	0.332393
NM_001081011	chr1	131285251	131527361	-	8015	1	Srgap2	3.816	4.496	4.904	6.696	7.717	0.46582	0.052151
NM_001081016	chr15	81744848	81796269	+	5933	1	Zc3h7b	0.301	0.178	0.161	0.186	0.034	-1.21019	1
NM_001081019	chr4	94593650	94600319	+	974	1	Gm12657	1.977	1.944	1.699	2.121	1.666	-0.234666	1
NM_001081021	chr7	27959800	27979157	-	5503	1	Zfp780b	0.267	0.751	0.207	0.429	0.715	0.237463	0.884034
NM_001081028	chr7	29320378	29505460	-	7688	1	Sipa1l3	0.485	0.223	0.213	0.548	0.306	0.219063	0.882804
NM_001081029	chr5	9100737	9118983	+	981	1	Tmem243	102.386	96.673	89.892	85.796	85.77	-0.414263	0.019121
NM_001081030	chr15	89288236	89315311	-	6148	1	Sbf1	1.763	1.931	1.434	3.67	2.718	0.65736	0.106586
NM_001081032	chr17	36164444	36168537	-	1347	1	Gm8909	0.722	0.635	0.444	0.599	0.361	-0.573441	1
NM_001081034	chr17	87990859	88065291	-	3994	1	Fbxo11	2.147	1.336	1.113	1.537	2.798	0.245159	0.801145
NM_001081040	chr10	128363097	128370037	-	2500	1	Coq10a	11.005	13.082	15.475	14.205	15.98	-0.0476146	0.920571
NM_001081041	chr19	6067842	6077187	-	2619	1	Vps51	15.507	16.353	16.051	20.996	22.688	0.20642	0.399415
NM_001081043	chr9	110385089	110408210	-	5309	1	Ptpn23	1.047	1.218	0.864	0.634	1.765	-0.0443829	0.9725
NM_001081045	chr11	104333501	104442291	-	5222	1	Kansl1	5.489	4.809	3.865	6.032	5.957	0.0953754	0.850603
NM_001081050	chr1	61638824	62642284	+	8367	1	Pard3b	0.05	0.168	0.098	0.118	0.332	0.835894	1
NM_001081054	chr10	43874190	43901736	-	1957	1	Qrsl1	5.569	7.267	4.096	4.775	5.627	-0.363194	0.55084
NM_001081055	chr10	78185423	78244645	-	6328	1	Trappc10	1.317	1.563	1.746	2.59	2.362	0.44096	0.316212
NM_001081059	chr13	43538406	43560191	-	4345	1	Mcur1	12.522	13.378	14.352	14.73	14.926	-0.100554	0.714265
NM_001081061	chr13	100017994	100104070	-	9880	1	Bdp1	0.882	1.229	1.173	1.72	1.65	0.377421	0.403357
NM_001081065	chr15	75969123	75975868	+	1875	1	Zfp707	3.906	3.613	4.403	4.061	5.646	0.0431434	0.961264
NM_001081066	chr15	73512560	73572242	+	5274	1	Dennd3	0.064	0.041	0.503	0.134	0.038	-1.47916	1
NM_001081068	chr16	87376651	87432606	-	7705	1	Ltn1	1.386	2.167	1.046	2.745	2.214	0.449485	0.438652
NM_001081069	chr17	26202941	26211324	+	2008	1	Rgs11	0.603	0.517	0.596	1.235	0.677	0.485849	1
NM_001081070	chr17	26195999	26199087	-	1708	1	Pdia2	0.198	0.224	1.098	0.53	0.19	-0.745564	1
NM_001081075	chr19	38188479	38224152	-	1403	1	Fra10ac1	7.711	7.865	4.108	6.717	8.658	-0.020912	0.983441
NM_001081077	chr19	44108637	44135876	-	3565	1	Cwf19l1	1.915	2.6	3.166	4.211	2.315	0.110494	0.898153
NM_001081079	chr1	23366424	23383175	-	4835	1	Ogfrl1	25.577	29.301	37.269	44.907	45.588	0.316397	0.151612
NM_001081080	chr1	30802342	30863256	-	7544	1	Phf3	2.105	2.064	2.128	3.604	3.476	0.50755	0.0833661
NM_001081086	chr2	69723088	69754059	+	6281	1	Ppig	5.79	5.352	6.563	6.352	6.955	-0.0726489	0.853553
NM_001081089	chr2	127425199	127436092	+	2604	1	Gpat2	0.29	0.301	0.023	0.468	0.117	0.247763	1
NM_001081090	chr2	140119881	140170558	-	3376	1	Esf1	3.128	5.61	2.806	5.006	3.995	-0.0158056	0.985854
NM_001081091	chr2	125563088	125625113	-	5738	1	Cep152	0.408	0.251	0.108	0.267	0.088	-0.777909	1
NM_001081092	chr2	179912146	179976646	-	4406	1	Taf4	0.987	0.612	0.444	1.326	0.746	0.3513	0.76625
NM_001081093	chr3	84496093	84582625	-	2975	1	Arfip1	5.925	9.304	7.742	9.027	9.571	0.0384429	0.948225
NM_001081098	chr4	128773085	128806112	-	2871	1	Zfp362	4.764	7.351	7.662	7.195	8.858	0.0418968	0.950957
NM_001081100	chr4	155086577	155145507	+	1645	1	Morn1	0.917	0.376	0.424	0.801	0.419	-0.16034	1
NM_001081102	chr5	33843112	33897966	+	6896	1	Nsd2	0.354	0.848	0.755	0.762	0.718	-0.0593535	0.963681
NM_001081103	chr5	53998523	54121057	+	4896	1	Stim2	1.966	2.663	3.169	3.926	3.931	0.355258	0.451249
NM_001081105	chr5	65863584	65896700	+	4940	1	Rhoh	8.92	8.054	6.847	7.639	7.414	-0.326052	0.276212
NM_001081107	chr5	100762148	100798600	-	3668	1	Helq	0.503	0.318	0.555	1.561	0.199	0.691813	0.676448
NM_001081108	chr5	138255482	138259395	+	871	1	Lamtor4	79.081	73.843	67.909	54.301	62.702	-0.578766	0.00489162
NM_001081109	chr5	144100361	144188208	+	8177	1	Lmtk2	0.228	0.136	0.139	0.558	0.198	0.908603	0.469659
NM_001081111	chr6	97151950	97179124	-	6762	1	Tmf1	6.059	6.089	5.683	9.345	8.082	0.305367	0.205408
NM_001081112	chr6	118501300	118562271	-	6947	1	Ankrd26	0.823	0.346	0.721	1.073	0.531	0.0984827	0.94168
NM_001081113	chr6	148770684	148831467	-	5332	1	Ipo8	2.409	3.043	1.395	2.409	1.422	-0.500803	0.466332
NM_001081117	chr7	135689788	135716379	-	10059	1	Mki67	0.162	0.214	0.847	0.356	0.629	0.0386657	0.983441
NM_001081118	chr7	141228788	141262751	+	5354	1	Phrf1	2.095	3.262	1.538	3.281	4.727	0.554414	0.322676
NM_001081119	chr8	9977717	9992154	+	5069	1	Abhd13	3.43	4.063	3.438	6.761	5.105	0.458235	0.172976
NM_001081120	chr8	124740257	124751866	-	1368	1	Fam89a	0.522	0.745	0.743	0.518	0.371	-0.822039	1
NM_001081128	chr13	12186540	12258113	-	4449	1	Mtr	1.941	2.337	3.227	4.718	3.729	0.513316	0.280581
NM_001081132	chr2	5951469	6056703	+	5150	1	Upf2	1.233	0.849	1.317	1.551	0.91	-0.125588	0.899464
NM_001081133	chr2	142618345	142901464	-	5417	1	Kif16b	0.993	1.748	0.939	2.263	2.456	0.69844	0.221663
NM_001081145	chr6	59208870	59212033	+	3003	1	Tigd2	7.079	8.562	13.195	6.964	8.685	-0.537448	0.197792
NM_001081150	chr8	36216062	36249359	-	3761	1	Lonrf1	0.438	0.688	0.514	0.554	0.485	-0.324589	0.809074
NM_001081151	chr8	117157981	117205834	+	3441	1	Gan	0.058	0.069	0.104	0.097	0.029	-0.42643	1
NM_001081152	chr9	53537047	53575627	+	7327	1	Npat	0.704	0.882	0.604	1.232	0.67	0.135949	0.892036
NM_001081154	chr16	14109166	14159274	-	7736	1	Marf1	0.31	0.29	0.312	0.369	0.425	0.130696	0.918843
NM_001081158	chr11	74649504	74670854	+	5369	1	Cluh	3.139	3.13	2.295	5.277	6.64	0.811999	0.0144258
NM_001081160	chr17	29827958	29887882	-	7548	1	Mdga1	0.189	0.514	0.275	0.871	0.605	0.953287	0.294724
NM_001081163	chr7	66109492	66173798	+	4194	1	Chsy1	1.851	1.033	3.443	2.862	2.485	0.0983674	0.930638
NM_001081168	chr11	57801637	57810615	+	1543	1	Sap30l	14.678	16.758	15.509	16.41	21.213	0.0206139	0.969119
NM_001081169	chr12	112106683	112127573	+	2715	1	Aspg	0.833	0.986	0.206	0.514	1.068	-0.0139969	1
NM_001081175	chr1	180330476	180423659	+	5091	1	Itpkb	0.604	0.705	0.157	0.228	0.378	-0.928937	0.495693
NM_001081176	chr13	81673837	81711013	-	3050	1	Polr3g	1.074	0.866	0.673	0.464	1.263	-0.273373	0.850399
NM_001081177	chr14	64652541	64809617	+	8872	1	Kif13b	0.893	0.548	0.82	0.909	0.823	-0.0526263	0.957038
NM_001081178	chr17	43389466	43459557	+	8512	1	Adgrf5	0.735	1.1	1.706	0.846	1.627	-0.170161	0.860762
NM_001081179	chr17	78752906	78835381	-	6399	1	Heatr5b	0.698	0.461	0.558	0.87	1.1	0.533006	0.487831
NM_001081181	chr1	57406266	57417952	+	3594	1	Maip1	6.92	4.991	7.108	5.244	6.218	-0.394336	0.323112
NM_001081182	chr3	89939488	89963338	-	5426	1	Atp8b2	0.132	0.067	0.342	0.21	0.314	0.292029	1
NM_001081184	chr4	88094630	88411011	+	5750	1	Focad	0.449	1.216	0.929	1.102	0.543	-0.309151	0.789712
NM_001081188	chr9	123113231	123136129	+	1027	1	Exosc7	22.846	22.004	20.797	23.678	22.096	-0.182256	0.633594
NM_001081189	chrX	104482803	104512227	+	7047	1	Uprt	0.152	0.155	0.108	0.075	0.247	-0.0126119	1
NM_001081191	chr12	98786604	98901484	-	10090	1	Eml5	0.435	0.962	0.571	1.187	0.79	0.350381	0.674288
NM_001081193	chr10	120923411	120979330	-	4728	1	Lemd3	0.378	0.443	0.645	1.423	1.141	1.14243	0.105648
NM_001081195	chr12	71015967	71099351	+	5754	1	Arid4a	6.862	7.497	9.753	8.213	8.801	-0.161122	0.653829
NM_001081196	chr19	8819401	8834142	+	5710	1	Hnrnpul2	2.128	1.856	2.675	2.329	1.747	-0.367605	0.483609
NM_001081201	chr4	11265079	11322131	-	2963	1	Dpy19l4	0.724	0.338	1.232	1.235	2.402	1.00178	0.340633
NM_001081204	chr5	149678230	149762599	+	4553	1	B3glct	2.433	2.42	2.413	3.237	2.762	0.0617548	0.92295
NM_001081205	chr5	72647796	72671078	+	4197	1	Nipal1	0.284	0.069	0.47	0.277	0.411	0.0907048	1
NM_001081210	chr1	79776018	79781445	+	1418	1	Mrpl44	25.127	28.702	30.152	34.215	33.18	0.0230404	0.954316
NM_001081211	chr4	132564067	132582686	+	3636	1	Ptafr	1.354	2.269	0.954	1.033	0.786	-0.982945	0.19923
NM_001081212	chr8	10984681	11008929	-	6790	1	Irs2	1.345	1.612	1.841	1.512	1.989	-0.114104	0.865188
NM_001081213	chr19	29609876	29648415	-	5379	1	Ermp1	2.712	2.556	1.127	3.541	1.866	0.0902157	0.93132
NM_001081216	chr9	82866159	82975489	-	10687	1	Phip	1.556	1.615	2.116	3.047	2.237	0.341533	0.406713
NM_001081217	chr16	3847223	3858880	+	5937	1	Zfp174	0.174	0.052	0.003	0.099	0.137	0.31733	1
NM_001081218	chr10	82699007	82741392	+	2369	1	Hcfc2	5.656	4.935	4.209	5.755	4.974	-0.261632	0.55426
NM_001081221	chr14	32513521	32580990	+	8400	1	Ercc6	0.437	0.466	0.667	0.628	0.442	-0.21449	0.831667
NM_001081222	chr18	10566512	10610352	-	4527	1	Esco1	4.898	4.944	3.132	7.158	7.212	0.48247	0.2175
NM_001081223	chr18	11657349	11743207	+	3597	1	Rbbp8	5.816	5.69	9.004	7.652	9.833	0.112413	0.846556
NM_001081224	chr18	51117898	51304641	+	2220	1	Prr16	0.17	0.123	0.692	1.453	0.219	1.07694	1
NM_001081225	chr19	44931119	44983785	+	6856	1	Slf2	2.73	3.254	2.059	3.908	3.896	0.296611	0.504875
NM_001081226	chr1	138851979	138856854	-	566	1	2310009B15Rik	13.678	11.743	10.711	8.516	10.785	-0.564427	0.35213
NM_001081228	chr2	75976172	75978179	-	2005	1	Ttc30a2	0.01	0.009	0.428	0.137	0.324	0.313928	1
NM_001081232	chr5	36600486	36696021	-	6749	1	D5Ertd579e	1.609	1.33	1.209	1.189	1.199	-0.461633	0.383453
NM_001081235	chr5	111417300	111457030	+	6839	1	Mn1	0.02	0.021	0.003	0.035	0.009	0.212721	1
NM_001081236	chr5	118245227	118263114	+	2663	1	2410131K14Rik	2.378	4.144	1.221	2.608	2.186	-0.350313	0.735407
NM_001081237	chr6	147091075	147112778	+	6566	1	Klhl42	0.91	0.754	0.999	0.231	0.451	-1.6252	0.00990153
NM_001081239	chr7	4237754	4243463	+	2101	1	Lilra5	171.413	204.13	210.945	172.638	160.075	-0.476386	0.000385963
NM_001081240	chr8	77549397	77581338	+	2767	1	Prmt9	2.956	3.646	1.939	7.068	3.371	0.62609	0.354148
NM_001081241	chr8	105605229	105622218	+	4109	1	Ripor1	3.831	3.891	2.558	5.885	5.848	0.526865	0.198336
NM_001081242	chr9	67217085	67559703	-	12074	1	Tln2	0.007	0.026	0.002	0.039	0.071	1.90557	1
NM_001081247	chr14	24448694	24487058	-	4662	1	Polr3a	0.771	1.348	1.018	2.832	0.983	0.624087	0.479768
NM_001081256	chr18	34777008	34839370	+	7086	1	Kdm3b	1.964	2.269	2.009	2.951	2.682	0.191843	0.666761
NM_001081260	chr2	85050460	85073048	+	5733	1	Tnks1bp1	0.156	0.114	0.122	0.23	0.559	1.32594	1
NM_001081264	chr4	99715630	99763460	+	3097	1	Alg6	1.384	3.022	5.087	2.484	1.729	-0.81931	0.300882
NM_001081266	chr6	83101516	83109121	+	3118	1	Ccdc142	1.471	1.232	1.343	1.786	1.327	-0.0421962	0.969726
NM_001081267	chr7	97579896	97692782	+	11111	1	Rsf1	0.9	1.037	0.745	1.261	1.495	0.37607	0.448962
NM_001081268	chr7	127885444	127890970	-	2518	1	Prss53	0.386	0.911	0.649	1.016	1.321	0.602438	0.624933
NM_001081275	chr1	171121661	171126967	+	1026	1	Cfap126	6.675	5.786	7.619	5.944	8.381	-0.14939	0.855296
NM_001081278	chr14	101442360	101609191	-	6620	1	Tbc1d4	0.903	1.243	0.753	1.031	1.418	0.0983863	0.915624
NM_001081279	chr8	35587789	35679449	+	6412	1	Mfhas1	3.3	5.387	3.238	5.109	5.642	0.196886	0.698381
NM_001081282	chr9	85687360	85749334	-	5619	1	Ibtk	1.289	1.805	2.697	2.22	2.822	0.14412	0.856056
NM_001081288	chr15	55015129	55072152	-	5005	1	Taf2	2.253	3.144	1.63	4.124	3.165	0.392663	0.498445
NM_001081289	chr2	178414534	178422161	+	2258	1	Fam217b	0.862	1.653	1.051	2.1	1.967	0.532131	0.576062
NM_001081290	chr1	162671785	162740556	-	10407	1	Prrc2c	2.882	2.934	2.416	2.843	3.971	0.0639964	0.899828
NM_001081291	chr19	6844623	6858211	-	4930	1	Ccdc88b	3.773	3.716	3.726	5.763	4.007	0.138843	0.783716
NM_001081295	chr3	62338777	62462221	+	5189	1	Arhgef26	0.011	0.214	0.4	0.246	0.617	0.813797	1
NM_001081298	chr3	148815586	148954635	-	6027	1	Adgrl2	0.787	0.891	0.943	1.348	1.154	0.272325	0.703639
NM_001081302	chr15	27730649	28025848	-	11438	1	Trio	0.729	0.345	0.624	0.6	0.555	-0.219018	0.817112
NM_001081304	chr1	170704457	170867771	-	7445	1	Atf6	1.848	2.103	2.475	4.453	2.65	0.486799	0.270085
NM_001081308	chr5	117133588	117275098	+	4218	1	Taok3	8.838	10.305	8.586	13.811	16.727	0.489218	0.0349004
NM_001081309	chr9	105642995	105687655	+	4862	1	Pik3r4	2.927	1.345	2.797	3.533	4.042	0.434272	0.494117
NM_001081315	chr17	28801126	28838789	+	5958	1	Brpf3	0.113	0.663	0.512	0.499	0.708	0.25479	0.877076
NM_001081316	chr1	111858702	111864918	-	5759	1	Dsel	0.486	0.332	0.08	1.083	0.268	0.903178	0.559376
NM_001081319	chr19	29522282	29605921	+	6254	1	Ric1	0.997	0.425	0.772	1.208	0.882	0.263105	0.80321
NM_001081321	chr5	65605721	65698236	-	8962	1	Pds5a	1.759	1.993	1.687	3.517	3.055	0.611751	0.0375386
NM_001081330	chr11	69420809	69549108	-	13616	1	Dnah2	0.238	0.245	0.366	0.215	0.423	-0.0700439	0.957592
NM_001081335	chr17	46500609	46546388	-	7801	1	Cul9	0.847	0.773	0.997	1.357	0.767	0.0377913	0.969745
NM_001081336	chr14	78559350	78732729	-	14578	1	Dgkh	0.191	0.094	0.103	0.178	0.232	0.411034	0.753892
NM_001081337	chr8	125418068	125492833	-	6460	1	Sipa1l2	0.802	0.581	0.58	0.469	1.322	0.204191	0.866046
NM_001081340	chr9	110532597	110618633	+	8327	1	Setd2	1.862	1.922	3.161	2.786	2.83	0.0362959	0.959873
NM_001081343	chr4	35191285	35225836	-	3138	1	C9orf72	8.236	8.594	6.45	11.154	11.258	0.28222	0.425448
NM_001081344	chr10	9755547	9901040	-	9046	1	Stxbp5	0.603	0.765	0.741	0.896	0.953	0.151577	0.839744
NM_001081345	chr7	73426652	73541746	-	9030	1	Chd2	1.031	1.299	1.522	2.51	2.093	0.598464	0.126159
NM_001081351	chr6	21985910	22255606	+	4874	1	Cped1	0.138	0.049	0.065	0.113	0.008	-0.749397	1
NM_001081352	chr13	76098734	76187694	+	5046	1	Ttc37	0.559	1	0.624	1.263	1.411	0.634819	0.395877
NM_001081353	chr13	77135536	77193905	+	1742	1	2210408I21Rik	0.763	1.119	0.664	1.186	0.722	-0.0801767	1
NM_001081355	chr4	143107391	143212709	-	7296	1	Prdm2	0.716	0.789	0.724	1.34	1.34	0.521801	0.503002
NM_001081356	chrX	71816758	71824706	+	4190	1	Vma21	13.241	11.265	10.985	15.321	17.424	0.220466	0.4399
NM_001081362	chr5	144768794	144859778	+	12406	1	Trrap	2.184	2.504	2.484	2.851	2.651	-0.0422195	0.920737
NM_001081363	chr1	189640614	189688086	-	11102	1	Cenpf	0.007	0.02	0.332	0.076	0.009	-1.66083	1
NM_001081364	chr2	20847919	20967721	-	6916	1	Arhgap21	1.185	1.601	1.918	1.69	2.355	0.125092	0.862126
NM_001081371	chr18	49832997	49965473	+	12166	1	Dmxl1	1.338	1.325	2.015	1.648	1.199	-0.373586	0.439424
NM_001081372	chr8	93056727	93080017	-	1949	1	Ces1b	0.214	0.514	0.952	1.252	0.936	0.707803	1
NM_001081373	chr9	45766946	45828663	-	5481	1	Cep164	0.811	1.365	1.725	1.235	0.829	-0.573352	0.440152
NM_001081378	chr12	24974932	25059697	+	7368	1	Kidins220	1.59	1.087	1.719	2.983	2.183	0.571375	0.232329
NM_001081381	chr9	110305192	110322102	+	2055	1	Elp6	2.811	1.382	1.805	2.719	3.73	0.433906	0.633587
NM_001081382	chr6	48024188	48048114	-	3103	1	Zfp777	1.618	1.432	0.501	0.843	2.098	0.0624945	0.969745
NM_001081383	chr5	25271795	25498783	-	16758	1	Kmt2c	0.856	0.75	1.201	1.167	1.124	0.0477802	0.944203
NM_001081392	chr4	32657119	32775217	+	17855	1	Mdn1	0.37	0.292	0.355	0.339	0.196	-0.585222	0.410623
NM_001081395	chr9	14541967	14615000	-	8935	1	Amotl1	0.606	0.51	0.574	0.63	0.188	-0.70813	0.46119
NM_001081400	chr16	8830100	8858924	+	4068	1	1810013L24Rik	4.162	4.347	4.343	5.596	6.316	0.229944	0.541683
NM_001081408	chr4	141746675	141759263	+	1395	1	Agmat	6.745	7.14	4.346	6.784	11.325	0.327766	0.649115
NM_001081409	chr15	66577572	66645255	+	6647	1	Phf20l1	2.744	3.548	3.945	4.037	3.472	-0.105482	0.835152
NM_001081411	chr3	41626705	41742514	-	2997	1	Sclt1	2.033	4.363	5.263	3.302	3.268	-0.477602	0.489349
NM_001081412	chr10	75060896	75184923	+	6512	1	Bcr	0.058	0.022	0.132	0.184	0.367	1.69254	1
NM_001081415	chr8	83997516	84000407	+	2241	1	Samd1	2.817	2.34	2.412	3.336	2.995	0.0799426	0.927149
NM_001081418	chr7	15971262	15999495	-	5344	1	Bicra	0.739	1.022	0.355	1.509	2.698	1.32466	0.0598836
NM_001081419	chr10	76263049	76345291	-	6315	1	Dip2a	0.427	0.441	0.335	0.452	1.124	0.725456	0.457833
NM_001081420	chr4	56802329	56809605	+	4291	1	Abitram	0.934	2.236	1.167	2.1	2.774	0.511624	0.506325
NM_001081426	chr13	9276525	9668926	+	7985	1	Dip2c	1.986	1.505	3.122	1.742	1.496	-0.687185	0.164265
NM_001081429	chr9	37267464	37348357	-	11843	1	Ccdc15	0.035	0.025	0.002	0.073	0.137	2.02115	1
NM_001081433	chr1	54645340	54926387	-	6110	1	Ankrd44	1.439	1.511	2.35	2.859	2.267	0.294182	0.6232
NM_001081446	chr7	118855752	118972120	+	1506	1	Iqck	0.567	0.012	0.053	0.183	0.404	0.145517	1
NM_001081453	chr12	70011435	70102854	-	9644	1	Nin	0.784	0.899	1.383	1.379	1.02	-0.010812	0.990094
NM_001081454	chr7	80389194	80405436	-	4153	1	Furin	3.532	4.604	8.134	11.384	9.395	0.703769	0.113848
NM_001081458	chr12	110485797	110571690	+	2296	1	Ppp2r5c	14.386	18.757	17.571	20.677	23.38	0.235048	0.305189
NM_001081470	chr5	134357661	134456716	-	3181	1	Gtf2ird1	1.323	2.135	1.103	5.61	4.322	1.30334	0.00377691
NM_001081471	chr15	100334929	100340169	+	1442	1	Mettl7a3	0.014	0.051	0.028	0.041	0.042	0.408639	1
NM_001081473	chrX	94724569	94730191	+	5620	1	Zxdb	0.336	0.055	0.224	0.238	0.401	0.36858	1
NM_001081475	chr4	116601052	116627497	-	2102	1	Nasp	7.876	10.456	9.392	7.422	8.287	-0.476695	0.170188
NM_001081477	chrX	108735845	108834346	-	12745	1	Brwd3	0.271	0.384	0.038	0.327	0.325	0.243385	0.893031
NM_001081490	chr9	78081500	78109065	-	1837	1	Fbxo9	10.827	14.056	14.308	13.312	17.255	-0.0502196	0.923894
NM_001081499	chrX	139684996	139754218	+	5884	1	Tbc1d8b	0.283	0.47	0.176	0.174	0.21	-0.923718	1
NM_001081566	chr11	68503019	68552695	+	3212	1	Pik3r6	3.578	5.148	4.886	7.669	8.063	0.55015	0.114839
NM_001081643	chrX	73192179	73202930	+	1606	1	Xlr3b	0.21	0.329	0.174	0.086	0.253	-0.732493	1
NM_001081651	chr4	132302194	132303356	-	731	1	Rab42	1.684	2.466	2.346	3.122	1.498	-0.153747	1
NM_001081655	chr7	16875317	16887301	+	2822	1	Dact3	0.035	1.162	0.389	1.785	0.819	1.05886	0.559385
NM_001081656	chr17	26414859	26446320	+	6265	1	Neurl1b	0.057	0.049	0.045	0.11	0.104	0.830043	1
NM_001081678	chr6	28239931	28261924	-	4210	1	Zfp800	4.324	4.074	5.234	4.883	4.87	-0.151144	0.74081
NM_001081679	chr7	101899808	101906359	-	1343	1	Tomt	0.65	1.153	0.906	1.011	1.329	0.126011	1
NM_001081680	chr13	74371426	74376566	-	1624	1	Zfp72	0.782	1.312	0.516	1.89	1.611	0.761675	1
NM_001081685	chr16	97947435	97962622	-	5405	1	Zbtb21	1.168	1.961	0.978	2.166	1.456	0.173198	0.847915
NM_001081687	chr3	15948070	16006332	-	907	1	Gm5150	99.994	96.51	179.172	121.949	119.487	-0.294845	0.451191
NM_001081746	chr1	85199611	85213762	+	1605	1	Gm7609	0.247	0.182	0.509	0.025	0.088	-2.57892	1
NM_001081750	chr5	124862705	124888630	+	4072	1	Zfp664	1.462	1.512	3.227	2.15	2.983	0.0742687	0.943752
NM_001081956	chrX	36608183	36645414	-	6144	1	Akap17b	0.052	0.071	0.107	0.227	0.092	0.816131	1
NM_001081957	chr11	83704056	83706269	+	465	1	Wfdc17	2593.09	2305.24	2124	1617.21	1876.41	-0.670571	5.11937e-06
NM_001081960	chr9	113812586	113919697	+	5590	1	Clasp2	1.119	1.749	2.8	6.585	4.44	1.32809	0.00377691
NM_001081962	chr5	137641473	137642902	+	1058	1	Sap25	5.31	7.28	12.949	14.672	14.51	0.538016	0.401587
NM_001081963	chr18	4634929	4682869	+	6725	1	Jcad	0.587	0.718	1.05	1.556	1.487	0.71214	0.219619
NM_001081975	chr2	121461666	121474023	-	1878	1	Mfap1b	2.019	2.376	2.931	2.829	3.294	0.0820534	0.93577
NM_001081981	chr8	84704712	84773410	-	5477	1	Nfix	3.874	3.857	3.838	4.451	4.984	0.0493341	0.918847
NM_001081983	chrX	136974022	136976874	-	434	1	Tmsb15b1	0.595	0.713	1.792	0.045	0.561	-1.96623	1
NM_001082412	chrX	136981116	137038302	-	3182	1	Slc25a53	0.225	0.361	0.702	0.513	0.663	0.219845	1
NM_001082414	chr3	86084434	86130521	+	6396	1	Sh3d19	0.447	0.866	0.77	0.501	0.862	-0.264292	0.807284
NM_001082484	chr3	94497542	94582716	-	5455	1	Snx27	4.37	4.426	4.347	4.905	4.766	-0.119504	0.743447
NM_001082532	chr9	22156846	22158354	+	687	1	Pigyl	39.267	32.523	41.8	34.451	34.449	-0.382215	0.237894
NM_001082548	chr7	29256330	29281977	-	1281	1	Spint2	10.398	6.582	8.22	6.128	7.567	-0.543901	0.317581
NM_001082552	chr7	102557920	102565482	-	2712	1	Trim21	5.27	9.548	6.03	8.582	5.339	-0.246424	0.69968
NM_001082960	chr7	128062640	128118491	+	4650	1	Itgam	4.755	3.231	3.693	6.795	8.291	0.703582	0.0386737
NM_001082974	chr2	164830730	164833596	-	1152	1	Neurl2	9.15	8.425	8.517	13.833	11.971	0.320312	0.496178
NM_001082975	chr14	55897285	55900232	-	1219	1	Sdr39u1	4.608	3.914	3.141	3.696	4.791	-0.122772	0.901329
NM_001083127	chr2	36081953	36104060	-	3178	1	Lhx6	0.437	0.584	0.671	0.687	0.964	0.28485	0.833756
NM_001083317	chr18	36679215	36683862	+	2729	1	Slc35a4	22.534	31.041	27.674	46.175	38.969	0.402081	0.0725891
NM_001083322	chr6	129610323	129623864	-	3169	1	Klrk1	27.022	26.03	28.614	20.537	20.824	-0.644049	2.56145e-05
NM_001083329	chr2	180070593	180085902	+	1456	1	Mtg2	8.902	13.057	12.3	9.851	10.962	-0.391803	0.337199
NM_001083334	chr18	32377217	32435740	+	2105	1	Bin1	24.886	18.495	25.342	27.067	21.002	-0.178657	0.652088
NM_001083587	chr11	8431652	8664535	-	7450	1	Tns3	1.316	1.43	0.95	1.064	1.04	-0.475893	0.395741
NM_001083808	chr3	89083979	89090031	-	1899	1	Rusc1	5.174	7.873	8.16	9.511	8.372	0.0954632	0.882895
NM_001083880	chr17	14943184	14945939	+	2500	1	1600012H06Rik	18.603	23.563	26.411	24.254	21.61	-0.240314	0.416611
NM_001083891	chr17	31520115	31531325	+	482	1	Ndufv3	91.755	79.488	92.016	65.553	76.911	-0.457016	0.037188
NM_001083901	chr13	65065030	65112982	-	3360	1	Mfsd14b	19.561	28.263	21.183	36.186	31.15	0.309161	0.249121
NM_001083902	chr16	33518535	33664138	+	3099	1	Slc12a8	2.575	3.202	1.686	1.124	1.008	-1.47658	0.0081538
NM_001083903	chr7	30751471	30756134	+	726	1	Sbsn	0.301	0.401	0.22	0.054	0.14	-1.76216	1
NM_001083904	chr16	22920222	22939768	+	1331	1	Fetub	5.667	4.364	6.458	7.287	8.212	0.233545	0.728945
NM_001083906	chr8	76902330	77245012	+	5627	1	Nr3c2	0.437	0.032	0.035	0.063	0.09	-1.38205	1
NM_001083912	chr7	28359604	28372662	-	5028	1	Plekhg2	0.154	0.264	0.496	0.399	0.617	0.489298	1
NM_001083918	chr4	146270385	146468233	+	2747	2	Zfp991	3.476	3.759	4.537	4.899	4.215	-0.0291039	0.967684
NM_001083923	chr6	83119044	83121461	-	1210	1	Wbp1	17.406	14.056	15.097	16.569	14.229	-0.268221	0.507442
NM_001083925	chr5	120812638	120824160	+	1826	1	Oas1b	2.609	1.556	2.37	1.648	2.21	-0.418595	0.663649
NM_001083928	chr9	61372366	61418497	+	5126	1	Tle3	0.972	0.938	1.412	2.096	2.093	0.683502	0.207154
NM_001083937	chrX	7884244	7894027	+	2407	1	Slc35a2	9.69	11.915	14.068	15.268	10.548	-0.124388	0.811209
NM_001083945	chr17	6904716	6948356	-	1604	1	Rsph3b	2.834	3.099	2.002	3.716	4.046	0.300937	0.725558
NM_001083955	chr11	32283675	32284493	+	558	2	Hba-a2	1889.02	1619.14	624.856	372.538	553.075	-1.82764	0.0150211
NM_001083958	chr5	145231742	145238322	+	1731	1	Zfp655	6.261	5.944	5.634	5.956	6.889	0.557022	0.191395
NM_001085355	chr17	4995074	5347656	+	11303	1	Arid1b	0.753	0.773	1.323	1.199	1.134	0.0551033	0.948225
NM_001085374	chr18	44425060	44662266	-	7807	1	Mcc	0.066	0.149	0.1	0.156	0.088	-0.0316347	1
NM_001085378	chr2	155611243	155634307	+	6088	1	Myh7b	0.036	0.021	0.016	0.029	0.017	-0.329082	1
NM_001085390	chr19	53529145	53541809	+	1809	1	Dusp5	1.086	1.701	1.455	1.022	0.762	-0.913305	0.352658
NM_001085408	chr2	26382800	26389316	-	1966	1	Entr1	19.941	25.536	20.074	20.124	27.263	-0.116631	0.78216
NM_001085417	chr6	48427692	48445825	-	958	1	Zfp467	11.728	10.664	15.633	6.572	9.716	-0.287306	0.419093
NM_001085440	chr11	60777525	60788287	+	7387	1	Smcr8	0.68	1.242	0.559	0.866	0.87	-0.172564	0.864447
NM_001085473	chr14	54642161	54686931	-	4678	1	Acin1	3.989	4.562	4.902	5.673	5.436	0.06262	0.893031
NM_001085492	chr4	150281916	150621966	+	7433	1	Rere	2.147	2.687	2.474	3.531	3.102	0.2013	0.624277
NM_001085493	chr4	11051046	11076205	-	1071	1	Ndufaf6	13.771	12.99	4.599	5.64	8.597	-0.807228	0.278921
NM_001085495	chr2	166805581	166898051	+	8735	1	Arfgef2	1.343	1.101	1.247	1.782	1.393	0.12053	0.851794
NM_001085497	chrX	36743632	36777307	+	1236	1	Slc25a43	7.259	8.324	7.422	9.614	6.612	-0.163089	0.812759
NM_001085498	chr11	119913810	119919552	+	1551	1	Chmp6	32.776	28.812	29.881	38.143	34.571	0.00657845	0.987415
NM_001085500	chr11	97685933	97688625	+	756	1	Cisd3	51.384	48.439	36.376	59.959	64.004	0.199499	0.603052
NM_001085501	chr2	178411206	178414463	-	3255	1	Ppp1r3d	0.811	1.231	1.348	2.091	1.819	0.547757	0.467221
NM_001085518	chr2	122484941	122528040	+	3720	1	Gm14085	0.043	0.073	0.129	0.27	0.142	1.08793	1
NM_001085522	chr4	146449030	146469440	+	3685	1	Zfp992	2.262	2.283	2.084	2.317	2.328	-0.174156	0.789712
NM_001093752	chr3	158010473	158036639	-	3091	1	Srsf11	29.162	30.204	24.065	25.924	27.687	-0.288486	0.201947
NM_001097617	chr6	124530344	124542359	-	2896	1	C1s1	0.768	0.296	0.158	0.306	0.903	0.308113	1
NM_001097621	chr12	112146208	112181747	+	6900	1	Kif26a	0.012	0.243	0.078	0.071	0.003	-1.70973	1
NM_001097644	chr1	64691345	64725642	+	2913	1	Ccnyl1	1.083	2.057	0.5	2.418	3.147	0.944031	0.304296
NM_001098203	chr11	75164565	75168152	-	3235	1	Hic1	7.118	8.308	5.172	15.35	16.011	0.936992	0.0013273
NM_001098225	chr5	8072347	8368160	-	9120	1	Adam22	0.207	0.172	0.415	0.198	0.265	-0.430837	0.748356
NM_001098227	chr4	6365680	6396122	+	2542	1	Sdcbp	560.821	596.832	556.601	568.56	513.605	-0.324406	0.00511413
NM_001098231	chr4	11958185	11965713	-	4145	1	Pdp1	1.264	0.663	1.414	1.524	1.155	0.0111687	0.992509
NM_001098233	chr8	33386325	33417469	+	1793	1	Purg	0.808	0.447	0.589	0.318	0.611	-0.656775	1
NM_001098271	chr6	48841656	48845364	+	1003	1	Tmem176a	162.897	127.487	160.77	185.835	191.433	0.0771573	0.800278
NM_001098425	chr2	72936432	72979281	-	4078	1	Sp3	8.09	9.52	9.932	15.954	11.86	0.358207	0.204566
NM_001098476	chr5	88659233	88675580	-	2413	1	Grsf1	14.388	13.621	15.033	20.196	21.784	0.308907	0.205616
NM_001098723	chrX	157566119	157568985	-	2864	1	Yy2	0.083	0.852	0.515	0.756	0.836	0.487544	1
NM_001098789	chr10	127514939	127517156	+	958	1	Ndufa4l2	0.249	0.361	0.25	0.431	0.106	-0.260392	1
NM_001098810	chr11	86684074	86692457	+	2945	1	Ptrh2	8.183	8.31	6.9	6.053	7.189	-0.483933	0.137035
NM_001098837	chr11	102289300	102296629	-	3671	1	Atxn7l3	4.082	3.656	2.651	3.526	3.878	-0.152137	0.8159
NM_001099276	chr1	133046012	133108688	+	7894	1	Pik3c2b	0.048	0.069	0.273	0.242	0.008	-0.271513	1
NM_001099314	chr4	43583216	43584494	-	738	1	Msmp	0.242	0.395	0.757	0.64	0.385	-0.122887	1
NM_001099319	chr4	127126043	127129660	+	1134	1	Tmem35b	35.131	37.592	37.915	33.571	31.439	-0.427283	0.0469888
NM_001099327	chr2	176708353	176721813	+	1615	1	Gm14305	0.922	0.609	0.864	0.439	0.666	-0.772207	1
NM_001099348	chr4	42158842	42168603	-	1937.8	4	Gm13305	0.246	0.16	0.237	0.203	0.251	-0.205818	1
NM_001099624	chr3	79062511	79145875	-	6535	1	Rapgef2	1.777	2.477	2.71	3.631	3.373	0.35117	0.407734
NM_001099634	chr19	37899036	38043577	-	7039	1	Myof	4.385	3.73	2.89	4.447	4.607	0.0536323	0.924088
NM_001099674	chr3	14606289	14611256	-	395	1	Rbis	92.566	80.446	73.004	53.145	59.709	-0.786967	0.00314196
NM_001099675	chr4	45105210	45108113	-	632	1	Tomm5	54.744	51.892	49.445	42.181	48.902	-0.433732	0.10228
NM_001099779	chr3	89136623	89146594	+	2648	1	Pklr	0.24	0.227	0.12	1.59	0.421	2.10968	1
NM_001099785	chr3	41742618	41758939	+	3449	1	D3Ertd751e	0.829	0.364	2.215	1.626	0.923	-0.0744449	0.966764
NM_001099793	chr12	111678105	111683902	+	1986	1	Trmt61a	5.257	4.511	1.817	4.002	5.198	0.0392635	0.974118
NM_001099917	chr10	81393064	81395079	+	569	1	Smim24	9.21	6.881	14.615	8.782	6.487	-0.669152	0.390724
NM_001100109	chr12	55230168	55263480	+	3268	2	Srp54b	1.743	2.324	2.069	1.963	2.544	-0.10793	0.894756
NM_001100110	chr12	55230478	55263020	+	2498	1	Srp54c	2.281	3.018	2.674	2.552	3.288	-0.108913	0.893816
NM_001100116	chr12	55199592	55217146	+	3834	2	1700047I17Rik2	0.14	0.152	0.151	0.164	0.132	-0.246323	1
NM_001100181	chr4	115600938	115622366	+	1899	1	Cyp4a32	0.042	0.153	0.252	0.756	0.278	1.57591	1
NM_001100187	chr17	32621319	32636184	+	2627	1	Cyp4f37	0.068	0.069	0.068	0.067	0.062	-0.353242	1
NM_001100449	chr18	14783245	14902103	+	6876	1	Taf4b	0.401	0.363	0.447	1.336	0.622	1.03116	0.167917
NM_001100451	chr9	101074762	101104799	+	4884	1	Msl2	2.39	2.67	3.344	2.401	4.227	-0.0012397	0.999182
NM_001100452	chr17	46798116	46831413	-	6566	1	Bicral	0.617	0.355	0.771	0.857	0.775	0.246746	0.819248
NM_001100460	chr12	112678840	112682747	+	3474	1	Zbtb42	0.331	0.503	0.184	0.612	1.162	1.14236	1
NM_001100462	chr8	71554303	71558871	-	1533	1	Tmem221	16.82	17.818	14.96	21.342	17.092	-0.0293072	0.956447
NM_001100591	chr2	37370071	37422903	-	8941	1	Rc3h2	0.839	1.098	1.639	1.162	0.601	-0.675029	0.304071
NM_001100596	chr4	42158116	42168604	-	2664.8	4	Gm2002	0.194	0.13	0.202	0.148	0.198	-0.305644	1
NM_001100606	chr10	80602880	80607654	+	1407	1	Adat3	3.781	4.142	4.337	5.635	6.702	0.352746	0.57272
NM_001101430	chr13	34162964	34178172	+	549	1	Psmg4	73.651	64.58	57.792	45.584	53.377	-0.650039	0.0160747
NM_001101431	chr6	115583547	115592576	-	2533	1	Mkrn2os	0.627	0.295	0.496	0.443	0.673	-0.017494	1
NM_001101433	chr14	25711644	25769072	-	4581	1	Zcchc24	4.121	4.699	3.465	12.128	11.253	1.26636	6.9475e-08
NM_001101445	chr17	32506484	32530154	+	2916	1	Cyp4f17	0.014	0.412	0.096	0.067	0.257	-0.298563	1
NM_001101467	chr7	26931631	26939386	-	2215	1	Cyp2a22	0.618	0.559	1.287	0.791	1.538	0.257542	0.872399
NM_001101475	chr18	60293380	60303016	+	3293	1	F830016B08Rik	2.49	2.063	2.586	1.99	2.593	-0.300947	0.646841
NM_001101478	chr3	36151080	36170341	+	6619	1	Zfp267	0.306	0.182	0.015	0.589	0.873	1.85741	0.163499
NM_001101483	chr9	100552188	100571085	-	1581	1	Slc35g2	0.013	0.691	0.542	0.174	0.013	-2.30957	1
NM_001101502	chr8	26977336	26981462	+	3167	1	Zfp703	9.502	10.131	10.062	13.76	14.056	0.245913	0.343999
NM_001101506	chr4	155734804	155740564	+	1372	1	Tmem240	0.955	0.849	0.785	0.602	0.488	-0.89155	1
NM_001101535	chr7	16993902	16997515	+	3611	1	Ccdc8	0.181	0.212	0.563	0.387	0.483	0.211919	1
NM_001101561	chr10	20208439	20209030	+	589	1	Rpl32l	1.415	1.175	1.896	1.303	1.618	-0.245303	1
NM_001101586	chr7	14067555	14123048	-	905	1	Sult2a3	2.654	3.058	1.41	1	0.784	-1.64742	1
NM_001101598	chr7	4877053	4895716	+	1079	1	Isoc2a	0.57	0.54	1.201	0.383	0.301	-1.39731	1
NM_001101605	chr19	34592888	34601968	-	2211	1	Ifit1bl1	2.837	3.121	1.272	1.37	2.421	-0.599967	0.524919
NM_001102409	chr16	22985852	23029101	-	1599	1	Kng2	3.737	2.3	0.486	1.87	3.437	0.0243463	0.989619
NM_001102412	chr16	23058300	23080006	+	1743	1	Kng1	17.436	13.425	16.109	15.328	20.477	-0.0534843	0.921866
NM_001102430	chr1	10137507	10232670	-	7002	1	Arfgef1	3.617	4.249	4.207	6.802	5.665	0.387209	0.15048
NM_001102446	chrX	150547417	150570622	+	1921	1	Alas2	48.132	49.473	23.711	18.742	23.193	-1.19806	0.00045416
NM_001102468	chr9	62858104	62875917	+	713	1	Calml4	6.821	6.691	37.451	32.201	34.757	0.708632	0.728644
NM_001102471	chr19	46761609	46878580	+	3255	1	Cnnm2	1.073	0.643	0.319	0.411	1.084	-0.139298	0.940561
NM_001102565	chr12	87428078	87443839	-	1940	1	Alkbh1	4.881	5.576	4.153	3.539	4.537	-0.516004	0.326332
NM_001102611	chr11	75348433	75405705	+	3504	1	Smyd4	0.742	1.481	0.142	2.645	1.95	1.28995	0.254054
NM_001102613	chr7	24611328	24629297	+	2265	1	Phldb3	0.088	0.024	0.114	0.156	0.009	-0.139179	1
NM_001102615	chr11	114765389	114790575	+	3411	1	Kif19a	0.745	0.534	1.111	0.606	0.511	-0.748486	0.481126
NM_001102650	chr11	100429352	100441098	-	1398	1	Nt5c3b	12.026	14.146	10.299	12.455	11.315	-0.278581	0.532346
NM_001102670	chr6	95117880	95129793	+	4516	1	Kbtbd8	0.29	0.476	0.018	0.523	0.346	0.490896	1
NM_001103162	chr9	110333288	110384949	+	4113	1	Scap	5.391	5.747	3.636	6.635	8.382	0.36014	0.413505
NM_001103165	chr15	102470632	102500059	+	2851	1	Pcbp2	25.497	23.026	22.922	23.221	24.59	-0.241761	0.28629
NM_001104530	chr11	46436947	46442721	+	2387	1	Med7	16.873	15.235	15.757	13.962	10.289	-0.653444	0.011891
NM_001104531	chr15	82389154	82394022	-	1579	1	Cyp2d11	0.038	0.035	0.152	0.087	0.205	0.647812	1
NM_001104617	chr9	52047941	52075177	+	1822	1	Rdx	18.706	20.329	19.789	18.152	21.504	-0.24172	0.365712
NM_001104646	chr13	14630245	14638202	+	1939	1	AW209491	8.302	9.654	8.228	6.24	8.513	-0.489402	0.211167
NM_001105160	chr5	146079258	146113283	+	1982	1	Cyp3a59	0.1	0.009	0.463	0.586	1.422	2.15493	1
NM_001105197	chrX	7763943	7775202	+	2948	1	Tfe3	17.453	26.4	25.246	36.018	36.384	0.415999	0.097449
NM_001105557	chr10	82224856	82241275	-	2025	1	Zfp938	1.843	2.797	2.59	2.672	3.255	0.0573425	0.956447
NM_001105561	chr11	94755136	94761182	-	2686	1	Gm11545	4.892	10.115	6.073	11.522	9.022	0.308401	0.591566
NM_001109042	chr15	90933275	91049951	-	6093	1	Kif21a	0.075	0.2	0.226	0.442	0.316	0.932456	1
NM_001109628	chr11	98203305	98253540	+	7626	1	Cdk12	1.127	0.857	1.396	1.099	1.064	-0.303672	0.651456
NM_001109661	chr4	32417435	32586108	+	8486	1	Bach2	0.484	0.406	0.552	0.904	0.519	0.315726	0.731714
NM_001109686	chr2	24790769	24919609	-	4920	1	Ehmt1	3.655	2.524	2.205	3.887	3.499	0.162656	0.803102
NM_001109690	chr2	92221472	92364666	+	6382	1	Phf21a	1.589	1.002	2.984	1.88	1.865	-0.239896	0.786867
NM_001109746	chr6	87842615	87851106	-	2147	1	Cnbp	209.298	208.848	169.068	211.595	202.863	-0.167362	0.425788
NM_001109747	chr10	30196009	30200540	-	1507	1	Cenpw	0.777	1.486	1.8	1.097	1.103	-0.546909	1
NM_001109756	chr8	88282992	88329962	+	5907	1	Adcy7	7.497	7.978	10.27	11.867	12.28	0.249424	0.375772
NM_001109897	chr7	102083116	102096864	+	3327	1	Trpc2	0.006	0.005	0.072	0.124	0.073	1.455	1
NM_001109913	chr17	33646233	33685458	-	2396	1	Hnrnpm	25.989	26.843	25.252	40.465	44.952	0.477914	0.00466812
NM_001109914	chr6	134982001	134986836	+	3280	1	Apold1	0.163	0.167	0.827	0.144	0.087	-1.98256	1
NM_001109985	chr1	170315467	170589849	-	4990	1	Nos1ap	0.095	0.026	0.356	0.221	0.382	0.664952	1
NM_001109992	chr5	121130533	121191397	-	5581	1	Ptpn11	6.854	8.121	6.239	7.928	7.256	-0.142409	0.694092
NM_001109995	chr11	102838472	102880975	-	3303	1	Eftud2	10.361	10.359	7.583	17.869	14.594	0.534623	0.0703102
NM_001110009	chr7	19689480	19692659	-	426	1	Apoc1	2388.52	2073.82	2882.45	1319.64	1600.38	-0.990188	1.38357e-09
NM_001110013	chr10	100443902	100487347	-	5974	1	Tmtc3	0.558	1.11	1.198	1.61	1.012	0.218803	0.826809
NM_001110016	chr18	32837225	32866349	+	2915	1	Wdr36	7.79	8.427	9.544	14.389	14.213	0.495702	0.0425644
NM_001110101	chr17	34981854	34985893	+	861	1	Lsm2	29.395	28.108	24.134	28.563	26.616	-0.228606	0.54604
NM_001110140	chr5	122456324	122502225	-	4480	1	Atp2a2	9.863	11.767	6.027	17.878	19.32	0.702976	0.0348757
NM_001110146	chr1	150449412	150466165	-	1870	1	Prg4	1.03	0.613	0.842	0.936	0.954	-0.0729207	1
NM_001110149	chr11	49247477	49263024	+	2505	1	Mgat1	39.32	29.877	29.456	52.103	48.525	0.36506	0.137739
NM_001110160	chr6	48554799	48570722	+	2677	1	Lrrc61	4.634	4.109	5.259	6.923	6.674	0.297605	0.50154
NM_001110193	chr1	87620312	87720510	+	4727	1	Inpp5d	10.578	12.651	14.534	21.102	27.264	0.705015	0.00127559
NM_001110195	chr10	29313166	29346661	+	2938	1	Echdc1	5.283	8.318	10.989	8.364	7.786	-0.257958	0.641223
NM_001110201	chr7	29238323	29247532	+	1125	1	Yif1b	113.859	95.646	82.658	94.453	87.428	-0.348497	0.153774
NM_001110205	chr2	58446438	58566828	-	2763	1	Acvr1	1.609	2.412	1.855	1.951	1.776	-0.339067	0.663054
NM_001110209	chr2	74514837	74578948	-	8759	1	Lnpk	0.99	0.663	0.774	0.973	1.216	0.18552	0.811209
NM_001110212	chr1	87326998	87450810	+	5694	1	Gigyf2	1.691	1.896	2.357	2.692	3.38	0.371693	0.429673
NM_001110218	chr10	122678762	122945793	+	6375	1	Ppm1h	4.804	5.636	5.043	6.441	5.952	0.0190916	0.965817
NM_001110228	chr2	6539699	6884996	-	7624	1	Celf2	14.817	18.47	18.951	22.34	19.591	0.0227795	0.946237
NM_001110234	chrX	136270253	136271978	+	887	1	Bex3	17.03	10.552	9.353	6.699	7.819	-1.01547	0.0513065
NM_001110242	chr11	120098934	120100424	+	489	1	Ndufaf8	42.582	32.882	36.459	29.169	32.846	-0.515566	0.163499
NM_001110251	chr9	44336348	44342381	-	1522	1	Hmbs	35.748	36.12	25.655	38.172	28.208	-0.224591	0.563376
NM_001110275	chr16	91729371	91871655	+	5333	1	Itsn1	9.134	10.817	12.239	22.389	19.679	0.728147	0.000127519
NM_001110307	chr9	21229730	21239332	-	3143	1	Keap1	23.191	31.234	25.646	32.412	28.9	-0.047072	0.893816
NM_001110309	chr9	20468549	20492746	-	3408	1	Zfp426	1.444	3.083	1.463	1.593	1.636	-0.546357	0.49081
NM_001110322	chr4	43447724	43454626	-	1311	1	Cd72	154.666	157.207	190.645	169.518	163.784	-0.260481	0.128617
NM_001110327	chr5	9118868	9161776	-	3510	1	Dmtf1	4.055	3.73	2.739	3.733	4.148	-0.0848982	0.899429
NM_001110330	chr7	5007056	5013242	-	2524	1	Fiz1	11.411	9.004	11.243	11.529	11.056	-0.147831	0.725907
NM_001110337	chr11	114851532	114872617	+	3970	1	Gprc5c	9.045	11.99	10.499	16.83	15.207	0.364298	0.139494
NM_001110351	chr9	57072040	57128368	+	4955	1	Sin3a	1.843	2.664	1.465	3.137	2.443	0.241223	0.730124
NM_001110497	chr2	120355309	120404116	-	2899	1	Tmem87a	1.931	1.928	1.974	1.554	1.91	-0.4105	0.548269
NM_001110498	chr16	91372783	91394043	+	1160	1	Ifnar2	258.905	270.635	317.855	272.656	273.094	-0.171908	0.302643
NM_001110500	chr11	50293957	50325673	-	4236	1	Canx	63.341	68.278	57.43	82.082	76.427	0.08366	0.71076
NM_001110504	chr19	5988545	6015825	-	3025	1	Capn1	4.928	5.893	5.815	8.045	7.897	0.279098	0.445162
NM_001110505	chr3	113555952	113577750	-	1650	1	Amy1	0.926	0.486	1.595	1.574	1.426	0.347049	0.823299
NM_001110512	chr2	70964561	71055606	-	2130	1	Mettl8	8.145	6.908	7.968	7.232	8.274	-0.242024	0.57977
NM_001110780	chrX	20860511	20920918	-	3160	1	Syn1	1.922	4.414	5.516	5.024	4.223	-0.0139568	0.989561
NM_001110794	chr14	20455261	20480133	-	2835	1	Anxa7	16.062	16.443	16.538	19.431	17.311	-0.0768893	0.8132
NM_001110807	chr7	28881656	28893585	+	2805	1	Capn12	1.705	1.376	1.386	1.059	0.983	-0.792657	0.278277
NM_001110809	chr3	88043106	88055994	+	1626	1	Gpatch4	5.396	5.118	3.876	5.094	7.483	0.136288	0.864078
NM_001110824	chr17	47867133	47924632	-	4006	1	Foxp4	0.04	0.177	0.075	0.162	0.202	0.64221	1
NM_001110855	chr18	3266354	3281747	-	1988	1	Crem	13.849	12.732	17.846	6.452	5.478	-1.52998	2.60953e-08
NM_001111016	chr7	48959073	49610088	+	11015	1	Nav2	0.027	0.01	0.005	0.054	0.018	0.971339	1
NM_001111021	chr16	92601466	92826074	-	5776	1	Runx1	2.876	2.45	2.693	2.48	2.082	-0.48635	0.175759
NM_001111025	chr16	32084416	32099727	-	976	1	Pigx	36.487	28.359	28.79	29.531	28.757	-0.351138	0.294443
NM_001111028	chr14	67716098	67742310	+	3293	1	Kctd9	0.386	1.493	0.666	0.591	1.515	0.0896308	0.961875
NM_001111044	chr7	99345375	99353239	-	2222	1	Serpinh1	2.537	2.917	7.225	2.329	2.82	-0.948605	0.19193
NM_001111048	chr3	83026153	83033617	+	2631	1	Fga	11.317	12.181	15.122	21.992	18.183	0.369081	0.17137
NM_001111050	chr7	141468789	141471481	+	1652	1	Cd151	4.854	4.486	2.97	5.514	4.665	0.0864419	0.922977
NM_001111063	chr16	18406882	18413494	-	1976	1	Comt	112.731	109.618	106.12	120.793	130.258	-0.0476309	0.83818
NM_001111065	chr10	18055940	18125155	+	2516	1	Reps1	2.769	7.006	4.106	8.703	6.158	0.446302	0.507257
NM_001111075	chr2	131186948	131198511	+	3011	1	Cdc25b	1.226	1.137	1.53	2.202	1.01	0.0598127	0.964042
NM_001111076	chrX	21026184	21062038	-	5937	1	Zfp182	0.632	0.623	0.863	0.742	0.714	-0.202169	0.835698
NM_001111078	chr17	56304313	56323486	+	3407	1	Uhrf1	0.023	0.497	0.421	0.416	0.304	-0.0282613	1
NM_001111100	chr19	34492316	34527474	-	2956	1	Lipa	229.128	260.561	202.822	229.127	212.765	-0.309005	0.0633108
NM_001111111	chr7	101289616	101302088	-	2144	1	Atg16l2	3.574	4.026	3.497	5.194	3.679	0.0212724	0.980263
NM_001111121	chr10	70097121	70193200	+	5500	1	Ccdc6	1.646	2.016	2.186	2.554	2.673	0.179235	0.746623
NM_001111141	chr8	124897894	124906160	+	4448	1	Sprtn	0.241	0.315	0.126	0.239	0.182	-0.366499	1
NM_001111267	chr10	30645582	30655867	-	2748	1	Ncoa7	13.725	14.009	13.483	13.259	10.184	-0.507789	0.0381392
NM_001111277	chr4	117019402	117086852	+	1541	1	Eif2b3	17.364	15.007	13.627	17.019	15.266	-0.174201	0.686049
NM_001111279	chr1	79702262	79761769	-	4537	1	Wdfy1	4.463	5.663	5.064	6.162	5.824	-8.25264e-06	0.999968
NM_001111288	chr15	89371630	89373891	-	1220	1	Sco2	34.982	33.658	35.896	37.349	33.777	-0.216745	0.41118
NM_001111289	chr2	103762945	103797078	-	6096	1	Caprin1	14.542	18.004	14.008	30.667	30.366	0.730568	9.26979e-06
NM_001111296	chr7	13796246	13837410	-	1013	1	Sult2a1	98.976	82.061	69.965	79.512	107.965	-0.0859372	0.844753
NM_001111311	chr1	91053444	91117322	+	3652	1	Lrrfip1	14.127	20.129	16.786	17.029	18.153	-0.194571	0.517754
NM_001111317	chr19	6080038	6080785	+	532	1	Tmem262	0.187	0.137	0.15	0.074	0.191	-0.422027	1
NM_001112698	chr3	102469919	102521013	+	1064	1	Ngf	0.354	0.086	0.112	0.185	0.038	-1.07464	1
NM_001112700	chr11	118164166	118212742	-	3104	1	Cyth1	19.728	29.098	28.956	33.346	31.537	0.0776645	0.839822
NM_001112714	chr12	55602890	55821516	-	8216	1	Ralgapa1	0.768	0.745	0.886	0.742	1.091	0.0220274	0.980953
NM_001112721	chr15	37967328	38078854	-	9712	1	Ubr5	3.184	2.612	3.08	3.051	2.999	-0.212445	0.544783
NM_001112731	chr7	27689340	27706482	+	4602	1	Zfp607b	0.125	0.423	0.147	0.184	0.26	-0.292437	1
NM_001112735	chr14	70154405	70159502	-	1974	1	9930012K11Rik	2.092	0.922	3.394	4.036	3.503	0.570401	0.567679
NM_001112805	chr7	6363308	6382605	+	4649	1	Zfp78	0.248	0.266	0.832	0.804	0.646	0.454299	0.751039
NM_001113198	chr6	97807058	98021358	+	4878	1	Mitf	2.287	2.046	1.95	2.642	2.586	0.072231	0.912635
NM_001113248	chr8	72723270	72739914	+	1038	1	Sin3b	81.676	80.523	90.528	94.447	106.927	0.0488851	0.858499
NM_001113326	chr8	39581700	39642678	-	1455	1	Msr1	311.761	334.622	394.212	303.522	288.473	-0.43532	0.00132696
NM_001113346	chr8	69907069	69974383	-	5047	1	Gatad2a	8.861	10.543	11.289	13.542	14.256	0.187137	0.464983
NM_001113351	chr17	5975586	6044290	+	3965	1	Synj2	0.07	0.069	0.015	0.576	0.051	2.61807	1
NM_001113354	chrX	151520672	151633857	+	6335	1	Phf8	0.855	1.756	0.557	1.543	1.613	0.333429	0.731714
NM_001113356	chr6	124570430	124581044	+	2153	1	C1rb	0.332	0.406	0.389	0.228	0.283	-0.774547	1
NM_001113358	chr14	54235485	54253929	-	692	1	Dad1	269.897	244.516	245.848	206.862	245.261	-0.41222	0.0159544
NM_001113364	chr5	36490604	36530623	-	3871	1	Tbc1d14	7	5.212	6.213	11.278	11.195	0.642013	0.0146158
NM_001113374	chr13	114818237	114829420	+	1759	1	Mocs2	27.332	30.798	34.862	22.303	25.779	-0.617436	0.00399098
NM_001113379	chr7	98494222	98501830	+	3812	1	Lrrc32	1.718	1.318	0.9	2.802	1.601	0.498065	0.542595
NM_001113383	chr1	52185281	52233232	-	4402	1	Gls	8.054	8.133	11.203	11.468	10.011	-0.00906535	0.985753
NM_001113386	chr15	7129572	7185343	+	2825	1	Lifr	1.44	2.198	2.012	1.678	2.57	-0.0512661	0.953332
NM_001113388	chr10	39958061	39986646	-	2975	1	Mfsd4b5	0.287	0.214	0.731	0.053	0.389	-1.13613	1
NM_001113391	chr1	165788681	165862112	+	1676	1	Cd247	0.343	0.467	0.036	0.188	0.194	-0.874669	1
NM_001113412	chr4	95557507	95926939	+	1873	1	Fggy	7.069	4.239	5.238	4.632	4.039	-0.595828	0.281674
NM_001113417	chr14	17660960	18038088	+	5985	1	Thrb	2.017	1.26	1.499	2.12	1.887	0.0836687	0.915709
NM_001113418	chr15	85735564	85806851	+	7197	1	Ppara	0.72	0.481	0.407	0.642	0.637	0.00289814	0.998487
NM_001113419	chr3	67892220	68626482	+	2384	1	Iqschfp	0.25	1.291	2.585	0.635	1.523	-0.573281	0.737665
NM_001113423	chr5	72914362	72978841	+	4777	1	Slain2	1.941	4.216	2.86	5.852	6.937	0.85423	0.0471245
NM_001113424	chr6	149157577	149188712	-	1018	1	Amn1	10.88	11.484	11.244	9.876	9.502	-0.427735	0.316531
NM_001113461	chr5	72755718	72868448	-	2575	1	Tec	0.686	0.594	0.503	0.947	0.669	0.229763	1
NM_001113474	chr7	4007073	4063204	-	3502	1	Lair1	106.244	115.348	87.605	118.82	118.47	-0.0461866	0.87526
NM_001113529	chr3	107741048	107760469	-	3280	1	Csf1	0.696	0.25	0.389	1.002	0.859	0.818537	0.439424
NM_001113533	chr17	12966799	12992259	-	2041	1	Wtap	15.804	13.615	8.667	7.22	7.581	-0.0473405	0.914295
NM_001113549	chr7	27305141	27333648	-	5070	1	Ltbp4	1.711	2.482	2.179	2.006	3.04	0.00517114	0.9945
NM_001113553	chr6	113638467	113695027	+	3039	1	Irak2	11.437	9.306	11.602	10.358	12.919	-0.132043	0.748843
NM_001113554	chr15	44375227	44428307	-	3432	1	Nudcd1	3.557	3.465	4.585	4.225	3.599	-0.229531	0.664634
NM_001113556	chr17	48151896	48167257	-	1711	1	A530064D06Rik	5.487	9.536	4.732	5.45	4.8	-0.607285	0.290058
NM_001113560	chr17	30592862	30612659	-	890	1	Glo1	32.451	32.389	37.913	24.957	36.526	-0.445417	0.0791027
NM_001113562	chr19	43753023	43768638	+	1297	1	Cutc	7.208	9.154	10.071	9.663	11.508	0.0214272	0.976595
NM_001113563	chr11	100780731	100850581	-	4898	1	Stat5b	3.412	4.417	4.462	6.363	8.074	0.571146	0.0632065
NM_001113573	chr2	27445581	27475673	-	5243	1	Brd3	4.808	5.001	8.159	7.058	7.392	0.0293	0.964042
NM_001114087	chr13	55506773	55513446	-	1004	1	Pdlim7	2.214	2.993	2.324	2.449	4.929	0.314251	0.68102
NM_001114097	chr10	128459236	128490174	+	4905	1	Smarcc2	7.952	4.596	7.408	9.47	8.215	0.161379	0.757473
NM_001114328	chr9	72985504	73013938	+	3003	1	Ccpg1	7.45	13.116	12.564	16.772	15.37	0.301137	0.464983
NM_001114332	chr10	40033535	40142254	-	5386	1	Slc16a10	6.074	5.7	4.976	4.245	4.936	-0.529847	0.0625138
NM_001114334	chr11	86498869	86544807	-	5518	1	Rps6kb1	3.741	4.359	3.065	3.779	4.171	-0.153351	0.754649
NM_001114386	chr18	64887756	65217826	+	8130	1	Nedd4l	0.464	0.921	0.905	1.36	1.492	0.659964	0.281674
NM_001114541	chr2	130417684	130424641	-	2908	1	Pced1a	2.614	3.632	2.819	4.526	4.756	0.323601	0.542612
NM_001114595	chr19	5707374	5726317	-	3518	1	Ehbp1l1	21.165	21.569	18.644	41.138	41.216	0.798285	6.23584e-07
NM_001114609	chr1	63047801	63114267	-	13515	1	Ino80d	0.329	0.406	0.689	0.402	0.725	0.00673693	0.995175
NM_001114637	chr2	120027483	120032604	+	1373	1	Jmjd7	2.472	2.162	4.11	2.694	4.091	-0.0272732	0.983568
NM_001114660	chr5	74204816	74531742	-	3654	1	Scfd2	1.999	2.203	1.632	3.392	3.175	0.507403	0.318446
NM_001114663	chr1	55405946	55754285	+	6547	1	Plcl1	0.74	0.623	0.56	0.814	1.035	0.281449	0.741857
NM_001114679	chr11	48946150	48979381	-	3857	1	9930111J21Rik1	1.93	2.875	2.559	3.77	4.259	0.46508	0.321977
NM_001114879	chr14	27428834	27483554	+	7289	1	Tasor	2.01	2.081	3.486	3.18	3.158	0.0918699	0.885896
NM_001114977	chr9	95456894	95511996	-	7706	1	U2surp	7.061	6.451	7.013	9.278	8.813	0.156418	0.543125
NM_001115018	chr7	4740127	4747514	+	2166	1	Kmt5c	9.568	9.542	12.282	22.217	17.995	0.7075	0.00922179
NM_001115085	chr7	143069368	143071087	+	1359	1	Tssc4	24.933	23.355	15.745	19.008	21.876	-0.321023	0.448394
NM_001115087	chr7	51860577	51862267	-	1688	1	Fancf	3.057	3.797	1.878	4.009	3.112	0.0433261	0.970386
NM_001115130	chr9	31030644	31075885	+	8855	1	Zbtb44	0.977	0.742	0.912	1.418	1.102	0.27314	0.666761
NM_001115151	chr5	149184560	149215434	+	3077	1	Uspl1	3.316	6.67	4.103	5.959	6.788	0.193686	0.754763
NM_001122594	chr8	109868603	109944671	+	7826	1	Phlpp2	0.109	0.047	0.403	0.38	0.311	0.654492	1
NM_001122595	chrX	107149454	107173661	+	2993	1	P2ry10b	5.2	11.073	7.676	12.174	14.663	0.508077	0.252335
NM_001122605	chr10	80264991	80288413	+	2068	1	Dazap1	13.208	11.491	9.142	16.192	13.601	0.151819	0.754917
NM_001122641	chr7	123279149	123369915	-	3232	1	Arhgap17	17.227	19.325	18.085	32.518	31.129	0.582153	0.000155021
NM_001122676	chr1	105990406	106034079	+	5785	1	Zcchc2	2.004	1.873	2.389	2.622	1.742	-0.0866663	0.902109
NM_001122680	chr1	171370173	171388287	+	3419	1	Nectin4	0.668	0.836	1.435	1.139	1.465	0.17285	0.884152
NM_001122730	chr5	142724602	142817662	-	10552	1	Tnrc18	0.719	0.74	0.722	1.169	1.336	0.539884	0.219878
NM_001122733	chr5	75574987	75656721	+	5158	1	Kit	0.185	0.074	0.893	2.201	1.156	1.88652	0.106475
NM_001122739	chr7	101822632	101837824	-	4727	1	Inppl1	4.691	3.344	3.573	7.334	6.006	0.53433	0.137694
NM_001122759	chr3	19223109	19311322	-	6282	1	Pde7a	0.455	0.615	0.575	1.434	1.143	0.98748	0.0842411
NM_001122766	chr7	28766752	28788665	+	1638	1	Sirt2	53.588	57.775	70.54	58.133	64.788	-0.224706	0.341993
NM_001122767	chr7	27560476	27582098	+	1864	1	2310022A10Rik	3.983	2.755	3.745	5.911	6.158	0.60665	0.13772
NM_001122768	chr5	105699969	105815215	+	3918	1	Lrrc8d	3.075	3.872	4.678	6.427	9.498	0.795876	0.0297952
NM_001122780	chr7	75848338	75874130	+	3369	1	Klhl25	1.167	1.762	1.942	1.127	2.149	-0.222644	0.826809
NM_001122822	chr8	33234373	33385527	-	6237	1	Wrn	1.83	1.644	2.43	1.473	1.613	-0.599972	0.178501
NM_001122830	chr8	70450228	70476943	-	2882	1	Klhl26	2.135	3.014	0.45	2.041	2.294	-0.054505	0.972681
NM_001122832	chr8	72377417	72421474	-	3378	1	Eps15l1	3.42	5.245	3.276	8.387	11.1	1.04658	0.00356599
NM_001122892	chr10	39369799	39565374	+	3435	1	Fyn	19.139	17.372	16.232	36.605	35.122	0.777355	2.83888e-06
NM_001122952	chr4	97581943	98118876	+	9261	1	Nfia	0.98	0.733	1.027	1.058	0.707	-0.306314	0.663054
NM_001122959	chr4	116096955	116123690	-	2703	1	Rad54l	1.381	0.957	0.111	1.317	0.945	0.210742	0.919755
NM_001122960	chr10	88201097	88246158	+	1036	1	Washc3	52.978	52.169	56.169	42.311	46.099	-0.528199	0.0052065
NM_001122963	chr13	111425680	111490127	-	3636	1	Gpbp1	8.593	14.689	10.119	16.281	16.18	0.30178	0.414243
NM_001122978	chr4	32615470	32653271	+	6553	1	Casp8ap2	1.79	1.951	2.276	2.54	1.591	-0.186479	0.76398
NM_001122982	chr4	21727701	21747962	+	1446	1	Ccnc	5.532	8.878	10.385	7.497	9.733	-0.191086	0.763071
NM_001122989	chr13	64192545	64248538	-	5579	1	Cdc14b	0.434	0.767	0.676	0.924	0.68	0.175047	0.873623
NM_001123037	chr16	23107468	23114132	+	2217	1	Eif4a2	38.733	35.36	46.739	45.196	43.075	-0.117736	0.696944
NM_001123327	chr2	104754793	104816696	-	8961	1	Qser1	0.213	0.382	0.067	0.332	0.353	0.392108	0.813271
NM_001123370	chr17	14978864	14991577	+	2106	1	9030025P20Rik	0.641	1.089	0.199	0.654	0.626	-0.250912	1
NM_001123371	chr14	50956141	50964749	+	1215	1	Pnp2	1.552	3.417	3.677	2.477	1.769	-0.674917	0.505236
NM_001123372	chr17	15009840	15022449	+	2006	1	Gm3435	0.336	0.191	0.706	0.598	0.556	0.252199	1
NM_001123386	chr13	35741402	35874064	+	3483	1	Cdyl	1.59	1.27	1.42	3.271	3.15	0.921136	0.0494975
NM_001126182	chr13	100144063	100202122	-	4764	1	Naip2	3.737	3.696	4.563	5.323	5.057	0.127056	0.776466
NM_001126318	chr4	137401554	137409791	-	948	1	Cela3a	0.126	0.058	0.463	0.27	0.193	-0.0488644	1
NM_001127189	chr4	147753974	147809788	-	2721	1	Zfp984	4.144	4.417	4.031	5.784	4.807	0.0906266	0.879381
NM_001127340	chr6	125049927	125054193	+	1252	1	Acrbp	0.824	0.364	0.542	0.707	0.697	-0.294505	1
NM_001127346	chr13	108052589	108158625	-	674	1	Ndufaf2	10.043	8.97	7.012	4.787	6.89	-0.820049	0.209421
NM_001127353	chr10	10335703	10472399	-	5258	1	Adgb	3.375	4.481	5.154	4.292	6.129	0.0236835	0.971179
NM_001127363	chr7	139389109	139579652	+	2808	1	Inpp5a	4.178	3.119	5.554	6.992	6.117	0.368133	0.493112
NM_001128080	chr7	143005046	143019485	+	1570	1	Tspan32	3.995	3.758	3.226	5.363	3.811	0.0385597	0.967192
NM_001128094	chr16	30312424	30388530	-	7184	1	Atp13a3	3.122	2.185	2.465	3.259	3.291	0.0926934	0.868741
NM_001128170	chr8	88697028	88751946	+	8003	1	Cyld	1.58	1.59	1.64	1.807	2.06	0.0248082	0.968207
NM_001128605	chr1	180227004	180256300	-	1984	1	Psen2	25.243	25.02	20.314	23.085	19.114	-0.404994	0.137254
NM_001128607	chr4	131923426	132075313	-	5033	1	Epb41	5.427	3.676	3.198	5.152	5.935	0.182739	0.748202
NM_001130149	chr15	12824815	12935291	+	4534	1	Drosha	1.213	0.876	1.276	1.566	1.387	0.150476	0.866498
NM_001130164	chr15	41830958	41861047	+	2503	1	Oxr1	14.362	13.947	17.926	15.76	15.208	-0.0979081	0.796085
NM_001130171	chr11	80383279	80396248	+	2256	1	Zfp207	62.058	72.435	63.336	96.434	92.616	0.274451	0.0840126
NM_001130184	chr3	41555734	41616864	+	5465	1	Jade1	0.883	0.71	0.54	1.202	1.8	0.823358	0.213534
NM_001130416	chrX	7930122	7947889	-	4036	1	Hdac6	0.585	0.334	1.122	1.311	1.121	0.594901	0.594464
NM_001130443	chr7	141189934	141194004	-	2183	1	Hras	18.586	16.208	15.658	18.16	19.026	-0.0998289	0.789118
NM_001130452	chr11	96817414	96824127	-	3491	1	Nfe2l1	6.823	8.111	5.136	9.648	13.111	0.576256	0.103727
NM_001130456	chr17	56123085	56140343	-	3717	1	Sema6b	1.896	0.975	1.266	4.684	2.302	1.10604	0.0821272
NM_001130457	chr11	6615598	6626067	-	2333	1	Tbrg4	1.446	2.248	2.462	3.829	1.86	0.176424	0.867368
NM_001130459	chr11	3917078	3931961	-	2017	1	Tcn2	238.328	263.514	364.665	288.576	253.269	-0.334741	0.144808
NM_001130479	chr7	116504369	116540588	+	1673	1	Nucb2	23.54	27.385	23.482	27.071	26.728	-0.127823	0.686672
NM_001130485	chr16	33056453	33060188	+	483	1	Rpl35a	85.154	67.448	110.859	56.293	68.019	-0.745368	0.0159986
NM_001130515	chr11	103133353	103139908	+	1894	1	Hexim2	0.713	0.24	0.906	0.613	1.049	0.162251	1
NM_001130526	chr19	45018135	45027104	+	2766	1	Lzts2	1.292	2.35	3.598	3.258	3.255	0.193123	0.847915
NM_001131054	chr11	43420244	43426251	-	739	1	Pttg1	85.605	81.882	123.701	62.936	68.907	-0.796253	0.00100958
NM_001134384	chr6	90659598	90810123	-	6474	1	Iqsec1	0.782	0.332	0.29	0.213	0.32	-1.07628	0.325609
NM_001134386	chr3	30855950	30897194	+	1686	1	Gpr160	10.196	8.748	4.518	13.991	12.197	0.477626	0.398654
NM_001134391	chr6	122577792	122602444	-	2199	1	Apobec1	108.132	118.889	157.824	122.437	115.038	-0.355558	0.0930018
NM_001134457	chr16	55839953	55895279	-	6422	1	Nxpe3	0.003	0.034	0.04	0.021	0.126	1.20203	1
NM_001134460	chr6	92370892	92481392	-	8190	1	Prickle2	0.012	0.024	0.302	0.014	0.01	-3.4597	1
NM_001134480	chr16	45959261	46010413	-	7331	1	Plcxd2	0.246	0.348	0.169	0.134	0.36	-0.294473	1
NM_001134717	chr5	124328089	124341852	+	1689	1	2810006K23Rik	6.946	11.903	10.166	9.983	8.237	-0.327266	0.523501
NM_001134767	chr5	123930689	123969895	+	3905	1	Ccdc62	0.32	0.275	0.071	0.257	0.286	0.037892	1
NM_001134791	chr4	109061145	109118036	-	3087	1	Osbpl9	31.701	39.21	47.921	49.909	51.635	0.113623	0.725359
NM_001134802	chr15	77698889	77719288	+	2220	1	Apol7e	0.215	0.008	0.278	0.301	0.365	0.700288	1
NM_001134829	chr1	191718395	191784257	+	7056	1	Lpgat1	3.75	4.036	4.01	6.182	5.104	0.275679	0.352046
NM_001135019	chr9	20495069	20521419	-	6262	1	Zfp266	1.132	1.288	0.522	1.15	1.308	0.0729064	0.950365
NM_001135112	chr16	4684070	4707693	+	2516	1	Dnaja3	19.061	18.724	14.449	27.056	31.806	0.509157	0.0443156
NM_001135115	chr11	58183843	58190198	+	2698	1	Gm12250	23.536	23.805	20.866	15.182	15.319	-0.823402	5.18872e-06
NM_001135149	chr3	135825657	135888572	+	3372	1	Slc39a8	2.779	2.668	3.501	3.588	2.237	-0.261262	0.696716
NM_001135152	chr14	70303467	70348433	-	4881	1	Slc39a14	0.622	0.694	0.106	1.455	0.74	0.945367	0.464983
NM_001135559	chr12	69583761	69681852	-	5587	1	Sos2	1.212	1.31	0.753	2.708	2.926	1.11646	0.0161744
NM_001135569	chr10	82619851	82623228	-	555	1	1190007I07Rik	12.947	18.374	16.529	10.103	12.752	-0.746583	0.10502
NM_001135577	chr13	41249844	41276577	+	4479	1	Smim13	3.355	2.667	3.793	3.993	4.863	0.190469	0.722616
NM_001135611	chr6	34871771	34878065	-	3394	1	Cyren	53.549	48.266	61.254	42.861	43.009	-0.586183	0.000244655
NM_001135727	chrX	159627272	159975920	+	5148	1	Sh3kbp1	7.604	9.455	13.651	12.868	16.533	0.281735	0.480049
NM_001136054	chr7	130391494	130519580	-	4720	1	Ate1	4.441	4.452	6.173	5.469	5.697	-0.0910579	0.858737
NM_001136062	chr11	70657176	70662513	+	1466	1	Eno3	4.726	7.105	5.074	8.146	6.363	0.140068	0.852076
NM_001136066	chr16	4726361	4766249	+	1231	1	Hmox2	220.64	231.727	250.274	219.068	211.66	-0.364348	0.00324981
NM_001136070	chr1	131153207	131173471	+	1959	1	Eif2d	10.579	9.546	8.164	11.218	10.28	-0.0586563	0.917585
NM_001136071	chr7	142460812	142494868	+	1717	1	Lsp1	29.896	28.752	14.181	21.416	23.351	-0.367866	0.463043
NM_001136076	chr11	54100924	54131667	+	2260	1	P4ha2	1.915	4.544	3.362	3.534	7.322	0.490021	0.543125
NM_001136081	chr2	85037451	85047114	+	2710	1	Ssrp1	18.612	28.155	22.547	29.635	29.058	0.103162	0.782778
NM_001136091	chr19	3896050	3907133	-	2666	1	Tcirg1	52.901	62.341	39.353	75.066	69.495	0.239031	0.423638
NM_001136104	chr1	156558787	156649619	+	10387	1	Abl2	0.392	0.342	0.731	0.646	0.556	0.0450065	0.969745
NM_001136227	chr6	83135808	83152579	+	2181	1	Rtkn	0.501	0.376	1.253	1.073	0.149	-0.53787	1
NM_001136237	chr10	128395931	128401224	-	1928	1	Slc39a5	0.041	0.019	0.021	0.02	0.4	2.71209	1
NM_001136270	chr7	16272013	16273692	-	1677	1	Inafm1	5.788	3.116	6.552	7.285	7.195	0.242334	0.756413
NM_001136484	chr19	17326141	17339505	-	4528	1	Gcnt1	1.306	2.542	2.431	3.55	4.537	0.712557	0.159508
NM_001136496	chr13	62453016	62466812	-	2406	1	Zfp935	1.98	5.056	3.581	6.01	3.447	0.163883	0.865751
NM_001139504	chr2	26348118	26352110	-	2918	1	Dnlz	8.143	8.081	8.666	5.144	7.603	-0.626157	0.0588155
NM_001139512	chr2	154791110	154867261	+	1466	1	Raly	13.974	18.607	27.75	25.955	23.71	0.0667193	0.915871
NM_001139516	chr2	157174996	157204534	-	2366	1	Rbl1	2.517	1.193	2.259	1.463	1.526	-0.667244	0.309597
NM_001139519	chr2	173213736	173218922	-	775	1	Zbp1	145.737	131.862	95.774	68.669	70.887	-0.978637	4.10582e-07
NM_001141921	chr7	28452238	28467548	+	2577	1	Lrfn1	0.454	0.572	0.573	1.084	1.267	0.888511	1
NM_001141931	chr2	60751953	60881438	-	2479	1	Rbms1	56.323	67.587	81.378	73.212	75.883	-0.118253	0.678012
NM_001141965	chr2	145903241	145916425	+	1134	1	Naa20	47.437	57.6	59.633	54.876	52.935	-0.269092	0.24647
NM_001141971	chr2	132239492	132247788	-	1527	1	Tmem230	27.637	28.263	26.733	32.288	26.508	-0.155382	0.62291
NM_001141975	chr2	152847964	152895321	+	4141	1	Tpx2	0.125	0.295	2.413	1.074	0.441	-0.545952	0.789712
NM_001142335	chr2	103970287	103981878	+	1513	1	Lmo2	40.474	45.205	55.424	39.621	43.897	-0.416991	0.0710376
NM_001142357	chr15	88805243	88819318	-	2119	1	Alg12	6.248	7.176	8.686	7.093	8.049	-0.205014	0.68102
NM_001142411	chr2	150218099	150244874	+	6914	1	Zfp937	0.009	0.055	0.101	0.31	0.199	1.9186	1
NM_001142441	chr14	57798218	57802330	+	773	1	Sap18b	91.649	80.33	83.277	69.534	80.2	-0.432036	0.0421097
NM_001142580	chr12	87238875	87266286	-	2531	1	Vipas39	14.156	10.317	14.907	19.511	15.336	0.160935	0.721366
NM_001142681	chr7	141493136	141539828	-	4179	1	Chid1	10.944	9.843	9.911	12.772	13.995	0.1387	0.652233
NM_001142697	chr18	25136039	25165965	-	3764	1	Tpgs2	3.95	2.767	3.057	4.568	3.427	0.0609821	0.933306
NM_001142701	chr10	80016672	80031471	+	3903	1	Arhgap45	6.673	6.49	3.878	6.876	9.067	0.238665	0.664634
NM_001142732	chr6	113389260	113399448	+	1442	1	Ttll3	110.428	108.198	101.91	127.309	121.959	-0.0245519	0.926105
NM_001142792	chr7	4716002	4725082	-	1017	1	Tmem150b	4.157	6.303	8.02	8.396	3.948	-0.239494	0.816561
NM_001142923	chr19	55741810	55933655	+	3989	1	Tcf7l2	25.697	29.759	30.071	39.674	34.779	0.139047	0.528907
NM_001142937	chr12	102739830	102743661	-	3680	1	Moap1	1.624	2.058	2.542	3.106	2.392	0.158362	0.836467
NM_001142938	chr12	102753275	102757810	-	1158	1	Gon7	9.205	12.675	12.365	10.856	9.702	-0.393092	0.38971
NM_001142939	chr12	102739830	102757810	-	3831	1	Gm20604	2.161	2.548	3.009	3.389	2.79	0.0218384	0.977603
NM_001142943	chr9	88548020	88571086	+	3489	1	Zfp949	0.495	0.851	0.829	1.038	0.761	0.064924	0.964802
NM_001142948	chr1	166393612	166409828	-	7029	1	Pogk	0.282	0.461	0.437	0.47	0.144	-0.570623	0.662058
NM_001142950	chr18	64499647	64516557	-	2633	1	Nars	32.998	38.508	41.142	52.394	52.536	0.238993	0.212612
NM_001142952	chr3	100471536	100489192	-	2025	1	Tent5c	2.558	1.16	1.684	0.787	1.332	-1.01369	0.278584
NM_001142957	chr17	33289544	33304689	+	3230	1	Zfp955b	1.284	1.449	1.377	1.029	1.35	-0.447669	0.570755
NM_001142963	chr10	81812186	81826490	+	4719	2	Gm10778	0.004	0.004	0.013	0.046	0.004	1.17378	1
NM_001143686	chr15	77633951	77643286	-	2051	1	Apol11b	3.049	3.96	2.684	2.177	3.164	-0.519162	0.44467
NM_001143689	chr17	35379617	35384674	+	1785	1	H2-Q4	33.862	36.389	13.217	9.501	9.214	-1.82253	9.9546e-06
NM_001143755	chr7	139213275	139229012	+	1682	1	Lrrc27	0.897	2.815	2.075	0.573	0.868	-1.59265	0.0761239
NM_001143849	chr7	101451252	101512829	+	4021	1	Pde2a	3.559	3.537	6.447	5.304	4.065	-0.187857	0.776466
NM_001144855	chr1	134296783	134332928	-	6036	1	Ppfia4	7.34	6.456	7.926	11.098	7.637	0.125713	0.763867
NM_001144988	chr3	55112108	55137332	+	3599	1	Spg20	6.464	8.333	7.397	12.792	9.162	0.352958	0.292466
NM_001144992	chr1	86045863	86055456	+	3326	1	2810459M11Rik	0.054	0.931	0.516	0.834	1.213	0.80671	0.641153
NM_001145034	chr2	93955810	93957100	-	1288	1	Gm13889	1.649	3.266	4.413	4.506	4.141	0.237164	0.833305
NM_001145164	chr11	49057196	49064212	-	2812	1	Tgtp2	38.528	45.091	28.998	15.252	12.541	-1.68013	1.79559e-14
NM_001145352	chr2	156000443	156007977	-	1572	1	6430550D23Rik	0.063	0.232	0.203	0.213	0.065	-0.404538	1
NM_001145360	chr6	29471437	29473429	+	642	1	Atp6v1fnb	0.433	0.794	0.186	0.184	0.253	-1.35705	1
NM_001145433	chr5	53267106	53278540	+	949	1	Smim20	31.145	35.422	36.879	27.78	27.31	-0.568765	0.0167507
NM_001145779	chr13	106960585	107022114	-	3689	1	Kif2a	0.936	0.81	0.8	0.896	1.545	0.279269	0.791574
NM_001145799	chr13	60934155	60936566	-	1328	1	Ctla2a	9.193	7.61	9.866	5.007	6.154	-0.918546	0.0259096
NM_001145801	chr13	60895351	60897447	-	1141	1	Ctla2b	266.992	246.829	235.636	311.699	303.253	0.0521076	0.829176
NM_001145804	chr1	131910458	131936321	+	6084	1	Nucks1	8.176	6.582	8.037	8.618	7.707	-0.143928	0.676501
NM_001145824	chr2	104426482	104494489	-	7475	1	Hipk3	2.802	2.097	2.414	5.335	4.517	0.765562	0.010181
NM_001145830	chr2	134786164	135475258	+	6964	1	Plcb1	0.168	0.149	0.123	0.251	0.026	-0.314255	1
NM_001145832	chr8	95099828	95113342	-	2907	1	Kifc3	8.836	7.216	5.433	16.588	17.015	1.02486	0.000536143
NM_001145836	chr2	28533464	28553082	+	3570	1	Ralgds	3.403	4.382	1.715	3.119	2.653	-0.377147	0.620604
NM_001145880	chr7	29816072	29832042	+	4428	1	Zfp790	0.982	0.362	1.576	0.818	1.273	-0.159518	0.912972
NM_001145881	chr6	47920568	47932637	+	2697	1	Zfp212	2.112	1.121	1.198	1.641	3.181	0.454803	0.645645
NM_001145887	chr16	89787111	89818352	-	4173	1	Tiam1	0.014	0.009	0.019	0.009	0.005	-0.362882	1
NM_001145900	chr12	112976482	112978940	+	1978	1	Btbd6	4.787	4.76	3.498	6.037	7.628	0.399567	0.464983
NM_001145902	chr2	91650118	91672320	+	2862	1	Arhgap1	18.747	29.185	21.963	39.541	40.269	0.533862	0.028173
NM_001145925	chr4	48539946	48561920	+	1575	1	Msantd3	0.025	0.197	0.228	0.45	0.67	1.63145	1
NM_001145927	chr6	124998437	125003097	+	2046	1	Pianp	0.64	0.908	1.871	1.173	1.616	0.0380733	0.982393
NM_001145929	chr4	151982638	151988986	-	1007	1	Thap3	16.341	19.946	26.279	16.978	13.13	-0.715808	0.0494184
NM_001145936	chr4	119169518	119174195	-	1579	1	Zfp691	0.641	1.453	0.455	0.81	0.218	-0.839901	1
NM_001145947	chr9	45838545	45862484	+	4066	1	Bace1	0.508	0.358	0.652	1.002	0.484	0.303665	0.831484
NM_001145950	chr4	126609854	126614371	+	2851	1	5730409E04Rik	0.244	0.39	0.902	0.952	0.484	0.234418	1
NM_001145957	chr9	38718268	38743337	+	4060	1	Vwa5a	14.027	14.608	19.608	21.477	19.64	0.110814	0.754267
NM_001145958	chr4	141016637	141060545	-	6230	1	Crocc	0.172	0.076	0.07	0.123	0.101	-0.138481	1
NM_001145967	chr4	99194147	99259787	+	2783	1	Atg4c	3.074	3.429	4.206	5.147	5.261	0.302195	0.546728
NM_001145968	chr9	86572053	86574899	+	1184	1	Rwdd2a	1.19	1.015	1.701	2.709	1.953	0.619947	0.602204
NM_001145970	chr4	126232168	126256319	-	3151	1	Map7d1	24.6	26.173	25.151	48.008	45.225	0.639087	2.18433e-06
NM_001145978	chr14	56575619	56659798	+	6354	1	Parp4	0.712	0.676	0.938	0.907	0.897	-0.0230994	0.982472
NM_001145979	chr17	46161032	46169370	+	2917	1	Gtpbp2	4.818	2.672	4.348	3.817	3.031	-0.464426	0.437998
NM_001146001	chr3	96832674	96870926	+	2360	1	Pdzk1	1.253	2.94	2.501	3.059	2.999	0.203503	0.838293
NM_001146005	chr7	16234587	16242331	-	3423	1	C5ar2	3.015	2.931	4.008	4.133	2.755	-0.191733	0.771391
NM_001146010	chr7	101108775	101284405	+	4317	1	Fchsd2	1.182	1.109	2.966	1.436	2.133	-0.210977	0.848279
NM_001146022	chr14	32959547	33185066	-	9620	1	Wdfy4	2.16	2.73	2.058	2.031	2.298	-0.343146	0.352962
NM_001146023	chr7	29152510	29156210	-	1259	1	Fam98c	16.239	20.365	21.906	24.862	26.207	0.146445	0.720649
NM_001146027	chr13	54679399	54688200	-	3786	1	Rnf44	4.1	4.545	4.514	7.265	6.653	0.418976	0.174019
NM_001146043	chr13	97137937	97181196	+	4459	1	Gfm2	6.58	7.212	6.011	8.171	7.09	-0.0364874	0.93814
NM_001146048	chr9	77430823	77544852	-	3087	1	Lrrc1	0.032	0.077	0.045	0.108	0.407	1.93611	1
NM_001146053	chr7	49759106	49773999	+	1235	1	Htatip2	57.782	62.547	61.28	62.495	55.765	-0.294543	0.111241
NM_001146084	chr2	130613846	130630002	-	3089	1	Fastkd5	1.581	1.226	1.311	1.146	2.698	0.246963	0.82072
NM_001146117	chr8	22462614	22476879	-	1394	1	Smim19	22.983	18.667	22.56	21.975	19.96	-0.276998	0.404813
NM_001146119	chr12	12262177	12380965	+	9327	1	Fam49a	12.073	12.423	7.68	13.601	14.596	0.145642	0.718448
NM_001146124	chr10	60284461	60302600	+	2551	1	Psap	906.765	1098.81	934.908	1296.82	1246.38	0.131203	0.439424
NM_001146153	chr8	70282999	70294361	+	2433	1	Homer3	5.809	6.886	6.434	8.911	6.526	0.0315023	0.961875
NM_001146174	chr15	81704248	81729919	-	2936	1	Rangap1	6.328	7.474	6.507	12.089	11.411	0.549564	0.0385073
NM_001146176	chr12	76937269	76962248	-	1972	1	Max	32.332	37.408	33.958	28.613	31.715	-0.438532	0.0200217
NM_001146200	chr12	32173397	32208659	-	6631	1	Pik3cg	1.53	0.989	1.952	2.115	1.499	0.0342067	0.971179
NM_001146212	chr17	47368887	47378679	+	1011	1	Mrps10	45.08	35.267	29.647	36.254	38.373	-0.224889	0.583696
NM_001146223	chr17	74299474	74316433	-	697	1	Dpy30	46.734	43.5	42.259	33.505	32.5	-0.667077	0.00605972
NM_001146309	chr11	5788483	5800980	+	2342	1	Dbnl	87.469	93.304	81.336	103.89	105.044	0.0118114	0.966545
NM_001146323	chr3	19995945	20035310	-	3596	1	Hps3	8.545	8.016	9.034	13.043	15.351	0.521781	0.0229734
NM_001146349	chr10	31501887	31609725	-	2852	1	Rnf217	1.065	0.811	0.343	2.649	1.493	1.21786	0.189087
NM_001146687	chr10	81292963	81319974	+	4191	1	Pip5k1c	11.457	14.173	11.401	15.477	17.473	0.171858	0.559376
NM_001146690	chr10	88472813	88503970	-	1450	1	Chpt1	12.512	11.164	9.724	12.741	11.343	-0.287882	0.50457
NM_001146711	chr17	35865595	35875596	+	2664	1	Ppp1r18	67.187	72.265	71.445	74.782	74.625	-0.151988	0.326145
NM_001159301	chr11	78962979	78984924	-	1481	1	Lgals9	334.608	360.224	401.659	286.384	277.603	-0.617684	8.08908e-08
NM_001159320	chr11	98004925	98018372	-	1586	1	Cacnb1	1.289	2.055	1.132	2.667	3.683	0.808502	0.23179
NM_001159324	chr11	119267963	119285458	+	3408	1	Gaa	16.874	22.426	15.635	30.723	33.145	0.554985	0.016388
NM_001159354	chr3	104013265	104220406	-	6552	1	Magi3	0.279	0.411	0.18	0.745	0.288	0.575535	0.664634
NM_001159361	chr15	100038664	100219473	+	8874	1	Dip2b	2.313	2.567	2.438	2.654	2.064	-0.292986	0.430297
NM_001159384	chr11	101087290	101092207	+	1714	1	Mlx	22.247	22.714	23.84	24.805	19.416	-0.302132	0.278277
NM_001159392	chr11	78522850	78536260	-	3687	1	Tnfaip1	17.099	15.572	13.884	24.722	20.571	0.297048	0.25033
NM_001159394	chr16	55811377	55822138	-	3611	1	Nfkbiz	3.106	3.384	4.694	2.136	4.976	-0.319569	0.666655
NM_001159402	chr11	9118507	9136170	+	1244	1	Upp1	2.058	3.411	4.713	2.783	1.369	-0.941502	0.302643
NM_001159405	chr11	60699690	60714188	+	4314	1	Llgl1	1.813	1.19	1.951	4.716	2.858	0.950564	0.0603439
NM_001159410	chr11	59183855	59187741	-	925	1	Guk1	55.558	55.24	53.23	45.07	45.383	-0.514943	0.00758021
NM_001159418	chr14	55604579	55610030	+	2332	1	Irf9	36.023	34.561	35.72	42.672	38.211	-0.0557112	0.846687
NM_001159422	chr16	36081275	36092118	+	740	1	Ccdc58	17.489	15.183	16.52	10.209	14.771	-0.628809	0.137035
NM_001159482	chr11	78188427	78192193	+	1363	1	Rab34	3.51	2.779	2.882	3.969	3.02	0.00196615	0.998874
NM_001159483	chr11	98026710	98030493	+	730	1	Rpl19	426.666	390.188	361.227	367.582	396.37	-0.287808	0.0890683
NM_001159492	chr11	102475916	102556158	-	6819	1	Gpatch8	2.154	3.071	3.065	3.892	3.664	0.209918	0.638367
NM_001159497	chr17	84956741	85023992	+	1584	1	Ppm1b	6.404	8.634	7.743	10.408	11.727	0.30238	0.394683
NM_001159505	chr11	69682577	69685554	-	1668	1	Tnfsf13	21.79	22.762	28.443	20.464	22.237	-0.436174	0.09558
NM_001159516	chr17	10210180	10319361	-	5428	1	Qk	10.126	12.705	9.729	12.218	11.406	-0.12101	0.712658
NM_001159519	chr11	68985701	69008460	-	6339	1	Pfas	0.272	0.29	0.198	0.611	0.598	0.996269	0.260845
NM_001159525	chr1	172126755	172136497	+	2847	1	Pex19	14.886	14.366	17.308	17.691	16.861	-0.0924339	0.78216
NM_001159527	chr12	8974001	9028847	+	4330	1	Wdr35	0.018	0.004	0.005	0.423	0.792	5.43034	1
NM_001159552	chr2	152669461	152686707	+	1090	1	H13	30.394	35.317	30.81	32.309	37.787	-0.100694	0.628572
NM_001159556	chr5	17781690	17849792	-	3382	1	Cd36	39.524	43.338	43.405	46.94	45.428	-0.1139	0.542749
NM_001159559	chr10	126887248	126901371	-	1059	1	Atp23	10.459	7.875	6.742	7.506	6.434	-0.460701	0.433454
NM_001159562	chr2	24345291	24351491	+	2402	1	Il1rn	39.031	39.088	32.313	13.9	13.306	-1.68248	4.32011e-23
NM_001159572	chr10	60346851	60372684	+	4834	1	Vsir	36.912	34.736	45.45	53.145	45.312	0.0898929	0.756623
NM_001159580	chr5	74597104	74677872	-	2289	1	Lnx1	0.338	0.191	0.244	0.748	0.594	1.10078	1
NM_001159591	chr10	80629656	80640771	+	2245	1	Csnk1g2	22.874	25.956	24.526	40.899	38.418	0.443304	0.0106507
NM_001159598	chr17	26138686	26195811	+	3659	1	Axin1	3.971	5.31	5.646	10.732	5.858	0.491668	0.290058
NM_001159606	chr4	130663321	130781566	+	4636	1	Pum1	4.984	5.692	5.472	7.219	6.78	0.217173	0.480286
NM_001159616	chr16	94364452	94370710	-	731	1	Pigp	32.911	33.779	43.676	29.013	36.953	-0.401706	0.251979
NM_001159626	chr17	24850667	24864450	+	1090	1	Hagh	76.759	83.481	70.786	68.264	85.677	-0.253051	0.303067
NM_001159641	chr2	139833479	140066805	-	2133	1	Tasp1	2.689	1.187	1.3	2.389	1.921	0.0611767	0.964919
NM_001159646	chr2	125247248	125259049	+	2254	1	Dut	5.971	3.619	3.707	4.338	3.428	-0.441166	0.487831
NM_001159672	chr7	82648614	82777852	+	3586	1	Efl1	2.491	4.027	1.652	4.219	2.664	0.0931608	0.925411
NM_001159683	chr2	170108643	170142675	-	5661	1	Zfp217	1.687	1.534	2.205	1.366	1.791	-0.441062	0.420772
NM_001159697	chr6	87730869	87755911	+	2743	1	Efcc1	0.478	0.564	0.4	1.793	2.018	1.72962	0.015992
NM_001159718	chr1	93478993	93509732	+	3177	1	2023-09-02	32.234	33.76	33.62	46.86	38.663	0.12053	0.616481
NM_001159724	chr7	19724161	19749573	-	1987	1	Nectin2	9.58	10.328	16.881	14.694	15.238	0.0457606	0.944994
NM_001159725	chr1	90958133	90967667	-	1551	1	Rab17	1.037	2.09	0.347	1.37	0.523	-0.573827	1
NM_001159729	chr1	33720419	33742564	+	4199	1	Rab23	0.539	0.72	0.304	1.04	0.618	0.423859	0.736755
NM_001159743	chr12	30884324	30893854	+	1501	1	Alkal2	0.026	0.049	0.053	0.118	0.054	0.876568	1
NM_001159745	chr1	95627243	95667594	-	1388	1	St8sia4	0.057	1.338	0.977	0.227	0.526	-1.7278	0.0935038
NM_001159748	chr1	107590006	107606150	+	1223	1	Serpinb8	10.306	9.321	13.192	10.135	9.07	-0.457495	0.226417
NM_001159750	chr1	4857694	4897909	+	2656	1	Tcea1	23.064	25.23	23.929	26.874	24.143	-0.161902	0.496448
NM_001159774	chr8	22659205	22706583	-	3568	1	Ikbkb	5.057	6.507	8.49	8.321	12.567	0.407635	0.346397
NM_001159866	chr1	143777278	143807466	+	1835	1	Uchl5	22.825	29.949	19.986	26.493	26.17	-0.126487	0.759081
NM_001159884	chr1	75236423	75245692	+	1857	1	Dnajb2	6.328	4.825	5.176	6.092	7.098	-0.0224165	0.972585
NM_001159900	chr5	77086986	77095267	-	1100	1	Hopx	6.514	2.549	6.635	5.33	7.577	0.0742145	0.953332
NM_001159906	chr1	75168646	75171626	+	1188	1	Zfand2b	22.624	23.038	30.081	20.817	21.833	-0.491925	0.0937333
NM_001159907	chr8	126426652	126475065	-	5029	1	Tarbp1	0.051	0.022	0.02	0.149	0.044	1.29714	1
NM_001159908	chr5	139471216	139484491	-	3086	1	Zfand2a	3.152	3.293	2.876	3.264	3.956	-0.0309095	0.966815
NM_001159910	chr12	108203600	108275393	-	4260	1	Ccdc85c	0.061	0.034	0.014	0.065	0.081	0.674893	1
NM_001159930	chr1	161070767	161086724	+	2289	1	Cenpl	3.191	5.951	1.594	3.18	3.712	-0.297598	0.777886
NM_001159942	chr10	3740377	3967302	+	7336	1	Plekhg1	0.173	0.491	0.258	0.266	0.185	-0.674308	0.60833
NM_001159963	chr5	43744618	43782149	-	2842	1	Fbxl5	12.167	14.904	15.36	20.539	17.14	0.170392	0.600699
NM_001159967	chr1	156804166	156939626	-	6893	1	Ralgps2	0.665	0.959	1.062	0.682	0.591	-0.704495	0.264299
NM_001159986	chr1	157526170	157568424	+	4320	1	Sec16b	0.014	0.004	0.014	0.323	0.221	3.95522	1
NM_001160017	chr4	155491361	155559269	+	3078	1	Gnb1	84.488	87.121	86.222	114.12	109.621	0.136824	0.349444
NM_001160018	chr1	156004599	156036480	-	4290	1	Tor1aip1	21.937	26.27	24.772	29.273	30.533	0.0535423	0.843145
NM_001160043	chr4	120921202	120925005	-	1965	1	Exo5	2.798	3.772	5.572	7.629	6.471	0.55996	0.33174
NM_001160180	chr1	156035727	156053736	+	2692	1	Tor1aip2	24.96	25.996	24.609	26.844	28.89	-0.100019	0.699854
NM_001160208	chr1	164289800	164307484	-	3917	1	Blzf1	1.966	4.695	2.586	3.154	3.029	-0.236205	0.763596
NM_001160229	chrX	73342621	73359079	+	6276	1	Zfp275	0.756	0.229	1.039	0.357	0.22	-1.47937	0.14064
NM_001160239	chr19	6057947	6059524	-	504	2	Fau	282.705	233.006	267.123	205.212	236.194	-0.489135	0.00881428
NM_001160268	chr1	133246097	133303435	+	7060	1	Plekha6	0.031	0.01	0.133	0.081	0.221	1.12661	1
NM_001160304	chr1	139697919	139781239	-	2694	1	Gm4788	1.083	0.196	0.266	0.898	0.813	0.481296	1
NM_001160319	chr4	139380659	139489532	+	15764	1	Ubr4	1.879	1.629	2.092	3.36	3.803	0.694213	0.00341769
NM_001160330	chr2	168230622	168232303	+	1679	1	Mocs3	6.833	7.158	5.582	9.14	6.957	0.0557156	0.938297
NM_001160356	chr19	8880014	8880933	-	827	1	Uqcc3	37.492	38.335	37.449	29.713	41.197	-0.336936	0.30827
NM_001160360	chr1	193173469	193177832	+	3626	1	A130010J15Rik	2.004	1.873	1.732	3.342	2.287	0.322579	0.616481
NM_001160366	chr5	135960223	135974476	-	2711	1	Ssc4d	1.691	2.432	1.633	4.006	4.241	0.858506	0.0898902
NM_001160379	chr9	85320439	85327150	-	5445	1	Tent5a	30.174	34.192	31.373	33.661	34.839	-0.143134	0.415312
NM_001160399	chr18	46282151	46311928	-	2789	1	Ccdc112	1.16	1.58	2.46	3.837	2.967	0.731772	0.27695
NM_001160400	chr7	25317164	25365917	+	9997	1	Megf8	0.387	0.233	0.592	0.579	0.771	0.490123	0.597675
NM_001160404	chr18	24205994	24286816	+	3872	1	Galnt1	16.297	17.984	23.826	31.727	31.823	0.47134	0.0386007
NM_001160411	chr3	108040408	108044859	-	1454	1	Gstm4	11.973	7.903	8.312	10.879	10.279	-0.0714628	0.919652
NM_001161356	chr11	46668960	46690357	-	2915	1	Timd2	0.402	0.025	0.677	0.445	0.369	-0.0532001	1
NM_001161362	chr9	101104989	101251832	-	6902	1	Ppp2r3a	0.247	0.295	0.54	0.262	0.22	-0.815429	0.466052
NM_001161365	chr12	102283641	102390854	+	3742	1	Rin3	10.291	12.103	5.937	16.772	14.557	0.48103	0.245887
NM_001161369	chr18	14625629	14682914	-	2987	1	Ss18	10.241	11.437	12.131	14.01	14.278	0.0840585	0.815389
NM_001161373	chrX	75172715	75380041	-	7272	1	F8	1.018	1.074	1.006	1.374	0.982	-0.0296259	0.9725
NM_001161406	chr12	24572287	24617391	+	3450	1	Grhl1	0.42	0.301	0.358	0.701	0.423	0.388647	1
NM_001161410	chr12	28690628	28750394	-	3138	1	Trappc12	4.447	6.047	1.773	10.508	8.098	0.938554	0.112044
NM_001161422	chrX	74429315	74453778	+	6724	1	Ikbkg	3.079	2.605	3.23	4.345	3.864	0.21844	0.583006
NM_001161430	chrX	142227937	142239700	+	2448	1	Nxt2	18.472	20.806	20.439	18.115	20.694	-0.282479	0.231601
NM_001161433	chrX	97337775	97377209	-	2153	1	Eda2r	0.092	0.237	0.028	0.274	0.198	0.734501	1
NM_001161456	chr8	105170674	105217988	+	2758	1	Cbfb	15.776	19.213	14.382	27.264	20.934	0.315182	0.295349
NM_001161620	chr18	7379649	7626863	-	1770	1	Mpp7	1.043	1.656	0.653	0.489	0.378	-2.20755	0.0326485
NM_001161667	chr14	8225511	8258839	-	2431	1	Acox2	2.213	2.39	1.354	1.271	3.303	-0.0465288	0.9725
NM_001161712	chr15	79030874	79042531	+	1752	1	Gcat	3.841	3.887	1.73	3.01	5.51	0.169832	0.873521
NM_001161714	chr14	55700009	55713492	-	2736	1	Tgm1	3.765	6.11	3.273	18.926	17.804	1.81847	1.09269e-08
NM_001161731	chr14	51091077	51102009	+	797	1	Ang	11.183	8.522	16.414	11.479	15.929	-0.0369886	0.967823
NM_001161738	chr5	107548967	107597888	-	1980	1	Glmn	3.368	2.63	2.558	4.412	3.032	0.127877	0.885662
NM_001161746	chr17	23675445	23677449	-	855	1	Tnfrsf12a	3.784	5.346	4.338	1.634	2.751	-1.26281	0.0914149
NM_001161747	chr10	79793572	79820896	+	2509	1	Palm	7.105	10.008	9.077	10.453	10.993	0.0775335	0.874349
NM_001161769	chr3	144188530	144202396	-	1410	1	Lmo4	12.051	10.125	11.371	14.511	12.153	-0.000852873	0.99924
NM_001161782	chr4	65604986	65616240	+	3189	1	Trim32	1.88	1.513	0.951	2.19	2.862	0.550671	0.470951
NM_001161791	chr16	3707215	3718124	-	3083	1	Mefv	3.979	4.418	4.922	2.789	2.986	-0.871431	0.0129827
NM_001161797	chr4	132355925	132422446	-	4473	1	Phactr4	2.015	0.851	1.511	1.284	1.578	-0.281957	0.76479
NM_001161800	chr5	24100590	24161231	+	3317	1	Klhl7	2.549	2.849	2.675	1.655	2.965	-0.463405	0.457954
NM_001161816	chr1	33835899	33838914	-	3013	1	Gm15455	0.02	0.036	0.02	0.033	0.061	0.596733	1
NM_001161818	chr3	32510550	32520833	+	1911	1	Zfp639	9.535	7.414	7.075	10.944	9.88	0.116834	0.838293
NM_001161823	chr4	118137004	118180043	-	4592	1	Kdm4a	1.249	0.857	1.624	2.189	2.349	0.622596	0.318446
NM_001161824	chr3	89209081	89213907	-	1081	1	Mtx1	55.437	54.461	56.746	54.035	53.954	-0.288255	0.14495
NM_001161848	chr10	21986104	21999902	+	2385	1	Sgk1	83.12	98.882	80.756	123.093	120.326	0.230917	0.191395
NM_001161851	chr4	148152799	148159589	-	1559	1	Fbxo44	1.477	1.927	1.497	1.868	1.574	-0.127081	0.922771
NM_001161853	chr10	75896769	75921614	-	1619	1	Smarcb1	25.87	22.169	17.614	31.79	29.248	0.230163	0.54298
NM_001162375	chr3	152273460	152340407	-	5146	1	Miga1	0.096	0.768	0.178	0.535	0.268	-0.0738563	1
NM_001162388	chr3	96635847	96644015	+	831	1	Pex11b	23.266	28.399	24.334	28.458	29.089	-0.0380256	0.92295
NM_001162410	chr19	44073334	44107477	-	3460	1	Chuk	8.841	9.41	8.092	13.806	11.693	0.295726	0.311688
NM_001162412	chr14	73029128	73049114	-	1738	1	Cysltr2	1.039	1.844	1.951	1.2	1.552	-0.483837	0.666439
NM_001162418	chr2	125087742	125123660	-	2910	1	Myef2	0.75	1.308	3.173	1.183	0.913	-0.947515	0.349436
NM_001162424	chrX	73894352	73911298	-	3235	1	Arhgap4	11.898	13.785	17.698	25.135	25.113	0.557759	0.0212386
NM_001162432	chr4	129548344	129558372	-	2059	1	Lck	1.128	2.848	0.591	1.825	2.846	0.375135	0.792388
NM_001162485	chr2	24925352	24935281	-	1685	1	Arrdc1	34.01	32.237	37.162	42.279	40.439	0.017165	0.963681
NM_001162493	chr15	78406712	78414015	+	1287	1	Mpst	0.848	0.34	1.038	0.504	1.591	0.251761	1
NM_001162494	chr15	39006280	39038190	+	4072	1	Fzd6	0.058	0.528	0.044	0.019	0.005	-4.08482	1
NM_001162532	chr7	73740307	73776919	+	2673	1	Fam174b	1.225	2.194	2.41	1.104	1.123	-1.04577	0.132157
NM_001162855	chr7	130532526	130547381	-	1422	1	Nsmce4a	54.762	47.791	47.065	51.413	55.99	-0.141409	0.614569
NM_001162870	chr17	74338987	74391113	+	4677	1	Spast	3.107	3.995	4.443	5.431	4.566	0.136314	0.78908
NM_001162872	chr11	116287998	116306750	-	3204	1	Exoc7	10.445	13.515	7.986	14.848	13.836	0.184445	0.684941
NM_001162883	chr15	77403789	77411080	-	1470	1	Apol9a	0.959	1.734	1.547	0.642	1.38	-0.728632	1
NM_001162884	chr3	59316735	59344256	-	10075	1	Igsf10	0.106	0.043	0.099	0.043	0.058	-0.932675	1
NM_001162903	chr12	32378789	32382943	+	4152	1	Ccdc71l	14.089	13.065	12.368	15.272	16.362	0.0160812	0.966764
NM_001162904	chr10	118141787	118168999	+	3134	1	Mdm1	0.209	0.093	0.395	0.791	0.168	0.791466	1
NM_001162906	chr15	8169106	8271158	+	10414	1	Cplane1	0.25	0.184	0.23	0.319	0.452	0.550211	0.569095
NM_001162910	chr13	62367716	62383174	-	2913	1	Gm3604	0.191	0.756	1.657	1.817	1.156	0.546012	0.729148
NM_001162917	chr9	64811011	64919667	+	8618	1	Dennd4a	0.325	0.562	0.345	0.505	0.499	0.0440993	0.972016
NM_001162922	chr2	178066878	178078425	-	1773	1	Zfp931	0.56	0.596	0.551	0.588	0.549	-0.241853	1
NM_001162926	chr15	60818996	60825080	-	5559	1	Lratd2	0.011	0.059	0.294	0.156	0.27	0.570411	1
NM_001162938	chr1	173673680	173698392	+	2978	1	Ifi208	6.912	7.833	4.801	1.586	2.915	-1.78329	1.89796e-05
NM_001162939	chr7	78895927	78911209	+	4836	1	Aen	1.49	2.274	1.254	2.551	1.95	0.183871	0.819248
NM_001162942	chr18	23752333	23893861	+	3926	1	Mapre2	29.194	35.292	28.638	49.07	43.261	0.324185	0.0849391
NM_001162943	chr7	105752989	105787550	-	10628	1	Dchs1	0.136	0.002	0.203	0.15	0.275	0.645545	1
NM_001162945	chr13	92844768	92858218	+	6271	1	Mtx3	0.282	0.2	0.382	0.245	0.045	-1.24368	1
NM_001162947	chr8	22128286	22162494	-	1972	1	Nek3	0.725	0.794	1.254	3.203	0.452	0.746192	0.627413
NM_001162956	chr10	58497937	58576244	+	2448	1	Ccdc138	0.081	0.402	0.016	0.362	0.721	1.48219	1
NM_001162989	chr18	56562569	56587712	+	1776	1	Phax	15.905	19.717	22.177	19.275	20.679	-0.198916	0.569994
NM_001162999	chr3	79455971	79567679	-	7076	1	Fnip2	1.403	1.632	1.201	1.157	1.141	-0.543694	0.262584
NM_001163006	chr4	139101814	139131113	-	2543	1	Micos10	38.279	32.71	33.964	26.451	34.794	-0.43887	0.0559884
NM_001163009	chr3	28263214	28666449	+	4592	1	Tnik	0.069	0.071	0.013	0.021	0.031	-1.04021	1
NM_001163013	chr18	44828665	44889720	+	6267	1	Ythdc2	0.748	0.965	0.891	1.039	1.091	0.0558938	0.952992
NM_001163018	chr11	79993106	80034123	+	4287	1	Suz12	2.496	3.296	4.108	4.043	4.584	0.14379	0.811209
NM_001163019	chr4	153957237	153961924	+	978	1	A430005L14Rik	47.169	48.317	51.793	48.562	48.978	-0.25688	0.254641
NM_001163026	chr9	104151597	104262930	-	7639	1	Dnajc13	3.843	5.275	3.754	5.208	5.349	0.0540237	0.911431
NM_001163031	chr8	83723251	83741311	-	2945	1	Adgre5	166.767	189.511	167.454	308.706	297.57	0.568395	2.72181e-07
NM_001163064	chr10	82128013	82153065	+	2628	1	AU041133	0.718	0.527	0.243	0.704	0.278	-0.276466	1
NM_001163085	chrX	159988204	160123351	+	4546	1	Map3k15	2.144	2.888	2.593	4.808	4.59	0.642253	0.063837
NM_001163102	chr17	24892152	24895087	-	1511	1	Eme2	5.609	4.254	4.408	6.25	5.301	0.0298523	0.972681
NM_001163126	chr12	31654869	31937630	+	2972	1	Cog5	3.687	4.724	5.972	6.057	5.937	0.0817598	0.897257
NM_001163138	chr15	5097439	5108533	-	4525	1	Card6	0.338	0.064	0.229	0.457	0.323	0.630852	1
NM_001163154	chr12	38783711	38868215	+	3779	1	Etv1	1.965	1.402	3.172	2.478	2.726	0.0305354	0.975742
NM_001163166	chr10	81346046	81350457	-	1430	1	Hmg20b	10.383	10.888	10.78	14.116	10.452	-0.050711	0.930402
NM_001163170	chr3	96601133	96625352	+	2501	1	Lix1l	0.706	0.138	0.574	0.244	0.162	-1.46176	1
NM_001163242	chr13	33967153	33988465	+	3812	1	Nqo2	6.769	8.331	8.668	10.441	9.31	0.0690652	0.87192
NM_001163246	chr13	67589439	67609707	-	4829	1	Zfp729b	1.426	0.879	1.049	1.634	1.613	0.285589	0.720649
NM_001163256	chr4	141576062	141599924	-	3025	1	Fblim1	7.461	9.096	4.667	9.366	7.669	0.0192511	0.97976
NM_001163262	chr8	117257019	117461505	+	4505	1	Cmip	15.078	17.531	14.9	17.988	22.229	0.0993614	0.752516
NM_001163266	chr4	126096653	126098584	+	807	1	Lsm10	45.456	45.716	54.983	41.347	41.288	-0.489204	0.0401395
NM_001163269	chr6	125067920	125084044	+	2961	1	Lpar5	4.565	4.022	4.169	10.166	10.376	1.02362	0.000135564
NM_001163270	chr17	25242659	25256364	-	4609	1	Baiap3	0.146	0.182	0.203	0.192	0.22	-0.0217003	1
NM_001163276	chr10	79894707	79908938	-	3198	1	Med16	6.79	8.479	8.163	14.599	11.472	0.495302	0.0812576
NM_001163288	chr4	59314683	59438633	-	3276	1	Susd1	0.636	1.223	1.851	1.237	1.226	-0.244587	0.839744
NM_001163300	chr17	56584982	56606294	+	3160	1	Safb	4.265	3.89	5.181	5.74	8.028	0.384761	0.387305
NM_001163308	chr11	97688823	97699648	-	2335	1	Pcgf2	0.281	0.218	0.06	0.076	0.113	-1.19363	1
NM_001163310	chr3	88716854	88731048	+	2357	1	Rit1	37.898	32.827	33.387	37.303	37.987	-0.143815	0.56552
NM_001163311	chr11	74904027	74925948	-	5945	1	Srr	2.17	1.85	2.187	2.664	3.599	0.3424	0.457561
NM_001163314	chr1	54473000	54557684	-	10550	1	Pgap1	1.095	1.243	1.818	0.834	0.832	-0.972268	0.0184773
NM_001163316	chr5	139253497	139270050	+	1904	1	Get4	25.167	21.997	23.409	26.184	26.511	-0.0944635	0.771039
NM_001163319	chr15	89099098	89123150	-	6930	1	Tubgcp6	1.908	2.128	2.256	2.478	2.625	0.0401965	0.944673
NM_001163333	chr3	105001915	105052953	-	4822	1	Cttnbp2nl	6.134	7.689	8.776	9.833	11.141	0.232878	0.483496
NM_001163336	chr11	72961169	72993043	+	4497	1	Atp2a3	0.644	0.373	0.133	0.236	0.289	-0.758467	1
NM_001163346	chr11	113726850	113751815	-	2940	1	Cdc42ep4	7.319	6.863	10.982	12.206	11.43	0.239736	0.59728
NM_001163360	chr11	11800288	11808962	-	2840	1	Fignl1	1.048	0.648	0.548	1.185	0.657	0.0298664	0.985753
NM_001163389	chr11	96767549	96777555	-	2511	1	Snx11	7.447	10.276	9.022	11.823	10.523	0.0836868	0.863673
NM_001163395	chr12	108605766	108688515	+	1857	1	Evl	92.227	89.078	66.581	120.894	123.884	0.316788	0.173997
NM_001163401	chr4	41760443	41769473	+	1746	1	Il11ra1	12.71	15.634	17.178	16.181	14.066	-0.247358	0.499697
NM_001163415	chr9	124474346	124476862	-	2515	1	Ppp2r3d	0.245	0.898	1.007	0.563	0.476	-0.696626	1
NM_001163419	chr13	77708690	78166240	+	3885	1	Fam172a	7.633	9.088	10.343	12.564	10.257	0.0950674	0.823299
NM_001163425	chr1	92637145	92641985	-	433	1	Cops9	159.075	132.936	149.313	110.775	130.342	-0.53727	0.0133613
NM_001163427	chr6	85446785	85451302	-	1075	1	Pradc1	11.836	11.366	13.969	13.836	14.318	-0.0618573	0.918847
NM_001163434	chr2	34772090	34776529	+	2523	1	Hspa5	423.679	471.801	306.247	569.535	530.149	0.208429	0.438146
NM_001163441	chr3	104794834	104818305	-	3439	1	Mov10	4.115	6.132	5.497	4.874	4.352	-0.432304	0.283477
NM_001163445	chr6	133105239	133107750	+	2509	1	Smim10l1	9.138	11.482	11.899	13.746	13.862	0.105896	0.795954
NM_001163452	chr2	155634277	155692384	-	3177	1	Trpc4ap	47.216	49.551	47.059	90.239	77.767	0.563248	2.99599e-05
NM_001163453	chr17	24897506	24936977	-	5436	1	Mapk8ip3	1.249	0.703	0.51	0.995	0.992	0.0347021	0.979012
NM_001163455	chr3	132684144	132841688	+	6550	1	Tbck	2.021	2.221	1.732	3.049	2.56	0.246665	0.607699
NM_001163456	chr5	90214725	90223996	-	1322	1	Cox18	11.652	15.345	17.604	20.18	19.958	0.191189	0.676165
NM_001163457	chr3	138089855	138143418	-	4280	1	Mttp	0.849	0.719	0.923	0.616	0.687	-0.600128	0.46584
NM_001163464	chr11	95830072	95842476	-	3677	1	Abi3	112.028	121.283	92.2	138.832	125.312	0.00448129	0.989277
NM_001163469	chr3	103968258	104007491	+	3175	1	Phtf1	4.514	3.057	3.813	4.87	5.25	0.180587	0.753405
NM_001163480	chr19	47228843	47259441	+	3672	1	Neurl1a	0.908	0.183	0.511	0.943	0.906	0.528734	0.721366
NM_001163485	chr15	34440508	34443276	-	512	1	Rpl30	139.958	118.292	106.488	96.526	107.617	-0.501185	0.0391162
NM_001163486	chr5	103963465	103977388	-	1275	1	Hsd17b13	2.242	3.628	2.925	3.348	3.531	-0.0108174	0.99241
NM_001163488	chr15	98092589	98132447	+	2791	1	Pfkm	0.306	1.52	0.929	0.888	1.199	-0.0516615	0.977673
NM_001163489	chr3	88435962	88461182	-	3029	1	Sema4a	0.885	4.172	0.494	1.617	2.457	-0.0961529	0.959439
NM_001163495	chr19	41766588	41802084	-	5048	1	Arhgap19	16.134	14.162	15.47	21.163	20.866	0.211555	0.321208
NM_001163501	chr12	84149174	84218881	-	6835	1	Elmsan1	0.479	0.967	1.403	1.341	1.116	0.139758	0.897145
NM_001163511	chr3	37419950	37579096	+	3223	1	Spata5	3.591	2.667	1.924	2.344	2.328	-0.477898	0.465687
NM_001163512	chr5	34999078	35033593	+	3404	1	Rgs12	0.047	0.032	0.984	0.85	0.22	0.610874	1
NM_001163514	chr3	116008297	116029016	+	2812	1	Extl2	3.621	4.177	4.517	8.669	8.488	0.836428	0.00590571
NM_001163539	chrX	85870273	85891499	+	3831	1	5430427O19Rik	6.306	8.299	10.557	6.558	5.881	-0.671347	0.0394383
NM_001163552	chr3	103809517	103822025	+	2684	1	Ap4b1	5.68	5.102	8.961	9.412	9.611	0.28953	0.567455
NM_001163556	chr7	25091115	25132460	-	3232	1	Pou2f2	14.494	16.829	17.486	41.527	36.161	1.0105	2.92742e-10
NM_001163564	chr8	66860217	66890564	+	2980	1	Naf1	0.586	0.385	0.703	0.462	0.612	-0.311358	1
NM_001163566	chr2	37776249	37799103	+	6357	1	Crb2	0.025	0.072	0.041	0.043	0.054	-0.163293	1
NM_001163567	chr3	108970997	109027607	-	5689	1	Fam102b	5.324	7.103	3.526	8.908	9.19	0.520152	0.193881
NM_001163569	chr9	110476994	110524440	+	3139	1	Kif9	0.12	0.168	0.515	0.545	0.246	0.307563	1
NM_001163571	chr11	69673110	69682084	-	2217	1	Senp3	11.469	12.69	11.64	24.564	23.097	0.755772	0.000163219
NM_001163574	chr7	65296165	65371244	-	6845	1	Tjp1	0.107	0.082	0.527	0.195	0.436	0.156404	1
NM_001163575	chr15	76232995	76243440	-	3278	1	Parp10	4.239	4.694	3.103	4.892	5.011	0.0548007	0.937977
NM_001163587	chr3	130617448	130635750	+	2637	1	Etnppl	0.647	0.021	0.068	2.037	1.292	2.4631	0.109814
NM_001163591	chr10	12939983	12964259	-	2142	1	Stx11	9.045	9.037	9.813	16	16.568	0.577929	0.0189495
NM_001163592	chr10	18469981	18533891	+	6787	1	Nhsl1	0.018	0.145	0.159	0.003	0.006	-4.50746	1
NM_001163609	chr18	14706151	14762299	+	1684	1	Psma8	4.538	4.661	2.38	5.608	3.661	0.00971372	0.992801
NM_001163610	chrX	101849385	102092055	+	12961	1	Nhsl2	0.069	0.115	0.038	0.111	0.116	0.353818	1
NM_001163616	chr14	32785963	32817968	+	1466	1	Tmem273	21.123	17.191	20.378	13.447	15.023	-0.706171	0.0102781
NM_001163624	chr17	85063477	85090274	-	3146	1	Prepl	2.171	1.551	4.247	3.014	2.649	-0.0930268	0.927857
NM_001163627	chr13	92449620	92484031	-	1375	1	Fam151b	5.37	7.059	6.672	3.792	3.879	-0.969985	0.0331041
NM_001163630	chr17	51736187	51812054	-	6314	1	Satb1	0.063	0.363	0.562	0.474	0.565	0.470724	0.781449
NM_001163635	chr19	36834232	36893477	+	6452	1	Tnks2	7.778	6.988	8.361	12.609	11.658	0.408623	0.0510542
NM_001163640	chr6	54039932	54301812	+	3135	1	Chn2	4.236	3.839	3.619	5.428	5.408	0.225894	0.636866
NM_001163642	chr3	95323525	95357202	-	4595	1	Setdb1	3.106	3.519	2.578	7.643	8.182	1.12448	3.9972e-05
NM_001163662	chr7	45492674	45510408	-	2624	1	Nucb1	61.191	64.983	68.931	80.541	84.04	0.0946164	0.62291
NM_001163672	chr11	49846751	49886421	+	4668	1	Mapk9	13.369	12.624	12.171	17.74	14.48	0.0938814	0.771615
NM_001163676	chr14	118482692	118706219	-	5472	1	Abcc4	0.987	1.188	1.268	2.351	2.172	0.750563	0.0905199
NM_001163687	chr5	92257660	92278181	-	2405	1	Naaa	22.425	26.137	23.143	35.192	29.193	0.185644	0.486294
NM_001163689	chr7	141455188	141460743	+	2624	1	Pnpla2	65.488	80.952	125.551	104.594	97.789	-0.0815582	0.860596
NM_001163701	chr2	119763959	119787537	-	4718	1	Rpap1	0.926	1.768	1.01	0.938	2.712	0.32076	0.763071
NM_001163703	chr7	119853163	119895745	-	5613	1	Dcun1d3	0.973	0.211	0.128	0.498	0.708	0.186392	0.926646
NM_001163706	chr4	148145716	148152029	-	1197	1	Fbxo6	92.152	94.198	78.269	89.824	92.283	-0.189654	0.401032
NM_001163721	chr4	154020470	154026044	-	3436	1	Smim1	5.436	3.869	3.308	4.518	4.002	-0.232638	0.702533
NM_001163725	chr9	72958785	72973067	+	1609	1	Dnaaf4	0.234	0.272	0.037	0.391	0.176	0.349048	1
NM_001163728	chr11	72215138	72218450	+	3310	1	4930563E22Rik	0.408	0.055	0.163	0.119	0.251	-0.425508	1
NM_001163729	chr17	46674551	46680930	-	1959	1	Klhdc3	36.285	39.571	43.814	52.595	52.795	0.158432	0.472693
NM_001163742	chr9	44252713	44268599	-	3572	1	Nlrx1	3.062	3.349	0.944	6.152	5.876	1.03027	0.111768
NM_001163751	chr17	24886674	24892147	+	1599	1	Spsb3	18.832	16.114	16.438	19.686	17.122	-0.124056	0.759081
NM_001163752	chr8	84148038	84172597	+	2379	1	4930432K21Rik	0.092	0.008	0.084	0.529	0.136	2.11113	1
NM_001163754	chr1	185204168	185286746	+	6951	1	Rab3gap2	2.059	1.881	2.398	3.447	3.241	0.417459	0.247745
NM_001163756	chr8	104926260	104934672	+	1992	1	Ces2e	1.176	1.38	1.181	0.711	0.631	-1.15101	0.205754
NM_001163759	chr17	80238304	80290476	-	5051	1	Dhx57	0.963	0.642	0.505	1.379	0.915	0.450159	0.635103
NM_001163761	chr8	120114152	120165307	+	5521	1	6430548M08Rik	17.811	19.005	12.523	26.755	22.656	0.339024	0.24279
NM_001163764	chr17	35512735	35516824	-	1610	1	Tcf19	0.579	0.599	1.734	1.796	0.466	0.00288386	1
NM_001163766	chr17	25844734	25861515	-	6025	1	Wdr90	0.119	0.523	0.01	0.029	0.101	-1.95329	1
NM_001163770	chr17	34837019	34839186	+	1438	1	Dxo	15.336	17.057	15.185	20.057	17.671	0.00407294	0.993315
NM_001163775	chr7	126869503	126884967	-	5231	1	Taok2	1.469	1.713	2.63	3.238	2.95	0.435568	0.421931
NM_001163780	chr9	78109192	78172109	+	6695	1	Ick	0.765	0.612	0.286	1.355	1.212	0.956495	0.20342
NM_001163791	chr8	85299632	85308279	+	1516	1	Orc6	8.026	4.709	6.577	6.164	7.117	-0.217383	0.755338
NM_001163794	chr4	134275005	134287253	-	4502	1	Pdik1l	1.777	2.156	1.586	3.356	2.315	0.377667	0.50457
NM_001163797	chr5	138603652	138619743	-	4717	1	Zfp68	2.239	4.023	4.181	3.358	3.603	-0.236466	0.697045
NM_001163815	chr17	57279100	57329236	+	4066	1	Vav1	24.537	34.422	32.336	60.005	54.619	0.671668	0.000166851
NM_001163818	chr17	35917196	35932283	+	4203	1	Ppp1r10	4.591	4.159	5.902	6.263	7.691	0.270039	0.517897
NM_001163819	chr17	28313530	28326574	+	2004	1	Fance	2.417	2.662	2.1	7.481	9.695	1.59292	3.62874e-05
NM_001163833	chr10	56106917	56116880	+	2136	1	Msl3l2	2.221	4.101	1.195	3.279	3.741	0.237928	0.837788
NM_001163849	chr17	24175431	24205562	-	7168	1	Tbc1d24	0.36	0.633	0.682	0.683	0.631	0.00494288	0.996556
NM_001163855	chr17	34398820	34460734	+	1549	1	BC051142	0.051	0.012	0.026	0.305	0.013	1.93569	1
NM_001163919	chr17	17064103	17089631	+	1496	1	Zfp960	0.239	0.061	0.72	0.434	0.718	0.489659	1
NM_001163996	chr5	110110092	110129794	+	3151	1	Zfp605	0.617	0.266	1.114	0.893	0.998	0.272384	0.865052
NM_001164040	chr15	74955106	74959905	+	1858	1	Ly6e	1968.45	2031.26	2244.72	1717.98	1659.9	-0.546869	4.1854e-08
NM_001164052	chr4	149649168	149663316	-	4612	1	Pik3cd	11.711	11.351	12.738	31.094	29.87	1.10067	4.45227e-15
NM_001164055	chr2	163658386	163726158	+	978	1	Pkig	124.296	120.002	136.782	103.701	101.419	-0.552754	0.000129026
NM_001164062	chr11	100860484	100885169	+	3586	1	Stat5a	0.996	2.295	1.279	0.79	1.148	-0.905478	0.245649
NM_001164074	chr17	70844205	70853532	-	1375	1	Tgif1	42.501	45.915	46.295	50.466	40.397	-0.230145	0.330035
NM_001164078	chr6	86404219	86433405	+	4436	1	Tia1	4.166	3.091	3.489	3.575	4.832	-0.0151208	0.983441
NM_001164082	chr14	70438748	70443227	-	2007	1	Polr3d	9.366	8.52	3.935	4.794	7.952	-0.452313	0.529934
NM_001164090	chr12	31595354	31634658	-	1781	1	Bcap29	34.584	40.479	28.878	44.43	46.742	0.149339	0.651912
NM_001164107	chr14	55784995	55788857	-	1855	1	Ripk3	75.376	84.236	79.199	127.494	124.324	0.41431	0.00116581
NM_001164111	chr18	80606205	80708173	-	4303	1	Nfatc1	4.318	3.47	4.421	7.933	7.833	0.707948	0.0138313
NM_001164156	chr15	99242817	99251961	-	1780	1	Mcrs1	22.158	17.258	26.507	25.598	30.738	0.113473	0.80887
NM_001164159	chr19	3454929	3575749	-	4646	1	Ppp6r3	3.328	4.213	3.541	6.119	7.159	0.594771	0.0451874
NM_001164169	chr18	77065208	77146939	+	2058	1	Pias2	6.077	6.415	5.901	8.422	6.76	-0.0377158	0.949637
NM_001164184	chr7	30957770	30973469	-	2109	1	Lsr	1.497	1.243	2.44	1.241	1.683	-0.477258	0.641188
NM_001164187	chr6	83795158	83802556	+	1309	1	Nagk	86.512	89.741	72.258	92.824	95	-0.0662928	0.831484
NM_001164192	chrX	71215006	71315295	+	3270	1	Mtm1	12.396	12.335	9.989	14.079	19.43	0.286433	0.392608
NM_001164195	chr10	13523842	13553142	-	1367	1	Pex3	9.918	9.498	9.628	9.297	9.613	-0.314983	0.350443
NM_001164197	chr10	128790910	128800827	+	3267	1	Mmp19	3.615	2.531	3.614	2.65	2.973	-0.457544	0.388483
NM_001164199	chr3	146729579	146770693	-	4185	1	Prkacb	11.554	9.56	10.569	13.671	13.205	0.103745	0.760935
NM_001164202	chr19	11492038	11512577	+	1367	1	Gm8369	0.087	0.546	0.015	0.187	0.089	-0.870079	1
NM_001164208	chr6	48833812	48841374	-	1059	1	Tmem176b	383.673	383.678	472.173	484.105	463.904	-0.0485762	0.850025
NM_001164216	chr2	156144153	156145794	+	447	1	Romo1	109.552	93.167	105.912	71.17	86.563	-0.624605	0.00797812
NM_001164222	chr13	96542735	96640167	+	5266	1	Col4a3bp	1.251	1.411	1.458	1.532	1.494	-0.106008	0.884681
NM_001164227	chr6	30047988	30145197	+	2245	1	Nrf1	2.838	4.226	3.624	2.971	4.453	-0.248657	0.739652
NM_001164237	chr10	128411616	128441441	+	4368	1	Rnf41	11.352	10.977	11.834	14.553	14.555	0.108402	0.697732
NM_001164253	chr9	67022593	67043871	-	1665	1	Tpm1	9.073	7.951	10.085	15.846	15.7	0.557884	0.080027
NM_001164272	chr19	10525244	10547735	+	3565	1	Cpsf7	1.927	2.488	1.986	2.671	2.031	-0.0980923	0.900502
NM_001164274	chr2	119897228	119969581	+	13279	1	Mga	1.1	0.741	1.204	1.213	1.367	0.0909448	0.892999
NM_001164275	chrX	78449610	78583805	-	3871	1	Prrg1	0.056	0.306	0.237	0.473	0.005	0.0337423	1
NM_001164289	chr14	59380833	59393512	-	1578	1	Phf11c	0.453	0.369	0.291	0.224	0.822	0.230093	1
NM_001164292	chr19	46329812	46338660	-	1819	1	Cuedc2	34.669	34.908	36.913	32.35	35.152	-0.316897	0.0997221
NM_001164320	chr15	81686167	81697287	-	2538	1	Chadl	1.189	0.517	0.149	0.643	0.911	0.0669511	1
NM_001164325	chr2	126791558	126876261	-	7101	1	Trpm7	2.074	2.985	2.915	3.106	2.585	-0.142213	0.786867
NM_001164327	chr14	59320964	59341330	-	1152	1	Phf11b	78.625	73.693	75.683	59.637	54.466	-0.660489	3.55642e-05
NM_001164336	chr19	37207545	37221076	+	1309	1	2023-03-05	59.671	70.961	62.508	55.505	57.524	-0.454674	0.00235921
NM_001164355	chr18	74195299	74207818	-	2596	1	Ska1	0.321	0.316	1.283	0.235	0.234	-1.68132	1
NM_001164360	chr19	44034943	44069785	-	3123	1	Erlin1	9.14	9.633	10.734	11.163	11.604	-0.0330072	0.938678
NM_001164361	chr6	54595111	54645822	+	6706	1	Plekha8	0.562	1.219	0.381	0.634	0.974	-0.0874615	0.95116
NM_001164366	chr4	140986873	141007701	+	4222	1	Atp13a2	47.721	53.918	47.513	100.812	97.676	0.746043	5.63663e-11
NM_001164370	chr12	57230425	57457241	+	1442	1	Mipol1	0.344	0.29	0.816	0.382	0.464	-0.447709	1
NM_001164403	chr6	137410721	137464633	+	4066	1	Ptpro	4.501	5.043	3.423	9.421	7.915	0.755879	0.0178704
NM_001164412	chr6	35022065	35133737	-	3301	1	Cnot4	4.107	6.333	4.217	5.501	4.386	-0.201454	0.729711
NM_001164422	chr18	80256226	80292724	+	1923	1	Pqlc1	19.303	19.232	22.286	30.253	31.711	0.366499	0.101301
NM_001164466	chr15	39782697	39857470	-	2098	1	Dpys	3.586	4.618	2.481	5.945	4.775	0.340399	0.625833
NM_001164482	chr19	5651185	5663707	-	3535	1	Sipa1	14.353	17.762	16.044	35.725	33.922	0.865796	3.53341e-08
NM_001164488	chr12	108860030	108893198	-	2752	1	Wars	16.114	19.222	11.87	18.981	21.326	0.111235	0.813986
NM_001164499	chr8	88199213	88259722	+	4481	1	Tent4b	2.379	1.215	2.439	3.016	2.729	0.265835	0.723655
NM_001164525	chr1	171419033	171420352	+	545	1	Tstd1	2.331	2.706	0.768	0.939	1.861	-0.736236	1
NM_001164531	chr19	42170567	42194592	+	5461	1	Zfyve27	3.257	2.814	3.195	5.018	4.174	0.321285	0.392363
NM_001164560	chr8	84689247	84699808	+	2064	1	Trmt1	5.607	7.587	2.754	7.597	8.234	0.319468	0.677813
NM_001164562	chr9	121680045	121705029	-	5649	1	Sec22c	0.457	0.554	0.237	1.153	1.145	1.22601	0.100114
NM_001164564	chr2	26586636	26592682	+	1147	1	Egfl7	28.832	31.069	52.803	25.506	30.694	-0.649774	0.0772793
NM_001164565	chr4	49443532	49451109	-	5044	1	Acnat1	0.346	0.458	0.451	0.807	0.893	0.778205	0.35167
NM_001164567	chr9	119052778	119071525	+	2893	1	Vill	20.859	20.57	18.977	26.325	25.565	0.119176	0.65811
NM_001164576	chr13	48487660	48513436	-	2141	1	Zfp169	0.287	0.213	0.466	0.028	0.511	0.175159	1
NM_001164580	chr7	120677620	120734854	+	4837	1	Mosmo	0.923	0.896	1.736	0.724	0.742	-0.933211	0.187557
NM_001164581	chr8	71951066	71970333	+	2712	1	Zfp961	2.613	1.853	1.838	1.77	2.281	-0.302928	0.71345
NM_001164597	chr2	181582103	181592461	-	5353	1	Zfp512b	1.105	0.694	0.38	0.886	0.958	0.0937191	0.945848
NM_001164598	chr8	126588296	126593986	-	5076	1	Irf2bp2	7.657	5.266	8.517	7.43	7.419	-0.19138	0.669563
NM_001164600	chr15	76070182	76080870	-	1820	1	Puf60	59.594	85.116	65.415	91.236	92.451	0.14942	0.596828
NM_001164602	chr15	97244074	97247287	-	2835	1	Amigo2	0.875	0.867	0.204	1.492	1.323	0.869946	0.479018
NM_001164608	chr15	76351294	76354378	+	1646	1	Maf1	77.193	105.895	97.094	105.16	106.696	-0.0622097	0.837788
NM_001164610	chr16	17619354	17644830	+	4517	1	Smpd4	1.397	1.935	1.607	3.04	3.848	0.81915	0.0521698
NM_001164620	chr11	4141124	4160293	-	5002	1	Ccdc157	0.115	0.018	0.383	0.028	0.345	-0.115403	1
NM_001164622	chr18	38296635	38317849	+	2878	1	Rnf14	11.677	10.927	14.045	18.259	18.659	0.34087	0.191395
NM_001164624	chr9	22225712	22239693	+	1596	1	Zfp809	7.425	7.04	7.809	10.33	9.835	0.203765	0.672375
NM_001164626	chr15	85806972	85811697	-	846	1	Cdpf1	19.31	18.468	21.357	15.674	17.547	-0.508418	0.130303
NM_001164627	chr15	84720052	84772207	+	1512	1	Arhgap8	0.551	0.132	0.237	0.091	0.107	-1.8173	1
NM_001164636	chr11	119491347	119511465	+	5101	1	Endov	0.751	0.621	0.262	0.949	1.658	0.999982	0.2665
NM_001164639	chr19	47580019	47645246	+	6917	1	Slk	3.016	5.463	3.817	5.694	6.389	0.316851	0.457954
NM_001164640	chr15	77388217	77399110	-	2285	1	Apol7a	0.4	0.877	0.192	0.448	0.55	-0.136378	1
NM_001164663	chr2	157010442	157079265	-	13215	1	Soga1	0.354	0.5	0.721	0.945	0.898	0.572571	0.341993
NM_001164672	chr4	40722930	40734965	+	3284	1	Dnaja1	57.755	57.496	57.628	51.887	53.157	-0.382425	0.00249507
NM_001164676	chr17	21733724	21748969	+	4518	1	Zfp229	0.554	0.052	0.874	0.57	0.534	-0.076672	0.97371
NM_001164679	chr8	71476019	71486067	-	3738	1	Ano8	1.498	3.371	2.358	5.279	3.391	0.610318	0.322359
NM_001164681	chr8	105048599	105058414	+	1894	1	Ces3a	0.073	0.673	0.263	0.343	0.171	-0.53773	1
NM_001164682	chr1	59120935	59163389	-	2957	1	Mpp4	0.376	0.24	0.297	0.373	0.411	0.106303	1
NM_001164704	chrX	73922121	73930850	-	1363	1	Renbp	111.308	125.718	105.593	113.007	109.433	-0.283881	0.091663
NM_001164709	chr19	6047145	6053718	+	3085	1	Syvn1	13.602	10.908	11.448	14.948	19.912	0.267381	0.42829
NM_001164717	chr19	47260174	47464411	-	10364	1	Sh3pxd2a	0.289	0.172	0.431	0.199	0.513	0.00865814	0.995436
NM_001164745	chr4	129820708	129850003	+	3374	1	Ptp4a2	68.298	70.07	78.634	79.151	80.367	-0.100878	0.592907
NM_001164763	chr3	67478886	67515523	-	1403	1	Rarres1	7.499	11.759	7.732	9.493	9.641	-0.15253	0.816644
NM_001164770	chr2	34804364	34826235	-	2803	1	Fbxw2	15.077	11.726	15.602	17.983	15.461	-0.00531968	0.990931
NM_001164793	chr9	71478437	71484958	-	2166	1	Polr2m	28.657	33.031	37.666	34.452	37.217	-0.143322	0.615822
NM_001164800	chr11	120103951	120151351	-	4547	1	Slc38a10	9.574	12.699	7.522	13.556	13.393	0.194508	0.640383
NM_001164804	chr4	46536937	46601929	-	3874	1	Coro2a	3.433	4.578	2.466	8.649	6.407	0.861534	0.0371888
NM_001164806	chr5	67392147	67427799	-	7928	1	Bend4	0.33	0.508	0.435	1.169	1	1.1088	0.0479592
NM_001164813	chr2	144368983	144373337	+	319	1	Pet117	2.116	1.541	1.688	1.85	1.78	-0.253607	1
NM_001165253	chr12	59131481	59190220	+	2779	1	Mia2	34.707	39.591	45.841	53.769	59.533	0.264021	0.21047
NM_001165256	chr12	83526049	83541992	+	2013	1	Dcaf4	3.136	2.85	3.408	4.388	4.695	0.290999	0.646581
NM_001165902	chr9	120933578	120960507	+	3406	1	Ctnnb1	20.87	29.33	24.193	43.097	38.636	0.477794	0.0216115
NM_001165929	chr17	25786580	25790513	+	1636	1	Ccdc78	0.097	0.456	0.049	0.325	0.099	-0.146649	1
NM_001165930	chr14	31001393	31012441	+	1944	1	Glt8d1	10.64	14.173	14.936	12.883	12.696	-0.301187	0.379462
NM_001165935	chr2	112559682	112631253	+	1078	1	Aven	10.717	10.406	8.269	12.447	14.279	0.201024	0.695035
NM_001165942	chr2	15036435	15049312	-	2414	1	Nsun6	0.469	0.754	0.38	0.342	1.025	0.363648	0.731158
NM_001165952	chr3	100922493	100936925	+	3333	1	Trim45	0.31	0.415	0.389	0.366	0.164	-0.331827	1
NM_001165956	chr3	30899295	30969415	-	10907	1	Phc3	0.368	0.658	0.366	0.514	0.4	-0.265127	0.784457
NM_001165957	chr9	99456243	99479899	+	781	1	Nme9	0.076	0.117	0.051	0.05	0.078	-0.588611	1
NM_001165971	chr15	22713820	22714984	-	1162	1	Hnrnpa1l2-ps2	0.068	0.063	0.034	0.119	0.052	0.64633	1
NM_001165981	chr2	71055744	71099142	+	1925	1	Dcaf17	6.888	6.48	5.18	8.81	8.122	0.127926	0.838293
NM_001165988	chr3	90005994	90052515	-	3600	1	Ubap2l	13.035	14.876	20.302	24.997	24.144	0.352475	0.17498
NM_001165992	chr2	181357690	181365404	-	2567	1	Arfrp1	14.267	14.081	18.917	16.401	15.942	-0.209437	0.53527
NM_001165997	chr2	23510054	23572104	-	2844	1	Spopl	1.082	2.145	2.342	2.892	3.33	0.504901	0.498618
NM_001166031	chr2	28468066	28471177	+	2016	1	Mrps2	12.209	16.078	10.673	14.482	14.556	-0.081933	0.874349
NM_001166213	chr8	71597646	71608149	+	2465	1	Fam129c	0.266	0.739	0.275	0.918	0.856	0.811617	1
NM_001166218	chr13	67038594	67061170	-	3964	1	Zfp712	0.125	0.721	0.247	0.531	0.593	0.377738	1
NM_001166350	chr12	103980243	103989957	-	1455	1	Serpina11	0.45	0.213	0.151	1.798	0.446	1.73191	1
NM_001166368	chr19	6977737	6980464	-	626	1	Fkbp2	154.963	137.475	127.936	125.744	117.564	-0.450083	0.0232978
NM_001166371	chr6	83914353	83986871	+	4365	1	Zfp638	3.033	6.466	5.423	6.635	5.111	0.13575	0.809074
NM_001166375	chr8	66386301	66471637	+	3936	1	2023-03-01	16.753	21.286	17.455	23.463	28.745	0.252454	0.321968
NM_001166376	chr19	11469368	11472736	+	691	1	Ms4a6c	142.598	160.673	210.1	137.149	138.847	-0.561196	0.0113382
NM_001166378	chrX	134717938	134721912	+	2158	1	Armcx1	1.003	0.405	1.46	0.547	1.626	-0.0977914	0.961643
NM_001166383	chr6	119902698	119921308	+	1613	1	Rad52	4.713	3.669	6.268	6.05	5.607	-0.0671078	0.939757
NM_001166394	chr8	105280409	105289528	-	3147	1	4931428F04Rik	0.044	0.185	0.006	0.588	0.116	1.73127	1
NM_001166398	chrX	134804142	134809221	-	3606	1	Armcx2	0.138	0.035	0.138	0.087	0.281	0.505956	1
NM_001166399	chr8	70754679	70758686	+	1444	1	Rab3a	8.509	10.996	11.2	11.091	8.075	-0.337904	0.480004
NM_001166402	chr10	19000910	19011963	-	4327	1	Tnfaip3	4.289	4.953	1.595	3.533	4.926	-0.0226633	0.983756
NM_001166454	chrX	75785654	75843021	-	3114	1	Pls3	1.995	1.877	2.613	1.769	3.256	-0.0263445	0.979812
NM_001166458	chr15	96571418	96642913	-	7248	1	Slc38a1	8.66	8.937	9.212	10.809	9.636	-0.0514403	0.864949
NM_001166459	chrX	75416628	75455701	+	1125	1	Brcc3	20.044	22.208	23.594	18.275	17.504	-0.454033	0.117464
NM_001166474	chr17	56713932	56717699	-	1984	1	Vmac	5.133	5.397	5.579	5.623	6.01	-0.127704	0.830819
NM_001166477	chr17	27556653	27563671	+	1559	1	Hmga1b	36.822	35.684	27.182	38.906	32.494	-0.145836	0.703639
NM_001166482	chr8	121097557	121108379	-	1557	1	Mthfsd	6.272	7.883	4.265	9.325	8.57	0.364392	0.56462
NM_001166501	chr1	138963709	139176042	+	8181	1	Dennd1b	2.259	2.798	2.945	2.549	2.823	-0.232995	0.549096
NM_001166542	chr17	27556574	27563672	+	1637	1	Hmga1	35.141	34.028	25.911	37.101	30.958	-0.141474	0.716121
NM_001166548	chr11	3202353	3244588	+	3591	1	Eif4enif1	2.786	3.854	2.105	4.027	2.451	-0.0833815	0.924715
NM_001166552	chr1	133655879	133660885	-	5004	1	Zbed6	0.194	0.317	0.227	0.173	0.19	-0.686545	1
NM_001166556	chr11	110236423	110251776	-	1513	1	Abca6	0.446	0.638	0.514	0.013	0.281	-1.03541	1
NM_001166580	chr6	116650684	116652847	+	1310	1	Depp1	9.986	9.119	25.666	16.746	16.487	-0.0806493	0.934275
NM_001166581	chr5	104508352	104522383	+	5178	1	BC005561	2.093	1.857	2.773	2.143	2.695	-0.134206	0.844545
NM_001166583	chrX	53243415	53269805	-	3401	1	Fam122b	0.741	0.659	0.985	0.96	0.966	0.0411155	0.972681
NM_001166585	chr7	112679356	112906784	+	9816	1	Tead1	0.02	0.011	0.106	0.018	0.06	-0.38843	1
NM_001166595	chr11	69916712	69921275	-	1208	1	Eif5a	823.692	786.683	636.962	878.51	822.081	-0.0653865	0.815732
NM_001166619	chrX	68761839	68804560	+	785	1	Fmr1nb	2.428	1.925	3.252	0.852	0.078	-2.68199	1
NM_001166627	chr17	6648939	6655939	+	802	2	Dynlt1f	38.809	36.556	40.904	33.902	37.424	-0.366239	0.177541
NM_001166629	chr17	6306344	6317474	-	4938	1	Dynlt1a	4.703	5.178	7.459	5.913	6.008	-0.197508	0.664714
NM_001166630	chr17	6648947	6655831	+	686	2	Dynlt1c	45.776	43.082	48.169	39.893	44.077	-0.367091	0.174311
NM_001166640	chr2	144369032	144407675	+	3252	1	Kat14	3.327	3.225	3.158	4.991	4.053	0.237929	0.626086
NM_001166643	chr11	85353164	85826058	+	3499	1	Bcas3	2.768	3.945	3.123	3.852	3.93	0.00431574	0.994789
NM_001166645	chr8	71908606	71918851	+	5646	1	Zfp882	0.538	0.135	0.208	0.425	0.582	0.504	0.747957
NM_001166649	chrX	48541626	48594619	-	4189	1	Zfp280c	0.621	0.065	0.076	0.535	0.566	0.832866	1
NM_001166657	chr11	52004221	52027559	+	1723	1	Cdkl3	0.553	0.074	0.023	0.354	0.353	0.37471	1
NM_001166672	chr7	3884214	3898092	-	2116	1	Gm14548	1.313	0.404	0.245	1.069	0.748	0.209463	1
NM_001166705	chr2	28955481	29055066	-	923	1	Cfap77	0.28	0.099	0.324	0.064	0.242	-0.796627	1
NM_001167669	chr11	70663769	70669416	-	1122	1	Spag7	55.286	55.116	53.037	47.011	55.905	-0.327354	0.128958
NM_001167680	chr11	116598166	116624252	-	3623	1	Rhbdf2	9.418	14.455	10.156	19.196	21.041	0.583365	0.0321718
NM_001167743	chr11	83002158	83020722	-	3077	1	Slfn8	4.935	8.51	9.521	5.499	6.103	-0.608978	0.128438
NM_001167745	chr6	24632686	24664995	-	1297	1	Wasl	7.897	8.929	10.778	9.723	8.709	-0.15443	0.763071
NM_001167746	chr11	118021723	118129219	-	14807	1	Dnah17	0.173	0.187	0.086	0.129	0.112	-0.548472	0.672671
NM_001167763	chr6	115853528	115926699	+	4033	1	Ift122	0.281	0.524	0.93	0.859	0.749	0.240909	0.869001
NM_001167768	chr12	8208126	8276223	+	1183	1	Ldah	15.32	16.455	22.049	17.08	15.497	-0.260774	0.475147
NM_001167799	chr19	8741424	8755642	+	1800	1	Stx5a	39.314	38.18	43.618	46.89	38.61	-0.161538	0.542749
NM_001167831	chr19	7373222	7383026	-	1587	1	Spindoc	1.839	2.054	1.608	4.86	3.284	0.790492	0.17017
NM_001167832	chr7	127403668	127406822	-	2466	1	Zfp764	2.801	3.892	2.094	2.976	2.813	-0.254855	0.750333
NM_001167864	chr7	46760466	46795881	-	4683	1	Hps5	2.336	3.737	3.641	5.39	3.681	0.24963	0.662976
NM_001167873	chr7	29983955	30028282	+	7168	1	Zfp568	0.055	0.061	0.601	0.36	0.3	0.240675	1
NM_001167875	chr19	40089679	40113955	+	1647	1	Cyp2c50	10.268	5.65	8.052	7.502	10.565	-0.0868546	0.911256
NM_001167883	chr3	38449261	38484816	-	4909	1	Ankrd50	0.805	0.571	0.707	0.501	0.607	-0.566322	0.531187
NM_001167885	chr19	3767421	3818303	+	6116	1	Kmt5b	2.463	1.87	1.516	1.882	2.646	-0.0364355	0.966209
NM_001167907	chr19	12599984	12627616	+	1507	1	Gm4952	2.937	1.305	2.885	2.193	3.62	0.0493792	0.9725
NM_001167908	chr14	54875597	54877538	-	1848	1	Ppp1r3e	1.332	0.335	0.011	1.203	0.395	0.241961	1
NM_001167910	chr8	119508152	119558761	-	4200	1	Mbtps1	3.672	2.649	1.956	5.94	5.229	0.761634	0.0909356
NM_001167914	chr12	101932924	101958243	-	991	1	Atxn3	6.79	5.77	7.265	8.08	5.812	0.0619669	0.919869
NM_001167918	chr4	123403601	123411911	-	8308	1	D830031N03Rik	0.043	0.221	0.18	0.083	0.034	-1.55724	1
NM_001167964	chr12	51348230	51376986	+	6336	1	G2e3	1.065	1.009	1.473	0.857	0.378	-1.15095	0.0689578
NM_001167988	chrX	106206874	106221158	-	2511	1	Taf9b	2.047	1.661	0.731	1.136	3.037	0.239389	0.863673
NM_001167991	chr8	84990586	85003349	+	2584	1	Hook2	2.965	2.502	4.283	2.703	2.778	-0.489843	0.428948
NM_001168230	chrX	136732948	136743686	-	1720	1	Morf4l2	89.036	92.192	89.241	112.005	119.591	0.115183	0.528005
NM_001168253	chr15	76001092	76009498	-	4528	1	Fam83h	0.004	0.004	0.044	0.556	0.13	3.86024	1
NM_001168255	chr15	73577424	73596526	-	6578	1	Slc45a4	4.819	5.741	5.236	9.987	10.861	0.7965	2.41924e-05
NM_001168281	chr3	57455644	57575910	-	4662	1	Wwtr1	1.282	1.027	2.19	1.671	1.736	-0.0421744	0.967823
NM_001168292	chr10	127390311	127499384	+	4002	1	R3hdm2	5.302	2.971	4.315	4.292	5.199	-0.0561232	0.939757
NM_001168295	chr12	104214544	104221129	+	2035	1	Serpina3f	75.976	90.941	53.359	57.04	56.115	-0.630948	0.0133613
NM_001168333	chr4	130165600	130174802	-	1940	1	Tinagl1	23.186	23.175	28.31	25.799	22.653	-0.283341	0.290037
NM_001168371	chr9	108490676	108502337	+	4683	1	Usp19	4.866	3.865	4.143	7.486	6.448	0.450719	0.165275
NM_001168476	chr7	67647410	67726576	+	2019	1	Ttc23	0.678	0.622	0.069	1.033	1.316	1.05623	1
NM_001168489	chr19	6335013	6340894	+	2632	1	Men1	7.142	8.441	10.464	17.656	11.095	0.502767	0.19193
NM_001168491	chr19	53903351	53929861	+	2316	1	Pdcd4	4.105	3.507	4.701	4.417	5.07	-0.0365359	0.963681
NM_001168505	chr19	53944306	54033278	+	4064	1	Shoc2	6.047	7.747	5.535	8.801	7.55	0.0984958	0.838627
NM_001168513	chr17	28692568	28748405	+	3135	1	Mapk14	25.707	26.47	24.993	47.067	44.492	0.602416	1.25083e-05
NM_001168515	chr14	52110903	52161339	+	4574	1	Rpgrip1	0.534	0.283	0.283	0.245	0.39	-0.328079	1
NM_001168516	chr19	4878668	4885397	+	2264	1	Zdhhc24	6.313	8.711	7.126	10.862	10.812	0.27079	0.473934
NM_001168526	chr19	32122727	32211013	-	3255	1	Sgms1	3.183	2.081	4.785	3.808	5.489	0.232614	0.76616
NM_001168557	chr5	107497779	107512556	+	4779	1	A830010M20Rik	0.266	0.042	0.167	0.263	0.174	0.205496	1
NM_001168569	chrX	162901595	163034541	+	5494	1	Ctps2	2.789	2.396	2.015	3.194	2.695	0.0443726	0.949825
NM_001168577	chr8	67494875	67502578	+	1369	1	Nat2	6.017	7.196	8.711	8.249	7.288	-0.160408	0.807686
NM_001168592	chr14	101633766	101640471	-	858	1	Commd6	46.317	49.896	50.576	38.202	38.55	-0.596511	0.00310401
NM_001168600	chrX	150983133	151017293	-	4826	1	Gnl3l	0.946	1.834	0.884	2.45	1.916	0.59653	0.396922
NM_001168652	chr5	137629123	137641099	+	2244	1	Lrch4	50.589	62.939	53.846	105.647	98.796	0.625072	2.5483e-05
NM_001168657	chr10	95411490	95415283	-	2070	1	Socs2	4.977	4.39	5.029	8.659	8.739	0.609227	0.0906616
NM_001168659	chr13	74350317	74359668	+	3431	1	Ccdc127	6.017	5.589	7.417	9.14	7.016	0.104869	0.838911
NM_001168667	chr11	57482990	57518644	-	2571	1	Fam114a2	16.268	18.72	15.436	19.452	22.181	0.0625181	0.868397
NM_001168693	chr15	97711019	97731405	-	2393	1	Endou	0.025	0.517	0.225	0.345	0.178	-0.205758	1
NM_001169114	chr11	22834739	22860336	-	2572	1	B3gnt2	13.444	15.852	14.274	25.878	23.434	0.502148	0.0141995
NM_001169576	chr6	30211290	30304539	-	4556	1	Ube2h	3.873	4.273	4.04	5.178	6.926	0.335187	0.356411
NM_001170332	chr6	123122690	123143999	+	2392	1	Clec4a2	34.472	33.877	60.569	87.135	84.417	0.763483	0.0064713
NM_001170341	chr6	124931388	124936149	+	1512	1	Mlf2	163.986	169.91	162.255	157.211	164.611	-0.284947	0.0268743
NM_001170401	chr12	78961795	78983482	-	3655	1	Tmem229b	6.99	6.532	6.907	8.516	11.302	0.29461	0.388407
NM_001170454	chr5	36473670	36484285	-	3787	1	Tada2b	1.415	1.712	0.837	1.694	1.457	0.00329294	0.998098
NM_001170479	chr6	134639512	134711184	+	1613	1	Borcs5	6.596	5.6	4.785	7.794	9.807	0.362455	0.48236
NM_001170485	chr6	113378113	113390447	+	2034	1	Arpc4	288.996	288.044	274.377	340.834	327.027	-0.0210407	0.922209
NM_001170540	chr13	98309897	98317006	-	881	1	Btf3	271.388	249.191	249.878	233.074	243.701	-0.354212	0.0140271
NM_001170556	chr5	24862735	24908509	-	2244	1	Prkag2	0.212	0.373	0.08	0.377	0.605	0.816826	1
NM_001170571	chr5	92571537	92591284	+	1315	1	Fam47e	0.981	0.125	0.061	0.194	1.018	0.313263	1
NM_001170591	chr6	87009836	87028461	+	945	1	Nfu1	58.101	54.321	51.976	51.069	49.701	-0.36841	0.0906616
NM_001170643	chr13	47194003	47247991	+	4530	1	Rnf144b	1.967	0.892	0.784	1.833	2.122	0.443439	0.628712
NM_001170691	chr8	83312632	83332486	-	4693	1	Elmod2	1.387	0.997	0.586	1.585	2.593	0.812488	0.274973
NM_001170742	chr8	111448784	111522107	-	5083	1	Wdr59	0.808	0.441	0.396	0.441	0.511	-0.469375	0.695035
NM_001170745	chr5	19907518	20704792	+	6507	1	Magi2	0.079	0.092	0.159	0.085	0.05	-0.965527	1
NM_001170848	chr6	38551334	38609470	+	2792	1	Luc7l2	2.168	2.518	2.014	2.332	2.208	-0.349434	0.508058
NM_001170853	chr1	173857220	173880187	-	1896	1	Mndal	66.02	66.75	95.125	53.647	63.898	-0.613426	0.00647984
NM_001170855	chr18	46165300	46198818	-	4533	1	Trim36	0.464	0.84	1.588	1.02	2.045	0.433308	0.703209
NM_001170858	chr12	4843303	4856967	+	2196	1	Wdcp	1.148	0.033	0.263	0.331	0.628	-0.101159	1
NM_001170869	chr10	128748455	128766568	+	1160	1	Pym1	5.852	5.133	6.326	5.953	5.909	-0.203393	0.776286
NM_001170907	chr9	65828926	65885173	-	6229	1	Trip4	2.205	2.087	2.036	4.359	3.513	0.63235	0.0506561
NM_001170911	chr15	102459170	102462806	+	1105	1	Prr13	273.301	305.199	347.41	352.763	330.99	-0.0969648	0.658861
NM_001170935	chr10	79860475	79874634	-	3116	1	Plppr3	1.331	1.595	1.581	2.936	2.434	0.589337	0.316077
NM_001170960	chr18	49696145	49755601	-	2851	1	Dtwd2	0.397	0.786	1.119	1.932	0.868	0.656826	0.566218
NM_001170970	chr18	31804057	31841642	+	1142	1	Wdr33	12.915	13.538	13.097	14.196	14.775	0.254643	0.451491
NM_001170978	chr16	8513429	8621567	+	4450	1	Abat	0.798	0.483	0.542	1.402	1.796	1.18345	0.0787476
NM_001170982	chr14	52073377	52104021	-	2765	1	Hnrnpc	53.29	55.518	49.787	50.171	53.285	-0.266588	0.089648
NM_001171000	chr6	29768443	29912310	+	5179	1	Ahcyl2	2.951	3.017	3.111	5.998	3.086	0.340859	0.525867
NM_001171002	chr12	108686792	108702306	-	3180	1	Degs2	15.662	14.946	10.335	18.542	18.985	0.210347	0.587102
NM_001171003	chr6	40628831	40769123	+	6438	1	Mgam	0.065	0.054	0.115	0.012	0.041	-1.37828	1
NM_001171005	chr17	78949405	79008505	-	5063	1	Prkd3	0.71	0.572	0.843	1.177	1.182	0.604417	0.390057
NM_001171007	chr6	54923942	54971661	-	4057	1	Nod1	19.331	15.629	18.866	33.781	33.686	0.666941	0.000182104
NM_001171011	chr18	78100091	78142119	-	3594	1	Slc14a1	1.878	3.238	3.529	2.94	3.922	0.0138647	0.988013
NM_001171024	chr7	44816370	44840803	+	2289	1	Il4i1b	5.082	4.9	5.663	4.22	4.217	-0.549719	0.17665
NM_001171053	chr17	83706163	83792877	+	1714	1	Mta3	25.837	24.478	41.921	41.862	34.442	0.0621643	0.908582
NM_001171739	chr4	40936398	40948294	-	1340	1	Bag1	100.391	114.246	110.144	129.012	115.851	-0.0671499	0.775921
NM_001172062	chr18	65983687	66002635	-	1727	1	Lman1	18.862	21.626	18.614	26.111	21.665	0.0224325	0.95672
NM_001172095	chr4	74242497	74405864	+	4169	1	Kdm4c	2.357	1.599	2.483	2.463	2.525	-0.0322156	0.969731
NM_001172098	chr12	51608541	51691914	-	3894	1	Strn3	13.014	11.49	13.546	19.154	17.389	0.285584	0.224756
NM_001172099	chr11	88169565	88194140	+	2979	1	Cuedc1	0.28	0.324	0.194	0.251	0.313	-0.254641	1
NM_001172100	chr7	141160326	141172851	-	1640	1	Rnh1	126.144	134.597	109.378	125.098	118.339	-0.267758	0.144808
NM_001172107	chr16	43980350	44027945	-	3261	1	Gramd1c	0.688	1.212	0.624	2.106	1.555	0.905136	0.24587
NM_001172114	chr17	24508850	24527938	-	2573	1	Traf7	9.304	11.777	15.238	17.044	19.61	0.367639	0.300962
NM_001172123	chr9	116572747	117252483	-	7910	1	Rbms3	0.028	0.092	0.008	0.157	0.118	1.40681	1
NM_001172206	chr1	36307733	36324029	+	5687	1	Arid5a	1.504	0.996	3.089	0.813	1.352	-1.02708	0.150632
NM_001172424	chr4	144892827	144928209	+	1904	1	Dhrs3	36.134	39.623	52.296	47.656	43.403	-0.151616	0.625754
NM_001172561	chr7	45709463	45718002	-	3473	1	Sphk2	12.5	14.969	11.547	16.989	18.855	0.217891	0.453961
NM_001173459	chr3	15795147	15848487	-	1448	1	Sirpb1c	10.843	9.595	9.875	8.56	8.277	-0.511344	0.171682
NM_001173460	chr3	15495754	15575065	-	1488	1	Sirpb1b	9.551	9.692	13.643	8.303	8.055	-0.664497	0.0842035
NM_001173477	chr1	75400085	75404565	+	1401	1	Speg	5.171	6.525	3.63	5.055	5.993	-0.136938	0.875249
NM_001174054	chr11	5969666	6065748	-	3939	1	Camk2b	0.222	0.037	0.187	0.03	0.098	-1.43274	1
NM_001174086	chr16	11984113	12270904	+	4790	1	Shisa9	0.079	0.057	0.283	0.078	0.055	-1.2444	1
NM_001174154	chr18	36952648	37841872	+	4615	1	Gm37013	0.499	0.777	1.05	0.443	0.233	-1.43132	0.0982047
NM_001174169	chr3	105870858	105908928	+	1790	1	Tmigd3	0.388	0.488	0.791	0.22	0.6	-0.67837	1
NM_001177308	chr7	126795234	126800447	-	1450	1	Aldoa	863.967	891.123	849.14	880.517	835.787	-0.263268	0.0169409
NM_001177354	chr15	61985341	61990361	+	2391	1	Myc	24.275	24.82	20.651	24.068	26.565	-0.124092	0.696672
NM_001177362	chr19	6938057	6941507	-	1437	1	Gpr137	17.681	13.863	14.738	17.593	17.09	-0.091319	0.840557
NM_001177369	chr19	46304737	46312090	+	3029	1	Nfkb2	12.733	12.216	8.473	14.16	8.007	-0.257099	0.627249
NM_001177372	chr13	55473428	55488076	-	2893	1	Dbn1	0.597	0.245	0.662	1.238	1.745	1.31604	0.174092
NM_001177379	chr5	43233253	43289724	+	6954	1	Cpeb2	0.731	0.27	0.66	0.849	0.749	0.284831	0.805835
NM_001177400	chr2	178023284	178032510	+	1141	1	Zfp971	0.922	0.846	0.944	1.173	1.6	0.352733	1
NM_001177402	chr17	78916499	78921048	+	1338	1	Cebpzos	29.449	27.995	28.199	27.908	25.706	-0.340584	0.165602
NM_001177412	chr7	97309406	97332109	-	4312	1	Usp35	0.598	0.389	0.652	0.703	0.414	-0.219607	0.875073
NM_001177427	chr7	28277706	28280129	+	2421	1	Eid2b	3.173	2.602	2.232	2.609	3.3	-0.104305	0.905069
NM_001177438	chr19	3972328	3981665	+	2149	1	Aldh3b2	0.148	0.169	0.158	0.275	0.179	0.276968	1
NM_001177464	chr18	82914632	83005314	+	7695	1	Zfp516	0.671	0.613	0.581	0.619	0.936	0.0715866	0.944576
NM_001177467	chr17	36127609	36129425	-	893	1	Gm7030	0.178	0.306	0.179	0.066	0.136	-1.26447	1
NM_001177505	chr9	122886818	122898619	+	5010	1	Zkscan7	0.178	0.113	0.163	0.891	0.951	2.32858	0.00344456
NM_001177513	chr19	61174686	61176309	-	1621	1	Gm7102	0.122	0.124	0.098	0.194	0.15	0.291081	1
NM_001177536	chr2	92974906	93046165	-	1882	1	Prdm11	0.158	0.155	0.159	0.199	0.226	0.0139494	1
NM_001177544	chr13	21833024	21833575	-	549	2	Hist1h2ao	0.289	0.265	0.726	0.179	0.185	-1.20618	1
NM_001177556	chr6	66896397	67021361	+	4188	1	Gng12	9.067	10.496	10.357	12.313	11.723	0.0175162	0.965184
NM_001177561	chr12	80953185	80968079	-	1667	1	Slc10a1	5.513	3.867	4.175	7.66	5.377	0.27758	0.693732
NM_001177568	chr2	177464742	177479194	+	4658	1	Zfp970	0.379	0.309	0.09	0.245	0.387	0.0173485	1
NM_001177576	chr7	141429749	141434594	-	2534	1	Slc25a22	13.575	13.014	11.427	17.461	20.52	0.338236	0.227565
NM_001177595	chr5	120511192	120534024	+	2709	1	Slc8b1	44.646	47.934	37.286	72.908	71.304	0.50284	0.00502322
NM_001177601	chr11	70235204	70237914	-	878	1	0610010K14Rik	55.797	56.185	56.738	47.841	48.551	-0.468377	0.0157685
NM_001177610	chr17	25260511	25273431	-	2507	1	Ube2i	49.067	54.499	48.619	48.985	55.969	-0.18854	0.337877
NM_001177625	chr3	27097222	27153854	-	3960	1	Ect2	0.476	0.087	0.886	0.934	0.287	0.0829639	0.972366
NM_001177628	chr1	131962915	131982972	+	3260	1	Slc45a3	27.297	34.677	29.522	52.305	43.962	0.414339	0.0320546
NM_001177629	chr11	11930499	12027971	-	4746	1	Grb10	0.586	0.127	0.626	0.999	0.316	0.305813	0.86836
NM_001177630	chr2	20519513	20810535	+	5694	1	Etl4	0.143	0.019	0.123	0.117	0.007	-0.895601	1
NM_001177633	chr14	20348162	20368564	+	1793	1	Fam149b	3.432	3.707	1.568	4.784	4.219	0.129898	0.862126
NM_001177659	chr2	29889720	29931746	+	3882	1	Odf2	2.086	1.417	2.466	2.924	3.573	0.453501	0.440292
NM_001177668	chr2	29965560	30031450	+	7899	1	Sptan1	2.066	1.849	1.896	3.507	3.258	0.557399	0.0642012
NM_001177669	chr3	95588934	95619247	+	2646	1	Golph3l	12.903	13.468	14.538	16.67	19.23	0.148527	0.638367
NM_001177698	chr5	35757880	35884979	+	3529	1	Ablim2	0.056	0.114	0.017	0.262	0.287	1.92285	1
NM_001177710	chr2	180967225	180982524	+	2384	1	Arfgap1	11.141	11.251	10.615	16.291	14.095	0.217632	0.473376
NM_001177713	chr6	84571414	84593908	-	4691	1	Cyp26b1	1.299	0.602	0.357	0.667	1.392	0.18912	0.899194
NM_001177720	chr2	91137360	91179321	-	5868	1	Madd	2.013	2.324	1.794	3.041	2.606	0.219416	0.672205
NM_001177750	chr13	66905415	66909166	+	1647	1	Gm10767	0.687	0.133	0.436	0.37	0.739	0.150703	1
NM_001177752	chr2	11471431	11502090	-	4828	1	Pfkfb3	2.175	2.286	3.057	1.858	2.751	-0.354982	0.525868
NM_001177759	chr18	49979427	50093229	+	3226	1	Tnfaip8	29.916	27.377	33.078	25.675	25.101	-0.49941	0.00415661
NM_001177773	chr3	84815577	84979198	+	4148	1	Fbxw7	2.177	1.563	1.51	1.978	2.19	0.00181007	0.998809
NM_001177793	chr2	120567671	120600722	+	2135	1	Snap23	67.583	76.02	103.438	82.124	83.807	-0.23233	0.391755
NM_001177804	chr7	140863663	140881869	-	1406	1	Sirt3	5.577	6.359	4.978	5.653	6.245	-0.17263	0.80318
NM_001177811	chr15	97744770	97767666	-	3745	1	Rapgef3	0.207	0.588	0.256	0.436	0.958	0.736938	1
NM_001177844	chr2	4559754	4614043	+	5802	1	Frmd4a	2.778	4.45	5.709	7.619	6.141	0.435558	0.332616
NM_001177847	chr9	35184391	35199905	-	4668	1	Tirap	3.789	6.991	4.473	7.367	7.429	0.299868	0.523258
NM_001177851	chr4	9575262	9669162	-	2826	1	Asph	4.91	2.9	1.771	8.41	7.456	0.779685	0.11583
NM_001177871	chr16	57549242	57572804	+	3249	1	Filip1l	40.262	40.746	60.575	52.289	50.24	-0.123448	0.724829
NM_001177874	chr11	120784270	120789102	+	1846	1	Gps1	40.99	47.024	41.44	58.862	52.413	0.113583	0.657438
NM_001177879	chrX	160502162	160591722	+	4496	1	Phka2	1.117	1.648	0.98	2.039	1.696	0.348629	0.636423
NM_001177899	chr11	96464591	96759622	+	2128	1	Skap1	0.354	0.762	0.094	0.527	0.858	0.510555	1
NM_001177961	chrX	166238943	166389033	+	4484	1	Gpm6b	5.069	5.255	7.174	5.212	5.083	-0.423984	0.21611
NM_001177965	chrX	73916870	73921944	-	1046	1	Naa10	19.527	16.399	15.633	15.649	18.089	-0.275333	0.524006
NM_001177968	chr17	73107985	73243366	+	4434	1	Lclat1	1.491	1.027	2.051	1.651	1.418	-0.226846	0.796355
NM_001177974	chrX	74013914	74023921	-	2538	1	Irak1	19.42	26.188	23.25	35.612	34.303	0.258152	0.210141
NM_001177982	chr4	102587558	102607262	+	3470	1	Pde4b	11.361	16.363	11.54	13.279	12.168	-0.28644	0.361605
NM_001177988	chrX	101414930	101420222	-	1508	1	Zmym3	2.409	2.85	1.587	2.596	1.735	-0.211845	0.831667
NM_001184706	chr9	96196275	96323646	+	7368	1	Tfdp2	0.614	0.257	1.069	0.801	0.977	0.215272	0.867384
NM_001184980	chr7	13623967	13670807	+	1038	1	Sult2a5	11.531	10.561	7.858	12.434	8.929	-0.152211	0.835686
NM_001185020	chr6	119923969	120038655	-	9783	1	Wnk1	8.857	8.789	7.809	13.88	13.854	0.462386	0.00540878
NM_001185162	chr16	32247227	32257083	+	1157	1	Wdr53	13.811	12.072	11.893	11.801	11.288	-0.372918	0.354168
NM_001185164	chr19	6982472	6987651	-	1172	1	Vegfb	6.402	10.053	8.78	7.151	8.358	-0.362724	0.51382
NM_001185182	chr17	33938909	33940330	-	508	1	Pfdn6	88.348	76.137	85.343	74.862	67.226	-0.470878	0.0366224
NM_001190258	chr3	90212667	90213647	-	339	1	Rps27rt	258.635	224.372	304.722	177.821	208.958	-0.686818	0.00115717
NM_001190310	chr6	123049962	123071555	+	776	1	Clec4b1	4.4	3.989	8.532	19.902	23.625	1.7083	0.000687975
NM_001190314	chr9	44101770	44109187	+	4241	1	Mfrp	0.22	0.069	0.009	0.032	0.067	-1.22621	1
NM_001190321	chr6	123229843	123247024	+	1136	1	Clec4n	710.93	695.113	637.589	647.271	620.475	-0.351543	0.00595091
NM_001190323	chr4	3938888	3943525	+	519	1	Chchd7	34.613	26.139	29.817	16.452	26.492	-0.748689	0.0676404
NM_001190343	chr11	6546887	6596761	+	1690	1	Ccm2	31.713	34.318	36.415	43.725	43.667	0.116083	0.64953
NM_001190357	chr8	11497506	11513286	+	1294	1	Naxd	33.671	26.864	39.345	30.058	34.275	-0.304591	0.362607
NM_001190373	chr18	80294544	80364254	-	2809	1	Kcng2	5.985	7.111	6.255	12.705	11.356	0.653238	0.0147521
NM_001190379	chr11	70669463	70688105	-	4516	1	Camta2	5.046	8.577	5.454	11.1	12.035	0.619548	0.0628505
NM_001190400	chr2	4717831	4802146	+	3823	1	Bend7	0.093	0.029	0.021	0.34	0.175	2.18875	1
NM_001190401	chr11	23306895	23490560	+	12118	1	Usp34	1.874	1.748	1.685	2.125	1.797	-0.097945	0.835698
NM_001190404	chr3	113147656	113156727	-	1336	1	Amy2b	0.074	0.082	1.343	0.206	0.379	-1.05934	1
NM_001190408	chr11	5060375	5065327	-	2578	1	Gas2l1	8.339	14.473	8.146	19.17	17.715	0.592572	0.118074
NM_001190409	chrX	105968085	106011802	-	4414	1	Magt1	14.287	19.876	18.74	21.252	18.46	-0.0712276	0.84666
NM_001190437	chr5	135009152	135012175	+	1008	1	Abhd11	57.738	56.255	47.818	70.44	68.625	0.112043	0.720009
NM_001190443	chr5	24565341	24577467	-	2554	1	Abcf2	19.337	18.516	10.666	21.677	20.708	0.138898	0.796085
NM_001190449	chr17	35059035	35062099	+	1341	1	Ddah2	9.829	7.17	10.276	8.949	9.452	-0.229494	0.693732
NM_001190453	chr10	127266262	127281959	+	1907	1	Dctn2	49.724	49.664	43.66	65.45	56.67	0.109621	0.689023
NM_001190461	chr6	29272488	29275449	+	917	1	Hilpda	45.999	46.507	55.173	27.934	27.268	-1.07528	8.27754e-08
NM_001190473	chr10	81183263	81193197	+	1665	1	Dapk3	36.719	31.804	30.231	46.532	46.235	0.245357	0.333629
NM_001190732	chr6	79818031	79818364	+	332	1	Gm20594	6.457	3.785	6.968	2.133	1.649	-1.82949	1
NM_001190795	chr5	124552864	124569660	+	2771	1	Ddx55	2.966	3.884	2.411	4.097	2.905	-0.082528	0.923343
NM_001190804	chr16	22857845	22872465	+	1992	1	Dnajb11	66.944	77.09	63.03	74.272	73.147	-0.150723	0.49081
NM_001190817	chr2	18206333	18392830	-	5074	1	Dnajc1	5.25	5.498	4.724	6.022	5.268	-0.209144	0.586579
NM_001190846	chr17	53584126	53672721	+	4080	1	Kat2b	1.99	3.008	3.26	3.289	2.848	-0.0784248	0.916037
NM_001190950	chr7	100178683	100184869	+	812	1	Kcne3	1.467	1.144	2.48	0.582	0.45	-2.01564	1
NM_001190975	chr7	25756500	25788733	-	4773	1	Axl	126.436	139.917	125.056	181.44	181.37	0.251234	0.0437479
NM_001190984	chr1	67000517	67038834	-	4231	1	Lancl1	6.371	5.427	4.713	7.426	5.033	-0.0843323	0.883965
NM_001191004	chr8	78804868	78821152	-	3794	1	Lsm6	9.517	9.095	6.644	6.969	8.264	-0.39392	0.272094
NM_001193271	chr11	18880428	19018969	-	3426	1	Meis1	0.516	1.393	1.193	1.671	1.083	0.177687	0.888102
NM_001194940	chr8	36567739	36952442	-	7603	1	Dlc1	0.702	0.886	1.183	1.672	1.406	0.493448	0.391094
NM_001195003	chr11	95271853	95310246	-	5949	1	Kat7	3.597	5.152	4.733	6.899	7.442	0.43167	0.146242
NM_001195023	chr11	120379798	120437700	-	4666	1	Nploc4	6.058	6.775	6.278	11.574	13.847	0.751241	0.000341017
NM_001195031	chr3	9687482	9833679	-	8242	1	Pag1	1.028	0.985	1.21	0.778	1.228	-0.343889	0.592351
NM_001195083	chr4	128727571	128752881	+	2540	1	Phc2	32.831	31.559	30.95	41.571	41.182	0.134054	0.543946
NM_001195084	chr9	92275602	92297752	+	1890	1	Plscr2	0.725	0.202	0.496	0.344	0.783	-0.0105115	1
NM_001195089	chr11	117782297	117793137	+	2671	1	Tmc8	13.095	16.383	16.276	22.466	24.494	0.378904	0.10401
NM_001195091	chr7	28756174	28758964	+	1043	1	Ccer2	0.438	0.122	0.21	0.207	0.253	-0.400169	1
NM_001195096	chr10	13207717	13324289	-	8410	1	Phactr2	4.22	4.179	5.489	5.205	5.954	0.0255526	0.95786
NM_001195244	chr8	3621551	3624235	+	1187	1	Pet100	16.054	14.114	14.801	9.182	12.848	-0.692535	0.0568232
NM_001195253	chr8	70718543	70722635	+	1146	1	Gm3336	2.91	3.035	3.254	0.464	0.973	-2.31057	0.0029966
NM_001195265	chr19	45026907	45045772	-	3885	1	Pdzd7	0.01	0.033	0.015	0.035	0.026	0.419718	1
NM_001195268	chr10	80130434	80137387	-	2947	1	Cbarp	0.377	0.29	0.257	0.287	0.303	-0.307161	1
NM_001195348	chr19	53929659	53944627	-	2239	1	Bbip1	14.096	13.712	13.289	13.637	10.38	-0.447431	0.127451
NM_001195421	chr13	21811746	21812150	+	402	1	Hist1h4m	1.383	1.767	1.786	0.587	0.353	-1.98669	1
NM_001195497	chr3	86786150	86920884	-	4026	1	Dclk2	0.148	0.208	0.109	0.298	0.307	0.742391	1
NM_001195529	chr7	99624067	99627103	-	3034	1	Tpbgl	3.239	4.796	8.177	7.127	7.834	0.231046	0.74526
NM_001195537	chr15	76294372	76296896	+	1876	1	Smpd5	2.529	2.291	5.219	2.968	4.216	-0.139325	0.897442
NM_001195565	chr4	151790572	151861768	-	2258	1	Camta1	7.42	5.944	7.993	6.439	6.574	-0.376293	0.370763
NM_001195596	chr10	25527943	25536272	-	670	1	Smlr1	1.155	1.305	2.113	0.881	1.513	-0.608617	1
NM_001195633	chr18	77938466	78037321	+	11921	1	Epg5	0.251	0.524	0.383	0.299	0.534	-0.134304	0.909135
NM_001195730	chr4	129607930	129614272	-	1271	1	Dcdc2b	7.231	5.588	8.331	7.554	8.026	-0.102653	0.89035
NM_001197147	chr5	88887260	89239656	+	7437	1	Slc4a4	0.157	0.039	0.123	0.063	0.038	-1.33477	1
NM_001198561	chr17	35439155	35443773	+	1127	1	H2-Q7	117.233	109.663	114.911	45.982	48.117	-1.49073	3.27348e-33
NM_001198573	chr1	87945121	88008551	-	5282	1	Usp40	1.173	1.479	1.287	2.898	2.592	0.817796	0.0440641
NM_001198635	chr10	20148920	20281590	+	3875	1	Map7	0.026	0.009	0.077	0.046	0.183	1.31309	1
NM_001198787	chr11	120007316	120041781	-	5164	1	Aatk	1.292	1.481	1.429	2.065	2.419	0.43908	0.3822
NM_001198789	chr9	72979725	72985376	-	704	1	Ccpg1os	4.173	1.811	5.835	3.689	3.37	-0.398606	0.767229
NM_001198794	chr9	21526177	21545331	+	1298	1	AB124611	218.854	202.931	205.629	223.842	218.686	-0.165699	0.312729
NM_001198825	chr16	84954436	85173707	-	3228	1	App	70.256	76.489	66.746	102.503	107.712	0.320398	0.0228693
NM_001198839	chr8	111710475	111732136	-	3109	1	Bcar1	1.494	2.478	2.2	2.152	1.533	-0.396169	0.59722
NM_001198841	chr7	48830398	48848051	-	889	1	Csrp3	1.697	1.086	0.336	1.195	1.232	-0.0549787	1
NM_001198867	chr6	83165924	83200117	+	4085	1	Dctn1	5.51	5.042	6.117	11.983	8.708	0.650388	0.0257583
NM_001198913	chr3	88621394	88648052	+	4260	1	Arhgef2	17.026	14.328	15.532	24.145	19.08	0.215796	0.437627
NM_001198949	chr17	65848428	65884923	-	3758	1	Ralbp1	13.226	12.923	14.779	15.098	14.279	-0.139039	0.61883
NM_001198955	chr1	170298193	170306332	-	3828	1	Gm7694	0.099	0.205	0.005	0.082	0.191	0.0917754	1
NM_001198969	chr12	4593008	4641139	+	2331	1	Itsn2	9.163	13.163	14.467	21.21	17.974	0.406081	0.149086
NM_001198971	chr9	45195766	45249985	+	1672	1	BC049352	2.802	2.951	4.186	2.471	2.826	-0.565724	0.417513
NM_001198977	chr13	52583437	52648792	+	5083	1	Syk	16.546	18.224	14.108	24.303	23.611	0.309577	0.151632
NM_001199020	chr1	190925108	190946491	+	3083	1	Angel2	11.1	11.577	9.541	12.603	13.728	0.064179	0.873005
NM_001199025	chr15	79286228	79328371	-	3046	1	Pla2g6	0.489	1.261	1.506	2.131	2.983	1.05316	0.178523
NM_001199048	chr17	21926963	21962464	-	3267	1	Zfp942	1.252	1.589	0.769	1.542	1.148	-0.0855683	0.946206
NM_001199059	chr5	130171819	130214337	+	2653	1	Rabgef1	4.609	6.596	3.368	6.385	9.15	0.432252	0.449616
NM_001199061	chr1	60076868	60098134	-	2822	1	Wdr12	14.715	12.551	11.632	14.871	13.057	-0.13337	0.733684
NM_001199114	chr17	45585200	45595902	-	1918	1	Slc29a1	229.755	284.843	288.476	339.178	321.07	0.0580001	0.807284
NM_001199137	chr4	123349633	123684360	-	17319	1	Macf1	2.594	3.06	3.03	4.179	4.123	0.298948	0.15865
NM_001199146	chr2	26315533	26348237	+	3171	1	Gpsm1	0.044	0.201	0.333	0.087	0.998	1.2333	1
NM_001199177	chr16	29579334	29654602	+	5970	1	Opa1	2.371	3.233	2.051	4.749	3.947	0.523624	0.194189
NM_001199186	chr9	21320719	21355028	+	3433	1	Slc44a2	21.348	29.131	22.051	38.271	39.283	0.440498	0.038618
NM_001199217	chr9	107651155	107667399	-	2424	1	Slc38a3	3.644	1.578	1.489	3.628	3.213	0.352685	0.722616
NM_001199236	chr7	27356383	27396553	-	4703	1	Sptbn4	0.718	0.058	0.585	0.682	0.267	-0.13915	0.953332
NM_001199246	chrX	150806421	150813707	-	2092	1	Maged2	5.408	7.938	4.881	6.16	5.642	-0.278386	0.634185
NM_001199247	chr19	5603014	5610094	-	1840	1	Kat5	9.591	12.806	8.584	9.965	13.413	-0.0530001	0.936475
NM_001199270	chr4	72850583	72852634	-	2049	1	Aldoart1	0.678	0.507	0.535	0.49	0.564	-0.359879	1
NM_001199271	chr10	77032739	77050432	+	2246	1	Slc19a1	4.649	7.945	6.588	8.444	9.264	0.227052	0.676233
NM_001199276	chr11	54910787	54962940	-	2647	1	Tnip1	7.259	7.953	9.139	9.573	12.143	0.175602	0.680354
NM_001199293	chr11	87427591	87555823	+	4749	1	Tex14	0.522	0.226	0.193	0.257	0.184	-0.768122	1
NM_001199304	chr13	45549756	45964991	-	10449	1	Atxn1	0.578	0.593	1.086	0.437	0.514	-0.883455	0.149653
NM_001199306	chr7	14410686	14438551	-	2088	1	Sult2a8	3.974	4.116	3.849	4.551	6.614	0.243387	0.699217
NM_001199348	chrX	7580483	7595243	+	3675	1	Foxp3	3.16	3.236	3.131	3.357	4.155	-0.00417448	0.994698
NM_001199350	chr3	130726837	130730329	-	406	1	Rpl34-ps1	233.506	197.616	200.65	164.758	196.253	-0.470554	0.0268634
NM_001199432	chr9	20907206	20959888	-	5210	1	Dnmt1	1.947	3.233	3.108	3.901	4.091	0.283931	0.580346
NM_001199494	chr9	36779153	36797334	-	2154	1	Ei24	18.025	23.299	19.729	28.15	31.361	0.307607	0.224963
NM_001199593	chr8	83669762	83694061	-	3301	1	Pkn1	12.183	15.258	14.016	25.563	24.285	0.607163	0.00119192
NM_001199695	chr4	129626077	129641065	-	4557	1	Txlna	5.001	4.507	4.893	7.184	6.809	0.287128	0.360536
NM_001199785	chr12	110850279	110869998	+	3488	1	Zfp839	1.662	1.958	2.235	2.967	2.913	0.390848	0.481613
NM_001199843	chr12	86082561	86162459	+	798	1	Ift43	14.328	10.611	11.071	6.607	7.471	-1.02149	0.0269105
NM_001199940	chr12	104263122	104269365	+	2185	1	Serpina3i	0.772	0.867	1.104	0.513	0.52	-1.06395	1
NM_001199945	chr14	62663667	62692243	+	1391	1	Serpine3	0.043	0.079	0.1	0.071	0.044	-0.460175	1
NM_001199967	chr17	36055816	36058371	-	1336	1	Gm11127	23.52	27.369	4.881	0.177	0.88	-5.38962	7.25583e-05
NM_001200002	chr9	114401095	114411201	+	6852	1	Tmppe	2.132	1.042	1.202	1.45	2.841	0.301698	0.722616
NM_001200023	chr8	69741639	69749962	-	2285	1	Zfp963	5.021	3.228	3.517	2.807	3.168	-0.643743	0.250839
NM_001201391	chr7	103826523	103827928	-	634	1	Hbb-bs	2186.66	1802.19	725.721	454.738	658.929	-1.75117	0.0196629
NM_001201413	chr5	66298725	66618817	-	6646	1	Apbb2	0.349	0.2	0.486	0.411	0.388	-0.0313326	0.984745
NM_001201460	chr17	35439167	35443770	+	1512	1	H2-Q9	97.517	92.229	97.324	40.025	40.76	-1.4905	3.27348e-33
NM_001201470	chr19	32595715	32667187	+	3585	1	Papss2	1.988	2.047	1.875	2.59	2.297	0.0581685	0.94168
NM_001202500	chrX	134686519	134697772	+	9003	1	Armcx4	0.026	0.083	0.055	0.05	0.061	-0.201563	1
NM_001204130	chr11	118443534	118451782	+	4299	1	C1qtnf1	3.264	3.334	6.671	3.062	4.156	-0.53075	0.348941
NM_001204153	chr15	78523346	78529651	-	2212	1	C1qtnf6	0.924	0.873	0.811	1.681	1.229	0.506328	0.631251
NM_001204166	chr2	72054617	72257474	+	4068	1	Rapgef4	0.049	0.439	0.294	1.538	1.117	2.11609	0.0531096
NM_001204229	chr16	10545339	10744878	+	6213	1	Clec16a	1.335	0.979	0.928	1.115	0.937	-0.324741	0.65897
[truncated: 11,046 more rows]
