# Supplementary material for: The nuclear factor ID3 endows macrophages with a potent anti-tumour activity
Source: Nature. 2024 Feb 7;626(8000):864–73. doi: 10.1038/s41586-023-06950-4 (PMC10881399; doi:10.1038/s41586-023-06950-4)
Supplement: Supplementary file 7 — Mouse strains. [file 41586_2023_6950_MOESM7_ESM.xlsx]

## Sheet: Supplementary table 4
	Supplementary table 4_Mouse strains
	Strains	Genotype Primers	Sequence(5'-3')	Expected band	Denaturation	Annelaling	Elongation	Cycles	Final Enlongation
	Ccr2-/-	CCR2KO WT-F	CCA CAG AAT CAA AGG AAA TGG	WT allele: 424 bp	94° C-30 sec	60° C- 60 sec	72° C- 1 min	35	72°C - 2 min
		CCR2KO WT-R	CCA ATG TGA TAG AGC CCT GTG	Mut allele: 280bp
		CCR2KO Mut-F	CTT GGG TGG AGA GGC TAT TC
		CCR2KO Mut-R	AGG TGA GAT GAC AGG AGA TC
	Id3-/-	WT allele	CTC CCT CGC TCT TCT CTC CT	WT allele: 300 bp	94°C - 30sec	60°C - 30sec	72°C - 30sec	40	72°C - 5 min
		Common	CAT TCT CGG AAA AGC CAG TC	Mut allele: 238bp
		Mutant allele	GCC AGA GGC CAC TTG TGT AG
	Id3f/f	Id3 flox-F	ATT CCT GAC GCC AGT GAG TC	WT allele:155bp	95° C- 30 sec	60° C- 30 sec	72° C -30 sec	35	72°C - 5 min
		Id3 flox-R	CCC ACA GCT CTG AGG TCA T	Mut allele:294bp
	Rosa26LSL-eYFP	WT allele	AA GTC GCT CTG AGT TGT TAT	WT allele: 300 bp	94°C - 40sec	60°C - 60sec	72°C - 60sec	34	72°C - 5 min
		Common	GCG AAG AGT TTG TCC TCA ACC	Mut allele: 525 bp
		Mutant allele	GGA GCG GGA GAA ATG GAT ATG
	Rosa26LSL-DTR	Mutant Reverse	GCG AAG AGT TTG TCC TCA ACC	WT allele:~650bp	94°C - 30sec	60°C - 30sec	72°C - 30sec	40	72°C - 5 min
		Common	AAA GTC GCT CTG AGT TGT TAT	Mut allele:340bp
		Reverse	GGA GCG GGA GAA ATG GAT ATG
	KrasLSL-G12D	WT allele	TGT CTT TCC CCA GCA CAG T	WT allele:250 bp	94°C - 30sec	60°C - 30sec	72°C - 30sec	40	72°C - 5 min
		Common	CTG CAT AGT ACG CTA TAC CCT GT	Mut allele:100 bp
		Mutant allele	GCA GGT CGA GGG ACC TAA TA
	Trp53LSL-R172H	WT allele	AGG TGT GGC TTC TGG CTT C	WT allele:370bp	94°C - 30sec	60°C - 30sec	72°C - 30sec	40	72°C - 5 min
		Common	GAA ACT TTT CAC AAG AAC CAG ATC A	Mut allele:174bp
		Mutant allele	CCA TGG CTT GAG TAA GTC TGC A
	Csf1rf/f	Csf1r flox-F	GCCACCATGTGTCCGTGCTT	WT allele:450 bp	94°C - 30sec	60°C - 60sec	72°C - 60sec	35	72°C - 2 min
		Csf1r flox-R	ACCCAGAGCCCCCACAGATA	Mut allele:500 bp
	PU.1f/f	Pu.1flox-F	CTT CAC TGC CCA TTC ATT GGC TCA TCA	WT allele: 395bp	95° C- 30 sec	60° C- 30 sec	72° C -30 sec	35	72°C - 5 min
		Pu.1fox-R1	GCT GGG GAC AAG GTT TGA TAA GGG AA	Mut allele: 533bp
		Pu.1fox-R2	CAA CCG GAT CTA GAC TCG AGG A
	Cx3cr1GFP/-	WT allele	GTC TTC ACG TTC GGT CTG GT	WT allele: 410 bp	94°C - 30sec	60°C - 30sec	72°C - 30sec	40	72°C - 5 min
		Common	CCC AGA CAC TCG TTG TCC TT	Mut allele: 500 bp
		Mutant allele	CTC CCC CTG AAC CTG AAA C
	Cxcr4GFP/-	Cxcr4-F	AGC AGT GAA ACC TCT GAG GCG TT	WT allele: no band	94°C - 30sec	60°C - 30sec	72°C - 30sec	35	72°C - 7 min
		Cxcr4-R	CGG CGA GCT GCA CGC TGC CGT CCT C	Mut allele: 600bp
	Cxcr4EGFP-CreERT2	Cxcr4CreERT2_U	AGT GAA ACC TCT GAG GCG TTT GGT	WT allele:300bp	95° C- 30 sec	60° C- 30 sec	72° C -30 sec	35	72°C - 5 min
		Cxcr4CreERT2_L1	TAG AGC CTG TTT TGC ACG TTC ACC	Mut allele:500bp
		Cxcr4CreERT2_L2	TCT GAA CCC GTC CCA CTC AAC TTA
	Flt3Cre	Flt3Cre-F	ACG GAG TCC AGG CAA CTT CC	WT allele: no band	94°C - 30sec	58°C - 35sec	68°C - 60sec	44	72°C - 2 min
		Flt3Cre-R	GAA GCA TGT TTA GCT GGC CC	Mut allele:650bp
	Clec4ftdT-Cre	Clec4f-F	GCCAGATAGGCGACGAAGACGTTCA	WT allele:no band	98°C - 10 sec	68°C- 30 sec	68° C- 2 min30 sec	40	72°C - 5 min
		Clec4f-R	AGCCATTCCTGATACCTGGGGCC	Mut allele:2584bp
	Rosa26LSL-tdTomato	WT alelle	AAGGGAGCTGCAGTGGAGTA	Wild allele:297 bp	95°C - 30sec	60°C - 30sec	72°C - 30sec	40	72°C - 5 min
		WT alelle	CCGAAAATCTGTGGGAAGTC	Mut allele: 196 bp
		Mutant allele	GGCATTAAAGCAGCGTATCC
		Mutant allele	CTGTTCCTGTACGGCATGG
	p48Cre	Transgene Reverse	GGT TCT TGC GAA CCT CAT CA	Wild allele:233 bp	95°C - 30sec	60°C - 30sec	72°C - 30sec	40	72°C - 5 min
		Common	GAG CAG CCC ATT CGT CCT	Mut allele: 141 bp
		Wild type Reverse	GTC GCG GTA GCA GTA TTC GT
