# Supplementary material for: The nuclear factor ID3 endows macrophages with a potent anti-tumour activity
Source: Nature. 2024 Feb 7;626(8000):864–73. doi: 10.1038/s41586-023-06950-4 (PMC10881399; doi:10.1038/s41586-023-06950-4)
Supplement: Supplementary file 8 — Antibodies, reagents, plasmids and primers. [file 41586_2023_6950_MOESM8_ESM.xlsx]

## Sheet: Reagents
Supplementary table 5_Reagents plasmids antibodies and primers
Reagents	Cat	Company
DAPI	D1306	Invitrogen
Hoechst 33258	62249	Invitrogen
ONE COMP BEADS	01-1111-42	ebioscience
Carboxylate-modified microspheres, 2.0 μm, yellow-green fluorescent (505/515)	F8827	Invitrogen
Carboxylate-modified microspheres, 2.0 μm, red fluorescent (580/605)	F8826	Invitrogen
A23187	C9275	Sigma
CellEvent™ Caspase-3/7 Green reagent	C10423	Invitrogen
4-hydroxytamoxifen	H7904-25MG	Sigma
Progesterone	P0130-25G	Sigma
Recombinant mouse MCSF	315-02-50ug	PeproTech
Recombinant FGF basic	100-18B-100UG	PeproTech
Dispase II, powder	17105041	Thermo Fisher Scientific
DNAse	DN25-1G	Sigma
Collagenase D	11088882001	Sigma
EDTA-free protease inhibitor	11836170001	Sigma
Tris (1 M), pH 8.0	AM9855G	Sigma
UltraPure™ 0.5M EDTA, pH 8.0	15575020	Thermo Fisher Scientific
MgCl2 (1 M)	AM9530G	Thermo Fisher Scientific
Triton™ X-100	T8787-250ML	Sigma
UltraPure™ DNase/RNase-Free Distilled Water	10977-023	Thermo Fisher Scientific
Sucrose	S5-3	Thermo Fisher Scientific
Applied Biosystems PowerUp SYBR Green Master Mix	A25742	Thermo Fisher Scientific
TaqMan™ Fast Advanced Master Mix	4444557	Thermo Fisher Scientific
Corning® Matrigel® Basement Membrane Matrix, LDEV-free	354234	corning
Corning® Matrigel® Growth Factor Reduced (GFR) Basement Membrane Matrix, Phenol Red-free, LDEV-free, 10 mL	356231	corning
Polybrene Infection/Transfection Reagent	TR-1003-G	Sigma
Puromycin Dihydrochloride	A1113803	Thermo Fisher Scientific
D-Luciferin, Potassium Salt	LUCK-1G	Goldbio Technology
Diphtheria Toxin from Corynebacterium diphtheriae	D0564-1MG	Sigma
TRIzol™ LS Reagent	10296010	Thermo Fisher Scientific
Fluoromount-G™ Mounting Medium	00-4958-02	Thermo Fisher Scientific
LPS-EK Ultrapure	tlrl-peklps	Invivogen
Recombinant human MCSF	300-25	PeproTech
Cell Stimulation Cocktail (plus protein transport inhibitors) (500X)	00-4975-93	Thermo Fisher Scientific
eBioscience™ Foxp3 / Transcription Factor Staining Buffer Set	00-5523-00	Thermo Fisher Scientific
ebioscience™ 10X RBC Lysis Buffer	00-4300-54	Thermo Fisher Scientific
Latrunculin A	L12370	Thermo Fisher Scientific
Anti PE microbeads	130-048-801	Miltenyi Biotec
LS Columns	130-042-401	Miltenyi Biotec
NK MACS Medium	130-114-429	Miltenyi Biotec
HAB medium	H5667-100ML	Sigma
human IL-2 recombinant protein	200-02-50UG	Thermo Fisher Scientific
Mouse IL-2 recombinant protein	212-12	PeproTech
Human CD3/CD28 T cell activation beads	422603	Biolegend
CFSE	65-0850-84	Thermo Fisher Scientific
libitum PLX5622-impregnated chow (1200 mg/kg)		Plexxicon
anti-mouse Dectin1(blockage)	R1-8g7	InvivoGen
anti-mouse-NK1.1(blockage)	BE0036	BioXcell
anti-mouse-CD8a(blockage)	BP0061	BioXcell
Control IgG	HRPN	BioXcell
Sirpa	P84	BioXcell

## Sheet: Plasmids
Supplementary table 5_Reagents plasmids antibodies and primers
Plasmids	Cat	Company
Control-shRNA	sc-108060	Santa Cruz
Myc-shRNA	sc-29227-SH	Santa Cruz
HES1-shRNA	sc-37939-SH	Santa Cruz
HEB-shRNA	sc-35553-SH	Santa Cruz
TCF4-shRNA	sc-43526-SH	Santa Cruz
E2A-shRNA	sc-35246-SH	Santa Cruz
Elk1 Sh-RNA	sc-35291-SH	Santa Cruz
Lenti-human Id3	MR227292L4	OriGene Tech
Lenti-mouse Id3	RC200583L4	OriGene Tech
PCDH-CopGFP-Puro	#72263	Addgene
pUltra-Chili-Luc	48688	Addgene
pFUGW-FerH-ffLuc2-eGFP	71393	Addgene
pQC membrane TdTomato IX	37351	Addgene
pSpCas9(BB)-2A-Puro (PX459) V2.0	62988	Addgene

## Sheet: Antibodies
Supplementary table 5_Reagents plasmids antibodies and primers
Antibodies	Clone/cat	Conjugate	Company	Target Species	Application
CD45	30-F11	APC-eF780	ebioscience	Mouse	Flow cytometry
CD45.1	A20	AF488/PE	Biolegend	Mouse	Flow cytometry
CD45.2	104	APC-cy7	Biolegend	Mouse	Flow cytometry
Tim4	RMT4-54	AF647/PE	Biolegend	Mouse	Flow cytometry
CD11b	M1/70	PE-Cy7	BD Biosciences	Mouse	Flow cytometry
F4/80	BM8	eF450/BV605	ebioscience	Mouse	Flow cytometry
Gr1	RB6-8C5	BV711	BD Biosciences	Mouse	Flow cytometry
I-A/I-E	M5/114.15.2	AF700	Biolegend	Mouse	Flow cytometry
CD11c	N418	BV605	Biolegend	Mouse	Flow cytometry
Ly6C	HK1.4	BV510/BV786/AF488	Biolegend	Mouse	Flow cytometry
CD117 (c-KIT)	2B8	BV605	BD Biosciences	Mouse	Flow cytometry
CD64	X54-5/7.1	BV711/APC	Biolegend	Mouse	Flow cytometry
CD115	AFS98	BV605/APC	Biolegend	Mouse	Flow cytometry
CD19	1D3	BV711	BD Biosciences	Mouse	Flow cytometry
CD19	1D3/CD19	AF700	Biolegend	Mouse	Flow cytometry
CD3	145-2C11	BV711/BV421	Biolegend	Mouse	Flow cytometry
CD3	145-2C11	APC-eF780	ebioscience	Mouse	Flow cytometry
CD335 (NKp46)	29A1.4	AF647/BV711/percp-cy5.5	BD Biosciences	Mouse	Flow cytometry
CD48	HM48-1	APC	Biolegend	Mouse	Flow cytometry
CD150 (SLAM)	TC15-12F12.2	PE-Cy7	Biolegend	Mouse	Flow cytometry
Siglec F	E50-2440	AF647/BV711	BD Biosciences	Mouse	Flow cytometry
Ly6G	1A8	BV421/PE/Dazzle594	Biolegend	Mouse	Flow cytometry
Sca1	D7	BV421	BD Biosciences	Mouse	Flow cytometry
CD64	X54-5/7.1	BV711	Biolegend	Mouse	Flow cytometry
CD16/32	93	N/A	Biolegend	Mouse	Flow cytometry
CD47	miap301	FITC/PE/AF647	Biolegend	Mouse	Flow cytometry
CD133	315-2C11	PE-Cy7	Biolegend	Mouse	Flow cytometry
CD44	IM7	BV785	Biolegend	Mouse	Flow cytometry
CD9	KMC 8	AF700	ebioscience	Mouse	Flow cytometry
CD24	M1/69	BV605	Biolegend	Mouse	Flow cytometry
Epcam	G8.8	BV711	Biolegend	Mouse	Flow cytometry
Sirpa	P84	AF488/PE/PE-Cy7	Biolegend	Mouse	Flow cytometry
CD206	C068C2	BV785	Biolegend	Mouse	Flow cytometry
Clec7a	RH1	PE/APC	Biolegend	Mouse	Flow cytometry
CD1d PBS-57 tetrame		AF647	NIH Tetramer Core Facility	Mouse	Flow cytometry
TCRβ	H57-597	PE-Cy7	BD Biosciences	Mouse	Flow cytometry
TCRγδ	GL3	BV786	BD Biosciences	Mouse	Flow cytometry
CD4	RM4-5	BV421	Biolegend	Mouse	Flow cytometry
CD8	53-6.7	BV605/AF647	Biolegend	Mouse	Flow cytometry
IFNg	XMG1.2	PE-Cy7	Biolegend	Mouse	Flow cytometry
TNFa	MP6-XT22	AF647	Biolegend	Mouse	Flow cytometry
CD8	SK1	PE	Biolegend	human	Flow cytometry
CD56	HCD56	PE	Biolegend	human	Flow cytometry
IFNg	B27	APC	BD Biosciences	human	Flow cytometry
TNFa	MAb11	BV650	Biolegend	human	Flow cytometry
Rat-anti-mouse-F4/80	BM8	AF488/ef570/ef450	ebioscience	Mouse	Immunofluorescence staining
Rat-anti-mouse-F4/80	BM8	AF647	BioLegend	Mouse	Immunofluorescence staining
Rat-anti-mouse-Tim4	RMT4-54	AF647/PE	BioLegend	Mouse	Immunofluorescence staining
Rat-anti-mouse-Nkp46	29A1.4	AF647	ebioscience	Mouse	Immunofluorescence staining
Rat-anti-mouse-CD8	53-6.7	AF647	BioLegend	Mouse	Immunofluorescence staining
Rabbit-anti-mouse-Lamb1	ab24170	N/A	Abcam	Mouse	Immunofluorescence staining
Rat-anti-mouse-Lamp1	1D4B	AF647	BioLegend	Mouse	Immunofluorescence staining
Goat-anti-mouse-Clec4f	AF2784	N/A	R&D system	Mouse	Immunofluorescence staining
Rabbit-anti-mouse-Elk1	9182S	N/A	Cell signaling technology	Mouse	Immunofluorescence staining
Rabbit-anti-mouse-E2A	from Kees Murre lab, made by David Wiest			Mouse	Immunofluorescence staining
Rat-anti-mouse-CCL3	50-7532-82	eFluor 660	Thermo Fisher Scientific	Mouse	Immunofluorescence staining
Goat-anti-mouse-CCL4	AF-451-NA	N/A	R&D system	Mouse	Immunofluorescence staining
Rabbit-anti-mouse-CCL5	701030	N/A	Thermo Fisher Scientific	Mouse	Immunofluorescence staining
Rat-anti-mouse-IL12p70	MM121B	biotin	Thermo Fisher Scientific	Mouse	Immunofluorescence staining
Goat-anti-mouse-IL15	AF447-SP	N/A	R&D system	Mouse	Immunofluorescence staining
Rabbit-anti-mouse-IL18	PA5-79481	N/A	Thermo Fisher Scientific	Mouse	Immunofluorescence staining
Mouse-anti-human CD14	M5E2	AF488	BD Biosciences	human	Immunofluorescence staining
Rabbit-anti-human TIMD4	PA5-53346	N/A	Thermo Fisher Scientific	human	Immunofluorescence staining
Sheep-anti-human CK19	AF3506	N/A	R&D system	human	Immunofluorescence staining
Mouse-anti-human CK19	ab7754	N/A	Abcam	human	Immunofluorescence staining
Goat-anti-human IL12	AF-219-NA	N/A	R&D system	human	Immunofluorescence staining
Goat-anti-human IL18	AF2548	N/A	R&D system	human	Immunofluorescence staining
Mouse-anti-human IL15	MAB2471	N/A	R&D system	human	Immunofluorescence staining
Goat-anti-human CCL3	AF-270-NA	N/A	R&D system	human	Immunofluorescence staining
Goat-anti-human CCL4	AF-271-NA	N/A	R&D system	human	Immunofluorescence staining
Goat-anti-human CCL5	AF-278-NA	N/A	R&D system	human	Immunofluorescence staining
Goat anti-rabbit IgG	a11034	AF488	Thermo Fisher Scientific	Rabbit	Immunofluorescence staining
Goat anti-rabbit IgG	a32795	AF647	Thermo Fisher Scientific	Rabbit	Immunofluorescence staining
Goat anti-rabbit IgG	a21430	AF555	Thermo Fisher Scientific	Rabbit	Immunofluorescence staining
Donkey anti-goat IgG	a32816	AF555	Thermo Fisher Scientific	Goat	Immunofluorescence staining
Donkey anti-goat IgG	a32814	AF488	Thermo Fisher Scientific	Goat	Immunofluorescence staining
Donkey anti-goat IgG	a21447	AF647	Thermo Fisher Scientific	Goat	Immunofluorescence staining
Goat-anti-Chicken IgG	a11039	AF488	Thermo Fisher Scientific	Chicken	Immunofluorescence staining
Donkey anti-Sheep IgG	A21099	AF568	Thermo Fisher Scientific	Sheep	Immunofluorescence staining
Donkey anti-Rabbit IgG	A32795	AF647	Thermo Fisher Scientific	Rabbit	Immunofluorescence staining
Donkey anti-Rabbit IgG	A32794	AF555	Thermo Fisher Scientific	Rabbit	Immunofluorescence staining
Donkey anti-Mouse IgG	A32766TR	AF488	Thermo Fisher Scientific	Mouse	Immunofluorescence staining
Donkey anti-Mouse IgG	A-31570	AF555	Thermo Fisher Scientific	Mouse	Immunofluorescence staining
Streptavidin	405237	AF647	BioLegend	N/A	Immunofluorescence staining
Chicken-anti-GFP	A10262	N/A	Thermo Fisher Scientific	N/A	Immunofluorescence staining
Rabbit-anti-RFP	600-401-379	N/A	Rockland	N/A	Immunofluorescence staining

## Sheet: Primers
Supplementary table 5_Reagents plasmids antibodies and primers
Elk1&E2A Q-PCR primers
Enhancer/promoter Region	Binding motif/PWM Score	PCR primer (5' to 3') - Forward	PCR primer (5' to 3') - Reverse
Elk1-1	ELK1 PWM score: AACAGAAGTA - 7.343498; AACTTCCTTT - 7.0283055	GGGGCAACCACAGAGCAGAA	AGGCTGGGAATCAATGAGGTTAGT
Elk1-2	ELK1 PWM score: AAGTTCCTGT - 7.41516	CTGAGGTCAATAGATCTGGGCTCT	ACAGGCAGACACTGGGACTC
Elk1-3	ELK1 PWM score: ACAGGAAGTT - 10.727308	AAATATGGACAGCATGCACAAACAG	TCCTCTCTAGCATCATGTCTCATTAGC
Elk1-4	ELK1 PWM score: AACTTCCTGC - 9.083703	GGAACAAACTATTGCTCCTTCCCT	TCCCTAAGCTAAGAGGGGTACAAG
Elk1-5	ELK1 PWM score: CACTTCCTCT - 7.9606376	TGAAGACAGGAGCAGGCACA	AAGAAGTCCCCCAGAAGCTCCA
Elk1-6	ELK1 PWM score: AGAGGAAGTG - 7.9606376 ; GCAGGAACTG - 6.6060553	TGACAGAGAGGAAGTGGTGTGTGT	TGGTGTCATTCTGTTTTAGGACTGG
Elk1-7	ELK1 PWM score: TACTTCCTGC - 9.592273	ACTCTCTCCTTCCTCTCCCCC	GGGCGTGAGTCCTAGGGGC
Elk1-8	ELK1 PWM score: CACTTCCTCT - 7.9606376	GAGAGTAGCATGCTGACAGTGCC	CAGATAACACCCATCTCACCCCCT
Elk1-9	ELK1 PWM score: TACTTCTGCT - 7.4413304	TCTCTCTCAGCTACTTCTGCTCCC	CAGGGGCAGGGTGAGGACAC
Elk1-10	ELK1 PWM score: GACTTCCTGT - 10.453981.	GGTAGTAGCTGGTGATGTCACTG	GATAGGGCTGGTGGCCTGG
Elk1-11	ELK1 PWM score: GCAGGAAGTG - 9.918203	CGCTCTAGGAGCTAGGGTGC	GTGTCACAGCCACCTTACTCTG
Elk1-12	ELK1 PWM score: GGAGGAAGTG - 6.317033	AGTGGTGACGAAGGATGGGC	CAGCCATGGGCAGGCTCAG
Enhancer/promoter Region	Binding motif/PWM Score	PCR primer (5' to 3') - Forward	PCR primer (5' to 3') - Reverse
E2A-1	E2A PWM score: CCCAGCTTCCT - 8.614442	GCACAGGGTTGCTTTCTGCAC	CTGGGCTTTGCCGAGACAGA
E2A-2	E2A PWM score: AACAGCTGGCC - 10.250044	AAATATGGACAGCATGCACAAACAG	TCCTCTCTAGCATCATGTCTCATTAGC
E2A-3	E2A PWM score: CCCACCCGGAG - 6.743047	TGCTATACCTCGGGGCCAGC	CGAGAGGCCCTGCTTGTGTG
E2A-4	E2A PWM score: CACAGGTGTTT - 7.3377786	TCTCTCTCAGCTACTTCTGCTCCC	CAGGGGCAGGGTGAGGACAC
E2A-5	E2A PWM score: GAAAGCTGCTT - 8.597599	ACAGGACAGGATCCCTGCTTACA	GTGGCAAGCTCTGGCTTGGG
E2A-6	E2A PWM score: CCCACCTCCCT - 7.196293; CTCAGCAGCAT - 7.249178	CCCTGGGCATGTTCAGTGTGG	TTTACAGGCGTCCACAGAGCG
RT_QPCR primers
Gene	Cat/Sequences	Company
mId3	Mm00492575_m1	Thermofisher
mSirpa	Mm01268656_m1	Thermofisher
mClec7a	Mm01183349_m1	Thermofisher
mClec4n	Mm00490934_m1	Thermofisher
mClec4d	Mm00501738_m1	Thermofisher
mSiglec-G	Mm00556586_m1	Thermofisher
mId3-F	GGTGGAAATCCTGCAGCGTG	Invitrogen
mId3-R	ACAAGTTCCGGAGTGAGCTCAG	Invitrogen
mLrp1-F	GTATCCCCAACCGCTGGCTC	Invitrogen
mLrp1-R	ACCGGTCCCCACAGTCATCA	Invitrogen
mCcl3-F	AGGTCTCCACCACTGCCCTT	Invitrogen
mCcl3-R	CCGGCTGTAGGAGAAGCAGC	Invitrogen
mCcl4-F	TGAAGCTCTGCGTGTCTGCC	Invitrogen
mCcl4-R	AGCTGCCGGGAGGTGTAAGA	Invitrogen
mCcl5-F	CACTCCCTGCTGCTTTGCCT	Invitrogen
mCcl5-R	GGCGGTTCCTTCGAGTGACA	Invitrogen
mGapdh-F	GTTGTCTCCTGCGACTTCA	Invitrogen
mGapdh-R	GGTGGTCCAGGGTTTCTTA	Invitrogen
mIl12b-F	ATGTCACCTGCCCAACTGCC	Invitrogen
mIl12b-R	CTCCCAGCTGACCTCCACCT	Invitrogen
mIl15-F	TGGGCTGTGTCAGTGTAGGTCT	Invitrogen
mIl15-R	GCTGTTTGCAAGGTAGAGCACG	Invitrogen
mIl18-F	CCGACTTCACTGTACAACCGCA	Invitrogen
mIl18-R	CTGGTCTGGGGTTCACTGGC	Invitrogen
hClec7a	Hs01902549_s1	Thermofisher
hClec6a	Hs01073915_m1	Thermofisher
hClec4d	Hs00431022_m1	Thermofisher
hSiglec-10	Hs00263976_m1	Thermofisher
hLrp1	Hs00233856_m1	Thermofisher
hSirpa	Hs00757426_s1	Thermofisher
hGapdh	Hs02758991_m1	Thermofisher
hId3	Hs00954037_g1	Thermofisher
hCcl3-F	CACCTCCCGGCAGATTCCAC	Invitrogen
hCcl3-R	TCAGGCACTCAGCTCCAGGT	Invitrogen
hCcl4-F	CTCTCCAGCGCTCTCAGCAC	Invitrogen
hCcl4-R	AGCAGAGGCTGCTGGTCTCA	Invitrogen
hCcl5-F	GCTTTGCCTACATTGCCCGC	Invitrogen
hCcl5-R	GGCGGTTCTTTCGGGTGACA	Invitrogen
hIl12b-F	CTGCTGGTGGCTGACGACAA	Invitrogen
hIl12b-R	GCACTGTCCTCCTGGCACTC	Invitrogen
hIl15-F	TGGGCTGTTTCAGTGCAGGG	Invitrogen
hIl15-R	TGCAACTGGGGTGAACATCACT	Invitrogen
hIl18-F	TGACCAAGGAAATCGGCCTC	Invitrogen
hIl18-R	GCCATACCTCTAGGCTGGCT	Invitrogen

## Sheet: hiPSC_Macs media
	Medium Name	Reagent	Supplier and Catalog Number	Final Conc.
	Embryonic Stem Cell (ESC) Medium	Knock-Out Dulbecco's modified Eagle medium (KO-DMEM)	Thermo Fisher Scientific 10829-018	/
		KO serum replacement	Thermo Fisher Scientific 10828-028	0.2
		L-glutamine	Thermo Fisher Scientific; 25030-024	2mM
		Nonessential Amino Acids	Thermo Fisher Scientific; 11140-035	0.01
		Penicillin/Streptomycin	Thermo Fisher Scientific, 15140163	0.01
		B-mercaptoethanol	Thermo Fisher Scientific; 31350-010	0.002
	Hematopoietic Differentiation (HD) Medium	APEL 2	Stem Cell Tech 05270	/
		Protein Free Hybridoma	ThermoFisher Scientific; 12040077	0.05
		Penicillin/Streptomycin	Thermo Fisher Scientific, 15140163	0.01
		Human IL-3	Peprotech; 200-03	25 ng/ml
		Human M-CSF	Peprotech, 300-25	50 ng/ml
	Macrophage Culture (MC) Medium	RPMI1640/GlutaMax	ThermoFisher Scientific; 61870036	/
		Fetal Bovine Serum	EMD Milipore; TMS-013-B	0.1
		Human M-CSF	Peprotech; 300-25	100ng/ml
