# Supplementary material for: The nuclear factor ID3 endows macrophages with a potent anti-tumour activity
Source: Nature. 2024 Feb 7;626(8000):864–73. doi: 10.1038/s41586-023-06950-4 (PMC10881399; doi:10.1038/s41586-023-06950-4)
Supplement: Supplementary file 11 — Source Data Fig. 1 [file 41586_2023_6950_MOESM11_ESM.xlsx]

## Sheet: Fig1a
	Fig1a	Csf1rf/f				Flt3CreCsf1rf/f				no tumor control
		Photo Radiance(x106)				Photo Radiance(x106)				Photo Radiance(x106)
		Liver	Pancrease	Spleen	Lung	Liver	Pancrease	Spleen	Lung	Liver	Pancrease	Spleen	Lung
		0.000244	18.9	0.0113	0.000128	0.448	37	0.0556	0.00633	0.00124	0.000648	0.000875	0.00103
		3.28	498	35.9	0.0642	0.00037	8.61	0.12	0.000346	0.00143	0.000577	0.000519	0.000353
		8.53	193	3.04	0.0216	0.295	106	3.33	0.00115	0.000829	0.00032	0.00102	0.000617
		0.00144	2.92	0.469	0.000276	0.0625	181	7.12	0.0831
		0.000367	27.5	0.000408	0.000187	0.00386	26.7	0.161	0.000943
		10.9	376	59.3	0.0426	0.00473	9.2	0.0111	0.574
		0.743	139	111	0.00739	0.00129	397	3.22	0.0033
		0.14	126	1.22	0.0147	0.92	102	46.8	0.0154
		0.0008	19.8	5.71e-06	7.99e-05	0.00134	59.6	9.61	0.000642
		0.00493	16.9	1.59	0.005	0.000195	18.8	10.7	0.000425
		0.000296	47.9	0.764	0.000568	9.47e-05	15.1	0.342	0.000217
		0.000407	19.7	8.41	0.00791	0.15	73.9	7.82	0.00105

## Sheet: Fig1b
	Fig1b	Ccr2+/-				Ccr2-/-				no tumor control
		Photo Radiance(x106)				Photo Radiance(x106)				Photo Radiance(x106)
		Liver	Pancrease	Spleen	Lung	Liver	Pancrease	Spleen	Lung	Liver	Pancrease	Spleen	Lung
		0.000195	600	0.00038	7.38e-06	0.334	223	44	0.0089	7.18e-05	1.97e-05	0.00014	0.000108
		10.3	170	7.52	0.0261	0.0462	533	40.8	0.00782	0.000116	0.000381	0.000534	0.000196
		0.0944	143	25.2	0.00945	0.000234	23.5	0.000572	0.000459	0.00181	0.000736	0.00025	0.000564
		0.882	252	11.4	0.0176	0.000222	12.1	0.00935	0.000274
		0.00842	48.7	9.86	0.000587	0.00269	20.6	2.48	0.000416
		0.000448	28.4	0.000186	0.000203	0.000237	44.9	0.000213	0.00148
		0.000424	57.2	0.00657	0.000264	0.000167	16.1	0.000182	0.000495
		0.000698	52.6	2.2	0.000689	0.000444	17.7	0.0057	0.000436
		0.327	9.26	4.2	0.00669	0.828	159	28.8	0.28
		32.5	214	88.7	0.0351	0.00961	210	62.7	0.00642
		1.295	61.5	8.41	0.0001599	4.64	78.7	46.4	0.0023
						0.155	76.4	15.4	0.00486

## Sheet: Fig1c 
	Fig1c	Csf1rf/f				Clec4fCreCsf1rf/f				no tumor control
		Photo Radiance(x106)				Photo Radiance(x106)				Photo Radiance(x106)
		Liver	Pancrease	Spleen	Lung	Liver	Pancrease	Spleen	Lung	Liver	Pancrease	Spleen	Lung
		0.128	640	79.1	0.00986	1.37	612	61.4	0.231	0.00124	0.000648	0.000875	0.00103
		0.000643	101.1	19.7	0.0075	15.4	234.6	132	0.198	0.00143	0.000577	0.000519	0.000353
		0.00177	274.3	11.3	0.0438	0.152	96.91	45.9	0.065	0.000829	0.00032	0.00102	0.000617
		0.006652	283.5	2.61	0.029	0.123	59.6	3.7	0.00857
		0.001222	51.06	0.337	0.001395	41.2	262.4	29.6	0.113
		7.2	158.3	48.9	0.0396	13.4	91.86	10.2	0.259
		13.4	103	32	0.0354	0.704	63.6	11.3	0.00931
		0.000149	21.1	0.0533	3.82e-05	0.00886	4.97	0.00471	0.000195
		0.00222	13.1	0.0164	0.000123	0.223	199.2	4.49	0.00736
		0.000495	2.12	0.00258	8.38e-05	0.715	24.5	0.781	0.108
		0.00857	31.4	0.233	0.161	0.0346	33	0.563	0.00116
		0.0158	94.18	0.073	0.000927	0.00461	14.2	0.402	0.00323
		0.0027	42.57	3.49	0.00343	10.7	226	28.9	0.0485
		0.0141	119.6	13.7	0.0012	46.8	135	22.4	0.0819
		0.117	21	17.2	0.00158	0.888	84.8	8.4	0.00728
		0.895	31.1	15	0.00346	0.0117	37	9.28	0.00477
		1.21	27.5	11.1	0.0028	9.14	41.4	32.9	0.0146
		0.000205	9.78	0.000255	0.000212	10.8	75.8	26.2	0.0171
		0.000428	4.78	0.000406	0.000791	0.241	3.42	0.623	0.00149
		0.000662	21.9	1.33	0.00661
		0.00115	30.3	5.97	0.000426
		0.0407	11.8	2.96	0.00108
		0.000148	2.61	0.00136	0.000148
		0.000265	12.3	0.171	0.000225
		0.000128	2.77	0.000419	3.82e-05

## Sheet: Fig1d 
	Fig1d	Spi1f/f				Clec4fCreSpi1f/f				no tumor control
		Photo Radiance(x106)				Photo Radiance(x106)				Photo Radiance(x106)
		Liver	Pancrease	Spleen	Lung	Liver	Pancrease	Spleen	Lung	Liver	Pancrease	Spleen	Lung
		0.042	194.7	51.5	0.00209	8.255	128.2	17.08	0.0683	0.000485	0.00116	0.00107	0.000222
		0.00103	49.4	0.11	0.00276	0.0252	634.9	51.23	0.0552	0.000925	3.9e-05	0.000476	0.000871
		0.00025	31.43	0.0141	0.000462	10.5	407	26.6	0.04462	0.00123	0.000891	0.000905	0.00115
		0.00228	69.5	37.5	0.00111	0.99	256.8	9.98	0.0199
		0.00616	82.5	10.9	0.0033	4.15	345	13.9	0.0202
		0.000798	70.6	0.0965	0.000746	0.0069	29.2	1.4	0.00544
		0.00443	114.3	0.219	0.00335	0.372	73.4	1.45	0.00477
		0.0489	14.2	0.109	0.000531	0.477	58.2	1.98	0.014
		0.146	902.3	8.97	0.00187	0.818	885	9.73	0.145
		0.000282	10.7	0.000464	0.000231	0.0269	24.1	0.0408	0.00086
		0.136	57.5	5.21	0.00936	4.82	69.7	4.39	0.00472
		0.000268	12.5	0.000251	0.000174	0.16	258	37.6	0.00764
		0.529	88.9	0.285	0.00243

## Sheet: Fig1e 
	Fig1e	R26LSL-DTR				Clec4fCreR26LSL-DTR				no tumor control
		Photo Radiance(x106)				Photo Radiance(x106)				Photo Radiance(x106)
		Liver	Pancrease	Spleen	Lung	Liver	Pancrease	Spleen	Lung	Liver	Pancrease	Spleen	Lung
		0.00206	125	0.104	0.00224	51.74	186.8	8.005	0.1227	0.00169	0.000954	0.000751	0.00108
		1.168	420.3	21.81	0.09859	2.553	167.4	5.413	0.02802	0.00115	1.8e-05	0.000364	0.000695
		1.91	386.6	47.42	0.3544	4.105	467.3	12.97	0.1824	0.00282	0.000989	0.000441	0.00046
		0.449	92.45	2.883	0.09089	5.34	245.9	9.85	1.95
		0.07145	178.7	17.99	0.08624	0.00492	134	0.00446	0.00136
		0.00793	47.6	0.005227	0.000953	91.6	73.36	49.2	0.28
		0.00195	87.5	0.00244	0.00145	5.4	41.42	16.3	0.0625
		0.14	318.5	78.6	0.123	4.26	461	92.5	0.0231
		0.98	565.7	69.9	0.0173	3.56	119	28.1	0.138
		0.213	36.9	5.15	0.00197	5	277	19.5	0.0449
		0.00283	6.89	0.66	0.00297	0.937	229	29.2	0.0327
		3.05	251	3.72	0.00724	24.2	108	38.4	0.141
		12	85.4	3.6	0.00691	27.9	264	52.8	0.0332
		2.03	66.3	4.34	0.00434	19.4	192	14	0.0103
		0.0002	38.07	0.0003	0.0003	33.6	74.8	18.2	0.167
		0.0346	248.1	27.59	0.003	28.6	66.5	99.1	0.338
		0.0007	64.41	0.7105	0.0002	0.1675	241.6	18.38	0.0691
		0.0008	66.77	1.126	0.0018	0.8925	13.51	2.048	0.0062
		0.0011	6.707	0.0003946	0.0004	0.2324	42.91	3.315	0.034
		0.0011	54.94	0.4378	0.0011	0.0365	32.59	0.0585	0.0453
		0.0003	37.7	0.2936	0.0003	28.31	104.7	21.44	0.5026
		0.0038	32.34	0.0009	0.0005	0.4097	38.27	18.79	0.0476
		0.0025	28.38	1.978	0.0088	1.264	111.8	14.56	0.0054
		0.0034	71.95	14.16	0.0004	22.5	41.3	35.51	0.0235
		0.0001	24.71	0.0001	0.0001	0.177	77.08	28.58	0.0058
		0.0003	12.89	0.0699	0.0004	0.0953	73.2	0.135	0.412
		17.86	133.7	54.48	0.0152
		10.02	278.1	34.87	0.0972
		1.372	31.03	1.371	0.0013
		0.0321	19.27	19.59	0.0008
		0.0001	2.345	0.1393	0.0003
		0.000958	62	0.483	0.000522
		0.00376	87.8	0.29	0.00233

## Sheet: Fig1g
	Fig1g	Probability of Survival
	ID	days	R26DTR	Clec4fCreR26DTR
	NO1	20	1
	NO2	24	1
	NO3	25	1
	NO4	35	0
	NO5	35	0
	NO6	35	0
	NO7	19		1
	NO8	18		1
	NO9	20		1
	NO10	20		1
	NO11	23		1

## Sheet: Fig1h
	Fig 1h	CD45- GFP+. (×104)/g
		R26DTR	Clec4fCreR26DTR
		1.35744	6.09686
		0.727577	5.46833
		3.23521	7.34479
		2.84749	7.48255
		3.46098
		4.26122
		1.71888

## Sheet: Fig1i
	Fig1i	Photo Radiance (×107)
		R26DTR	Clec4fCreR26DTR
		0.233	4.98
		3.39	4.79
		0.299	9.56
		1.91	3.92
		1.64	9.08
		1.75	2.56
		0.736	15
		1.55

## Sheet: Fig1j
	Fig1j	Photo Radiance (×107)
		R26DTR	Clec4fCreR26DTR
		2.3	20.2
		1.5	8.62
		9.83	3.2
		1.03	16.2
		0.755	11.9
		0.82	15.9
			4.52
			3.57
