# Supplementary material for: The nuclear factor ID3 endows macrophages with a potent anti-tumour activity
Source: Nature. 2024 Feb 7;626(8000):864–73. doi: 10.1038/s41586-023-06950-4 (PMC10881399; doi:10.1038/s41586-023-06950-4)
Supplement: Supplementary file 12 — Source Data Fig. 2 [file 41586_2023_6950_MOESM12_ESM.xlsx]

## Sheet: Fig2b 
	Fig2b	% Partner derived(CD45.1+)
		No tumor	KPC-1	No tumor	No tumor	KPC-1	KPC-1
		Tim4+	Tim4+	Tim4-MHCII+	Tim4-MHCII-	Tim4-MHCII+	Tim4-MHCII-
		0.19	0.1515	11.3	27.6	13.7	36.4
		0.255	0.605	13.4	24.7	12.3	30.3
		0.455	0.34	26.7	31.8	17	23.4
		0.3	0.04	19.8	16	13.2	36.6
			0.275			6.95	22.2

## Sheet: Fig2c
	Fig2c	qRTPCR, Relative mRNA
		Control
		Sirpa	Clec7a	Clec4n	Clec4d	Ccl2	Ccl3	Ccl4	Ccl5	Ccl6	Ccl7	Lrp1	Siglecg	Id3	Il12b	Il15	Il18
		0.836	0.987	0.854	0.866	0.922	0.967	2.507	1.245	0.828	2.068	0.965	1.059	0.792	1.036	0.722	1.529
		1.488	1.066	0.851	1.051	0.983	1.132	0.567	1.036	1.304	0.415	1.043	0.898	1.038	0.951	1.544	0.935
		0.803	0.95	1.375	1.099	1.104	0.912	0.703	0.775	0.927	1.165	0.993	1.052	1.215	1.015	0.897	0.7
		Tumor-bearing mice
		Sirpa	Clec7a	Clec4n	Clec4d	Ccl2	Ccl3	Ccl4	Ccl5	Ccl6	Ccl7	Lrp1	Siglecg	Id3	Il12b	Il15	Il18
		1.233	2.352	1.914	5.332	6.272	3.34	3.58	2.141	2.511	6.451	0.388	0.769	1.098	4.138	3.312	3.21
		1.621	2.525	2.39	3.031	6.802	2.468	3.766	2.098	2.488	4.85	0.935	0.508	1.266	3.544	3.92	1.72
		1.276	4.161	2.007	5.58	9.177	2.349	5.598	2.03	3.29	8.209	1.078	1.156	1.325	7.348	3.349	3.737

## Sheet: Fig2d
	Fig 2d	% Tim4+ tdT+
		distance from tumor margin (µm)
		>500	50-500	0-50
		41.7479	61.8017	94.0613
		35.4421	42.8993	77.0816
		28.5191	46.1458	87.1144
		28.5575	52.3862	95.7759

## Sheet: Fig2e
Fig2e	tdT relative MFI
	Lamp1+ lysosome	Lamp1- region
	0.845766	0.897369
	0.850441	0.900447
	0.891245	0.97306
	0.93481	1.01025
	0.964329	1.1074
	0.980539	1.13703
	0.985798	1.21646
	1.02655	1.06831
	1.09404	1.10126
	1.10094	1.12304
	1.22803	1.18776
	1.39489	1.04862
	1.55957	1.12372
	1.73777	0.938844
	1.84975	0.894595
	1.86667	0.98208
	0.70628	1.03291
	0.946321	1.02856
	0.964131	1.08029
	1.03851	1.10356
	1.0393	1.06532
	1.09312	1.30166
	1.18013	1.1738
	1.29632	1.21796
	1.35788	1.27166
	1.38445	1.14269
	1.41844	0.776741
	1.49826	1.00924
	1.75484	0.713722
	2.03113	0.935162
	2.51754	1.00602
	1.43212	1.01954
	1.69083	1.10609
	1.79551	1.12776
	1.82687	1.0293
	12.9579	0.964248
	0.938202	0.951089
	0.939102	1.03921
	0.980875	1.04742
	1.00508	0.856349
	1.03311	0.900657
	1.03614	0.876054
	1.06058	1.09158
	1.063	1.10975
	1.07427	0.936254
	1.08406	0.894299
	1.09482	0.804349
	1.09672	0.838305
	1.11793	1.23179
	1.12634	1.11971
	1.13725	1.26629
	1.13809	0.901348
	1.13946	0.987846
	1.13971	0.819713
	1.14686	0.878774
	1.15378	0.900968
	1.15543	0.871748
	1.16741	0.962603
	1.17964	1.00533
	1.19299	0.907107
	1.20267	0.900755
	1.20704	0.935008
	1.23908	0.892385
	1.27218	0.875534
	1.28281	0.956017
	1.284	0.957799
	1.29514	0.804188
	1.38738	0.790985
	1.44312	0.812544
	1.46377	0.969333
	1.4845	0.743215
	1.51168	0.763211
	1.56788	0.793696
	1.74181	0.865882
	2.22618	1.03562
	2.51896	0.777639
	2.67263	0.976776
	2.69213	0.755702
	2.9048	0.713682
	5.1316	0.914187
	0.798944	0.721925
	0.800083	0.846534
	0.884395	0.871754
	1.09793	0.953929
	1.11182	1.00311
	1.20455	0.945622
	1.2428	0.861253
	1.28616	0.565108
	1.29881	0.973092
	1.32722	0.950594
	1.44815	0.97975
	1.51457	0.861543
	1.53581	0.795121
	1.61588	0.881789
	1.6636	0.739478
	1.68254	1.06506
	1.69692	1.02236
	1.7233	0.996762
	1.74361	1.12193
	1.75355	1.0409
	1.75821	0.98589
	1.8066	0.952789
	1.82014	1.0427
	1.93735	1.11585
	4.85994	1.0698
	0.910114	1.07036
	0.915269	1.19296
	0.952755	1.09588
	0.984865	0.807523
	0.989212	0.715932
	1.05032	0.712534
	1.05146	0.87277
	1.06025	0.825833
	1.06883	1.23852
	1.08365	1.2039
	1.1116	1.27675
	1.13685	1.12769
	1.14711	1.01379
	1.19116	1.21627
	1.24025	1.28296
	1.24258	0.863059
	1.26788	0.783607
	1.32158	1.09869
	1.41708	1.17677
	1.42319	0.867111
	1.42528	0.990953
	1.59088	1.14893
	1.59357	1.17615
	0.830349	1.00039
	0.834616	0.950304
	0.94143	1.1198
	1.0443	1.04128
	1.08008	1.16038
	1.08373	1.24952
	1.08578	1.04355
	1.092	1.07762
	1.15957	1.08331
	1.16145	1.02491
	1.17619	1.06151
	1.20022	1.08744
	1.21853	1.20075
	1.24004	0.694311
	1.25422	1.03028
	1.26562	0.966052
	1.28291	1.28091
	1.33992	1.13967
	1.35453	1.0111
	1.35879	1.24415
	1.36521	1.00437
	1.37788	1.20599
	1.37794	1.09147
	1.39727	1.17122
	1.40227	1.06335
	1.42143	0.987946
	1.47186	1.17348
	1.50149	1.3304
	1.51987	1.20938
	1.54196	1.2472
	1.54631	1.25137
	1.56121	1.18237
	1.63317	1.09953
	1.65756	1.21375
	1.728	1.19739
	1.87864	1.26743
	2.36984	0.870418
	2.62727	0.865245
	3.44925	1.00236
	0.985187	1.16844
	1.04196	1.31652
	1.09712	1.23448
	1.11465	0.840595
	1.21087	0.465533
	1.89707	0.45678
	2.23781	0.877428
	2.55731	1.00239
	4.62102	1.14636
	5.11507	1.00791
	5.67955	0.915949
	0.560547	0.937472
	0.794375	1.02778
	0.819009	1.23773
	0.83575	1.17407
	0.882424	1.20118
	0.898563	1.27559
	0.899055	1.30415
	0.906184	1.26364
	0.906532	0.930622
	0.985429	0.994967
	1.151	0.974441
	1.18869	1.16433
	1.24459	1.3694
	1.41535	1.17659
	1.53728	1.23294
	1.57297	1.2886
	1.64559	1.32587
	2.00095	1.28219
	2.50825	1.25749
	2.78968	1.23427
	0.337204	1.03984
	0.751046	1.19128
	0.858338	1.04929
	0.863456	1.30756
	0.865491	0.857838
	0.873666	0.783771
	0.909429	0.890135
	0.916785	0.864308
	0.919648	0.888524
	0.919648	0.815574
	0.923736	0.762826
	0.924757	0.710336
	0.942639	1.10152
	0.957967	1.50528
	0.975849	0.598896
	1.04227	0.904301
	1.06401	0.90534
	1.08314	0.885173
	1.09831	0.871812
	1.11327	1.17713
	1.12798	0.841062
	1.16233	0.862912
	1.16625	0.767763
	1.16642	0.719162
	1.21087	0.701895
	1.2335	0.967336
	1.24536	1.03637
	1.24919	1.0516
	1.25685	1.20994
	1.27218	1.0973
	1.28831	0.773335
	1.3055	0.720185
	1.31433	0.615566
	1.34626	0.722483
	1.371	0.731787
	1.37181	0.622341
	1.42545	0.710863
	1.42545	0.730781
	1.51435	0.646195
	1.51742
	1.53275
	1.54807
	1.5634
	1.58987
	1.8341
	2.19183
	1.05035
	1.09076
	1.17377
	1.17998
	1.19639
	1.42953
	1.50784
	1.52061
	1.54633
	1.58563
	1.72452
	1.7258
	2.20013
	2.2196
	1.07752
	1.25904
	1.283
	1.28377
	1.33113
	1.33553
	1.4055
	1.47323
	1.48598
	1.51084
	1.62931
	1.70238
	1.72667
	1.73893
	1.74943
	1.76868
	1.94843
	1.95272
	1.98718
	2.13343
	2.31454
	2.31917
	2.50635
	2.56504
	2.80632
	3.01024
	3.08925
	0.792453
	1.02055
	1.06187
	1.07485
	1.07948
	1.11164
	1.11759
	1.13095
	1.13232
	1.16966
	1.17416
	1.17614
	1.22898
	1.23922
	1.24121
	1.29533
	1.32293
	1.38642
	1.4056
	1.40583
	1.40944
	1.47471
	1.58423
	1.66964
	1.70785
	1.78208
	1.79422
	1.83599
	1.83671
	1.92591
	1.93226
	2.03253
	2.18347
	2.74107
	2.91659
	0.749174
	0.911209
	1.03647
	1.04348
	1.04842
	1.04923
	1.05735
	1.13246
	1.14539
	1.17865
	1.19554
	1.21613
	1.26709
	1.26769
	1.27609
	1.28304
	1.29104
	1.48569
	0.932566
	1.05577
	1.05687
	1.07463
	1.12156
	1.1373
	1.21037
	1.24152
	1.27878
	1.28885
	1.28977
	1.33464
	1.37616
	1.40027
	1.44882
	1.44914
	1.49126
	1.51568
	1.61607
	1.70691
	1.70851
	1.74811
	1.76087
	1.80306
	2.08762
	2.74782
	3.11359
	3.57863
	3.58112
	3.98923
	4.0144
	4.26104
	1.35117
	1.46837
	1.52578
	1.68449
	1.80257
	1.8787
	2.01325
	2.06154
	3.65276
	1.18897
	1.35483
	1.39674
	1.5857
	1.62727
	1.66435
	1.8362
	1.87895
	2.0226
	2.17394
	1.05868
	1.24007
	1.25455
	1.27699
	1.28738
	1.40949
	1.45781
	1.49762
	1.63676
	1.72417
	1.73127
	1.73217
	1.73829
	1.80961
	1.83776
	1.94369
	2.28516
	2.40704
	2.52871
	2.72032
	1.05974
	1.09725
	1.30161
	1.31771
	1.3651
	1.38254
	1.44848
	1.47701
	1.54369
	1.5611
	1.56392
	1.56463
	1.61282
	1.64703
	1.65189
	1.71487
	1.75699
	1.81931
	1.93453
	1.94053
	1.9407
	1.94817
	1.95451
	1.98052
	2.03147
	2.04435
	2.04862
	2.16206
	2.39108
	2.47195
	2.48619
	3.61802
	3.907
	4.5542
	5.01202
	1.1684
	1.28115
	1.30721
	1.60978
	1.69287
	1.7256
	1.77504
	1.79477
	1.91708
	2.00279
	2.02053
	2.09718
	2.29435
	2.31828
	2.73578
	7.0737
	1.03929
	1.08391
	1.08868
	1.0975
	1.16108
	1.16303
	1.17067
	1.19239
	1.25992
	1.30539
	1.33113
	1.40561
	1.41963
	1.48932
	1.51088
	1.52399
	1.58921
	1.64361
	1.67293
	1.78252
	1.99176
	2.01009
	2.02387
	2.05822
	2.06525
	2.10828
	2.48509
	3.37538
	0.917681
	1.02635
	1.08258
	1.12103
	1.14103
	1.15939
	1.16433
	1.22109
	1.25465
	1.28213
	1.33598
	2.29432
	1.13264
	1.3528
	1.35507
	1.54237
	1.627
	1.83186
	1.36685
	1.47472
	2.10379
	2.15336
	2.41486
	5.45935
	6.41198
	6.85939
	8.35097
	8.37807
	8.53153
	10.8578
	1.85183
	2.31285
	3.2531
	1.81842
	1.26495
	1.45638
	1.47344
	1.50785
	1.58438
	1.76441
	2.43437
	1.44701
	1.45348
	1.49134
	1.61961
	1.77969
	1.81828
	1.89466
	1.95782
	2.09053
	2.11983
	2.14968
	2.19285
	2.46217
	2.52351
	3.44387
	3.62455
	1.66294
	1.79803
	2.33917
	1.89907
	1.94164
	2.36535
	1.17676
	1.19085
	1.22276
	1.2858
	1.31746
	1.37831
	1.3827
	1.39567
	1.41757
	1.47184
	1.49797
	1.52053
	1.52501
	1.53167
	1.54772
	1.57568
	1.6761
	1.71727
	1.87627
	1.89497
	2.02169
	2.41195
	2.50221
	2.7781
	2.91962
	2.12745
	1.13277
	1.1611
	1.23512
	1.2605
	1.29577
	1.30562
	1.37777
	1.38668
	1.44628
	1.49206
	1.51585
	1.5179
	1.63285
	1.71202
	2.0515
	2.09816
	2.43659
	2.54513
	2.8005
	3.0725
	3.31876
	3.37437
	4.6586
	2.2663
	3.43205
	3.01246
	1.95229
	2.07359
	2.33079
	1.08356
	1.08902
	1.11347
	1.33033
	1.34728
	1.42673
	1.43489
	1.46907
	1.55932
	1.5707
	1.93005
	1.9558
	1.96021
	1.98454
	1.99001
	2.13496
	2.1885
	2.23468
	2.24704
	3.45768
	3.51614
	1.51059
	1.57781
	1.61513
	1.91026
	1.94878
	1.97464
	1.9892
	2.04464
	2.24207
	2.52797
	2.84266
	2.85871
	3.3256
	4.11647
	5.36687
	1.47081
	1.35359
	1.55004
	1.60374
	1.62299
	1.79574
	1.83896
	1.90885
	1.98367
	2.26568
	2.7285
	2.75649
	3.28457
	3.30814
	4.50724
	1.36054
	1.51356
	1.56915
	3.00728
	3.85918
	4.38238
	4.93449
	5.27936
	5.38112
	0.925779
	0.938459
	0.969462
	1.00793
	1.01251
	1.01659
	1.04166
	1.04253
	1.05212
	1.08942
	1.10221
	1.13487
	1.16629
	1.17038
	1.19
	1.20028
	1.23319
	1.26628
	1.31515
	1.32247
	1.33697
	1.35629
	1.36608
	1.41131
	1.41219
	1.4679
	1.49292
	1.52103
	1.54505
	1.58529
	1.6082
	1.67687
	1.84656
	2.03996
	2.04101
	2.05091
	2.08118
	2.24344
	2.33028
	2.75894
	3.79847
	3.81143
	4.02861
	4.34382
	4.53751
	4.88946
	4.9006

## Sheet: Fig2g
	Fig 2g	% engulfing (Cas-neg)
		PBS	D89E	Lat.A
		66.667	53.333	0
		40	40.741	0
		38.889	51.429	0
		53.8462
		58.33
		Time to engulfment (hr)			Time to Cas cleavage (hr)
		PBS	D89E		PBS	D89E
		5.67	5.13		7.15	6.95
		2.83	2.4		3.9	4.23
		7.82	6.03		8.82	7.5
		3.67	2.83		6.82	6.4
		1.58	5.32		2.25	7.13
		7.32	1.83		8.57	3.3
		3.65	3.2		3.92	6.03
		6.57	3.1		6.98	5.67
		7.8	7.23		8.97	8.8
		6.4	5.07		8.05	6.98
		5.23	2.58		5.9	7.57
		7.07	1.82		8.73	5.4
		4.82	3.17		5.15	5.67
		3.5	3		6.73	6.15
		2.23	1.98		3.65	3.65
		5.4	7.23		6.15	8.73
		2.5	4.73		7.15	8.57
			2.07			3.82
			6.15			8.88
			2			3.33
			2.65			4.98
			3.57			5.73
			2.17			4.17
			6.98			8.47
			6.65			8.48
			3.67			6.82
			4.65			5.4
			1.75			2.33
			6.4			7.98
			4.73			8.73
			4.4			5.07

## Sheet: Fig2h
Mean	CCL3 relative MFI				CCL4 relative MFI				CCL5 relative MFI				IL12 relative MFI				IL15 relative MFI				IL18 relative MFI
	distance from tumor (μm)				distance from tumor (μm)				distance from tumor (μm)				distance from tumor (μm)				distance from tumor (μm)				distance from tumor (μm)
Fig2h	>50	0-50	core		>50	0-50	core		>50	0-50	core		>50	0-50	core		>50	0-50	core		>50	0-50	core
	1.19922	11.3751	6.45985		1.346	11.66	3.074		0.665	4.708	2.76		1.03717	21.8305	6.96202		0.898218	17.3881	1.23207		0.490236	6.3093	3.34596
	1.10467	11.8031	4.14799		1.534	10.65	5.056		1.171	5.449	1.882		2.26183	16.8341	17.1433		0.760107	20.0112	0.531578		0.420487	5.45338	4.3354
	1.00117	11.2955	5.11931		1.237	9.878	2.7		0.651	5.264	2.04		0.489665	12.9447	7.57135		0.965783	19.9218	3.07024		0.398566	6.55242	3.85911
	0.713559	9.89329	4.56001		1.495	7.594	3.408		0.744	5.631	2.342		0.70408	19.786	7.70599		1.03235	18.2624	13.4335		0.414509	5.20826	4.90734
	0.841939	8.27907	6.16427		0.963	8.723	3.61		0.995	5.399	2.939		0.729012	16.515	7.05975		0.734274	22.5946	9.01298		0.188322	6.23357	3.38482
	0.908618	8.3149	4.769		3.78	9.708	5.109		1.591	4.467	2.941		0.748958	11.1396	5.6466		1.17047	15.8579	11.8239		0.564967	5.558	2.97629
	0.535418	12.5495	5.39299		1.069	10.8	4.486		0.654	5.15	1.995		0.661197	20.4742	5.11406		1.08005	16.6131	13.046		0.703469	5.00499	4.76286
	0.713559	11.8528	4.01762		0.884	11.37	6.141		0.649	5.783	2.056		0.692113	20.7833	7.53446		1.1963	23.5683	16.8217		0.328817	4.71503	0.191312
	1.14149	13.485	3.3996		0.592	9.368	4.657		1.468	5.265	3.014		1.26256	16.4152	5.43019		1.1814	24.9991	5.97852		0.426465	5.82703	3.87107
	1.19524	11.2557	4.68341		1.159	8.912	4.286		1.513	5.436	1.715		0.587398	20.3545	6.11333		0.796871	24.234	3.47662		0.576924	5.75131	3.63094
	1.42712	10.7183	2.71192		1.027	12.31	5.25		1.161	5.673	1.58		0.841705	16.1659	5.68051		1.13072	19.8621	7.96672		0.720408	8.03409	2.88861
	0.999181	11.9424	4.59982		1.038	9.74	4.377		0.985	7	1.541		0.425839	22.7181	8.92865		1.03235	22.843	13.6223		0.622759	8.74952	3.80531
	0.415994	10.5889	4.63166		1.14	6.376	3.325		1.008	5.282	3.097		0.870626	20.3744	5.53291		1.06912	18.1035	7.29306		0.595856	9.06339	3.38283
	1.12756	10.5093	4.17188		1.13	12.28	5.005		1.254	5.171	2.677		0.813781	20.4841	6.95304		1.55499	20.6372	9.82277		0.526107	7.80591	1.51455
	1.66298	12.0718	2.00732		1.427	11.88	4.703		1.257	3.422	2.678		0.534542	23.0771	10.282		0.935975	17.7955	12.0922		0.613791	5.81807	2.09845
	0.827011	12.45	3.6494		1.215	14.49	5.752		1.97	3.481	0.747		0.935449	24.1142	6.80744		0.721357	24.2936	15.2518		0.470308	4.23377	0.332803
	1.54157	12.2609	1.64905		1.169	8.297	2.352		1.315	3.602	2.471		0.917498	26.5576	4.99338		1.54406	22.3164	11.188		0.477283	7.31368	3.91093
	1.68189	14.6095	3.0682		1.613	11.83	2.192		0.674	4.978	2.65		0.855667	21.5911	5.26963		0.799851	20.5974	10.4925		0.703469	5.6407	5.7533
	1.58038	10.0515	2.96968		1.477	7.263	4.441		1.053	3.695	2.511		0.428831	20.4542	8.57462		0.802832	16.9608	5.63274		0.413512	4.80969	3.18952
	0.716544	11.7633	3.47026		1.186	9.844	2.179		0.653	5.272	2.682		1.11097	15.7969	7.57734		0.794883	16.6131	12.6188		0.545039	5.42548	4.71902
	1.4928	17.008	4.26543		0.831	10.08	4.029		1.223	4.432	2.759		0.510608	9.78033	4.67326		1.85407	14.5662	9.16997		0.476286	7.03867	3.59905
	1.75155	8.01335	2.18546		1.196	7.835	6.329		1.719	1.664	2.659		0.418858	22.6881	5.17888		1.88288	22.674	9.40248		0.59486	3.96872	3.64588
	0.8708	8.96277	2.28896		1.469	9.581	4.657		0.971	4.011	1.609		0.946419	22.8278	5.77226		2.13923	18.9083	12.4499		0.567956	4.79076	3.66382
	1.43508	8.46119	3.09308		0.67	12.82	6.384		1.672	5.165	2.726		0.904534	15.2684	5.27262		1.60765	12.3902	15.8877		0.562974	6.49961	5.35374
	1.10766	9.66339	2.15859		1.457	11.4	7.488		2.101	5.242	2.539		0.764914	23.5558	8.94262		1.47749	21.4619	12.0425		1.15883	5.67657	4.97012
	0.829002	9.51013	3.82754		1.152	7.337	3.551		1.725	5.36	2.805		0.939438	24.6328	7.36193		1.07409	17.4576	8.80234		0.534078	7.67937	4.02352
	0.969325	9.59672	3.58073		1.035	8.866	1.807		1.127	4.362	3.214		1.07008	23.845	9.95585		2.76023	23.5186	9.41341		0.237147	4.89937	2.62854
	2.0103	9.72709	2.57458		1.276	5.294	2.22		1.284	4.979	1.914		0.959384	25.5204	5.86002		2.83674	16.2653	11.9729		0.357713	4.95417	1.13292
	1.49877	10.37	3.19459		1.146	7.137	2.189		1.598	5.126	0.672		0.635268	24.9619	6.26891		1.4298	25.4363	10.5322		0.479275	7.38543	1.52651
	2.01727	10.2307	3.80863		1.097	5.675	1.745		1.343	4.511	0.774		0.788849	23.2566	7.02086		1.34733	19.3355	12.9367		0.533082	4.03448	1.16879
	1.83515	9.58975	2.95674		1.371	8.674	2.723		0.556	3.457	0.551		0.818767	6.51424	8.77507		1.77458	19.4448	13.7217		0.390595	5.54903	2.26086
	0.850896	10.579	3.72802		0.885	2.891	3.973		1.244	4.645	0.331		0.705077	9.06229	11.4488		2.56151	19.4647	6.39484		0.624752	5.835	4.49881
	1.55152	13.6641	4.22164		1.22	7.716	4.598		1.264	4.373	2.171		0.695105	14.0716	8.40309		1.5689	25.5952	9.74825		0.414509	7.03967	1.6122
	0.808103	6.0339	2.93485		1.728	2.991	4.751		0.834	4.771	0.419		0.814778	10.5113	5.76229		2.00907	15.5897	11.1582		0.54205	3.43564	2.63452
	0.76929	8.67417	5.38602		1.116	8.295	2.702		0.948	3.611	0.55		0.735993	10.8504	6.61696		1.34633	21.9288	9.98572		0.635713	3.79734	1.65803
	0.765309	9.92414	3.98478		1.246	6.029	3.499		1.505	2.439	0.788		0.974343	11.2094	8.24252		4.45731	19.9118	8.78247		0.416501	6.80153	1.69689
	1.07084	10.2307	5.50843		1.387	8.198	2.467		2.169	3.112	0.313		0.892566	10.0426	7.35893		1.50332	24.5222	5.61784		0.270028	5.77921	2.20307
	1.3057	9.63951	4.15894		0.92	4.508	6.212		1.458	1.444	1.695		1.02221	9.77335	7.52049		0.827672	27.3142	7.94585		0.454365	5.60882	2.68334
	1.08278	9.07125	4.28235		1.019	5.483	2.791		1.027	3.596	0.742		0.430825	9.47915	6.69275		1.39899	30.5732	9.25145		0.579913	7.52692	3.23337
	1.65402	10.9074	6.52553		1.177	5.531	2.933		0.935	3.95	0.222		0.754941	12.2466	7.1156		1.28771	17.8451	6.82904		0.64767	6.0572	2.57772
	1.09771	7.26695	4.5202		1.388	5.495	3.111		1.396	3.968	1.372		1.13291	11.01	6.48532		0.753152	20.0708	5.21543		0.340774	8.09986	3.15465
	1.99836	9.15883	4.23358		1.826	5.387	2.548		1.231	2.718	2.637		0.578423	12.7851	5.67652		1.20723	17.9942	1.85307		0.674573	6.28538	3.65485
	1.23007	8.48607	3.9599		1.792	5.981	3.952		1.229	3.313	0.779		2.65277	11.5485	5.66455		1.56195	13.6621	8.68013		0.634716	7.22999	3.41073
	2.56264	8.34973	3.81858		0.922	5.024	4.323		1.024	4.38	1.805		1.39918	13.3137	7.87951		1.59275	13.2746	5.06937		0.231168	5.62277	3.10084
	1.96652	11.6438	5.3074		1.402	5.432	3.65		1.189	3.549	1.204		1.19873	10.4615	5.40925		1.60765	19.7032	4.37881		0.627741	4.59148	2.50499
	1.74359	7.70783	4.21467		1.807	6.238	3.017		1.5	4.282	0.995		0.647235	11.5385	6.04651		1.27877	10.8998	5.11905		0.733361	6.45079	2.4731
	0.844925	8.95382	4.36992		1.709	4.944	2.879		1.038	4.643	0.981		1.39021	6.75059	10.8305		1.77458	15.0531	4.01515		0.53906	6.16482	5.56199
	1.49678	10.0217	3.70414		0.568	4.729	3.469		0.977	3.513	1.765		0.673164	9.44126	5.17888		1.98125	20.0112	4.03205		0.296932	6.49862	2.88562
	1.45399	8.53285	3.79868		1.359	4.722	2.706		1.057	3.34	1.738		0.727018	10.5413	9.92593		1.90375	25.5952	6.40378		0.175369	5.7254	3.18454
	0.795165	7.85213	5.43777		1.21	5.423	2.87		1.088	3.948	1.516		0.810789	10.4515	6.80245		1.37217	18.3817	7.35764		0.181347	9.21584	3.82524
	1.52266	13.8432	5.59999		0.982	3.462	2.6		1.219	4.597	2.373		1.71732	10.4914	6.39057		2.89636	16.5534	4.81799		0.384616	8.6698	3.21144
	1.53261	8.43731	6.18318		0.98	4.262	4.396		1.315	2.672	1.775		1.20472	9.97281	10.7307		0.961809	18.7692	5.23629		0.531089	8.45159	4.64927
	0.967335	9.6206	4.79089		1.638	6.437	1.499		1.027	3.576	1.856		2.28876	9.05032	11.379		3.10998	19.6237	3.20239		0.562974	6.3093	3.24233
	0.966339	9.81865	1.42712		0.903	5.356	4.364		1.554	4.281	1.575		0.872621	14.3908	6.1243		1.06514	20.0311	0.613054		0.392587	8.66183	2.56079
	1.6799	6.52055	3.13986		0.948	4.484	3.469		0.856	4.752	1.539		1.30345	10.8305	6.3806		1.08998	21.0445	3.03447		0.340774	7.68535	2.48506
	2.10783	9.20461	1.71274		1.828	6.524	4.157		0.987	5.009	2.279		0.511605	11.6582	10.5213		1.0562	27.4434	4.80408		0.548028	6.43186	0.466322
	0.84393	7.9626	2.08196		0.922	3.867	0.826		1.259	3.092	2		0.522575	6.81043	7.9224		2.46116	23.9657	0.689561		0.389598	8.1138	2.35951
	1.66198	10.5989	2.07002		1.412	3.896	3.842		1.059	4.825	1.605		2.02049	10.2919	3.79764		1.09595	24.8302	0.508725		0.669591	4.90734	2.89558
	1.91576	9.745	0.631952		1.168	7.548	0.914		0.262	2.518	1.621		0.798822	20.4742	5.17888		1.07309	11.496	1.55996		0.582903	9.04745	4.12815
	1.1206	10.4496	1.73065		1.495	6.554	4.22		1.12	5.225	1.623		0.746963	9.5729	8.24452		1.5232	18.8586	7.3795		0.588881	8.31707	4.24373
	1.73662	10.6387	2.66614		1.075	7.275	3.925		0.609	9.41	1.453		1.1359	8.88178	12.6156		1.76265	20.2497	2.91126		0.371663	9.14808	4.71503
	1.8242	10.5292	2.0113		1.495	4.01	4		1.146	7.087	2.529		0.764914	9.65068	6.33971		0.842576	20.816	7.70143		0.442408	9.17798	3.77243
	1.44304	10.5889	3.1727		0.739	2.676	3.744		0.986	8.007	1.008		0.517589	11.4288	6.49329		0.963796	20.19	5.90002		0.294939	9.60046	4.01555
	1.9904	11.5543	2.82637		1.401	7.218	1.074		0.866	4.548	1.913		0.911515	9.20091	9.24778		0.963796	13.6024	5.65063		0.54205	8.7545	4.40814
	1.57739	14.1517	3.23042		0.997	6.964	3.158		0.672	9.38	1.139		3.03373	12.6256	13.0644		0.888282	23.8862	5.66056		0.868874	7.3087	3.76645
	1.27187	8.28405	1.39726		1.345	5.815	3.46		0.674	8.259	1.213		1.49193	10.5313	7.18242		0.885301	19.882	4.80408		0.481268	7.77801	1.42288
	2.54871	6.88579	1.75852		0.891	7.262	2.773		1.155	8.619	2.323		0.97534	7.84461	6.86428		1.24101	33.2857	4.47718		0.344759	10.562	4.68415
	0.914589	9.57184	1.56943		1.056	2.561	2.439		0.928	7.835	1.444		1.99556	11.4588	5.82611		0.903186	22.0878	6.93735		0.641691	5.13054	0.818056
	2.05608	10.4496	3.21848		1.772	4.686	2.114		0.669	6.869	0.074		1.15385	7.99121	6.47335		0.718376	20.508	6.29746		0.564967	7.79595	4.15106
	0.850896	10.7183	2.71292		1.13	5.25	2.909		0.806	5.268	1.756		0.550499	11.1695	11.0798		1.09495	15.8579	4.59939		0.200279	8.47849	2.09347
	2.00135	8.33182	2.81443		0.645	5.502	2.859		0.867	4.607	1.24		1.85793	11.9574	8.09194		0.742222	23.608	7.43713		0.451376	8.00121	4.23277
	1.29675	7.49386	2.50392		0.93	5.332	2.706		1.284	10.4	1.444		1.71133	8.55068	8.96854		0.957835	14.4172	4.26952		0.483261	8.87407	3.59008
	1.02406	10.3103	2.83732		1.081	6.234	2.3		0.946	8.706	2.728		0.881596	10.8105	2.83228		0.896231	19.7926	6.22592		0.366681	8.00021	3.14668
	1.31765	9.56885	2.02125		1.854	4.602	1.77		1.102	8.711	0.654		0.803808	8.83391	4.53164		0.835621	23.5782	5.26412		0.478279	6.71085	4.35035
	1.11761	8.70402	2.71192		0.631	6.378	1.912		0.802	6.654	1.661		1.03219	10.0925	4.38604		0.892257	24.3731	5.13097		0.85592	7.74015	3.22739
	1.59531	8.85131	1.04197		1.21	4.616	2.671		0.87	5.474	1.827		1.22067	13.3237	3.33491		0.781967	19.3355	7.01683		0.767239	7.38044	3.15963
	1.57043	4.69735	1.98045		0.745	4.777	2.443		0.688	5.187	2.504		2.18006	11.9973	3.40571		1.06117	21.2333	5.15979		0.534078	7.27781	3.34995
	1.02307	9.1648	2.06902		0.948	5.269	1.222		1.396	6.228	2.229		1.47498	10.5413	2.11822		0.689561	30.3844	0.93995		0.550021	7.34955	1.63611
	1.81126	8.29698	1.78439		0.954	5.632	2.142		0.766	6.319	1.357		0.995286	8.37716	3.65902		0.952867	27.3937	7.40831		0.818056	5.55202	3.85015
	1.18528	11.3552	5.36114		0.684	5.718	1.994		1.017	6.675	2.714		0.902539	10.7108	2.41641		0.713408	20.2	4.39471		0.772221	7.1712	2.73317
	1.01013	8.66123	7.05		1.102	7.201	2.923		0.871	5.868	2.44		0.560472	8.22457	3.14443		0.718376	21.8295	7.35963		0.423476	6.52452	3.09387
	1.11064		10.2804		0.856	6.219	2.529		1.135	4.714	2.013		1.101	6.51025	6.10934		0.979694	17.2192	8.4198		0.682544	4.6423	3.08889
	1.03103		4.95809		1.072	5.79	3.105		1.365	3.826	2.744		1.18377	11.1097	4.75902		1.04825	18.0836	6.93735		0.470308	6.01536	2.31467
	0.427936		5.77216		0.8	7.975	1.893		1.387	6.862	3.06		0.552493	8.97852	3.36582		1.1188	13.1951	5.00081		0.67258	5.34078	3.87107
	0.977287		9.09812		0.952	4.293	2.176		0.985	1.733	2.407		0.406891	12.8649	3.23618		0.949886	15.4108	4.09862		0.296932	9.68615	2.4731
	0.904637		2.53876		0.814	7.703	2.087		0.77	6.543	2.61		2.91106	9.71651	3.1893		0.677638	19.6038	6.00336		0.388602	4.95417	2.51794
	0.933498		3.32596		0.509	6.006	2.924		0.453	5.644	3.306		1.13391	9.39638	1.53781		0.811775	22.3164	0.820717		0.767239	6.26745	2.75608
	2.11878		3.02541		0.892	7.142	2.539		0.816	6.11	5.259		1.30345	6.08541	3.43763		0.668696	10.3335	6.50215		0.523118	7.10842	3.13173
	0.793175		3.46628		0.986	7.93	3.628		0.636	5.734	6.19		1.90181	11.379	4.81587		1.087	11.6947	4.48712		0.794143	9.89041	3.7525
	1.18926		4.35997		0.704	8.176	2.434		0.747	3.196	4.518		2.46528	8.40907	2.6408		1.27181	12.579	6.1216		0.71144	6.73576	2.33859
	0.840944		2.4472		1.068	7.087	2.663		0.853	3.445	3.522		1.7223	7.96528	5.49202		1.12377	17.1496	7.60107		0.210244	6.81647	3.51734
	0.971315		3.13787		0.902	6.834	2.467		1.808	4.475	4.209		1.10399	14.3608	2.91206		0.938956	15.6195	12.738		0.245118	6.76067	3.54425
	0.999181		5.10538		0.766	7.617	3.04		1.157	5.786	2.421		1.89583	13.8921	1.91777		1.16053	16.5236	5.74701		0.565964	4.22978	2.39638
	0.727491		3.10303		0.962	8.263			1.337	4.711	0.299		2.00753	10.9003	3.04968		0.92902	13.8707	7.13607		0.40853	5.45637	2.48506
	0.427936		2.24418		0.876	7.16			0.916	4.962	0.614		0.8068	13.4832	2.65277		0.986649	13.831	4.62821		0.599842	9.8107	2.58669
	0.857863		2.76367		0.812	7.468			0.844	6.352	1.432		1.60961	15.398	5.81415		0.805813	12.4002	7.4878		0.607813	7.85972	2.54983
	0.851891		2.67112		0.274	6.797			1.168		3.187		2.69764	13.0345	6.61795		0.74421	13.6024	7.16091		0.613791	6.37506	1.79554
	1.07681		3.90517		0.784	8.156			1.096		2.452		1.28749	14.5304	2.73654		1.3046	14.1589	3.81246		0.306896	6.39997	2.67836
	0.767299		1.15742		1.311	7.832			0.876		3.708		2.89311	14.5404	7.27516		0.491834	20.4583	8.0939		0.561978	8.70468	2.76804
	1.39229		2.3646		1.404	7.661			0.92		3.594		2.51714	15.2684	4.61541		0.794883	23.4292	7.04863		0.501197	6.94501	3.55321
	0.713559		0.924541		1.424	8.488			1.529				0.796827	12.4361	0.117679		0.83264	16.9211	8.13166		0.389598	8.14071	4.10822
	0.274675		4.82772		1.256	8.772			1.533				1.11795	13.8024	0.324116		1.14264	18.183	10.1745		0.468315	10.0937	1.93304
	0.947431		0.951411		1.586				0.902				0.859656	13.7924	3.1544		0.62299	15.0531	4.71763		0.604824	7.505	4.77083
	0.653847				0.69				0.924				1.95168	6.54515	2.24887		0.902193	19.6038	8.35124		0.399562	7.57076	3.32703
	0.84393				1.709				1.462				0.819765	15.4479	4.26238		0.668696	17.9842	11.7146		0.772221	7.07654	5.16641
	0.515514				1.252				0.785				0.903536	13.1043	3.51242		0.702478	19.5045	5.44197		0.435433	6.83242	7.38044
	0.566269				1.269				0.65				0.761922	11.8976	2.26582		0.748184	16.5733	9.12924		0.664609	6.98786	3.61898
	1.23405				1.786				0.963				0.868631	16.1559	4.63835		0.870397	12.9765	6.86183		0.321842	10.5819	4.8346
	0.440874				0.916				0.79				1.65249	9.68858	3.55431		0.776005	19.5641	7.06353		0.321842	5.39857	3.71762
	1.50076				0.816				0.692				0.772892	9.19194	6.36564		0.887289	17.4974	7.63982		0.513154	7.32265	2.4731
	0.999181				1.424				1.143				0.732004	14.5603	0.956392		0.589207	14.7252	8.18332		0.496215	7.69133	3.15863
	0.795165				1.153				1.461				0.912512	13.0544	3.40571		0.859468	16.2852	6.28554		0.526107	4.43006	6.77064
	0.793175				1.756				1.073				1.01623	11.02	2.51215		0.631932	25.9629	4.33609		0.564967	6.95199	4.1959
	1.07084				1.396				0.463				0.742974	12.4959	3.20227		1.71099	11.3072	8.42477		0.405541	5.18036	2.66939
	0.988234				1.329				1.124				1.34633	9.43527	3.02076		0.654785	10.4229	6.3382		0.513154	6.10005	3.4466
	0.453811				1.495				0.766				0.823754	7.12058	2.31369		0.721357	9.26039	5.97156		0.476286	6.98188	2.72619
	0.722515				2.093				1.185				0.609338	10.0227	1.50789		0.173881	19.5442	5.44098		0.445397	7.88762	4.23576
	1.21613				1.521				2.684				0.770898	6.69474	2.88015		0.0407378	14.139	5.61784		0.452372	7.23098	3.27621
	0.947431				0.764				2.379				0.827743	13.0444	1.27153		1.0095	12.7678	8.79439		0.63372	5.80013	4.04345
	0.516509				1.175				0.878				0.93146	15.6673	3.62512		0.445135	18.6201	3.73595		0.326824	7.38443	2.9464
	0.571245				1.529				0.877				0.9903	11.4288	0.899547		1.12575	17.1894	2.48997		0.480272	7.97032	3.51734
	0.593139				1.441				0.851				1.1738	17.2928	3.31795		2.30218	14.3079	4.77029		0.654644	8.76147	5.43644
	0.773271				1.353				0.578				0.547507	14.2611	2.83228		0.923058	12.1518	0.803826		0.498207	5.50419	4.63532
	0.618019				2.014				1.157				0.811786	11.5884	5.7593		0.507732	15.1425	3.29579		0.526107	6.45179	5.25808
	0.713559				1.477				0.867				0.488668	15.6673	3.14443		0.095386	8.63045	2.68174		0.604824	6.13991	2.64448
	0.903642				0.807				0.825				0.259293	14.4107	2.9709		0.310005	16.5833	2.52177		0.541053	5.43644	4.51874
	0.629962				1.555				1.267				0.873618	17.3726	2.21895		0.230516	14.765	3.48656		0.48625	7.11241	0.875849
	0.906627				1.559				0.845				0.722031	23.2167	2.42738		0.889276	12.7678	1.45166		0.40853	6.44082	3.88502
	0.917575				1.376				0.778				1.0252	14.1714	1.59964		0.566354	12.7181	4.12544		0.460344	9.38523	3.20746
	4.33708				1.489				1.019				0.764914	13.1043	5.10109		0.889276	12.9566	2.31212		0.520128	6.67399	0.402552
	0.535418				0.997				0.863				0.776882	7.95331	2.84823		2.13426	10.5521	5.20549		1.15385	7.12437	3.66581
	0.59513				1.631				1.199				0.426836	13.2838	2.99184		0.821711	9.6936	1.26685		0.260064	6.26944	2.69331
	0.544375				0.98				0.963				0.868631	14.5404	4.48178		0.254363	10.6316	1.4447		0.518136	6.85932	3.60304
	0.755357				1.478				1.006				0.698096	13.5431	7.01786		1.00453	16.2752	1.18636		0.496215	5.78618	4.90734
	0.861843				2.07				1.021				0.768903	16.5449	2.78441		2.6261	10.1844	1.62454		0.628738	4.88442	3.94281
	1.20917				1.994				0.802				0.379964	15.7969	4.28332		1.36223	10.2639	2.4701		0.425469	7.47909	3.88004
	0.430922				1.451				1.313				0.792838	14.0517	4.67226		1.24002	10.8502	0.773024		0.613791	7.38543	4.34536
	0.773271				1.534				0.59				0.333092	13.6129	2.81433		1.54804	13.4435	2.78805		0.583899	5.08072	1.70387
	0.894685				1.002				2.889				0.383953	15.9066	4.32221		1.7249	13.0262	2.12532		0.602831	5.03987	3.40674
	0.59513				1.338				0.975				0.980327	14.5404	6.38659		1.00056	10.5521	1.36819		0.59187	6.22859	1.65405
	0.962359				1.296				0.953				1.00626	13.0045	3.668		0.373595	15.1425	0.593182		0.541053	4.11519	4.77382
	0.662803				1.794				1.129				0.539529	9.83917	4.02802		0.533565	11.6749	2.95399		0.818056	7.31069	1.18972
	0.451821				1.393				0.868				0.802811	13.6627	4.40599		0.229523	10.7409	1.57188		0.695497	5.33281	6.13493
	0.655837				1.347				0.564				0.500635	9.96483	4.50172		0.762094	13.523	3.40409		0.818056	7.06059	0.891791
	0.655837				1.395				1.006				0.829737	11.0499	3.47552		2.52773	20.0708	1.68515		0.614788	4.37825	6.11001
	0.864829				1.074				1.129				0.306165	11.6283	7.25322		0.403403	15.1127	3.67037		0.613791	3.41671	1.41292
	0.862839				0.738				1.608				0.866637	9.28269	4.85576		1.52518	11.7543	2.28529		1.09008	7.86072	4.93923
	0.917575				1.477				1.76				1.25857	14.0317	1.99755		1.25989	11.2178	2.31311		0.593863	5.18235	6.41791
	0.580202				1.687				0.833				0.94243	13.4733	2.95395		0.696517	9.90623	2.58735		0.763254	5.12954	3.27123
	0.700621				1.096				0.849				0.934452	12.3962	3.88441		0.754146	12.5393	5.2045		0.326824	6.00439	3.76246
	0.427936				1.323				3.852				0.9903	11.5984	1.84098		1.06713	12.271	3.20239		0.26405	5.56996	4.80272
	0.629962				1.452				0.753				0.871623	10.262	3.8495		0.33087	10.3037	3.34745		0.357713	5.6686	6.95199
	1.18329				1.728				0.983				0.458749	9.78233	3.11251		0.148047	9.42831	2.90331		0.652652	5.79316	3.38781
	0.69465				1.777				1.045				0.355032	10.6908	3.38577		0.853506	14.7252	2.27734		0.557992	4.54764	2.46912
	0.546365				1.348				0.959				0.455757	12.2366	3.89338		0.382538	18.948	2.13426		0.512157	7.22799	2.60662
	0.57224				1.908				1.155				0.510608	14.6401	3.38577		0.701485	15.3512	3.50643		0.395577	8.09388	0.893784
	0.559303				1.436				0.823				0.604352	13.3037	3.93826		0.337825	15.7884	3.03546		0.504186	5.55999	3.58211
	1.06088				1.429				0.971				0.655213	10.8504	4.50073		0.665715	16.5137	3.75682		0.516143	5.82205	2.96732
	0.872791				1.477				0.481				0.639257	16.0462	6.39756		0.378563	16.0765	1.27877		0.40853	5.84895	1.28836
	1.11861				1.723				0.685				0.703083	11.7679	6.69873		0.571322	11.9233	3.36931		0.512157	6.77662	1.10104
	0.936483				1.535				0.321				0.770898	13.573	10.0626		0.370614	16.5932	3.92573		0.615784	6.17179	2.25289
	1.03799				1.334				0.578				0.667181	25.8894	6.03953		0.508725	16.5435	3.26101		0.204265	5.56498	2.50598
	0.237853				1.609				0.816				0.580417	17.1133	5.55984		0.0993604	14.5861	2.1442		0.412516	7.70428	1.60024
	0.535418				1.433				0.454				0.555485	14.301	7.30608		0.970751	17.3086	2.59629		0.546035	6.84637	1.0851
	1.03501				1.414				0.9				0.365005	14.4606	6.1243		0.0655779	13.0758	2.1601		0.414509	6.79356	1.65405
	0.515514				2.07				0.562				0.614325	8.9496	5.74533		1.29069	15.6195	3.88301		0.438422	5.29395	3.14967
	0.655837				1.335				0.662				0.983319	11.4288	5.52693		0.493821	17.1198	5.33665		0.660623	8.29615	1.92408
	0.807107				1.385				0.706				0.615322	13.3436	6.73464		0.410359	14.2582	3.40409		0.834996	6.82644	2.81985
	0.57025				1.146				0.792				0.499638	9.59583	4.02203		0.104328	13.8012	2.12731		0.481268	7.43325	0.846952
	0.629962				0.718				0.76				0.525567	9.66066	1.3204		0.445135	15.2916	3.02553		0.29195	10.851	4.23377
	0.925536				1.599				0.798				0.838713	12.2167	7.46764		0.242439	18.5605	0.704465		0.320846	9.51775	3.60503
	1.66497				1.705				0.722				0.812784	12.2765	3.51442		0.390486	14.4569	3.82339		0.491232	10.572	4.45995
	0.662803				1.551				0.619				0.794833	6.39257	5.21179		1.00453	14.8246	5.25617		0.535075	8.55422	0.531089
	0.824026				1.646				0.749				0.55748	13.922	6.32176		0.719369	15.1823	1.95641		0.612795	10.841	2.48406
	0.629962				1.773				0.729				0.488668	12.7552	6.43844		1.33441	12.0027	3.74489		0.163412	9.10424	0.788164
	0.933498				1.242				0.634				0.559474	11.6981	8.56465		0.613054	18.183	1.87791		0.654644	9.72003	3.89499
	0.549351				1.137				0.694				0.377969	12.5159	6.64089		0.111284	16.0368	3.36037		0.670587	8.4775	3.14568
	0.936483				1.496				0.684				0.710064	11.7679	6.33672		0.717382	14.5861	2.77315		1.96294	9.15307	2.42228
	0.559303				1.218				0.627				0.316138	9.41134	4.66129		0.600137	13.7117	2.91822		0.613791	10.3029	5.61779
	0.560298				1.614				0.705				0.733001	14.1714	6.20309		0.874372	16.7422	3.02652		0.583899	9.07933	1.98287
	0.770285				1.208				0.642				0.833727	12.3264	6.88223		0.466	27.9302	1.4765		0.333799	8.10783	3.37386
	0.84393				1.784				0.543				0.343065	12.7054	8.22358		0.753152	18.3916	1.03136		0.273018	10.8808	4.82763
	0.808103				1.341				0.864				0.564461	12.7353	7.76782		0.423275	15.4406	1.12377		0.319849	9.60245	1.44281
	0.776256				1.154				0.299				0.323119	10.1922	5.6097		0.0864436	15.4207	0.817736		0.727383	9.5606	3.03508
	0.593139				3.038				0.626				0.214415	12.3164	6.00263		0.646836	13.9701	4.33609		0.326824	10.6616	2.75708
	0.861843				0.876				0.588				0.401904	13.583	5.86301		1.06713	13.4435	5.23431		0.423476	5.24812	3.52233
	0.925536				1.459				0.87				0.957389	13.8921	4.89964		0.668696	12.589	2.65392		0.479275	7.29077	0.845956
	0.753367				1.457				0.703				0.356029	10.8205	7.28015		0.608086	17.4079	2.19288		0.29195	8.17957	1.78956
	0.881747				1.724				0.481				0.657208	12.8549	6.10934		1.70502	17.0801	5.7947		0.502193	9.69013	0.79215
	0.847911				0.944				0.536				0.789846	14.301	6.84334		1.27479	16.1461	1.13172		0.415505	9.2836	2.45417
	0.659818				1.493				0.688				0.913509	18.1206	4.33418		1.24499	21.0445	2.13724		0.40853	9.17897	2.21204
	0.708583				1.702				0.581				0.437806	15.2983	6.234		0.954854	17.0999	2.69068		0.29195	10.4524	4.3922
	0.709578				1.431				1.289				0.408885	14.1714	5.78822		0.957835	14.298	0.889276		0.328817	9.18097	2.20507
	0.965344				1.379				0.608				0.243336	18.1106	3.47552		1.90573	19.5442	0.593182		0.339777	7.36151	4.21782
	0.713559				1.609				0.66				0.559474	16.3753	5.52394		0.749178	14.5364	3.03844		0.709447	8.60105	2.82583
	0.823031				1.431				0.73				0.257298	16.6546	5.86401		1.21717	20.2993	0.641868		0.455362	9.82365	2.1393
	0.891699				1.623				0.556				0.685132	14.0517	5.07716		0.735267	14.3377	3.70912		0.485254	9.75988	2.89658
	0.698631				1.462				0.613				0.866637	14.6999	5.00136		1.14264	19.7429	1.03732		0.40853	7.59866	1.35512
	0.911603				1.628				0.581				0.796827	17.961	3.91034		1.51525	21.9984	0.655779		0.662616	10.9805	1.37406
	0.880752				1.511				0.562				1.20571	14.5005	2.18504		1.13172	19.9714	0.745203		0.324831	10.9805	3.86808
	0.333392				1.401				0.754				0.303173	7.2612	5.9029		0.830653	11.1184	1.24499		0.378638	7.88862	3.20846
	0.612048				1.927				0.857				0.858659	18.35	5.41424		1.35329	21.8394	0.470968		0.414509	9.25271	4.03149
	0.973306				1.903				0.778				0.706075	14.3708	7.29112		0.177855	17.7557	0.980687		0.40853	4.99303	5.67757
	0.706592				1.197				1.256				0.771895	17.0635	9.66764		0.935975	13.4733	0.752158		0.559985	4.82265	2.60762
	1.07084				1.054				0.517				0.322122	13.4134	3.88441		1.59473	20.9253	2.1442		0.471304	4.13612	3.34696
	1.13453				1.352				0.686				0.821759	18.0209	1.94171		0.970751	15.5201	1.50332		0.582903	5.49722	3.8063
	0.673751				1.342				3.956				0.572439	19.816	2.4922		0.387506	14.2284	1.12277		0.377641	5.23118	1.3631
	1.03103				1.533				0.749				1.04814	13.4134	2.92004		0.957835	17.0304	0.957835		0.175369	4.70607	3.63492
	1.07084				0.782				0.444				0.404896	17.1333	3.28604		1.26685	21.2631	3.68627		0.509168	4.71703	4.65724
	1.01112				0.593				3.065				0.679148	10.9302	2.85521		0.273241	17.6663	1.23803		0.426465	4.56657	3.60204
	1.14149				1.455				0.637				0.62729	12.8749	3.62312		0.784947	26.3603	4.49507		0.618774	4.4201	0.687526
	0.850896				1.316				3.144				0.647235	11.9275	1.3942		1.6305	20.3291	4.41359		0.113591	4.67518	4.07035
	0.753367				1.412				0.618				1.08305	15.5177	4.01106		2.33497	12.9169	2.50488		0.438422	5.12556	4.63333
	1.42712				1.476				0.515				0.64923	12.7353	2.77543		1.17643	15.5698	3.64057		0.43344	5.28698	1.73177
	0.871795				1.486				0.785				0.721034	9.89103	3.29502		0.616035	16.4342	3.39912		0.440415	7.61261	3.71364
	1.02605				1.049				0.52				0.397915	13.3436	2.74751		1.44768	19.3157	2.83873		0.365684	4.37526	4.58052
	0.832983				1.678				0.493				0.932457	15.0091	2.76646		0.889276	19.7429	4.00522		0.522121	4.92129	6.22859
	0.59513				1.34				0.633				0.320127	14.3808	3.32892		1.5073	11.6053	1.35528		0.443405	7.08849	4.96215
	0.357277				0.88				0.606				0.474706	13.8622	2.24089		0.042725	13.1553	5.25915		0.430451	6.23756	1.06915
	1.17732				1.543				0.533				0.5136	8.45295	2.66074		1.35528	12.4499	2.43632		0.733361	8.69073	0.613791
	0.713559				1.439				0.639				0.737988	10.5413	2.93201		0.569335	14.3973	5.13197		0.454365	6.3083	6.32026
	0.832983				1.133				0.481				0.428831	14.1115	4.03201		1.09495	14.9239	4.39471		0.546035	5.68255	4.07633
	0.652851				1.539				0.526				0.537534	13.1541	8.53772		1.06713	11.8239	4.0857		0.430451	7.24991	3.22041
	2.49795				1.183				0.529				0.596374	17.8613	0.913509		1.67422	11.8338	1.96237		0.321842	8.3101	4.33739
	0.755357				1.578				0.527				0.391931	15.388	1.29447		1.50829	17.1595	2.16606		0.586888	5.70049
	0.267709				1.517				0.511				0.376972	16.5648	3.58423		1.48246	17.9147	2.94703		0.352731	7.0307
	0.737443				1.627				0.759				0.497643	15.1387	2.41641		1.1029	12.6983	5.11507		0.081706	6.26247
	0.700621				1.582				0.535				0.117679	17.3726	1.8719		0.928026	12.5293	4.3192		0.545039	6.32026
	0.851891				1.205				0.578				0.277244	11.1895	1.97761		0.831647	13.523	3.13582		0.386609	6.40695
	0.662803				2.124				0.68				0.551496	15.4479	3.7398		0.830653	16.1461	3.47463		0.512157	4.59347
	1.30869				1.481				0.591				0.533545	15.4379	0.369991		1.8014	12.2809	3.68627		0.477283	6.51057
	0.378176				0.93				0.627				0.311152	15.7072	1.37026		0.906167	19.8025	3.36633		0.398566	6.41492
	1.07084				1.332				0.757				0.431823	14.2112	3.60118		0.610073	15.997	5.23232		0.818056	4.82564
	1.04994				1.465				0.625				0.287217	14.8695	2.59193		0.444141	19.1567	0.55145		0.476286	6.58132
	0.654842				1.253				0.857				0.93146	15.9066	3.76374		0.397442	18.5108	4.18605		0.249104	4.87845
	0.438883				1.092				0.365				0.697099	12.5159	1.5398		0.698504	10.1248	2.72347		0.487247	5.48028
	0.257757				1.828				0.941				0.388939	16.7842	2.30472		0.489847	15.2717	4.36888		0.459347	8.54127
	0.641904				1.406				0.76				0.932457	15.3781	2.51714		0.313979	17.5272	4.64212		0.571942	6.79057
	0.713559				1.221				0.608				0.662194	13.4234	4.62339		0.50177	19.574	5.9805		0.517139	8.55322
	0.571245				1.202				0.591				0.742974	13.2239	4.69919		0.531578	24.2936	4.31324		0.535075	6.04724
	0.679722				1.703				0.714				0.862648	13.4334	2.69166		0.810781	14.9239	2.48997		1.0841	4.96713
	0.452816				0.646				0.661				0.290209	7.90445	4.7321		0.90418	9.89829	4.99783		2.02571	5.13652
	0.917575				1.419				0.767				0.403899	18.1904	3.52539		0.823698	15.222	2.38266		1.23256	6.02632
	0.857863				1.344				0.616				0.372983	14.7697	3.57425		0.592188	15.1227	6.32032		1.26046	5.06976
	1.04994				1.038				0.859				0.547507	16.884	3.3728		0.591195	13.3938	4.47817		2.01774	5.96852
	0.622995				1.51				0.727				0.158568	14.0018	3.08359		0.527604	18.7493	6.30144		2.36947	6.48865
	1.42712				1.308				0.431				0.372983	13.0843	3.34488		0.588214	18.4512	7.57126		2.36947	4.08929
	0.475706				1.641				0.518				0.300181	10.3219	3.04071		0.870397	19.1468	5.5145		1.59825	3.62795
	0.178141				1.151				0.843				0.345059	15.8169	4.51369		0.552444	13.7714	4.44737		2.84377	4.88542
	1.18926				1.601				0.85				0.699094	17.4424	2.53409		1.82426	14.9736	6.35311		1.82942	4.00359
	0.357277				1.675				0.759				0.377969	14.0916	4.18858		0.979694	15.6195	4.98094		1.11598	5.31587
	0.951411				1.034				0.751				0.739982	13.3336	3.58622		0.799851	17.2887	5.2671		1.16182	6.00141
	1.10666				1.419				0.702				0.632276	14.1115	3.06863		0.955847	17.3285	2.43433		1.29335	3.79335
	0.648871				1.045				0.687				0.754941	14.2511	2.71859		1.33938	13.4137	6.07788		0.653648	4.69411
	0.573235				1.476				0.585				0.530553	15.4778	2.96492		1.19729	16.1163	4.26256		1.38701	5.71045
	0.237853				1.603				0.81				0.846691	12.6056	2.02847		0.983668	12.8672	5.70627		1.18374	6.21364
	0.720525				1.379				0.64				0.798822	11.5685	4.71115		0.916103	20.3689	7.29306		0.872859	4.92428
	0.891699				0.962				0.701				0.674162	16.126	5.56483		0.970751	13.1653	4.44737		1.59626	6.10902
	1.42712				1.39				0.58				0.824751	15.2783	1.26256		1.05223	15.5897	8.31647		1.63312	5.07673
	0.810093				1.494				0.621				0.19447	13.5032	3.68495		0.56238	12.4598	9.31007		1.2495	6.94202
	0.822035				0.846				0.658				0.728015	16.6047	2.22194		1.04627	11.5357	8.45657		1.85233	4.95019
	0.357277				1.308				0.568				0.575431	16.495	3.88441		0.852512	14.0992	4.46625		1.84137	6.23855
	1.11064				1.185				0.722				0.717045	12.6854	1.33636		1.21418	16.5932	9.77409		1.18573	5.15246
	0.521485				1.297				0.647				0.537534	13.583	3.87344		0.984662	13.821	6.00038		1.51953	5.74333
	0.617024				1.314				0.7				0.640254	9.74044	3.47453		0.705459	16.0666	4.59542		1.31826	5.95358
	1.78439				1.337				0.713				0.941433	9.98278	2.74551		0.682606	15.4207	8.00547		1.61519	6.12496
	0.713559				1.432				0.751				0.595377	23.2466	5.40726		0.345774	13.2149	8.11377		1.24552	5.73138
	0.406042				1.087				0.744				0.746963	24.8024	4.51768		0.662734	14.0595	5.81259		1.36808	5.31687
	0.389123				1.802				0.621				0.536537	29.9683	6.99592		0.754146	15.5996	4.82792		1.11897	5.08371
	0.310502				1.443				0.62				1.48495	23.7453	6.47335		0.688568	13.7912	6.991		1.63611	5.41252
	0.370215				1.1				0.753				0.485676	18.7389	9.29665		0.664721	18.5108	5.7013		1.61917	7.40436
	0.612048				1.495				0.699				0.60136	21.7507	5.79221		1.09992	11.0191	6.39086		0.602831	5.28299
	0.598115				1.424				0.831				1.09302	18.1206	4.80091		0.931007	14.3278	7.34274		1.57832	6.114
	0.326426				1.118				1.214				0.835721	15.2584	6.66483		0.646836	14.3278	8.43967		1.14488	4.75589
	0.891699				0.997				0.814				0.492657	19.3772	6.13328		0.79389	13.3441	4.95014		0.863892	6.17976
	0.59513				1.103				0.802				0.552493	16.5549	7.66809		0.809787	12.7082	6.45346		1.09008	8.11281
	0.651856				1.249				1.058				0.276247	15.4578	8.78305		0.952867	11.7245	5.24325		1.05919	5.41053
	0.668775				1.137				0.267				0.797825	21.3817	6.7845		1.02838	9.67274	5.13495		0.787168	6.40894
	0.449831				1.078				0.778				0.299184	18.0408	5.51197		0.430231	13.205	4.36093		1.50359	6.68794
	0.670765				1.728				0.736				0.647235	16.0762	8.62249		0.938956	16.0964	5.96659		1.40893	7.18614
	0.658823				1.46				1.252				1.09501	17.2131	2.79039		0.973732	9.96585	5.13693		1.26445	8.35394
	0.677731				1.526				1.516				1.7253	26.5975	6.37362		3.5422	14.3476	2.82581		1.60323	7.24493
	0.981267				1.401				0.903				0.604352	20.524	6.1243		1.99516	14.5166	8.02037		2.26286	6.15884
	1.02804				2.521				0.703				0.868631	25.8894	4.23745		0.471962	10.3931	7.04962		1.90813	9.38623
	0.405047				1.226				1.097				0.235358	17.4325	6.1233		0.628952	14.288	3.58791		0.731368	7.12138
	1.37238				1.578				1.061				0.434814	22.7879	6.22203		0.334845	16.8217	3.68826		1.2794	8.12875
	0.848906				1.876				1.017				1.15086	16.9538	5.36138		0.914116	10.7806	3.41601		0.974494	6.78459
	0.937479				1.223				0.645				0.713056	17.5023	6.97299		0.584239	12.2213	6.87972		2.09945	7.33461
	0.924541				1.583				0.77				0.215413	12.466	4.48776		0.589207	11.3867	3.98733		1.47469	6.81647
	1.41816				0.878				1.252				0.647235	14.8096	7.4098		0.396448	15.5698	3.39912		1.08908	9.17897
	0.666784				1.818				1.047				0.853672	11.6981	12.5957		0.853506	11.4761	4.97001		0.968515	4.73696
	0.690669				1.893				0.64				0.365005	15.1786	5.37833		0.50177	14.8246	6.6651		0.727383	5.86191
	0.996195				1.119				0.392				0.448776	17.0734	5.70644		1.35329	9.3677	5.99243		1.41491	7.25788
	0.797155				1.341				0.497				0.695105	16.9139	5.26664		1.43278	11.7543	10.3136		1.38701	6.86131
	0.660813				1.484				3.227				0.906528	17.7117	7.89248		0.368627	14.8941	7.15892		1.27541	9.07335
	0.873786				1.99				0.711				0.896555	8.57562	8.52575		0.583246	18.8189	4.18705		1.43284	6.67996
	0.508547				1.767				0.952				0.59039	13.9021	7.53346		0.692542	16.931	4.8468		1.4179	6.91313
	0.864829				1.083				1.041				1.08504	19.806	10.8105		0.480904	11.188	5.84935		1.51056	8.99962
	0.616029				2.016				1.195				0.981324	13.2638	6.73763		0.274235	11.178	6.22891		0.326824
	1.18528				2.086				0.791				0.588396	16.1061	6.38559		1.82724	7.26027	6.31932		1.22659
	0.553331				1.552				1.229				0.906528	18.3998	4.28232		0.734274		5.75496		0.990436
	1.00615				2.089				1.123				0.841705	20.2348	7.02185		0.898218		5.70925		1.57035
	0.670765				1.193				0.624				0.688124	13.6528	3.46356		0.372602		6.23586		1.45775
	0.900656				1.545				0.819				0.924479	20.4044	8.41505		3.61473		6.87872		1.07214
	0.632947				1.328				1.083				0.703083	16.7344	8.7282		0.435199		8.75167		2.64249
	0.648871				1.701				0.8				0.697099	19.3173	5.89094		2.28132		3.87307		0.526107
	0.667779				1.454				0.221				0.452765	12.6056	8.14878		0.317953		7.76204		1.06716
	0.638919				2.018				0.682				0.512602	19.8658	11.1795		0.841583		6.08086		1.3073
	0.665789				2.7				0.71				1.2087	12.3862	8.81197		0.528597		6.95126		1.34815
	0.817059				1.553				0.9				0.302176	17.243	8.05005				7.47091		1.36509
	0.674746				0.932				0.596				0.556483	18.8586	10.9202				7.55636		3.16063
	0.677731				1.556				0.665				0.971351	16.7942	8.70028				8.49929		1.81148
	0.359267				0.589				0.642				0.572439	13.204	14.9991				7.64877		1.10702
	0.979277				1.329				0.889				0.588396	17.3627	15.5376				6.60747		0.990436
	0.593139				1.341				1.202				0.353037	13.5331	4.78695				7.89319		1.92906
	0.622				1.972				1.128				3.0088	10.7208	4.66428				3.88102		1.23057
	0.735453				1.77				0.79				0.230372	9.69058	5.11007				3.36037		0.675569
	0.814074				1.456				0.541				0.778876	20.524	7.27018				6.97013		2.58171
	0.493619				1.308				0.864				0.738985	14.2013	10.6908				5.64467		1.56138
	0.79616				1.454				1.099				0.451768	12.5059	6.37761				5.16277		0.818056
	1.02008				1.273				0.63				0.907525	15.7371	9.33854				5.01373		0.654644
	0.673751				2.021				1.021				0.650227	11	9.70952				7.5663		3.32304
	0.745405				2.09				0.785				0.699094	9.11016	6.01759				6.87475		1.7238
	0.832983				1.413				0.919				0.734996	14.0517	6.52222				5.2204		1.19869
	0.828007				1.352				1.059				4.12874	8.17471	4.63636				7.01981		2.67737
	0.726496				1.606				0.914				1.31741	13.7425	9.36347				4.18904		2.73416
	0.800141				1.58				1.101				4.3282	10.3019	17.9411				8.03031		1.667
	1.00217				1.641				0.982				1.35231	13.204	6.67879				10.8005		0.565964
	0.711568				1.111				1				1.57072	12.3264	3.59619				6.2756		1.08709
	0.740429				1.651				1.091				1.77715	9.44026	5.01632				11.1284		1.61519
	1.16538				2.13				0.828				1.0641	9.95386	6.56011				9.1034		2.77701
	0.851891				1.869				1.09				1.51287	8.96057	5.41723				6.67106		1.16282
	0.571245				0.831				0.891				4.55259	12.7652	1.18776				5.80464		1.16879
	0.803127				1.871				1.767				3.78667	6.97698	0.82874				10.095		1.12695
	0.450826				1.362				0.86				1.21868	7.04379	4.91061				8.14855		1.84835
	0.713559				2.134				0.454				2.25186	6.98396	4.27933				9.21767		1.40395
	0.675741				1.312				1.007				5.29755	10.1723	5.72339				10.1646		2.55281
	0.437888				0.556				0.802				1.87289	9.94289	4.85775				9.02193		2.224
	1.10666				2.163				0.741				2.01351	7.06174	10.0626				8.63045		2.1403
	0.619015				1.82				0.598				1.23264	10.8704	3.82856				8.15749		1.27641
	0.652851				0.961				0.869				1.95068	10.8005	2.2				10.7508		1.31826
	0.698631				0.68				0.81				2.00852	15.4379	12.4361				9.91418		0.981468
	0.674746				0.642				1.091				2.59193	10.7706	2.21596				4.90046		1.13591
	0.357277				0.723				1.138				3.84452	8.7641	7.38785				9.34584		2.51196
	0.693655				0.874				1.079				2.0893	14.6999	2.27081				8.75365		1.80451
	0.689674				0.755				1.235				2.27879	9.95884	7.06773				13.354		1.33021
	0.927527				0.714				1.043				2.98087	10.3617	1.59266				11.9431		1.25847
	1.24898				0.698				0.765				2.85422	10.6111	2.8612				7.1152		2.39638
	0.710573				1.346				1.15				2.27181	23.466	4.71315				7.77495		0.981468
	1.30172				0.764				0.701				1.89882	9.10617	4.23844						1.21762
	1.03501				0.819				0.963				2.47326	17.0734	7.82167						1.15983
	0.809098				1.419				0.883				2.88912	15.3382	7.28214						2.0008
	2.95375				0.802				1.2				2.18105	18.0209	3.25213						1.55241
	0.213968				0.708				1.096				2.33064	8.92267	7.57834						3.15565
	0.592144				0.775				1.107				1.73527	12.466	4.63436						2.10144
	0.648871				0.825				1				2.01152	7.0398	4.78994						2.53588
	0.324435				0.54				1.111				1.95567	11.9075	9.2039						1.39697
	0.706592				0.575				1.102				2.11124	11.4787	5.94479						3.3061
	1.01112				0.732				0.85				1.46102	8.58659	4.35014						2.12236
	0.987239				0.592				0.815				2.83826	11.1895	4.94551						3.51236
	0.936483				0.869				0.682				1.99955	9.7913	1.69538						1.00439
	1.35646				0.835				1.462				1.49093	6.94407	4.35911						1.3342
	0.565274				0.936				0.825				1.93672	9.93192	6.22203						3.27123
	0.713559				0.691				1.128				1.73726	10.3617	7.07371						1.8065
	1.00615				0.597				0.778				2.38649	6.54515	6.40553						1.34815
	0.59712				0.579				0.738				3.99311	12.8849	5.17888						0.964529
	0.713559				1.114				1.238					12.9447	3.02076						2.78099
	0.687683				0.884				1.043					21.3618	4.16365						2.32364
	0.549351				0.698				0.59					15.3781	1.70734						2.14727
	0.553331				0.913				0.906					10.7806	3.45259						1.73775
	0.685693				1.036				0.69					11.0698	4.51569						1.30829
	0.187098				0.817				0.9					15.4379	6.43545						2.12635
	0.670765				0.902				1.001					16.126	2.15113						1.46373
	0.633943				0.86				0.956					9.26673	6.40254						2.31766
	0.838954				0.66				1.204					14.6301	2.30073						3.40076
	0.588163				0.763				0.891					10.8704	4.05295						1.15883
	1.08477				0.592				0.85					17.7416	7.90046						3.79933
	1.01112				0.702				4.135					17.0036							2.72619
	0.627971				0.774				1.355					12.7752							2.30072
	0.940464				0.472				0.93					10.8604							1.14488
	1.24898				0.803				1.159					12.9447							1.94998
	0.972311				0.662				1.252					14.4406							1.48267
	1.11064				0.795				0.881					15.4878							1.27641
	0.778247				0.532				0.784					12.107							3.2234
	0.708583				0.748				0.948					6.91913							1.81148
	0.649866				0.68				0.851					5.41424							1.94301
	1.46095				0.618				1.236					11.7978							1.52153
	0.903642				0.82				1.074					14.1215							1.85433
	1.26291				0.498				2.122					7.2233							1.34416
	1.21315				0.687				0.871					14.6501							1.71383
	0.791184				0.621				1.08					11.718							1.92906
	0.768295				0.838				0.948					11.1396							1.60522
	0.676736				0.668				2.373					12.9048							2.68036
	1.01112				0.641				0.781					13.1741							1.54942
	1.7625				0.886				1.442					16.874							1.68095
	1.45399				0.668				0.844					16.8142							1.12296
	1.50176				0.696				0.985					13.8223							1.90614
	1.00515				0.652				0.926					12.8649							1.67099
	0.964349				0.995				0.802					12.845							1.4169
	1.70179				0.548				1.002					13.4234							1.27242
	1.39726				1.438				1.261					11.9075							1.22659
	1.30869				0.744				1.171					25.4705							2.22998
	1.95756				0.831				0.73					14.2212							1.37505
	0.936483				0.858				0.893					14.6002							0.903748
	1.3485				0.708				0.653					12.8948							1.8344
	1.25992				0.763				0.963					12.6655							2.09347
	1.11462				0.785				1.1					14.1913							1.28537
	1.04994				0.624				1.003					10.1224							1.54046
	1.18926				0.602				0.927					15.5376							1.44879
	0.989229				0.669				0.853					12.486							2.39538
	0.897671				0.803				0.929					14.291							1.19669
	1.57043				0.723				1.294					8.95957							2.23795
	1.50275				0.58				1.062					18.1306							1.73476
	0.973306				0.768				0.771					18.6791							2.45417
	1.53858				0.745				0.86					15.029							1.42388
	0.802131				0.727				0.684					17.6419							1.4727
	4.08231				0.532				0.979					11.5485							1.44082
	0.894685				0.748				0.796					15.3681							0.818056
	0.851891				1.487				0.816					8.45893							1.51654
	1.42712				0.695				0.702					16.3554							1.46872
	0.310502				0.647				0.795					11.4687							3.06198
	1.03501				0.765				0.781					19.6165							2.50499
	0.498595				0.895				1.333					15.787							1.84038
	0.544375				0.897				0.899					16.3753							0.966522
	0.802131				0.806				0.826					9.2787							2.45417
	0.717539				1.599				0.657					14.4007							2.54484
	1.34352				0.797				1.24					20.6337							1.33918
	1.2639				1.191				0.929					13.2239							1.32922
	0.922551				1.866				1.379					13.1242							1.29932
	1.12955				0.833				1.011					18.3101							1.65006
	0.761328				0.662				1.198					16.146							2.16919
	0.979277				1.087				1.144					10.9701							1.38701
	0.917575				0.536				1.176					8.30735							1.48665
	2.0312				0.968				1.226					16.3654							1.40096
	3.06323				0.68				1.187					17.0934							1.09606
	1.35447				0.69				0.963												1.24751
	0.859853				0.672				1.3												0.749304
	1.02904				0.758				0.951												1.06417
	0.808103				0.585				0.83												0.73635
	1.10069				0.853				1.226												1.47469
	1.36342				0.967				1.411												2.27183
	0.951411				0.978				1.262												1.24651
	0.987239				0.81				1.198												1.96294
	0.887719				0.952				1.311												1.34815
	0.876771				0.774				1.321												1.55441
	0.718535				1.085				1.213												0.981468
	0.899661				0.973				1.456												1.57533
	0.759338				0.786				1.204												1.70088
	1.16239				0.818				1.335												1.24153
	0.812083				0.735				1.003												1.63611
	1.09671				0.979				1.316												1.29534
	1.20817				0.392				0.903												1.23655
	1.11661				0.269				1.032												1.6132
	1.12557				0.779				0.995												1.30829
	0.872791				0.262				2.025												0.847949
	1.08576				0.73				1.569												0.899762
	0.953402				0.926				0.941												1.44181
	0.778247				0.684				1.426												1.0273
	0.793175				0.821				1.032												1.03328
	0.823031				0.852				1.103												1.82145
	0.713559				0.85				0.932												0.661619
	0.915584				0.462				1.532												0.999404
	1.08377				0.539				1.177												0.557992
	0.967335				0.307				1.751												2.2798
	1.02008				0.918				0.814												2.46413
	1.08974				0.997				1.194												0.796135
	1.70876				0.691				1.185												0.919691
	0.865824				0.726				0.984												0.917698
	0.625981				0.854				1.589												1.02232
	1.03799				0.597				0.903												0.714429
	0.84393				0.549				1.11												0.924673
	1.25097				0.69				1.294												1.41292
	0.790189				0.561				1.326												0.682544
	1.01909				0.797				1.076												0.708451
	1.39826				0.494				1.187												1.16282
	0.803127				0.48				1.57												1.18075
	0.753367				0.706				1.476												0.567956
	0.814074				0.34				1.3												0.852931
	1.20021				0.454				1.066												0.979476
	1.23902				0.831				1.329												1.35114
	1.04297				0.902				1.014												1.41989
	0.645885				0.501				1.05												0.673576
	1.49181				0.719				0.794												1.21463
	0.861843				0.715				1.006												1.667
	1.57839				0.748				1.637												1.51455
	1.10666				0.479				1.463												1.08011
	0.643895				0.581				1.479												0.576924
	0.901651				0.808				0.963												0.892788
	1.44802				0.567				1.259												0.656637
	1.19623				0.05				1.414												0.713433
	1.35646				0.476				0.968												0.48625
	0.981267				0.599				0.944												1.05919
	1.53659				0.537				1.341												1.10403
	0.773271				0.872				1.292												3.31109
	0.784218				0.812				1.107												0.987447
	1.50773				0.771				1.339												0.981468
	1.28082				0.643				0.99												1.37904
	0.710573				0.44				1.333												0.981468
	0.542384				0.692				1.036												0.732365
	0.568259				0.762				3.153												1.11698
	1.17434				0.55				0.832												0.968515
	1.39129				0.729				0.832												2.00977
	1.56346				0.515				1.255												0.738343
	1.0569				0.659				1.463												0.808092
	1.05392				1.178				1.032												0.882823
	1.54654				0.76				1.087												0.72539
	1.30272				0.8				1.147												0.97549
	0.813079				0.524				1.022												1.13093
	1.08676				0.772				0.357												0.874852
	0.942455				0.615				1.059												0.811082
	1.42712				0.561																0.864888
	1.42712				0.639																0.699483
	1.42214				0.513																0.824035
	0.778247				0.176																0.935633
	1.05989				0.879																0.457354
	0.973306				0.648																0.416501
	0.641904				0.748																0.589878
	1.33556				0.918																0.417498
	0.773271				0.576																0.481268
	1.27485				0.843																0.352731
	1.16339				0.441																0.535075
	0.713559				0.688																0.494222
	1.16936				0.501																0.417498
	1.64109				0.723																0.371663
	1.96253				0.557																0.536071
	1.55649				0.626																0.570946
	1.58038				0.834																0.537068
	0.951411				0.574																0.673576
	0.745405				0.637																0.411519
	1.43508				0.615																0.784178
	1.14647				0.929																0.432444
	1.07681				0.648																0.556996
	1.31765				0.578																0.512157
	1.24898				0.92																0.524114
	1.15045				0.525																0.593863
	1.27087				0.582																0.431448
	1.05193				0.542																0.576924
	1.35944				0.679																0.423476
	0.908618				0.628																0.532085
	1.15244				0.544																0.491232
	1.17931				0.596																0.945598
	1.30869				0.566																0.728379
	1.44802				0.527																0.784178
	1.2231				0.623																0.484258
	0.820045				0.482																0.589878
	1.00515				0.454																0.654644
	1.28082				0.384																0.5002
	0.858858				0.482																1.12794
	0.899661				0.461																0.440415
	1.45498				0.4																0.737347
	1.20917				0.57																0.910723
	1.02207				0.665																0.600838
	0.84393				0.52																0.59187
	0.947431				0.374																0.72539
	1.27485				0.593																0.601834
	0.934493				0.442
	1.64507				0.545
	0.791184				0.392
	0.651856				0.413
	1.14946				0.521
	1.13652				0.498
	1.24798				0.55
	0.882743				0.508
	0.964349				0.356
	1.42712				0.307
	0.785213				0.463
	1.07382				0.181
	0.917575				0.723
	1.14448				0.435
	0.973306				0.716
	1.08477				0.498
	2.00732				0.548
	1.53858				0.374
	0.382157				0.585
	1.06685				0.374
	2.14068				0.55
	0.867815				0.355
	0.866819				0.363
	0.944445				0.532
	1.19325				0.516
	3.04929				0.391
	0.823031				0.475
	1.55848				0.643
	1.07183				0.548
	1.96253				0.457
	0.751376				0.542
	1.38532				0.708
	1.72269				0.402
	1.46892				0.461
	1.658				0.557
	1.47588				0.464
	1.37238				0.498
	0.881747				0.57
	1.59232				0.55
	0.740429				0.21
	1.73364				0.415
	1.38134				0.374
	2.60344				0.556
	1.14647				0.358
	1.48981				0.34
	0.917575				0.355
	0.876771				0.498
	0.848906				0.447
	0.757347				0.332
	1.47787				0.434
	0.764314				0.441
	0.584183				0.341
	0.750381				0.15
	1.16239				0.291
	1.01311				0.797
	1.58635				0.473
	1.01411				0.091
	1.24898				0.371
	1.04197				0.338
	0.902647				0.427
	1.31466				0.299
	1.02904				0.378
	0.988234				0.847
	0.859853				0.454
	0.790189				0.425
	0.850896				0.28
					0.31
					0.282
					0.214
					0.452
					0.377
					0.338
					0.4
					0.487
					0.322
					0.89
					0.345
					0.284
					0.379
					0.316
					0.523
					0.32
					0.456
					0.591
					0.61
					0.706
					1.065
					0.593
					0.319
					0.698
					0.595
					0.462
					0.249
					0.564
					0.783
					0.639
					0.252
					0.319
					0.32
					0.559
					0.777
					2.164
					0.543
					0.726
					1.898
					0.374
					0.599
					0.585
					0.447
					0.706
					0.575
					1.112
					0.598
					0.869
					0.187
					0.945
					1.291
					0.475
					0.767
					0.54
					0.908
					0.854
					1.047
					0.745
					0.548
					0.75
					0.689
					1.021
					0.608
					1.085
					0.718
					0.768
					0.623

## Sheet: Fig2i
	Fig2i	CD8+ mm-2 (x103)
		distance from tumor margin (µm)
		>50	0-50	core
		0.107418	5.78474	1.79796
		0.0841922	6.1756	1.87613
		0.197416	5.08119	1.56344

## Sheet: Fig2j
	Fig2j	Nkp46+ Lamp1+ mm-2 (x103)
		distance from tumor margin (µm)
		>50	0-50	core
		0.0181449	2.34517	1.01624
		0.0193545	2.8142	1.79796
		0.00967726	2.8142	1.09441
