# Supplementary material for: The nuclear factor ID3 endows macrophages with a potent anti-tumour activity
Source: Nature. 2024 Feb 7;626(8000):864–73. doi: 10.1038/s41586-023-06950-4 (PMC10881399; doi:10.1038/s41586-023-06950-4)
Supplement: Supplementary file 13 — Source Data Fig. 3 [file 41586_2023_6950_MOESM13_ESM.xlsx]

## Sheet: Fig3a
	Fig3a	Radiance (×107)
		Id3+/+	Id3-/-
		0.424	9.45
		1.14	7.23
		1.42	2.65
		0.416	0.7
		0.659	9.91
		1.43	6.95
			3.85

## Sheet: Fig3b
	Fig3b	Id3 relative mRNA
		KCs	BMDM	Alvmac	Microglia
		0.792	0.057	0.138	0.041
		1.095	0.052	0.078	0.037
		1.154	0.064	0.051	0.033

## Sheet: Fig3c
	Fig3c	KCs, % tdTomato
		E15.5	E18.5	P2	P7	8w
		2.26	25.6	59.8	90	95.4
		3.25	27.6	67.9	76.9	94.85
		1.54	26	70.2	87.1	95.5
		2.53		67.4	77.9
				66.2	86.6

## Sheet: Fig3d
	Fig3d	Tim4+ cells / g (.106)
		Id3f/f	Clec4fCreId3f/f
		1.3107	1.6995
		1.6403	1.9872
		1.8999	1.5411
		1.2504	1.8413
		1.9527	1.6779

## Sheet: Fig3e
	Fig3e	%Tim4+ beads+
		Id3f/f	Clec4fCreId3f/f
		73.8	72
		61	68.8
		67.3	68.5
		66.9	72.6

## Sheet: Fig3g
	Fig3g	Radiance (×107)
		Id3f/f	Clec4fCreId3f/f
		0.322	2.7
		0.55	1.76
		0.629	3.02
		1.64	7.17
		1.13

## Sheet: Fig3h
	Fig3h	Id3f/f				Clec4fCreId3f/f				no tumor control
		Photo Radiance(x106)				Photo Radiance(x106)				Photo Radiance(x106)
		Liver	Pancrease	Spleen	Lung	Liver	Pancrease	Spleen	Lung	Liver	Pancrease	Spleen	Lung
		0.0532	249.7	45.2	0.00593	0.072	38.8	5.83	0.005	0.00785	0.00455	0.00453	0.00364
		0.119	130.6	3.38	0.0031	1.38	265	9.6	0.0115	0.0105	0.0026	0.00633	0.00691
		0.000641	22.8	1.18	0.0247	0.00471	111	0.0758	0.234	0.0129	0.00793	0.00686	0.00497
		0.003204	28.6	0.858	0.002479	19.49	483.2	11.2	0.0728
		0.7786	380.5	30.81	0.005382	7.84	262	17.7	0.108
		0.158	14	0.187	0.00375	0.754	70.2	11.3	0.00278
		0.003119	25.1	1.74	0.002195	51.3	106	3.96	0.5
		0.000345	19.2	0.00141	0.00205	0.157	54.1	5.34	0.00306
		12.8	510	32.8	0.0719	11.1	245	22.4	0.0538
		3.35	86	6.44	0.0504	5.13	175	22.9	0.0117
		0.146	140.1	20.28	0.00664
		0.00097	36.1	0.0629	0.04007
		3.84	70.5	5.57	0.0094
		0.0399	17	0.127	0.00132
		0.568	206	35.5	0.00219
		0.003715	16.8	0.121	0.000583

## Sheet: Fig3i
	Fig3i	GFP+CD45- cells (x105)/ lobe				47bright 9+ 133+ cells (x105) / lobe
		Id3f/f	Clec4fCreId3f/f			Id3f/f	Clec4fCreId3f/f
		0.332843	0.444563			0.088758	0.154236
		0.353478	0.733114			0.068486	0.340743
		0.284837	1.6885			0.006304	0.490674
		0.285015	0.618077			0.077904	0.329641
		0.200654				0.10434
		0.209269				0.034144

## Sheet: Fig3j
	Fig3j			Probability of Survival
		ID	days	Id3f/f	Clec4fCreId3f/f
		NO1	20	1
		NO2	19	1
		NO3	35	0
		NO4	35	0
		NO5	35	0
		NO6	35	0
		NO7	21	1
		NO8	35	0
		NO9	18		1
		NO10	18		1
		NO11	17		1
		NO12	16		1
		NO13	22		1
		NO14	16		1
		NO15	19		1
		NO16	20		1

## Sheet: Fig3k
	Fig3k	Radiance (×108)				Radiance (×106)				Radiance (×109)
		B16F10-luci-gfp				MC38-luci-gfp				LLC1- luci-gfp
		Id3f/f	Clec4fCreId3f/f			Id3f/f	Clec4fCreId3f/f			Id3f/f	Clec4fCreId3f/f
		0.0998	1.58			0.0393	1.89			0.0168	3.29
		0.241	1.53			0.0264	1.81			0.265	1.68
		0.0554	2.71			0.931	2.11			0.266	1.06
		1.02	2.65			1.17	2.94			0.354	0.913
