# Supplementary material for: The nuclear factor ID3 endows macrophages with a potent anti-tumour activity
Source: Nature. 2024 Feb 7;626(8000):864–73. doi: 10.1038/s41586-023-06950-4 (PMC10881399; doi:10.1038/s41586-023-06950-4)
Supplement: Supplementary file 14 — Source Data Fig. 4 [file 41586_2023_6950_MOESM14_ESM.xlsx]

## Sheet: Fig4b
	Raw data are deposite to the GEO repository with GEO accession number:GSE234638.
			Z score	Z score	Z score	Z score	Z score
	Fig 4b	genes	Id3f/f_1	Id3f/f_2	Id3f/f_3	Clec4fCreId3f/f_1	Clec4fCreId3f/f_2	Clec4fCreId3f/f vs. Id3f/f adj. p-value
		Id3	0.680405	0.631577	0.870183	-1.08796	-1.09421	4.78997e-124
		Sirpa	-0.814213	-0.415891	-0.899331	1.27454	0.854894	0.00510987
		Clec7a	0.565476	1.22356	0.250452	-0.877185	-1.1623	8.8155e-10
		Ccl2	0.885111	0.818315	0.446944	-0.942645	-1.20773	1.26623e-17
		Ccl3	0.883733	0.458129	0.810767	-0.944249	-1.20838	0.0148797
		Ccl4	1.07897	0.73798	0.203741	-0.687761	-1.33293	2.70569e-06
		Ccl6	0.555683	0.460883	1.10533	-1.11491	-1.00699	4.49159e-12
		Ccl7	0.732513	0.79882	0.645885	-0.950756	-1.22646	5.21673e-10
		Il15	-0.0504593	0.605716	1.29216	-0.567061	-1.28036	0.0169409
		Il18	0.520275	0.485782	1.1138	-1.11423	-1.00562	2.52554e-12

## Sheet: Fig4c
	Fig4c	Id3f/f
		Id3	Sirpa	Clec7a	Ccl3	Ccl4	Ccl5	IL12b	IL15	IL18
		0.692	1.03	0.904	0.802	1.202	0.905	1.29	0.793	1.1
		1.146	1.05	1.15	1.292	1.285	0.976	0.855	1.052	1.172
		1.261	0.925	0.962	0.966	0.648	1.133	0.907	1.199	0.776
		Clec4fCreId3f/f
		Id3	Sirpa	Clec7a	Ccl3	Ccl4	Ccl5	IL12b	IL15	IL18
		0.037	1.756	0.653	0.411	0.47	0.574	0.396	0.486	0.293
		0.036	2.121	0.547	0.521	0.203	0.638	0.494	0.429	0.421
		0.051	1.822	0.465	0.29	0.487	0.578	0.283	0.442	0.429

## Sheet: Fig4d
	Fig4d	Ctr	Ctr	Tumor	Tumor			Ctr	Ctr	Tumor	Tumor
		SIRPA relative MFI		SIRPA relative MFI				Dectin1 relative MFI		Dectin1 relative MFI
		Id3f/f	Clec4fCreId3f/f	Id3f/f	Clec4fCreId3f/f			Id3f/f	Clec4fCreId3f/f	Id3f/f	Clec4fCreId3f/f
		1.08163	1.89859	0.992966	2.13245			0.997854	0.589056	0.995152	0.638788
		0.941483	2.05608	0.93205	2.09184			1.06545	0.69206	0.997576	0.684848
		0.976886	2.37666	1.07498	1.99688			0.936695	0.682403	1.00727	0.675152

## Sheet: Fig4e
	Fig4e	% Tim4+ GFP+
		Id3f/f			Clec4fCreId3f/f
		distance from tumor margin			distance from tumor margin
		>500µm	50-500µm	0-50μm	>500µm	50-500µm	0-50μm
		40.5182	49.9065	89.9802	22.3193	28.9885	56.1064
		39.6128	51.7325	93.5675	18.39	27.5472	41.0072
		38.0651	53.0782	92.3079	28.7936	28.6712	56.1772
		39.8152	55.2897	93.8465

## Sheet: Fig4f
	Fig4f	%Tim4+ GFP+				CD45- GFP+. (×104)
		Id3f/f	Clec4fCreId3f/f			Id3f/f	Clec4fCreId3f/f
		22.2399	6.27523			0.01852	0.04878
		27.8829	6.16308			0.01859	0.04535
		20.4306	7.85441			0.03338	0.04414
		23.5346	6.63665			0.02654	0.06131
						0.01301	0.05048

## Sheet: Fig4g
	Fig4g	% engulfing KC				Time to engulfment (hr)				Time to Cas cleavage (hr)
		(Cas-Greenneg)				Id3f/f	Clec4fCreId3f/f			Id3f/f	Clec4fCreId3f/f
		Id3f/f	Clec4fCreId3f/f			6.23	6.48			7.63	8.4
		39.3443	13.6364			6.15	3.83			7.38	4.98
		50	8			4.58	4.5			8.32	5.4
		38.4615	12.9032			4.65	2.83			5.65	3.25
						4.58	3.58			5.4	6.32
						5.32	2.73			6.82	7.47
						2.42	5.65			4.9	9.13
						4.5				7.9
						4.65				5.83
						3.42				4.4
						7.82				10.23
						2.82				11.22
						7.82				8.65
						6.82				7.73
						6.23				7.48
						6.48				7.4
						5.5				7.57
						6.82				4.9
						4.07				7.15
						2				2.5
						2.33				4.07
						4.48				4.98
						2.92				3.5
						3				3.25
						2.73				3.07

## Sheet: Fig4h
		CCL3 relative MFI							CCL4 relative MFI							CCL5 relative MFI							IL12 relative MFI							IL15 relative MFI							IL18 relative MFI
		distance from tumor margin (μm)			distance from tumor margin (μm)				distance from tumor margin (μm)			distance from tumor margin (μm)				distance from tumor margin (μm)			distance from tumor margin (μm)				distance from tumor margin (μm)			distance from tumor margin (μm)				distance from tumor margin (μm)			distance from tumor margin (μm)				distance from tumor margin (μm)			distance from tumor margin (μm)
		>50	0-50	core	>50	0-50	core		>50	0-50	core	>50	0-50	core		>50	0-50	core	>50	0-50	core		>50	0-50	core	>50	0-50	core		>50	0-50	core	>50	0-50	core		>50	0-50	core	>50	0-50	core
	Fig4h	Id3f/f	Id3f/f	Id3f/f	Clec4fCreId3f/f	Clec4fCreId3f/f	Clec4fCreId3f/f		Id3f/f	Id3f/f	Id3f/f	Clec4fCreId3f/f	Clec4fCreId3f/f	Clec4fCreId3f/f		Id3f/f	Id3f/f	Id3f/f	Clec4fCreId3f/f	Clec4fCreId3f/f	Clec4fCreId3f/f		Id3f/f	Id3f/f	Id3f/f	Clec4fCreId3f/f	Clec4fCreId3f/f	Clec4fCreId3f/f		Id3f/f	Id3f/f	Id3f/f	Clec4fCreId3f/f	Clec4fCreId3f/f	Clec4fCreId3f/f		Id3f/f	Id3f/f	Id3f/f	Clec4fCreId3f/f	Clec4fCreId3f/f	Clec4fCreId3f/f
		0.303998	8.97495	5.74997	0.907995	0.571997	0.533997		0.509999	5.13799	2.238	0.958999	2.166	3.103		0.899009	12.1501	4.94205	0.588006	3.02503	1.55202		1.14302	9.09119	1.69904	0.198004	0.267006	0.097002		0.775815	10.8634	7.9858	1.40685	3.85112	2.61401		1.16382	6.2493	2.13101	0.65677	4.67425	0.62483
		0.724996	4.71797	6.26997	1.59399	0.452998	2.86698		0.582999	7.16199	1.493	0.742999	0.357	0.563999		0.711007	11.7501	3.18203	0.831008	4.54704	0.306003		0.248005	9.34119	2.55205	0.920019	0.205004	1.18902		0.76583	10.1445	5.52456	1.0474	7.17504	2.54012		0.598879	6.62859	4.37281	0.864381	4.62234	0.478105
		1.38599	6.45097	3.91998	0.789996	0.447998	0.399998		0.388	6.06799	0.28	1.003	0.569999	1.482		0.711007	11.4701	3.16703	0.788008	1.26201	1.80802		0.993021	12.1603	2.17105	0.367008	0.116002	0.96502		0.482263	17.683	8.49702	1.10232	5.47963	2.79074		1.62596	6.77232	2.38453	1.17879	5.91492	2.47337
		0.847995	6.51097	4.10798	1.05199	0.432998	0.600997		0.482999	5.89499	4.69799	0.961999	0.422	0.403		0.866008	8.36208	0.676007	0.904009	2.32602	2.06402		0.96502	9.7242	4.39209	0.416009	0.0830017	1.17702		0.599085	20.2191	8.54494	1.16123	5.40075	3.91801		0.787525	5.5017	3.03931	0.900314	5.0206	3.95459
		1.68299	3.42798	4.04198	1.13899	0.578997	2.03199		0.42	6.43499	2.098	1.131	1.249	0.665999		0.652006	9.7361	3.62104	0.902009	0.717007	0.234002		1.73704	10.9402	2.35405	0.168004	0.133003	1.15802		0.523201	12.7206	2.93552	1.39687	2.80471	4.16464		1.25265	10.2508	0.37929	1.3355	2.79776	0.906303
		1.44099	5.23797	4.24198	0.836996	0.643997	0.746996		0.391	5.64599	2.629	1.283	0.988999	1.191		0.648006	7.41307	6.28006	0.662006	3.60404	0.109001		0.613013	12.3603	3.51407	0.344007	3.07406	0.96002		1.01046	21.6669	6.49707	1.55363	5.52556	4.90251		0.677731	6.6226	3.93064	0.639802	4.45067	2.0831
		1.10899	6.17297	4.14998	1.65899	0.399998	0.359998		0.544999	7.66599	0.429	1.085	0.449	0.687999		0.898009	8.44008	5.79706	0.607006	3.06903	1.96402		0.737015	9.6892	2.66906	0.138003	1.15802	1.36503		0.548163	17.2736	3.91402	1.23611	5.22202	5.4966		1.93538	8.05991	2.14598	1.79963	0.905305	1.72776
		0.890995	3.25298	4.83997	1.63299	0.333998	0.430998		0.242	5.73799	0.357	0.978999	3.044	0.762999		0.561005	13.0601	4.26504	0.891009	1.24601	1.15501		1.04202	11.9802	3.61508	0.231005	1.09502	1.37503		1.31399	13.8588	3.07131	1.25309	11.9717	4.34736		0.342359	6.941	1.42433	0.899316	0.562946	1.3375
		1.60199	6.45197	5.16197	1.49999	0.810996	0.971995		0.493999	8.16899	2.803	0.961999	2.368	2.046		0.571006	9.9791	5.34205	0.783008	0.714007	1.14301		1.15802	11.4002	2.48205	0.322007	0.124003	0.902019		1.4418	15.5363	3.56156	1.06737	5.59146	1.6335		1.09695	4.93376	2.12802	1.14785	1.15184	0.517032
		1.00599	5.00197	5.18797	0.928995	0.517997	0.199999		0.303	7.52799	2.78	0.894999	0.867999	3.38		0.557005	8.93209	2.48202	0.635006	1.14701	1.95202		1.00002	6.89614	1.02502	0.218005	2.35905	0.637013		0.610068	15.3765	1.40885	1.31	5.75321	5.237		0.807488	8.0649	1.58403	1.08297	3.60325	2.41348
		1.80199	5.01897	5.48297	0.902995	1.44599	0.898995		0.133	5.82899	2.845	1.045	1.095	3.285		0.567006	8.79509	0.686007	0.697007	0.772008	1.33801		1.10002	9.98721	2.60605	0.293006	1.79304	1.04902		0.8507	19.2007	2.01292	1.88612	5.65037	4.69183		1.19177	3.25191	1.89046	0.754587	0.8544	4.10032
		0.933995	5.81897	4.58698	0.670996	1.25099	0.720996		0.415	7.36499	2.675	0.844999	0.662999	2.249		0.817008	13.8801	1.51401	1.01401	0.494005	1.91002		1.35103	10.8702	1.59403	0.248005	1.62903	1.59803		0.68695	12.9402	8.41614	0.801775	6.13163	3.27599		0.975174	7.93414	2.53625	0.526015	0.754587	1.0161
		1.60999	6.52297	4.42898	0.915995	0.988995	0.838996		0.42	5.82399	2.728	1.072	0.625999	0.798999		0.546005	8.48608	4.17004	0.228002	4.70405	2.24102		0.820017	12.4103	5.30311	0.362008	0.312007	1.06202		0.707918	15.6361	4.46917	1.20516	6.24246	5.47364		0.894325	5.78816	1.59202	0.999129	0.45415	0.875361
		1.17499	4.90797	3.29698	0.960995	0.888995	0.968995		0.181	7.39099	2.81	0.856999	0.698999	2.406		0.652006	8.42608	2.31902	0.776008	3.38903	1.15101		1.14002	12.1903	1.96504	0.260005	0.156003	1.35103		1.16622	12.6407	4.69682	0.86368	7.3308	3.71133		0.975174	8.02697	1.95733	1.03905	0.689709	1.39938
		0.738996	6.37997	2.71199	1.06599	0.394998	0.449998		0.567999	6.57199	2.627	1.166	0.470999	1.931		0.531005	8.60108	3.68604	0.706007	4.18704	1.85702		1.01302	9.06219	2.37405	0.189004	1.71104	0.434009		1.27306	14.8673	4.24252	1.26007	3.80019	0.993482		2.38054	9.0271	1.98229	0.610856	0.431193	2.78578
		1.09699	5.60597	2.78099	0.929995	1.31699	0.363998		0.101	5.53899	2.388	1.237	0.689999	1.95		0.555005	9.38609	2.90403	1.03201	1.31101	2.41402		1.14302	9.3902	1.14202	0.274006	0.116002	1.71104		0.956539	11.2129	4.00288	1.48673	6.56297	3.57454		1.57505	7.40913	3.56932	1.18578	0.577918	0.770557
		1.38299	5.42897	3.13898	1.02699	0.459998	0.522997		0.546999	7.49299	3.278	0.947999	0.607999	2.363		0.348003	7.64507	2.80303	0.912009	0.397004	1.09201		0.369008	12.8803	4.5711	0.291006	0.197004	2.35205		0.60208	14.0885	9.04119	1.19717	6.91144	1.75931		1.1728	6.77631	2.21086	0.777544	0.771555	0.711667
		0.786996	4.57598	3.46998	1.06999	0.681996	2.69799		0.297	7.35499	1.598	0.452	1.874	2.513		0.790008	10.7901	3.64904	0.856008	0.99701	1.28101		0.869018	16.7103	0.267006	0.297006	1.68704	1.38703		1.23811	9.57337	4.87056	1.38389	6.78863	4.44721		1.21972	8.57295	2.46239	0.47012	1.21672	2.91255
		2.80299	6.78396	3.66498	1.13999	0.413998	0.319998		0.408	5.42699	3.253	0.998999	0.305	2.533		0.945009	9.69009	1.15201	0.728007	3.54803	1.63802		1.60703	7.91116	2.80606	0.286006	0.0450009	1.52503		1.14625	13.4395	5.72026	1.39687	3.14619	5.59845		2.53425	6.0357	2.48834	0.38428	0.960202	0.73163
		0.595997	7.51696	0.554997	0.942995	0.168999	6.18897		0.929999	6.59199	3.275	0.918999	1.159	2.035		0.632006	10.3601	4.36904	0.862008	0.624006	1.88702		1.04002	12.5503	1.13202	0.240005	0.145003	0.0690014		0.793787	12.8504	3.48168	1.41883	6.32234	2.29949		1.92939	6.54874	1.84654	0.734624	4.09833	3.00138
		1.42999	8.32896	4.69298	0.932995	0.664996	0.369998		0.508999	6.37899	2.586	1.157	0.749999	1.793		0.603006	11.0101	4.82905	0.859008	3.31703	2.20602		1.00302	10.2102	0.725015	0.221005	0.718015	1.10702		0.817751	16.0954	4.40028	0.94256	6.51804	7.88795		0.604867	8.50507	2.26476	0.680725	0.638804	0.500064
		0.829996	5.56797	4.71097	0.650997	0.560997	0.733996		0.690999	5.88499	2.035	1.134	2.504	0.579999		0.649006	10.4301	5.19105	0.826008	0.99401	1.18001		0.823017	10.3002	4.14509	0.184004	1.13802	1.08702		1.00447	14.7275	2.19864	1.41584	6.66881	4.60496		1.08397	7.46402	1.98928	0.615847	0.810482	2.91255
		1.00099	6.66096	4.15198	1.40499	0.399998	2.66899		0.785999	5.77799	0.145	1.407	2.295	2.057		0.701007	10.2501	4.57904	0.514005	0.750007	1.03201		0.846018	10.7602	5.25511	0.205004	0.232005	1.24503		0.898627	12.1215	0.597088	1.01944	5.14813	4.07877		1.57705	6.13851	4.19015	1.04504	1.13787	2.57119
		0.933995	7.70796	2.74599	1.02099	0.363998	1.27499		0.510999	6.02299	4.237	0.928999	2.533	2.433		0.584006	7.30907	4.24704	0.641006	1.02801	1.11801		1.07802	12.2303	5.0011	0.282006	1.10002	1.11402		0.9815	15.706	4.82862	1.81223	4.90051	4.00588		1.69982	10.9495	1.23968	0.695697	0.627824	2.66701
		1.00399	5.09397	3.41998	1.15699	0.132999	1.70999		0.555999	5.29999	3.844	0.983999	0.277	2.636		0.786008	9.38309	5.23205	0.748007	1.25401	2.16202		1.01302	7.78016	0.447009	0.272006	0.440009	0.987021		1.44479	8.68873	5.79614	1.20216	6.70975	6.0897		1.25864	6.62959	1.95135	0.801499	5.24717	2.5652
		0.800996	6.06497	2.50299	0.961995	0.914995	1.45499		0.484999	5.41699	3.488	0.863999	0.513999	2.58		0.681007	10.1501	4.19804	0.795008	2.65903	1.59502		0.759016	11.7902	0.833017	0.125003	0.135003	0.446009		0.807766	14.7575	5.92894	0.898627	4.37532	4.52908		2.2438	6.98292	2.136	0.954213	5.08049	2.56819
		0.859995	5.87297	0.464998	1.11199	1.35499	0.650997		0.611999	4.433	1.897	1.004	0.954999	0.936999		0.444004	11.9001	5.92306	0.401004	2.34602	1.58902		0.747016	12.7103	1.44003	0.121003	2.02704	0.852018		0.821745	13.09	1.11829	1.34495	5.21803	3.271		1.68185	7.23146	3.12415	0.533002	1.14486	2.15996
		1.83699	7.96396	4.48498	0.885995	0.187999	1.99999		0.669999	5.29499	2.787	1.105	0.343	1.683		0.605006	9.33809	5.10005	0.599006	3.60404	1.55102		0.804017	9.06919	2.14204	0.170004	1.53103	0.257005		0.994481	12.3411	5.888	0.769824	8.06468	1.36092		1.68684	5.86701	2.54523	0.857395	0.639802	0.541985
		0.956995	10.6099	6.01897	1.62999	0.140999	2.90098		0.345	5.70699	5.11699	1.037	0.864999	2.444		0.551005	11.9901	0.728007	0.617006	3.26903	1.30601		0.347007	9.7372	0.906019	0.246005	1.00602	1.12602		1.07336	18.9011	0.993482	1.15024	8.21944	5.86404		1.15284	6.99091	1.32053	0.392265	1.15184	2.75883
		0.634997	6.95796	3.86398	0.950995	0.564997	0.433998		0.588999	7.63999	1.816	1.077	0.252	1.526		0.962009	7.19607	4.74305	0.587006	3.27703	1.02901		0.98302	10.2702	2.04204	0.167003	0.0260005	0.257005		0.166745	10.5539	5.72625	1.42183	0.587103	1.25209		1.24367	8.89734	4.02047	0.753589	0.696695	0.966191
		1.60199	7.72796	5.38997	0.586997	0.199999	1.06799		0.413	5.94599	3.472	0.932999	0.588999	2.871		0.399004	8.22608	4.38704	1.00601	3.37203	0.835008		0.97902	11.0402	1.21603	0.290006	0.050001	0.45601		0.821745	15.4963	8.29133	0.917598	6.57695	3.96494		1.85952	5.44381	1.10293	0.607862	0.671742	0.88634
		1.38399	6.28297	4.11198	0.900995	0.692996	1.43299		0.43	6.29199	2.95	0.605999	1.034	1.701		0.685007	8.99309	2.68103	0.840008	4.78905	0.690007		1.15202	8.31917	0.405008	0.114002	0.187004	0.732015		1.35892	15.4963	5.21803	1.25309	7.47758	2.4862		2.35759	5.32902	1.49021	1.16981	1.26164	2.3506
		0.490997	7.22796	0.963995	1.43299	0.985995	1.74299		0.601999	5.55499	2.786	1.418	2.289	1.959		0.600006	8.32308	0.897009	0.665007	2.97403	1.45101		1.05602	12.8603	1.15702	0.221005	0.172004	1.23303		1.23012	14.7874	3.31993	0.989488	5.80413	3.34589		1.50418	8.08985	2.05615	1.54012	1.3884	0.693701
		1.65499	4.70897	3.37398	1.10099	0.723996	1.44399		0.0669999	6.77499	2.722	0.775999	1.65	3.621		0.884009	7.86408	1.08401	0.798008	0.336003	0.928009		1.24103	10.2502	3.11606	0.46701	0.172004	0.718015		0.571127	17.703	2.21761	1.08734	7.80308	4.5161		1.95135	5.08049	2.69096	1.07599	0.477107	2.62608
		0.452998	8.36296	4.22798	0.959995	0.550997	0.310998		0.332	6.91299	1.572	1.922	0.924999	0.858999		1.04201	8.76009	4.15204	0.485005	1.37901	0.645006		0.897019	9.13819	3.64108	0.181004	0.204004	0.122003		0.746859	17.3135	7.64632	1.29203	2.18466	1.42682		1.54411	9.08299	1.77767	0.967189	1.11791	0.385279
		0.687996	7.27396	4.38498	1.47799	0.889995	1.31899		1.116	5.19299	3.205	0.875999	1.943	3.655		0.319003	12.9401	3.44503	0.494005	6.23606	0.683007		1.00502	10.3202	2.57405	0.313007	0.145003	1.07102		0.308529	15.3565	9.76508	1.92606	5.07824	2.41431		1.01809	10.3406	1.83456	0.826452	1.03007	0.775548
		1.34699	6.74596	4.83597	1.32599	3.38598	0.177999		0.629999	5.66699	1.999	0.787999	0.604999	2.436		0.675007	9.69609	3.20803	0.724007	3.73804	1.79402		0.902019	9.6282	3.64108	0.428009	0.0410009	1.45303		0.391402	21.1377	5.65736	1.76131	7.14009	3.0134		1.66987	5.02559	1.95135	0.80649	0.944232	1.03506
		1.06799	5.81697	2.23099	1.75099	0.342998	0.479997		0.875999	5.59499	0.259	1.484	1.159	2.853		0.430004	9.7461	4.59604	0.786008	2.32502	2.00802		0.897019	11.1102	3.21007	0.222005	0.094002	1.59903		0.313521	14.9671	3.07131	1.64349	7.33879	1.72237		1.71179	5.48174	2.70294	0.879353	4.31891	0.696695
		1.33499	3.30998	3.30998	0.847995	0.233999	0.771996		0.669999	6.10399	2.391	1.06	1.088	2.437		0.577006	9.36809	4.16104	0.454004	0.97301	1.84302		1.36303	11.6802	1.86704	0.260005	0.414009	0.252005		0.847705	17.6331	8.58788	0.773818	7.26989	3.97393		0.959204	6.77431	2.84567	1.19776	1.1229	1.10293
		1.60199	4.54298	3.02598	1.14899	0.376998	0.577997		0.600999	5.11699	3.699	0.993999	0.802999	2.228		0.683007	11.0701	2.68803	0.744007	5.07405	1.58702		0.820017	9.5872	1.85104	0.194004	0.0660014	0.593012		0.580114	20.259	7.35776	1.19617	6.2834	6.57495		1.18279	7.35523	2.77381	0.644793	3.43557	0.629821
		1.44799	2.90798	2.60299	1.16399	0.466998	1.10799		0.583999	6.36799	4.384	0.904999	0.940999	2.636		0.819008	9.14709	5.80806	0.677007	6.44306	1.18901		0.760016	9.84921	1.56403	0.339007	0.168004	0.98102		1.09633	16.3051	3.29896	1.40186	9.44956	4.76572		1.77468	5.80912	1.78865	0.933252	1.30955	0.903309
		1.02999	8.10296	0.257999	1.19399	2.63099	4.02498		0.616999	6.36799	2.784	0.946999	1.341	0.651999		0.512005	5.00605	0.377004	0.742007	2.94903	2.93903		1.56603	3.58707	1.93004	0.271006	0.154003	1.03702		0.571127	17.703	5.61542	1.44679	7.34478	2.26654		1.95135	7.07375	1.89645	1.18778	5.28411	0.989148
		1.39999	8.07396	0.328998	0.852995	0.391998	2.66499		0.236	6.41399	2.983	0.445	0.975999	3.219		0.690007	12.1701	4.31904	0.765007	6.28406	1.44001		0.662014	9.06219	1.01702	0.291006	0.0660014	0.271006		0.247622	21.1377	10.3742	1.5736	7.93388	3.65941		1.7098	10.5502	2.3486	1.12889	3.5224	0.677731
		1.26799	6.14597	4.93097	1.18099	0.902995	0.952995		0.786999	4.049	3.137	0.839999	0.961999	1.609		0.356003	9.8901	0.940009	0.728007	3.44503	1.29301		0.888019	13.3203	1.24703	0.348007	0.050001	0.48901		0.587103	22.6055	8.6398	3.8591	5.3668	5.73823		1.84754	6.44793	2.9894	1.604	4.18616	1.56307
		0.917995	5.98697	3.29598	0.863995	0.365998	0.800996		0.401	5.53899	3.066	1.162	0.994999	0.520999		0.532005	11.8701	4.86705	0.836008	1.78602	2.18402		1.58803	9.7952	1.45303	0.214004	0.174004	0.715015		0.173735	22.6154	5.32486	1.85916	6.39523	1.49472		2.00125	7.04481	1.88747	0.812479	0.517032	1.77667
		0.896995	6.14997	3.35498	0.962995	0.691996	0.800996		0.339	7.02499	0.369	0.990999	3.103	2.109		0.738007	8.41008	4.52204	0.633006	5.65906	1.29101		1.05102	8.85018	5.53412	0.143003	0.0800017	0.250005		0.218666	11.3527	7.28187	1.05738	6.49008	2.70986		1.91442	8.31443	2.43843	0.785529	2.28173	2.32265
		1.27699	6.28097	4.50298	1.25399	0.660996	3.20298		0.720999	5.75299	1.347	1.099	4.012	1.468		0.880009	6.43306	4.07804	0.756007	1.07401	2.03402		0.445009	11.4302	2.43305	0.226005	0.187004	0.46301		0.991485	12.5808	3.34289	1.62851	9.78305	5.93793		2.1909	6.29621	2.09009	0.0678729	3.4166	0.547974
		1.29699	6.77296	3.53698	1.41699	0.658996	4.00398		0.620999	7.37599	3.158	0.952999	2.966	1.64		0.670007	11.4201	5.09005	0.585006	0.837008	1.68002		1.17602	8.60418	0.95402	0.172004	0.0840018	0.48301		0.4583	15.5562	2.85164	1.60754	7.07819	0.9166		1.76969	8.25554	1.86551	1.89944	2.81573	1.36944
		0.633997	7.62896	3.22798	0.520997	0.444998	3.53698		0.125	6.23099	2.221	1.3	0.489999	2.271		0.417004	11.2501	0.521005	0.890009	4.18004	1.34201		1.86904	10.2202	2.03004	0.311006	0.307006	1.24103		0.790792	9.00125	4.89452	1.3739	9.8849	1.58957		1.10293	7.84232	1.75372	0.853402	3.86676	0.889335
		1.21999	5.39197	1.80899	0.928995	0.363998	1.36099		0.495999	6.10899	2.682	0.913999	0.725999	1.816		0.763007	11.9601	0.934009	0.525005	1.44101	1.47801		0.324007	7.20815	1.03402	0.206004	0.232005	0.434009		0.722896	10.2843	5.96089	1.50869	6.99831	4.29044		3.10119	6.83121	2.12103	0.888337	7.78842	1.49021
		0.886995	8.03596	1.69799	1.32799	1.12099	1.40099		0.784999	5.33099	0.457999	0.979999	1.78	2.052		0.726007	11.2701	0.819008	0.896009	3.11303	0.327003		0.620013	8.87518	2.20905	0.287006	0.0930019	0.204004		0.195701	12.0516	5.67533	1.61453	6.39223	3.75726		2.23581	6.48885	0.371305	1.40437	1.2297	0.262508
		2.06399	8.01396	2.62099	1.25299	0.363998	3.63498		0.743999	6.20099	2.62	0.861999	1.427	1.045		0.97601	8.73809	3.76804	0.629006	0.286003	1.04501		1.29703	8.58218	4.13309	0.150003	2.09904	0.257005		0.650007	13.7989	6.61589	1.966	6.70975	7.69025		1.05702	8.12878	2.32764	0.812479	0.59289	0.670744
		0.999995	7.55196	0.319998	0.838996	2.20199	5.19097		0.813999	7.19299	0.387	0.937999	0.21	2.519		0.638006	11.5301	4.45104	0.902009	0.648006	1.14901		1.13302	9.7182	1.73704	0.224005	0.813017	0.47101		1.56561	17.2437	5.45367	1.17021	11.7321	1.84718		1.43831	9.12092	1.7617	1.02508	1.87549	1.58503
		1.33299	9.42995	3.40398	1.12899	1.06799	0.533997		0.515999	8.04199	0.465999	0.890999	2.835	0.339		0.658006	9.60209	5.90806	0.521005	0.117001	1.41201		1.20803	7.01415	2.02804	0.167003	0.148003	0.715015		0.477271	16.6945	7.77113	0.709915	6.8096	5.13815		1.50019	6.21137	1.66488	0.418217	0.984157	1.63294
		0.966995	7.25296	0.430998	0.808996	0.711996	1.60199		0.281	6.78099	2.639	0.965999	2.981	0.29		0.613006	6.85507	0.99101	0.823008	0.564006	1.18701		0.895019	11.5902	1.14802	0.116002	0.154003	0.414009		1.25209	17.7629	6.76866	1.49571	6.41819	0.978505		2.0831	9.1319	1.92739	1.08397	0.690707	1.43332
		0.903995	5.78397	2.40199	0.693996	2.10899	0.960995		0.702999	5.15299	0.201	0.896999	1.491	0.414		0.708007	11.8501	4.10904	0.695007	0.728007	1.25101		1.03502	9.05519	4.43809	0.270006	0.94802	1.32903		1.26407	15.2667	6.2814	1.62751	7.77312	1.5027		2.7219	9.75473	1.95135	0.374299	2.4544	0.4272
		0.553997	7.48596	2.88498	1.02599	0.533997	4.51098		0.985999	7.62999	2.442	1.147	1.783	1.8		0.632006	12.1401	4.52104	0.651006	0.247002	1.34001		2.24405	5.90312	3.80008	0.152003	0.325007	1.37203		1.12328	16.2452	6.05375	1.45877	2.27253	5.96089		1.1768	6.5707	2.23581	0.943234	1.21972	0.595884
		0.653997	8.06996	2.53599	0.799996	0.677996	2.40199		0.416	6.46999	0.127	0.941999	0.448	1.541		0.544005	12.1201	4.69605	0.768008	5.28405	0.868008		1.08602	15.6303	5.18211	0.222005	0.169004	1.75104		0.180724	13.6891	6.43617	1.00347	1.98696	4.60596		2.09208	3.739	2.58316	0.460138	0.77455	0.673738
		0.764996	6.96696	4.69798	1.05999	0.869995	1.60199		0.468999	6.59699	0.218	0.794999	4.72699	0.645999		0.689007	9.9941	3.23503	0.762007	4.41804	0.682007		1.22603	9.26619	1.08602	0.239005	0.119002	0.360008		0.313521	16.4349	6.13862	1.18419	1.14225	0.751851		1.93837	3.44255	3.27287	0.670744	2.74386	1.00013
		1.07499	7.63896	3.88698	0.881995	0.754996	3.20298		0.643999	5.80399	1.548	1.611	0.977999	1.887		1.00601	3.82304	4.25504	0.676007	3.69504	2.30002		0.788016	6.80114	7.37515	0.168004	0.193004	1.84404		0.640022	17.663	3.94198	1.21514	5.85905	6.08371		1.67985	2.84567	2.79976	0.723645	1.16083	2.56819
		0.792996	7.89896	5.02797	0.641997	0.666996	3.98198		0.679999	5.64599	0.305	0.939999	1.121	1.838		0.776008	11.9501	3.94704	0.750007	5.20205	1.03401		1.05002	9.30319	5.0091	0.180004	0.169004	0.241005		0.759839	15.8757	8.66376	0.993482	1.33696	2.90257		1.26962	2.87961	3.00936	0.925267	2.20088	0.392265
		0.564997	6.55197	3.10098	0.673996	1.47399	3.80398		0.33	6.76499	3.18	0.868999	0.427	1.179		0.963009	11.5101	4.99905	0.817008	0.501005	0.637006		1.12902	8.39717	3.65708	0.152003	0.0860018	0.395008		0.432339	13.9986	5.08823	1.19517	7.69025	3.13721		2.24579	3.08123	3.42459	1.27062	0.812479	0.500064
		0.921995	8.38796	2.69899	1.01399	1.10099	0.666996		0.720999	7.06499	0.157	0.796999	0.827999	1.387		0.842008	13.8801	4.09604	0.526005	4.94305	0.552005		0.787016	7.45616	4.33409	0.288006	0.558012	1.18802		0.234642	18.6415	7.11014	1.38488	9.22291	2.19964		1.79065	3.12315	3.1491	1.34548	0.586901	0.590894
		1.23399	6.65796	1.21899	0.760996	1.47099	3.03598		0.707999	6.14499	3.819	1.097	2.579	1.535		0.794008	14.3701	3.56203	0.748007	0.371004	1.06501		0.95102	8.57018	3.90108	0.210004	0.927019	1.07102		0.234642	16.5148	8.63581	2.12475	1.60255	0.494245		2.46738	3.00138	2.06513	0.86538	0.829447	0.776546
		0.727996	8.30896	3.46598	1.06599	0.210999	0.800996		0.791999	5.64599	0.346	0.860999	0.943999	1.382		0.645006	12.1001	5.98706	0.791008	3.58704	2.30902		1.07102	11.1602	2.36105	0.248005	1.44803	1.85604		0.415365	16.9441	7.90592	1.17421	6.31335	0.391402		1.62596	5.54462	3.42858	0.620837	3.98753	0.889335
		0.858995	7.14896	3.34498	0.707996	0.663996	1.20099		0.679999	5.99699	3.052	0.802999	1.144	0.847999		1.09701	10.3301	3.94004	0.751007	3.57804	1.21301		1.60903	8.72118	3.57307	0.133003	0.676014	1.31903		0.213674	18.1523	2.57806	1.21415	8.75962	3.16017		1.43731	3.3128	2.05116	1.10892	3.48947	0.765566
		1.04099	6.39297	3.87798	1.10399	0.880995	3.00298		0.525999	5.96199	3.632	1.386	1.935	1.82		0.755007	11.4801	4.25204	1.05801	4.19504	1.71502		0.98002	6.89214	4.6771	1.67503	0.320007	1.56803		0.618056	18.6315	8.49702	1.27206	7.48856	3.49566		1.85553	4.03844	1.54411	1.13787	2.48634	0.571929
		0.634997	6.34597	5.05397	0.870995	3.52398	3.53298		0.561999	6.05299	2.192	0.937999	1.351	2.162		0.273003	11.5001	3.47803	1.06801	4.11604	2.34402		1.20703	11.3502	3.27507	0.337007	0.323007	0.172004		0.676966	18.2022	5.42671	1.82621	1.5686	1.92007		0.669746	3.7939	2.9355	1.93039	1.93837	1.77867
		0.953995	7.72296	2.40199	0.608997	1.78599	1.60199		0.285	6.42999	0.141	1.053	0.909999	1.526		0.501005	10.1101	3.73904	0.762007	5.67306	0.466005		0.94302	7.58116	4.5851	0.48901	0.344007	1.48903		0.838719	20.1492	6.01281	1.13127	1.43481	1.85017		1.14585	3.05328	3.07225	1.12789	0.957208	0.726639
		1.12099	9.81695	3.07098	0.895995	0.921995	2.86998		0.436	6.22099	2.813	1.628	0.785999	0.762999		0.751007	10.5201	1.78202	0.882009	2.36602	1.68802		1.93004	11.8502	1.95804	0.579012	0.200004	0.882018		0.234642	12.441	7.33879	2.15271	9.44657	0.670975		1.53413	5.13638	3.16308	0.440176	1.21972	0.657768
		0.615997	8.23896	1.30899	1.13699	1.06799	1.20099		1.017	4.469	3.364	0.752999	0.944999	1.616		0.504005	12.4001	3.02503	0.808008	4.03004	3.01603		1.42903	8.75418	4.00208	0.434009	2.02704	0.877018		1.32697	14.1284	6.09069	2.79773	4.58999	2.8177		1.6579	4.36083	1.27561	0.793514	2.43045	1.14186
		0.677996	7.31096	1.65899	0.878995	0.600997	4.78997		0.492999	6.40899	0.207	1.094	0.698999	4.71699		0.728007	10.9801	4.31404	0.771008	4.87105	1.73402		0.746016	8.39017	3.91508	0.427009	0.305006	1.10402		1.43481	19.2306	7.77312	1.56161	1.17421	5.78916		1.62596	15.4411	2.06014	0.832441	2.32465	1.55409
		0.933995	8.66595	1.40099	0.873995	0.355998	2.95498		0.540999	6.90799	2.689	0.750999	0.38	1.708		1.11601	10.2601	2.33002	0.792008	0.263003	1.66902		1.74604	6.46713	4.03708	1.37103	0.386008	3.35507		1.36991	16.1653	6.34031	2.16769	8.7077	1.64748		1.41934	4.65129	3.48248	1.0141	0.351342	0.578916
		0.562997	8.34996	5.08897	1.03499	0.221999	4.00398		0.596999	6.92799	2.947	0.896999	2.501	2.196		0.833008	10.9701	4.69605	0.546005	0.710007	1.22901		1.19002	9.6622	2.27005	1.33003	1.07002	1.32903		1.48174	10.8534	7.48956	1.1792	9.02222	0.8507		1.78067	5.52465	2.85765	0.890333	0.365316	1.26862
		1.86899	8.04196	4.30598	0.983995	0.199999	0.800996		0.464999	7.61999	0.144	1.29	2.955	1.707		0.647006	10.8101	4.29704	0.605006	0.393004	2.41202		1.37503	10.6202	4.26309	0.107002	0.308006	0.822017		1.09633	10.8434	3.98691	3.13122	11.0731	11.133		1.83756	3.60026	4.90581	1.06501	0.521024	0.54997
		0.678996	6.67396	3.66398	1.01499	1.60199	1.20099		0.719999	6.54099	0.394	0.947999	2.279	2.271		0.828008	9.38609	4.09204	1.04501	0.336003	1.98702		1.01302	9.7462	2.11004	0.96502	0.0830017	0.772016		2.13474	21.9964	7.66329	1.60455	6.6768	7.11213		0.829447	15.2614	2.96645	0.564942	0.73163	0.745604
		0.821996	6.14197	5.76597	0.931995	0.452998	4.46498		0.523999	6.45499	3.079	0.947999	2.639	1.905		0.843008	12.6401	5.79006	0.672007	0.197002	1.92602		2.24405	7.08115	6.39913	1.63303	0.300006	0.248005		0.560144	22.7153	8.55193	1.48273	3.62945	9.12506		2.27574	12.297	3.27287	0.689709	0.812479	0.696695
		1.63599	6.71196	0.593997	0.669996	0.800996	4.17198		0.647999	6.36799	1.119	1.286	2.068	1.814		0.799008	11.7901	3.15503	0.744007	0.311003	1.50301		1.05602	6.54114	4.40509	0.338007	0.177004	0.312007		0.865677	19.5302	6.35229	0.77881	5.23201	7.50054		1.19576	13.2053	1.91641	0.71566	0.872366	2.06613
		1.06799	5.08497	3.34898	0.689996	0.319998	2.55099		0.545999	6.39899	1.992	0.912999	2.64	1.526		0.633006	12.2301	4.70305	0.966009	0.447004	1.00901		1.05802	6.59414	7.28215	0.182004	0.335007	0.169004		0.542172	24.892	7.68526	1.52667	3.32692	3.95795		1.31554	12.1473	2.33662	1.0131	1.45428	0.885342
		0.758996	5.27197	3.88998	0.474997	0.800996	3.29698		0.233	5.08699	3.191	0.955999	1.705	1.147		0.837008	10.8301	4.10204	0.698007	1.41301	2.05602		1.21603	8.35717	1.29303	0.95702	0.592012	1.10002		1.35493	18.7813	5.43969	1.92007	4.23453	10.0147		2.50132	5.85304	2.55522	0.950221	0.644793	0.764568
		0.936995	5.23897	4.85697	0.846995	0.606997	2.80299		0.381	5.73299	1.045	1.199	4.185	1.724		0.966009	10.5701	1.20601	0.818008	0.294003	0.555005		1.21303	10.8802	3.58707	0.300006	0.708015	0.0390008		0.291555	16.4149	7.82704	1.39886	1.74833	8.8335		1.06301	5.14736	3.57231	0.812479	1.02209	1.00512
		1.17199	3.69598	2.63799	0.702996	0.553997	2.97498		0.825999	6.58699	1.884	1.551	1.814	0.457999		0.668007	11.2801	6.21306	0.97501	0.855008	1.09201		2.50805	7.42715	1.16802	0.405008	0.248005	0.617013		0.766828	27.0487	5.5615	1.7643	4.29544	6.63586		1.64891	4.62035	2.69196	0.394262	0.938243	3.49945
		0.910995	7.03796	4.31398	0.830996	0.622997	5.27197		1.01	7.13699	0.162	0.873999	0.474999	0.695999		0.808008	11.7601	4.75405	0.793008	0.222002	1.46801		1.41003	11.2002	3.04906	0.375008	1.85904	0.708015		0.454306	27.8375	6.50906	1.4408	0.939565	11.133		1.19975	4.15023	3.82783	0.408236	3.98654	3.13613
		1.41099	4.40498	5.20497	0.647997	1.19299	3.20298		0.703999	5.44799	2.607	1.128	0.867999	1.411		1.03601	12.6601	3.98404	0.966009	0.880009	0.234002		1.40503	8.66618	2.56805	0.370008	0.121003	0.0580012		0.657995	21.6869	10.9333	1.09732	2.19664	5.68531		1.09395	4.69321	2.6191	0.860389	1.11491	0.584905
		0.711996	6.09597	2.84698	0.811996	1.12099	3.56998		0.617999	6.08399	2.943	1.869	2.975	1.868		0.642006	13.5901	5.34005	0.646006	0.509005	0.546005		1.46803	8.92219	5.55212	0.316007	1.87404	0.376008		0.726889	27.468	5.40973	1.46376	2.00793	3.84313		2.27574	5.20625	1.93039	0.719652	2.8287	4.20413
		1.00899	7.00696	2.29699	0.726996	0.828996	0.800996		0.406	4.379	3.688	0.882999	0.897999	1.586		0.622006	10.4801	3.64104	0.734007	0.178002	0.478005		0.632013	6.69914	2.31705	0.186004	1.41003	0.270006		0.527195	21.8366	4.96641	1.00347	10.0447	7.62934		1.93837	9.19378	2.81373	0.801499	5.56558	0.77954
		1.20099	7.89896	3.49598	0.873995	0.479997	4.80497		0.562999	5.15299	3.34	0.766999	1.042	0.595999		1.07601	9.8301	3.86704	0.728007	2.13802	1.26301		1.27403	8.47318	9.3662	0.301006	2.44905	0.226005		0.83772	21.2675	6.06673	1.25209	4.84859	7.16805		0.92926	4.46065	2.52028	0.812479	1.15484	1.13088
		1.36099	7.10696	3.08298	1.36799	0.266999	3.60398		0.551999	5.91599	2.961	1.079	1.581	1.679		0.876009	7.28107	3.95504	0.759007	3.13703	1.28101		0.724015	9.4112	3.85308	0.248005	0.193004	0.325007		0.773818	20.0294	4.06179	3.13122	8.29732	7.7242		1.24866	3.8448	3.97456	0.71566	5.15036	0.742609
		0.984995	4.25398	4.32398	0.981995	0.132999	0.800996		0.706999	5.89499	2.509	1.059	1.097	1.577		1.18501	13.4601	3.71304	0.473005	1.69102	0.771008		1.36903	12.0803	1.51903	0.178004	0.317007	1.13402		0.57612	19.2905	3.43475	1.5726	6.97534	9.82798		1.88747	4.14524	1.24068	0.586901	1.5471	0.752591
		0.755996	5.46297	0.717996	1.11599	0.228999	5.52997		0.299	5.91099	2.732	1.03	2.386	1.879		0.621006	11.3001	4.36904	0.600006	0.372004	0.520005		0.696015	8.82118	1.21903	0.354007	1.15802	0.869018		0.213674	23.1347	3.91402	1.16123	5.51857	6.76766		0.558953	4.93276	4.98866	0.720651	3.48747	0.606864
		0.562997	4.77197	4.21598	0.523997	0.839996	3.08498		0.796999	6.20599	2.66	0.804999	1.139	1.217		0.715007	13.3501	1.99502	0.705007	3.67804	1.26001		1.27003	7.69016	1.79604	0.431009	2.05104	0.102002		0.587103	18.9311	11.2328	2.12775	13.6591	5.30589		2.20886	6.50682	1.87349	0.650781	4.82397	1.79763
		0.800996	4.45498	3.08598	0.706996	1.71199	3.71898		0.796999	10.93	2.066	0.792999	1.042	1.1		0.658006	13.4601	4.02104	0.932009	4.17004	0.491005		1.10002	8.71218	1.66803	0.411009	3.03206	0.314007		0.792789	24.1331	5.40075	1.56361	9.3597	4.37232		1.81859	7.28336	4.06439	1.61498	3.85977	0.871368
		0.753996	5.58597	4.74997	0.685996	0.199999	1.49199		0.864999	10.41	2.543	0.381	1.199	0.586999		0.813008	11.1601	4.56404	0.842008	0.931009	1.94402		1.43303	4.9341	1.95904	0.222005	2.32505	0.156003		0.800777	29.1854	4.48415	3.22008	6.50306	8.53895		2.96145	6.4629	0.812479	0.430194	3.98354	0.812479
		0.285998	6.05297	3.82398	0.908995	1.20099	1.76199		0.683999	8.41299	2.587	0.825999	3.294	0.41		0.97301	11.8501	2.02802	0.926009	4.91505	0.826008		1.91404	5.91912	5.50211	0.426009	0.193004	0.165003		0.552156	21.3973	6.12265	1.64848	10.474	5.79215		0.71566	5.40588	1.19177	0.710669	3.25191	1.85952
		0.517997	5.55097	0.601997	1.20099	0.571997	1.60199		0.528999	8.26599	1.965	1.379	2.044	0.752999		0.901009	12.4901	4.41104	0.757007	1.07401	1.70302		0.95202	7.72716	3.70308	0.361008	1.90704	0.193004		0.98849	11.0731	4.54805	1.72237	9.15801	9.78106		1.62596	5.64643	4.62534	0.703682	4.50457	0.6408
		0.854995	3.33698	4.71097	0.660996	0.933995	1.20099		0.585999	6.78099	2.762	0.736999	1.703	0.855999		0.918009	10.3401	5.13105	0.830008	0.455004	0.767008		0.898019	9.25519	1.02202	0.297006	1.27903	0.248005		0.626044	13.6192	6.39723	1.49472	8.26437	6.37426		2.03219	4.49558	2.43843	1.1199	2.06214	1.61997
		1.76199	5.31997	1.43299	0.912995	0.800996	0.666996		0.572999	12.12	3.158	0.994999	0.716999	0.889999		0.479005	11.1201	4.29904	0.533005	0.344003	1.79102		0.441009	7.93317	2.47005	0.408009	2.39005	0.203004		0.918597	21.0678	6.36528	4.34436	12.0216	9.29779		2.38453	4.65428	1.21373	0.292452	1.93538	2.34261
		0.340998	6.20597	0.266999	1.12899	0.800996	0.581997		0.743999	7.43699	3.122	0.854999	3.914	0.665999		1.02801	13.0901	4.55904	0.791008	0.679007	1.55502		1.73704	9.14719	1.11102	0.317007	2.46805	0.113002		0.690944	17.9526	4.34436	1.59257	8.3093	8.46806		2.54024	5.11442	2.64205	1.17181	3.67711	3.15609
		0.870995	5.87297	2.17799	0.619997	0.436998	1.06799		0.444	6.98399	3.578	0.873999	2.598	0.512999		0.714007	7.51507	3.67604	0.849008	2.73003	1.52501		0.97202	7.30915	0.656014	0.213004	0.290006	0.116002		1.39487	17.5033	4.96142	0.382416	7.76713	7.76114		1.46925	5.06352	2.93251	0.595884	3.7919	1.07499
		1.63899	5.86297	0.873995	0.778996	0.399998	4.28398		0.305	9.40999	3.18	1.097	3.761	1.923		0.949009	11.6901	0.789008	0.808008	0.704007	2.11402		1.55603	3.50607	1.05302	0.48001	1.70304	0.910019		0.809763	22.3259	4.30542	0.759839	13.3296	7.18003		1.20275	4.93775	2.138	0.65178	0.890333	1.4972
		1.43999	6.62096	3.86098	0.806996	0.319998	3.55098		0.630999	8.80499	3.396	1.299	2.737	1.336		0.941009	11.2301	3.98104	0.732007	1.11801	2.11902		1.34403	7.26215	4.49809	0.287006	3.16907	0.356007		1.11829	12.9802	7.14309	0.907613	10.1745	12.7006		0.812479	4.04043	1.72178	0.898318	0.690707	1.08397
		0.541997	4.60498	2.62499	0.690996	1.52899	3.52398		0.284	8.08799	6.58699	1.123	3.1	2.101		1.04501	12.0801	4.02604	0.864008	2.13002	2.51602		0.97502	7.56616	1.40003	0.163003	0.253005	0.145003		0.566135	17.9925	5.06426	0.792789	9.13504	7.35776		1.09994	5.90095	3.86177	0.720651	1.4433	3.08323
		0.919995	6.73696	3.80398	0.793996	0.329998	3.44798		0.435	8.72899	3.076	0.827999	1.285	2.108		0.819008	12.2001	0.692007	0.99401	1.20101	1.69802		0.827017	12.4503	1.77704	0.261005	0.776016	0.93702		1.10531	18.6914	2.44227	6.25544	6.73371	8.05669		1.54012	4.45366	4.77606	1.47823	3.75197	1.55509
		0.702996	6.29997	3.92198	1.82899	0.713996	0.199999		1.526	9.66499	2.821	1.017	1.04	0.489999		0.877009	14.9101	4.70405	0.638006	2.94203	1.59002		1.57303	7.97417	1.43403	0.299006	0.627013	0.0520011		0.828734	29.1155	6.32833	1.46177	14.7774	13.749		1.06301	3.52839	1.72377	1.42833	2.80874	1.02408
		0.993995	4.90097	2.96698	2.07599	0.550997	1.03499		0.480999	8.00099	2.513	0.851999	2.962	2.133		1.13801	16.1802	5.21605	0.658006	0.355003	2.03302		1.00902	7.32415	2.24405	0.334007	0.529011	0.0380008		0.502233	24.8121	7.55546	2.32245	9.89089	6.07272		1.1229	4.74511	2.3486	0.732628	2.81373	1.1239
		1.86099	6.59296	4.94597	1.55899	0.177999	0.600997		0.725999	8.61199	3.025	0.858999	1.367	2.543		0.627006	13.0901	4.54404	0.730007	3.95404	3.80704		1.02902	7.07815	1.06202	0.270006	0.116002	0.290006		0.522202	18.4917	5.98885	0.906615	5.96289	4.33538		1.77867	4.65129	2.38054	0.682722	0.860389	1.77867
		2.17399	6.37297	0.399998	1.55899	2.26099	0.363998		0.384	9.22699	2.111	0.842999	1.151	0.936999		0.951009	14.6201	4.84505	0.98801	3.41303	1.36501		1.30803	8.94819	1.60603	0.102002	0.405008	0.0590012		1.36591	28.2668	6.42419	1.50171	6.26243	6.92642		1.78166	5.04256	4.93975	0.68871	4.73014	2.36557
		0.914995	6.77396	1.78999	1.38499	0.662996	0.385998		0.701999	7.91999	2.838	1.013	3.052	1.261		1.05101	15.0501	3.85504	0.820008	2.67403	3.23603		1.29103	5.98512	0.341007	0.333007	0.189004	0.193004		0.838719	24.6623	12.0915	1.7024	10.6737	2.63697		1.38441	4.60737	2.11404	0.732628	5.13439	1.09894
		1.14799	3.80398	2.82598	1.68799	0.479997	0.681996		0.179	9.78699	5.17799	0.918999	2.278	2.706		0.657006	13.6201	4.52604	1.08501	4.19604	1.53302		0.755016	7.23515	1.16402	0.280006	0.536011	0.351007		0.654999	24.4726	5.75021	3.09327	1.28104	1.6355		2.50132	6.17444	2.84767	0.91329	3.66214	3.28784
		1.56699	6.56197	0.941995	1.39399	1.60199	0.877995		0.186	8.68799	3.607	0.765999	0.884999	2.317		0.725007	17.1702	4.17004	0.887009	3.39903	1.78202		1.56403	12.1103	3.22107	0.47201	0.256005	0.331007		1.11929	17.8727	5.59545	2.06584	8.27636	3.35887		2.27574	4.1143	2.38453	0.493077	3.33975	1.00811
		0.722996	5.25497	2.00199	1.52899	0.589997	0.351998		0.439	6.85199	2.836	1.21	3.494	0.754999		0.747007	16.7202	3.51903	0.714007	4.80105	2.33202		0.781016	7.13115	2.49605	0.272006	0.321007	0.140003		1.07935	16.6745	5.38178	2.71485	10.5639	2.89258		1.09395	7.27538	2.64205	0.580912	1.19277	0.517032
		0.730996	6.49197	4.87297	1.23599	0.239999	0.933995		0.656999	9.51699	4.71099	0.979999	0.564999	2.747		0.843008	14.9001	4.13304	0.634006	3.27703	0.637006		0.700015	11.4602	4.35609	0.389008	0.155003	0.748016		1.40885	12.7705	6.21151	2.34841	10.0746	0.335487		1.79963	6.31817	2.4554	0.728636	6.52578	0.657768
		0.623997	4.87197	1.65499	1.74599	0.399998	1.89299		0.774999	8.21999	2.358	0.897999	1.424	1.648		1.32201	16.0602	5.62306	0.897009	4.66305	0.345003		0.193004	11.1602	2.25105	0.650014	0.109002	0.803017		1.39187	23.554	5.39675	3.25003	7.53649	0.483262		1.43232	5.59852	3.7939	0.406239	1.35446	0.406239
		0.599997	5.43097	4.05198	1.51099	0.487997	0.800996		2.025	7.90999	2.504	1.104	3.292	0.883999		0.794008	4.22304	6.77207	0.765007	4.50604	1.13601		1.18502	8.78118	2.24205	0.442009	0.109002	0.796017		1.35493	16.2552	5.63539	1.37889	0.733879	5.62441		1.63594	3.42359	1.82858	0.661761	1.33051	2.22982
		0.874995	5.95597	2.12899	1.57599	1.29499	0.800996		0.542999	9.20699	3.86	1.119	3.452	2.044		0.794008	15.2601	4.09604	0.782008	2.76603	3.23103		1.41603	8.52418	2.38605	0.313007	0.46801	0.747016		0.724892	21.7667	5.04729	3.24504	8.76661	3.94897		2.11404	4.51954	2.48435	0.438179	1.09595	2.31367
		1.25499	4.80497	1.36099	1.62699	0.619997	0.217999		0.232	8.33199	3.497	0.734999	2.316	2.095		0.901009	16.7902	6.05206	0.808008	2.14202	0.546005		1.55603	6.71814	1.47403	0.338007	0.257005	0.263005		1.14825	21.5571	8.17551	1.67744	7.91191	1.00047		1.23469	3.62322	2.43843	1.03606	1.09395	2.01523
		1.57899	4.97197	6.40697	1.28299	0.611997	0.495997		0.273	8.72899	2.127	0.831999	0.860999	1.085		0.882009	18.0002	3.95904	1.14701	3.22503	1.33601		0.707015	6.49914	1.23903	0.341007	0.748016	0.372008		0.514214	23.9634	4.52509	2.56608	6.45813	4.31541		2.38054	3.34773	3.83182	1.13587	2.12103	2.80575
		0.685996	4.75097	0.399998	2.12399	0.167999	0.658996		0.289	7.49299	1.99	0.903999	3.352	2.613		1.06901	15.9702	3.34503	0.660006	3.31903	1.09801		1.03002	5.31911	2.56905	0.200004	1.74204	1.55903		0.663986	18.951	5.05827	1.86116	5.88701	2.18466		0.767563	11.3188	3.40762	0.65178	2.04717	0.438179
		0.500997	6.76096	3.62398	1.41399	1.14399	0.319998		0.530999	7.31999	0.273	1.094	3.557	2.199		0.554005	15.4202	5.41705	0.677007	3.30903	2.05802		1.13402	8.14917	4.5941	0.273006	1.74204	0.865018		0.469283	27.8075	8.43811	1.95302	2.30747	6.01781		0.295447	4.97069	2.54324	1.04405	2.75784	1.47324
		0.760996	4.90497	3.82098	2.06299	0.533997	0.463998		0.353	8.73399	1.09	0.381	2.41	1.366		0.931009	14.6701	3.99104	0.671007	3.12003	1.96402		0.96502	9.6912	0.405008	0.248005	1.84904	0.193004		0.469283	13.2398	5.64238	2.77875	5.92894	2.8786		0.509047	3.33176	0.101809	0.812479	3.67412	1.62596
		0.504997	5.99897	0.0529997	2.36499	0.640997	0.463998		0.548999	8.61699	5.06999	0.751999	3.917	0.658999		0.944009	15.2001	2.34602	0.773008	5.05105	2.72303		0.863018	7.57016	2.09404	0.241005	1.65503	0.816017		0.587103	8.61084	3.30894	6.17956	6.59792	2.4233		1.52115	4.60637	2.91255	0.786527	1.43631	0.776546
		0.886995	5.41697	0.405998	2.06099	0.533997	1.76899		0.683999	8.07799	5.44799	1.067	0.849999	4.247		0.920009	16.0002	0.513005	0.624006	0.713007	1.02801		1.04202	8.81518	2.81406	0.290006	0.258005	0.0910019		1.15623	15.4963	5.20006	2.11377	1.62951	0.939565		1.42234	5.06551	5.45778	0.221585	4.11829	0.553963
		1.08499	5.70897	4.85497	1.20399	1.07499	0.319998		0.436	8.67799	0.322	0.609999	1.497	2.451		0.500005	16.1202	3.15603	0.660006	1.30801	2.98303		1.15802	6.77114	1.52603	0.405008	0.119002	0.322007		0.782804	8.21944	4.21057	3.07131	6.93141	5.0413		3.11616	6.43595	2.32365	0.768561	1.69383	2.72091
		0.898995	5.01297	3.24998	1.56399	0.440998	0.560997		0.381	5.04899	5.00299	0.755999	1.068	2.449		0.949009	13.1101	3.59904	1.02801	0.388004	2.46202		1.13102	5.54912	4.08309	0.265006	0.910019	0.305006		0.180724	14.4379	2.74481	2.9445	0.853696	1.95701		1.3884	4.97868	2.1889	0.633813	2.78578	1.96931
		0.967995	7.16496	2.67799	1.56199	0.424998	0.948995		0.581999	8.35199	6.45499	0.893999	2.016	2.381		0.946009	17.3802	7.21207	0.763007	0.378004	2.30802		1.17402	4.09309	0.757016	0.352007	2.02704	0.351007		0.838719	16.5148	6.2195	2.4862	1.38089	0.761836		0.834437	5.85703	1.21972	2.01123	0.990146	2.67599
		0.339998	7.36796	1.45099	1.73499	0.319998	0.349998		1.144	7.96099	1.394	0.919999	1.293	2.462		0.702007	5.85706	1.28301	0.714007	1.31701	1.74802		1.32203	7.20815	1.65903	0.162003	0.174004	0.290006		1.17421	12.0616	13.06	3.19412	6.24845	1.44479		0.960202	3.88173	2.95547	0.124766	2.49633	0.359327
		0.652997	5.06997	4.18898	1.95699	0.800996	0.359998		0.663999	8.38299	6.21599	1.058	1.658	0.724999		0.874009	12.3201	3.71304	0.669007	2.82203	2.31802		1.73704	5.0341	3.84708	0.316007	2.11404	0.677014		0.782804	15.6361	6.03877	1.22313	9.02421	4.1247		0.77954	6.44493	2.75484	0.638804	4.51355	0.359327
		0.145999	5.73597	2.43199	1.34999	1.05399	1.22499		0.895999	7.76699	6.65799	0.844999	1.3	2.368		0.893009	10.3201	3.98904	0.691007	3.23603	1.27401		1.80404	6.31713	1.04202	0.239005	0.263005	0.545011		0.670975	18.2821	3.57853	1.08334	1.36991	1.76131		1.93837	5.343	2.52627	0.782535	1.20175	1.55209
		0.869995	5.13897	2.71999	1.60799	0.533997	0.217999		0.871999	7.52799	7.58399	0.805999	0.658999	1.555		0.423004	15.8802	1.37101	0.777008	4.02404	2.66303		1.29503	5.69512	3.16607	0.280006	2.84106	1.03702		0.610068	14.0685	5.66834	4.52908	0.939565	0.618056		1.10293	7.13963	2.06913	0.593888	1.02608	0.33637
		0.800996	4.53698	2.11699	1.74999	0.677996	1.04099		0.513999	9.44099	1.033	0.802999	0.650999	0.764999		1.14001	15.3702	3.79404	0.701007	0.659006	0.218002		0.990021	6.08113	3.24707	0.425009	2.36405	0.818017		0.869671	16.8343	3.78322	2.2895	5.85006	7.3937		1.42433	5.86202	3.60026	0.60886	0.748598	1.88747
		0.525997	5.98797	3.06398	1.63599	1.60199	0.867995		0.648999	10.73	0.700999	1.044	1.483	0.872999		0.531005	5.15805	3.55003	0.907009	2.61903	1.51201		1.15502	5.33411	2.37705	0.240005	0.225005	0.636013		0.733879	17.0539	5.33086	1.27805	7.05822	1.17421		1.53013	3.39265	2.54424	0.622834	1.03506	0.67274
		0.769996	6.55497	2.07599	1.45699	0.266999	0.0799996		0.760999	10.43	0.315	0.667999	1.635	1.1		0.905009	13.1401	0.728007	0.768008	4.22904	1.91102		1.12402	6.30713	1.30703	0.348007	1.64503	0.97802		1.17421	15.4963	2.93552	1.18519	1.36991	3.52262		1.12589	5.36495	3.81086	0.417219	0.406239	0.638804
		1.15699	7.44696	2.02799	1.88599	0.593997	2.43199		0.583999	8.40299	6.66399	1.13	3.358	0.868999		0.855008	16.1002	2.12002	1.04101	2.02402	3.67904		1.43103	4.6331	8.46518	0.225005	2.44805	0.986021		0.560144	14.2283	3.51763	4.22654	0.469283	1.69241		1.94436	4.61037	4.21611	0.589895	0.73163	1.51816
		1.08699	6.70696	4.12098	1.86199	2.23199	0.466998		1.111	8.91699	6.33799	0.810999	4.88899	0.795999		0.802008	15.7302	3.67604	0.634006	2.89903	0.566006		1.55603	4.7481	3.50907	0.507011	0.255005	1.25403		0.853696	18.8013	3.75726	1.72237	8.5729	3.28199		1.8695	6.18342	4.14624	1.31154	0.664755	0.984157
		1.31599	6.56497	1.03799	1.39099	0.479997	0.319998		0.953999	8.66299	6.40899	0.903999	7.00899	0.883999		0.725007	16.1802	5.07105	0.667007	2.01602	2.13502		1.10702	7.00315	1.73304	0.158003	0.266006	2.04804		0.821745	19.4902	7.4596	1.07136	1.14325	2.72184		0.73163	4.43969	2.671	0.316408	2.66301	2.66501
		0.687996	5.83497	6.67396	1.81299	0.355998	0.479997		0.580999	6.53099	4.436	1.044	4.226	0.696999		0.851008	19.3902	0.511005	0.608006	2.64503	2.79903		1.67103	5.58812	2.93306	0.295006	1.48503	0.93902		0.459298	17.4034	3.42876	7.04524	6.98333	4.56602		1.91641	3.42958	2.03219	0.638804	1.3355	0.573925
		1.05999	6.09897	1.82499	1.86299	1.33499	0.496997		0.708999	7.46199	6.13499	1.027	4.24	1.32		0.668007	15.4502	3.46703	0.629006	2.15702	1.69602		1.13102	4.6461	1.93004	0.252005	0.145003	0.800017		0.452309	14.7175	4.19859	2.34841	9.24088	3.97393		1.37343	3.46351	2.47437	0.573925	1.30056	0.438179
		0.319998	5.80997	5.61197	1.76999	0.800996	0.159999		0.583999	7.74199	5.86499	0.832999	3.58	0.727999		0.429004	6.76607	0.546005	0.480005	2.52702	0.289003		1.04602	4.8811	0.96302	0.129003	0.258005	0.742015		0.845708	11.7421	3.9919	0.722896	1.24909	2.10978		1.51017	6.02771	2.15896	0.864381	1.30855	1.85852
		1.38299	3.92398	0.685996	1.75399	0.600997	0.239999		0.694999	6.31299	6.36299	0.750999	4.62999	2.423		0.621006	10.0301	2.15702	1.02401	3.60204	1.71302		0.929019	5.53312	4.01108	1.36903	0.290006	1.48503		0.708917	12.9602	4.75673	1.49172	1.69341	0.843711		1.76569	6.28124	1.96432	0.904307	1.07698	1.46825
		1.45899	4.92797	2.86298	1.54899	1.12099	0.128999		0.537999	4.82099	4.121	0.920999	3.707	2.036		0.792008	7.17707	4.52704	0.695007	1.99702	0.795008		2.22005	6.60214	2.18105	0.206004	0.682014	1.53103		0.718902	20.7383	4.69682	1.78228	6.85952	3.45173		1.38042	4.0055	1.68385	0.736621	1.34149	0.162695
		0.266999	5.69697	3.73498	2.13299	0.800996	0.560997		0.580999	6.91299	6.31799	0.881999	3.273	0.553999		0.823008	5.95006	3.58904	0.415004	2.15302	0.648006		0.800017	6.69814	1.25603	0.129003	1.34103	1.30703		0.670975	18.6016	5.13515	2.52914	4.69682	4.56602		2.24579	3.70307	4.70818	0.895323	0.243544	0.310419
		1.23099	4.23798	1.90699	1.70399	0.266999	0.299998		0.34	7.27899	0.196	0.853999	3.684	0.893999		0.876009	7.39707	3.53503	0.596006	0.663006	2.91003		2.34005	5.42911	5.95512	0.869018	0.257005	0.915019		0.626044	13.4894	6.08371	1.39786	0.469283	0.868673		2.81074	4.99764	1.99127	0.685716	0.462135	0.690707
		1.08999	4.36298	1.63799	1.42399	4.00398	0.436998		0.625999	8.08799	0.416	0.992999	2.487	1.404		0.890009	9.17109	4.05704	0.615006	0.856008	2.39602		1.86004	5.42011	3.89408	0.193004	0.445009	1.45203		0.621051	14.7575	6.07073	2.26454	7.74517	4.3853		1.11791	6.15348	2.39052	0.745604	0.603869	1.18578
		1.20099	5.64597	3.24498	1.68899	0.571997	0.706996		0.635999	6.63299	5.51899	0.808999	3.509	0.704999		0.99101	7.34007	4.45104	0.698007	0.580006	1.62802		1.55603	8.14417	3.80508	0.116002	0.170004	1.15802		1.17421	18.2621	5.71826	1.31599	0.640022	3.86509		1.58803	5.27812	3.06726	0.59788	1.23768	0.960202
		2.15199	5.25897	4.31998	1.73399	2.42999	0.733996		0.508999	5.65599	5.82899	0.967999	3.205	0.795999		0.699007	6.77807	4.99505	0.412004	2.92703	2.48402		1.60603	9.6972	4.33909	0.215004	1.99804	1.13802		0.714908	28.2968	7.4616	2.5521	1.77629	1.56261		1.50418	4.09533	3.01336	1.39339	0.295447	0.582908
		0.918995	6.90396	3.46998	1.78699	1.04699	0.960995		0.889999	8.86599	6.20599	0.824999	3.154	0.988999		0.578006	7.71308	4.58104	0.592006	2.21902	3.10403		2.48505	9.8262	1.37503	0.211004	0.156003	0.94902		0.978505	15.726	4.0598	2.01292	4.26948	0.444321		1.36445	5.32703	3.67711	0.650781	2.81772	0.66775
		1.41299	6.52897	3.17598	1.97299	0.472997	0.571997		0.804999	7.64999	6.79599	0.821999	0.998999	0.926999		0.964009	5.10605	4.02604	0.495005	2.18402	2.01002		1.00302	5.51611	1.72304	0.209004	0.392008	0.890019		0.741867	16.0555	9.97077	2.70986	4.09075	0.626044		2.12302	6.3531	2.94548	0.547974	0.348348	0.853402
		0.517997	3.88398	2.84198	1.55799	0.509997	0.351998		0.699999	6.42399	6.18999	1.562	5.44799	1.063		1.17401	8.63908	4.94405	0.613006	0.698007	2.27702		1.82304	6.34513	1.73704	0.347007	0.266006	1.59803		1.05639	17.004	8.09863	3.15817	6.15859	1.53565		1.19676	5.56857	2.62209	0.97218	0.558953	0.44317
		1.14399	5.00497	1.10999	1.06799	1.06799	0.600997		0.934999	7.24299	6.27699	0.941999	1.209	2.115		0.616006	6.13206	3.27703	0.364004	2.56703	1.26001		1.38603	6.09213	1.14502	0.360008	1.94804	0.386008		0.894633	18.2321	18.2921	0.939565	1.27405	0.834725		1.8695	5.70931	3.08922	0.631817	4.73014	0.741611
		0.514997	4.25098	6.36697	1.56299	0.255999	0.428998		1.061	8.10799	5.88499	0.761999	0.550999	0.777999		0.606006	6.52306	4.75905	0.722007	0.296003	2.35002		0.818017	5.15511	4.48509	0.0830017	0.156003	1.42203		0.137789	10.9233	6.73771	0.722896	5.4347	0.55615		1.67187	6.8901	2.19888	0.558953	0.807488	0.650781
		1.68599	3.62398	2.24999	1.11799	0.363998	0.432998		0.311	8.85099	4.85999	1.046	0.593999	0.853999		0.855008	7.03807	4.35604	0.722007	1.35201	2.16002		1.21903	8.98619	2.04504	0.401008	0.95702	1.52703		0.880655	12.7006	8.54794	3.56455	4.62194	2.45026		1.8675	4.14624	1.86151	1.02408	2.54124	0.785529
		1.18499	4.13198	1.76199	1.19099	1.13999	0.591997		0.245	7.09099	5.98199	0.785999	0.843999	1.007		0.579006	6.89107	0.634006	0.557005	0.227002	1.66002		1.01302	6.36513	2.80406	0.220005	1.98404	1.14002		1.08334	16.0155	2.58305	4.06479	2.34841	1.31499		2.06214	5.59752	2.30668	0.797507	5.1783	0.853402
		1.54199	5.77297	1.68199	1.58199	0.457998	0.658996		0.848999	7.78299	4.137	0.880999	1.103	0.958999		0.746007	5.53605	0.508005	0.591006	2.04502	2.11202		0.827017	5.84312	2.51405	0.183004	0.593012	2.06304		0.892636	16.5946	8.7077	3.29097	8.06368	4.60297		1.32053	5.76021	1.11192	0.161697	1.21972	0.893327
		1.64699	6.24597	4.35798	0.927995	0.800996	0.577997		0.18	8.08799	5.30499	1.135	3.524	0.841999		0.865008	6.19306	0.601006	0.627006	1.54202	2.70403		0.96002	5.69712	1.49303	0.160003	0.641013	1.61803		0.897629	11.4425	8.46207	1.40885	0.542172	4.4482		1.03905	4.38978	3.15609	0.595884	0.898318	1.93338
		1.26199	9.78395	1.66099	1.44699	0.800996	0.199999		0.714999	7.36499	3.459	0.810999	3.29	0.858999		0.773008	5.12005	4.89705	0.397004	0.505005	2.74203		0.788016	7.10215	0.579012	0.351007	1.57203	1.35203		3.05234	14.9372	5.87103	1.02543	1.98696	1.46776		1.03207	4.61137	2.44243	0.658766	0.435185	0.926266
		1.50299	6.62796	5.48997	1.34599	1.39299	0.239999		1.245	8.49999	4.57799	0.942999	2.442	0.853999		1.24101	7.96408	3.77804	0.334003	0.696007	3.00803		0.846018	3.41007	1.37103	0.325007	0.897019	1.06702		1.18719	18.4618	10.2743	3.52262	4.52009	0.413368		1.08397	6.37007	2.52926	0.772553	0.338366	2.43843
		0.560997	4.23998	1.91599	1.35999	1.64399	1.46399		0.481999	8.38299	4.80899	0.824999	1.142	0.972999		0.903009	7.29607	4.26704	0.568006	0.517005	2.75503		0.49601	4.14109	2.24705	0.318007	1.03802	1.07602		1.17421	12.9902	7.84302	1.53466	3.929	6.49208		1.77168	6.68249	1.71179	0.860389	3.87674	1.12889
		0.904995	6.00597	2.88498	1.68999	0.626997	0.533997		0.591999	8.33699	5.96699	1.272	0.970999	1.388		1.01001	5.27505	4.88505	0.302003	0.480005	1.54402		0.753016	5.94912	1.31703	0.290006	0.149003	1.68204		0.903619	14.8972	6.08071	2.45525	2.75679	4.81464		1.24367	4.62734	1.77368	0.633813	3.5224	0.583907
		1.16599	4.61398	4.85997	1.12899	0.399998	0.545997		0.369	7.56399	2.194	0.866999	0.823999	1.043		0.695007	6.55306	4.59604	0.586006	0.366004	1.37501		0.796017	4.36509	1.34903	0.239005	0.316007	1.04702		1.64349	15.4863	8.95831	2.69888	3.02638	2.08781		1.18279	4.9158	2.52926	0.556957	2.27574	0.44317
		1.10299	6.77096	1.90499	1.13599	2.53699	1.30999		0.558999	6.75499	5.21399	0.981999	0.854999	1.398		0.627006	5.94806	4.45604	0.676007	2.39102	3.02703		1.09002	7.05315	0.49201	0.527011	1.97204	1.29403		2.11377	13.3097	12.7805	5.40374	6.39822	2.15571		1.37842	6.03171	1.8705	0.56095	0.504056	0.467125
		1.29899	7.47396	3.60398	1.62099	0.753996	0.533997		0.391	9.56799	5.46299	0.806999	2.927	0.987999		0.484005	6.62106	4.10704	1.02401	1.13801	0.217002		0.830017	4.8621	2.52005	0.570012	0.621013	1.12902		0.542172	14.2183	10.3742	0.469283	9.53943	3.25103		1.54012	6.75236	2.61311	0.44317	5.61648	0.435185
		0.822996	6.91996	4.00498	1.60199	3.20298	0.159999		0.664999	5.51899	3.656	0.766999	0.647999	0.906999		0.765007	5.16405	0.273003	0.592006	1.26901	0.669007		1.05202	4.10809	1.96204	0.302006	0.610013	0.94802		0.903619	16.8443	8.94034	1.33696	1.08334	4.40327		1.91641	5.02559	2.91953	0.992142	3.01635	0.184654
		0.880995	7.79096	1.80799	1.31899	0.475997	1.20099		0.754999	6.90799	5.73299	0.842999	0.639999	0.676999		0.586006	6.97807	1.00801	0.645006	1.16201	0.687007		0.96802	4.42209	2.74006	0.364008	1.39203	1.22803		0.782804	16.6546	6.8096	5.06526	1.68842	1.00646		1.30056	6.944	1.87948	0.719652	0.28846	0.701686
		0.722996	5.10497	5.24997	1.25099	0.718996	1.84799		0.693999	4.289	4.05	0.861999	0.831999	1.182		0.685007	5.78406	0.697007	0.657006	0.634006	0.392004		0.800017	3.99108	2.43205	0.284006	0.095002	1.60003		1.29203	29.8144	7.44263	2.4882	3.76026	3.34489		1.69283	6.61262	2.03219	0.942236	3.77393	1.08996
		0.920995	3.62998	2.47099	1.59099	0.800996	0.366998		0.551999	9.65399	4.86499	1.102	1.144	1.978		1.02201	7.58807	0.458004	0.705007	1.36201	0.320003		1.49403	4.8931	3.39407	0.267006	0.411009	2.51005		1.50969	16.1553	4.96541	1.80924	4.85059	0.335487		2.671	5.61948	3.17805	0.87037	5.67338	0.420213
		1.05799	3.82198	1.88599	0.730996	0.655997	0.345998		0.843999	7.59399	4.77699	0.948999	1.177	0.931999		0.655006	4.60005	0.692007	0.636006	0.741007	1.19701		1.14002	6.90214	3.13207	0.120003	1.17302	0.800017		0.913604	18.8812	10.9033	2.76278	1.17421	3.45372		1.59002	4.19015	1.19975	0.998131	1.1758	0.851406
		1.00299	5.55697	4.31198	1.64299	2.46399	1.00099		1.017	10.7	0.419	0.983999	0.889999	1.076		0.661006	7.60707	4.08204	0.488005	0.516005	1.83002		1.15802	6.29113	3.42207	0.299006	0.434009	1.26403		0.234642	12.7306	6.20951	1.97498	6.07172	5.35682		1.62596	4.5415	1.90244	1.03207	1.10892	2.0272
		0.952995	3.83298	1.93699	1.41499	1.45399	0.800996		0.649999	5.99199	4.72199	0.916999	0.790999	0.776999		0.771008	5.55605	4.03204	0.861008	0.520005	0.775008		1.35103	5.18911	1.68204	0.215004	1.73704	0.656014		0.195701	18.4917	17.7429	0.939565	0.427347	1.25209		1.26164	6.38205	1.8166	1.34348	0.863383	0.516034
		0.637997	7.89396	2.16799	1.60799	1.37299	1.62099		0.771999	7.75199	0.214	0.957999	1.957	1.273		0.656006	6.34606	0.98901	0.728007	3.85704	0.443004		0.826017	3.67908	3.81908	0.290006	1.80104	1.15202		0.626044	12.0316	7.73418	5.46665	7.73019	2.40632		1.58104	6.50083	1.9743	0.69969	0.496071	0.609858
		0.945995	8.48295	2.20999	0.800996	0.800996	0.422998		0.750999	8.44899	2.204	1.252	1.159	1.566		0.674007	7.45907	0.460005	0.671007	1.95002	0.468005		1.12602	4.21909	2.50605	0.162003	1.87804	0.869018		0.897629	17.9526	9.39265	6.10567	1.58658	0.982499		1.29957	6.58467	2.97543	1.05802	5.78117	0.383282
		1.07599	3.36298	2.24499	1.26299	0.439998	0.494997		0.787999	6.20599	0.207	0.919999	1.448	5.14299		0.572006	8.43208	4.15404	0.479005	4.21304	0.401004		0.918019	7.78216	2.53305	0.263005	1.89304	0.905019		0.45131	16.2152	5.894	2.8177	0.587103	0.704923		1.53812	7.74649	1.9224	0.687712	5.14636	0.243544
		1.36299	5.53897	2.15799	1.15399	1.71599	0.681996		1.406	7.82299	0.355	1.288	0.980999	1.047		0.493005	6.17206	6.07006	0.439004	0.819008	0.338003		1.47403	5.99812	2.83806	0.193004	1.51003	0.768016		0.469283	17.703	9.72914	2.93552	7.18303	0.830731		1.1239	6.38904	2.70993	0.825454	5.19827	0.49108
		1.06999	5.93897	2.73599	1.48399	0.680996	0.509997		0.940999	5.29999	0.470999	0.865999	1.39	1.085		0.792008	5.39905	4.36604	0.781008	1.15201	0.354003		0.896019	3.49307	3.56207	0.219005	1.18102	1.61303		0.45131	15.4464	12.3811	9.30578	1.52966	2.43628		4.03644	4.32191	1.85553	0.726639	2.20886	2.86863
		1.01599	4.18198	1.97499	0.819996	1.60199	0.307998		0.216	5.63599	0.324	1.146	1.12	1.151		0.594006	7.85008	4.97905	0.518005	3.80604	0.325003		0.802017	4.47109	3.35307	0.286006	0.45701	0.704015		0.587103	11.9517	18.1722	4.99038	1.41883	3.39581		1.0161	5.9259	0.711667	0.669746	3.93763	0.620837
		1.15299	8.13296	5.09097	1.34799	0.399998	0.290998		0.284	7.74699	4.83199	1.385	5.65099	1.799		0.835008	6.69007	5.46105	0.496005	2.86703	1.04501		1.22103	4.08309	1.93904	0.372008	1.40603	1.08302		1.09633	17.643	12.2613	2.42629	1.25209	4.35634		1.41236	5.5027	1.34149	1.40237	4.76108	0.998131
		1.10399	5.91897	3.46798	1.81099	2.11599	0.457998		0.838999	9.80199	0.431	0.950999	0.872999	1.052		0.814008	6.97307	4.05504	0.578006	3.12803	0.340003		0.902019	4.27209	4.51009	0.366008	0.181004	1.70104		0.469283	20.8082	3.41578	1.47275	3.75926	5.44668		1.47125	6.57369	4.06439	0.730632	4.32191	1.18778
		1.13499	6.42697	1.80199	1.68899	1.23299	0.834996		0.675999	6.30199	0.828999	1.323	6.02299	1.958		0.588006	5.98406	0.445004	0.889009	4.15104	0.417004		0.913019	4.51309	4.6541	0.50101	0.290006	1.18002		0.378422	20.4288	9.43858	2.44626	1.51968	6.95338		0.638804	5.21923	0.960202	0.599877	3.42459	2.1909
		1.01199	5.89097	4.06098	0.907995	0.800996	0.249999		0.809999	6.38899	0.933999	0.844999	7.47699	3.713		0.474005	8.63108	0.546005	0.205002	1.04501	0.347003		0.995021	6.32813	2.64306	0.345007	1.84404	1.51003		0.381417	14.2582	9.8809	1.31699	8.32628	1.19318		1.068	5.99677	2.75384	1.07998	0.216594	1.47823
		1.03099	5.35797	6.74196	1.51699	1.14399	0.609997		0.533999	7.38099	0.283	1.112	7.01999	2.396		0.661006	7.38307	0.532005	0.546005	0.957009	0.427004		1.08102	4.14409	3.22907	0.242005	0.97202	0.927019		0.1308	9.27383	3.6634	1.50071	1.02743	4.81365		2.24679	5.43183	2.74087	0.746602	4.06439	1.95833
		0.869995	9.27095	2.54199	0.569997	2.31799	0.399998		0.377	3.668	7.36499	1.01	6.69899	1.653		0.948009	4.43404	0.421004	0.493005	1.16001	0.344003		0.822017	6.56314	3.12907	0.268006	0.920019	1.01402		0.690944	15.6361	10.0047	0.846706	3.73629	6.53701		1.21273	7.52691	1.38241	1.28959	0.679727	0.948224
		1.25799	4.74297	3.63998	1.31099	1.81699	0.349998		0.956999	5.55999	5.54399	1.017	7.21799	3.193		0.674007	7.17707	4.01604	0.619006	4.12404	0.616006		0.751016	8.04517	1.78904	0.403008	0.358007	1.13802		0.098849	14.6277	6.42618	4.53407	1.04341	7.83503		1.56806	5.57456	3.54237	0.478105	3.32677	1.74972
		1.28699	6.98496	3.25898	1.58199	0.739996	0.886995		0.680999	6.33299	2.262	0.896999	7.25899	3.22		1.15601	6.82607	4.50004	0.910009	1.10501	0.335003		0.49601	5.18811	2.80406	0.47301	0.214004	1.14302		0.402385	16.3151	7.68027	1.67744	5.3678	2.92952		1.14985	4.50756	2.31866	0.633813	0.717656	1.68684
		0.944995	5.44897	3.72098	1.83999	1.34799	0.319998		0.828999	6.22599	0.677999	0.843999	7.16699	1.898		0.720007	4.52904	6.30106	0.521005	0.446004	0.402004		0.607013	4.7381	4.6011	0.410009	0.261005	0.47401		0.391402	25.521	5.73923	1.42382	4.05181	5.67633		1.34847	7.56384	2.85865	0.79052	4.33588	1.24866
		1.11699	3.20298	3.74498	1.51199	1.60199	0.290998		0.881999	10.21	2.102	0.756999	7.22299	0.924999		0.790008	5.07705	5.18805	0.457004	0.788008	0.339003		1.11002	5.20011	1.86004	0.266006	1.13902	0.244005		1.44479	17.7229	6.43117	1.47375	5.15812	7.3957		1.17181	5.60151	2.25578	1.02308	0.312415	1.01011
		1.14799	5.02897	3.20298	2.13999	0.685996	0.685996		0.819999	7.84399	3.859	1.089	1.588	1.599		0.654006	6.78307	5.73406	0.588006	2.04802	0.637006		1.47203	4.9231	1.63503	0.298006	0.294006	1.28303		0.880655	24.3528	5.4996	2.59603	0.587103	2.16969		1.42733	6.36109	2.70394	0.638804	4.77406	0.250531
		1.35999	6.70596	3.80098	1.15599	0.800996	0.648997		0.766999	7.25899	0.628999	1.017	2.402	0.459999		0.840008	7.94608	4.73305	0.567006	1.06201	0.862008		1.00302	6.71614	1.72404	0.204004	0.418009	1.43303		0.722896	16.5547	6.62088	1.54264	6.38924	2.40932		1.36544	4.36582	2.57418	0.646789	0.382284	3.87474
		1.50299	4.82197	3.33198	1.59199	0.228999	0.960995		0.744999	7.62999	5.03399	0.926999	1.537	0.734999		0.582006	5.09905	4.95905	0.492005	0.609006	0.675007		1.36703	9.5302	2.22005	0.200004	0.790016	1.45703		0.403384	19.8597	15.3865	1.17421	3.08129	5.50459		1.36145	5.25017	1.84155	0.723645	1.13787	0.609858
		0.956995	7.14096	3.60398	1.32499	3.72998	1.92199		0.998999	6.75499	5.08699	1.208	1.324	1.017		0.964009	6.72407	0.645006	0.645006	0.771008	1.91102		0.604013	10.3902	3.18307	0.247005	0.223005	1.15902		0.180724	16.3051	6.60091	1.45078	3.18613	4.99936		1.01011	6.81524	3.94062	0.59788	1.51416	1.8695
		1.53399	5.79297	5.61997	1.33699	2.02099	0.533997		0.813999	9.24199	0.706999	0.981999	1.144	0.883999		0.584006	8.92609	4.93905	0.692007	0.773008	2.39902		1.76604	7.44016	3.45207	0.339007	0.257005	1.23703		0.799778	21.5071	5.65436	1.87813	2.41531	1.02943		1.56207	6.09958	4.38579	0.925267	0.657768	0.812479
		0.753996	5.60297	2.37799	3.14498	0.414998	0.184999		0.561999	3.991	0.197	1.679	4.93999	3.265		0.708007	4.50504	4.86505	0.496005	0.951009	4.00104		1.20903	7.17015	5.10011	0.0530011	2.05304	0.838017		0.808764	16.5347	5.65536	1.75532	4.7148	5.33685		1.30755	4.72016	3.05628	0.781537	0.609858	0.867376
		0.995995	4.99297	4.44498	1.39699	1.15799	0.600997		0.710999	6.28699	0.599999	0.950999	2.722	1.369		0.824008	3.70404	0.801008	0.553005	1.03201	2.51902		0.684014	6.60714	3.38307	0.145003	0.269006	0.261005		0.663986	14.3081	8.67275	1.31499	1.22113	1.67145		1.26862	4.57344	3.5224	0.856396	1.24167	2.06813
		0.919995	6.44397	7.14096	1.36599	3.20298	0.922995		1.048	8.89099	0.369	0.910999	2.403	3.089		0.402004	5.87506	5.99906	0.558005	0.946009	1.81202		0.660014	8.10817	2.40705	0.267006	0.300006	1.17402		0.531188	18.7414	5.44768	4.55005	1.78927	4.9734		1.07099	4.32091	2.11903	0.743608	1.069	1.4972
		1.13299	5.49797	3.95998	1.24999	0.675996	0.252999		0.807999	5.54399	0.677999	1.369	1.831	1.096		0.412004	7.09907	4.26004	0.441004	3.76204	0.655006		0.94102	10.3802	3.01506	0.193004	0.203004	1.11002		0.818749	15.8158	12.441	2.90756	4.55005	9.19695		1.32153	3.5763	3.65516	0.622834	3.22097	2.32864
		1.10999	5.20497	3.45198	0.562997	0.0999995	0.624997		0.0909999	5.08699	6.07899	0.975999	2.374	1.528		0.776008	6.64207	6.15006	0.679007	6.06206	2.47402		1.01302	7.83416	1.71404	0.271006	0.290006	2.97206		0.903619	14.2682	11.4225	5.89899	4.39029	0.587103		1.57705	3.77793	4.13126	0.614849	3.4166	0.727637
		1.38199	5.93897	2.77799	2.66899	0.494997	1.10899		0.705999	7.72199	0.439	0.987999	1.972	2.247		0.534005	7.13707	0.255002	0.543005	2.68703	1.22001		1.33603	6.79814	1.73704	0.194004	0.189004	2.63405		1.71937	11.0831	11.8818	4.26948	2.56408	2.97845		1.08597	5.75622	3.70007	0.60886	0.203619	2.69296
		0.850995	5.62497	2.86798	1.10699	1.71799	0.470997		0.848999	7.19299	6.00199	0.884999	3.858	2.061		0.590006	6.98207	0.698007	0.412004	5.09905	1.94002		1.32403	8.31517	2.29705	0.579012	0.123003	2.17205		0.167744	16.2951	12.2113	9.2259	2.50417	3.59551		1.90443	4.21211	3.85877	0.650781	0.869372	0.520026
		1.01699	5.65897	4.00398	0.933995	0.341998	0.399998		0.750999	5.19899	5.35599	1.559	1.554	2.786		1.16301	5.79106	3.56303	1.03801	2.73003	1.33301		0.579012	9.4942	3.80308	0.131003	1.98704	1.84204		0.469283	14.5378	18.9311	1.7024	0.559146	2.8816		0.891331	6.44294	4.82896	0.83843	0.484094	0.375297
		0.849995	5.20497	2.51699	1.16299	0.907995	0.422998		0.351	7.01499	4.285	0.717999	6.95299	1.823		0.891009	5.82006	4.91505	0.455004	3.85404	1.91602		0.986021	8.01117	2.05504	0.133003	0.131003	2.08604		0.816752	12.8504	10.9533	1.60954	2.75879	3.70434		0.889335	7.06876	3.3657	0.98815	5.41586	0.568935
		0.924995	5.48297	5.63897	1.61999	0.145999	0.399998		0.217	6.45499	0.356	0.907999	5.77299	2.956		0.744007	5.73006	4.95405	0.683007	3.24203	0.794008		1.00002	8.27117	1.52803	0.322007	0.0530011	3.49107		0.596089	10.4041	7.56644	7.22496	4.85858	4.78569		1.0171	2.94648	4.06439	0.757581	0.221585	1.57805
		0.992995	6.90396	4.34798	1.14699	0.150999	3.26198		0.286	6.04299	3.548	0.908999	5.59499	1.371		0.786008	6.08006	5.67906	0.427004	1.05801	2.23002		1.30703	8.71018	2.12404	0.158003	0.253005	3.45807		0.699931	17.4433	6.62987	2.8177	5.47963	3.30595		1.22371	7.48399	2.8836	0.605866	0.613851	0.842423
		1.15399	4.57598	4.43998	1.07199	1.97499	1.26799		0.555999	5.47299	0.476999	1.491	6.61299	2.426		0.727007	5.02405	5.48505	0.630006	4.89805	2.63903		0.567012	11.9502	2.48805	0.168004	0.0290006	2.58605		1.09633	13.3296	8.54894	1.58857	3.28798	0.573124		1.31653	7.1536	3.78292	0.736621	2.25977	1.98928
		1.26899	4.77297	3.39498	1.56999	1.01699	0.550997		1.083	6.32299	4.95899	1.213	5.97699	1.07		0.655006	4.85905	4.43704	0.658006	3.57403	3.22803		1.07302	6.26513	0.96502	0.0530011	0.319007	2.16005		0.503231	18.3819	8.9703	1.31898	7.85001	6.96037		1.24567	6.84418	4.11529	1.24966	2.03219	2.27175
		1.57099	5.57297	2.83898	0.984995	2.13599	1.30999		1.95	6.80599	3.464	0.951999	3.521	1.932		0.874009	5.86306	5.62906	0.460005	3.05603	1.73202		1.77404	11.5202	0.724015	0.294006	0.170004	1.93004		0.352462	16.9341	7.80108	3.63644	3.32292	1.00646		1.18279	5.20925	4.25204	0.834437	0.653776	0.851406
		0.814996	5.60597	3.43198	1.05299	2.18399	0.537997		0.648999	8.40799	5.08699	1.132	2.637	2.331		0.662006	6.00706	1.00101	0.651006	3.37703	1.79302		1.89104	7.85916	1.13702	0.129003	2.09304	1.80304		0.722896	11.2528	15.9656	1.82621	3.99689	3.90404		1.26363	6.75535	3.58429	0.702684	0.568935	0.541985
		0.719996	6.50897	4.20898	1.36399	0.533997	0.466998		0.262	8.25099	7.60499	1.548	5.77799	2.838		0.646006	4.89905	5.27905	0.736007	2.43302	2.38802		1.25503	10.5802	1.78104	0.371008	1.70704	2.46805		0.473277	12.5009	7.60438	8.49003	6.37426	3.10326		1.28959	4.80101	5.4478	0.697694	0.609858	2.96145
		1.85299	4.05798	7.53096	2.47399	0.988995	0.956995		0.405	4.514	3.561	1.399	5.14799	2.13		0.547005	6.05606	5.29705	0.491005	1.25801	2.00202		1.32903	9.19219	1.90604	0.94102	0.996021	1.36703		0.722896	12.9702	7.9838	1.09333	3.25103	4.89253		0.855398	5.76021	2.84567	1.04504	0.250531	0.754587
		1.06299	5.93297	3.23098	1.49399	0.399998	2.16199		0.470999	7.33499	3.968	1.287	2.048	0.586999		0.568006	4.57804	0.410004	0.473005	4.67605	2.75803		0.886018	8.09017	2.43905	0.314007	0.279006	2.04104		0.722896	12.8204	1.84518	0.98849	4.65289	1.71638		1.2826	5.36495	2.72789	1.7627	1.54012	0.393264
		1.31899	6.21497	5.60597	1.25699	1.89799	3.08498		0.605999	7.78299	3.569	1.055	4.79599	0.816999		1.17201	4.57404	0.683007	0.421004	4.02104	0.320003		1.16802	8.79418	2.40105	0.271006	1.79904	2.09204		0.733879	14.5877	8.38818	2.17967	0.939565	2.66093		0.946228	5.87001	4.16021	1.09196	1.20574	1.5471
		0.913995	5.56897	5.61597	1.45999	0.900995	2.51099		0.525999	9.08499	1.78	1.08	1.738	1.422		0.907009	5.87706	2.98203	0.307003	4.71305	3.61604		0.618013	8.47218	2.18005	0.186004	0.103002	2.00504		0.486257	12.2513	3.4677	2.89058	4.57401	0.123811		0.812479	6.23433	2.65802	1.1209	0.595884	0.745604
		0.889995	5.08497	4.75497	1.23899	0.600997	1.60199		0.376	7.18699	2.806	1.577	3.851	2.576		0.956009	4.36904	4.59604	0.564006	4.30504	2.48402		0.927019	6.76814	1.63203	0.156003	0.342007	0.0440009		0.623048	10.9133	9.62829	2.00194	2.83766	1.14026		1.14585	7.10569	3.24592	0.690707	1.78466	0.478105
		1.03299	4.38498	4.07198	1.88999	0.765996	0.957995		1.028	7.27399	0.510999	0.782999	2.015	0.696999		1.00901	4.46004	7.50607	0.392004	4.62005	0.808008		0.811017	8.35617	1.13102	0.193004	0.421009	1.29603		0.64801	12.6806	5.13116	1.71238	1.69042	0.350465		1.29857	8.25953	2.51629	1.18279	2.12602	1.40237
		1.94099	6.97096	4.26398	1.76499	1.61699	0.743996		1.083	6.15499	0.488999	0.930999	0.621999	0.600999		0.939009	5.19305	3.00403	0.601006	5.34905	2.23802		1.12902	8.59918	1.01802	0.232005	0.231005	0.786016		0.782804	11.7421	9.2259	3.39182	6.76267	0.265594		0.73163	3.96957	3.42559	0.751593	0.572927	1.71179
		0.886995	6.10197	5.09597	1.11399	1.17999	1.12099		0.539999	7.32499	0.254	0.802999	4.324	2.907		0.815008	4.80805	4.87905	0.432004	3.34703	1.74602		1.55303	6.10313	2.18405	0.0370008	0.165003	1.36303		0.469283	13.0501	7.04524	1.16921	6.85253	2.0938		1.16881	5.40688	3.03931	0.845417	3.10818	0.740613
		0.999995	8.01196	5.40597	1.28799	1.00099	0.199999		0.672999	4.71699	6.46999	1.38	3.108	1.494		0.99601	5.83906	4.28504	0.696007	5.34705	3.90904		0.96502	7.30615	1.81004	0.238005	1.69304	1.06002		0.485259	9.77307	5.47164	5.20904	1.26407	0.260602		0.880352	4.34686	3.6332	0.762572	2.47836	0.660763
		1.28599	6.22397	3.16098	1.07899	0.880995	2.91198		0.954999	6.56199	6.16499	1.114	3.574	1.245		1.24001	3.11303	4.20304	0.653006	2.39402	1.63102		0.790016	7.93617	2.34505	0.230005	1.68204	1.07902		1.06437	15.2667	6.86451	2.17168	3.44673	4.35135		1.38241	4.50656	4.39577	0.686714	0.580912	1.06301
		1.11099	6.48597	5.99397	1.59499	1.34799	1.06799		1.653	6.91299	6.15499	1.276	2.636	0.660999		0.900009	4.70005	6.09506	0.417004	0.595006	1.73502		1.76804	7.06315	2.01004	0.445009	0.792017	2.18305		0.161753	12.6906	5.82011	2.48021	5.78017	3.88906		1.03506	3.85079	3.66913	0.778542	7.19153	0.708673
		0.952995	6.38397	4.32398	1.53699	0.865995	2.70899		1.033	6.82099	0.758999	0.621999	2.878	0.942999		0.710007	8.29108	6.26606	0.452004	3.70604	1.24101		1.96904	8.38617	4.17209	0.0680014	1.60103	1.63203		0.180724	14.2183	3.52262	1.48573	0.880655	4.60696		1.52115	4.56345	3.51043	0.478105	2.28672	0.382284
		1.27899	2.98998	6.01397	1.44499	0.948995	0.855995		0.368	7.79799	0.359	1.091	2.81	1.868		0.838008	7.15207	4.39904	0.404004	4.32104	1.78402		1.66503	7.14915	1.26503	0.339007	0.238005	0.913019		0.593094	19.011	7.71621	1.13227	3.55357	3.91402		1.25964	4.8589	1.68784	0.711667	1.97031	1.0171
		0.694996	4.56698	5.67697	1.39799	0.533997	0.829996		0.798999	6.71899	0.243	1.017	3.259	0.693999		0.878009	6.91107	5.34805	0.583006	0.648006	2.42702		1.94804	8.74518	1.94404	0.275006	0.094002	0.991021		1.23611	14.7275	4.36134	7.04524	5.20605	2.5541		1.41635	5.34599	0.369308	0.710669	0.770557	1.00312
		1.10499	3.69598	2.13599	1.46599	0.184999	2.04899		1.208	6.47499	7.15699	0.920999	3.926	1.57		0.719007	3.77404	4.18004	0.619006	3.88104	2.63903		1.62403	7.45716	1.92404	0.224005	4.04208	1.27703		0.456303	13.4694	4.16963	4.03084	3.71433	2.49918		1.34149	6.54874	2.89857	0.498067	1.40437	1.13587
		1.19199	2.93598	4.73797	1.41699	1.10099	0.982995		0.670999	6.49099	0.465999	1.255	0.381	1.005		1.42001	4.04904	6.50106	0.319003	3.98004	1.18701		0.94802	7.54116	1.39603	0.307006	0.249005	1.24303		1.40286	13.6691	5.02033	2.36838	2.1577	2.27053		1.23269	6.407	3.48547	0.944232	0.530008	1.66987
		0.873995	3.66198	5.14597	1.56799	1.34499	0.623997		0.864999	4.118	0.218	0.924999	0.508999	0.943999		1.23801	5.62906	0.546005	0.598006	4.00504	2.38402		2.02704	8.54118	1.42903	0.306006	2.47105	0.145003		1.02743	13.8888	5.49361	2.31546	2.34841	4.0578		1.64791	3.14811	4.24305	0.990146	0.243544	0.983159
		1.10899	6.84896	8.11296	1.49799	0.334998	2.42899		0.353	5.93099	6.00699	0.825999	0.773999	0.891999		0.485005	5.88406	0.874009	0.424004	6.18906	0.765007		1.58803	9.6712	1.77604	0.314007	2.03204	0.0670014		0.575121	10.5139	10.4041	3.31294	7.9878	4.70182		1.12889	5.68236	3.08822	0.939241	1.56607	1.78765
		0.936995	5.17497	2.40199	1.54099	1.02299	0.533997		0.168	7.45699	5.94599	0.958999	2.878	1.896		0.534005	7.38307	4.89405	0.529005	0.523005	0.248002		1.58103	6.58414	1.99404	0.143003	1.20903	0.834017		0.978505	11.0731	5.39576	4.2565	4.07677	2.9425		1.08696	5.66739	2.00125	0.421211	0.285465	1.7627
		0.787996	7.38296	3.60398	1.83499	2.09599	1.06799		0.781999	4.147	6.30199	1.105	2.086	0.844999		0.948009	9.55809	4.84405	0.410004	0.506005	1.06801		1.40403	10.4802	2.28105	0.129003	1.63203	1.52603		1.43481	11.3227	11.0531	2.06584	8.33327	7.93787		1.19476	5.59752	2.05316	0.743608	3.50045	0.609858
		0.855995	6.50397	4.31898	1.54999	1.70299	1.13799		1.11	7.98099	5.19899	1.192	2.362	3.32		0.796008	6.97107	4.27704	0.459004	4.29304	0.364004		1.20003	7.52416	2.06504	0.338007	0.265006	1.06202		0.814755	18.7414	9.31177	1.66346	10.0746	3.80219		0.643794	6.31817	4.46264	0.462135	0.83843	1.32053
		0.619997	6.97896	4.08598	1.19599	1.12099	1.76199		0.550999	7.91999	6.00199	0.850999	3.219	0.795999		0.541005	6.70907	0.735007	0.895009	0.776008	1.24201		0.910019	5.50211	1.95204	0.165003	2.60905	2.11304		0.670975	14.5578	9.6233	1.12328	8.71968	0.681958		1.89645	4.20712	2.53326	0.71566	2.84966	1.08397
		0.959995	6.98896	4.01998	1.31899	0.342998	2.64299		0.532999	8.78499	3.719	0.828999	0.443	2.982		1.36501	7.33907	5.82506	0.672007	0.755007	1.23201		0.684014	9.4122	1.58403	0.302006	2.76906	0.366008		0.195701	12.461	6.65383	0.838719	8.84449	1.40885		1.82059	5.33002	2.97543	0.580912	3.35172	0.0808486
		1.63999	4.47698	2.40199	1.41699	0.333998	1.76199		0.572999	6.51599	6.46499	0.901999	1.882	2.356		0.801008	6.83807	5.50905	0.765007	0.774008	3.59104		0.507011	6.01813	2.18305	0.275006	1.98904	1.88604		1.04341	14.1184	9.3567	1.3739	9.34872	3.09028		0.553963	4.62234	4.52353	0.575922	2.04617	1.08796
		0.848995	7.86496	4.06398	1.34299	0.609997	0.361998		0.893999	8.21999	6.14999	0.846999	1.193	1.038		1.63802	7.70108	4.89705	0.651006	0.630006	1.07401		1.10002	5.87012	4.02908	0.174004	2.21405	0.336007		0.106837	18.322	5.73923	1.40785	10.9133	3.08229		1.34648	6.33114	4.22609	1.0161	1.00013	2.25478
		1.05399	4.24398	4.18898	1.42399	0.436998	2.11399		0.504999	6.69399	6.25699	1.703	1.568	2.513		0.773008	2.63103	5.50805	0.782008	0.855008	2.41402		0.772016	7.13515	1.76804	0.319007	2.91606	0.394008		0.247622	13.5493	10.9533	1.88512	6.19154	5.46066		1.2796	5.06651	2.88759	0.903309	0.216594	1.43431
		0.878995	6.25097	4.11598	1.62999	0.274999	1.44099		0.255	6.14999	5.83899	1.127	3.435	1.61		0.929009	5.70706	5.74606	0.402004	0.831008	3.16303		1.20003	7.51216	2.12904	0.171004	2.73106	0.518011		0.986493	10.7536	15.0969	1.61453	11.3027	0.608071		1.6559	5.43981	3.19102	0.971181	0.662759	1.13587
		1.00399	4.36798	5.25397	1.32999	1.20099	1.10599		0.201	6.60199	6.16499	0.730999	2.405	2.507		0.836008	6.38606	4.36904	0.689007	0.789008	0.686007		1.15802	6.06813	2.61605	0.163003	2.09304	1.46803		0.638025	10.9433	10.6238	0.950548	7.42665	0.761836		1.13487	7.06477	3.06726	1.47823	1.26563	1.06301
		0.872995	6.46497	1.72799	1.99099	0.922995	0.199999		0.956999	5.84999	4.81599	1.577	2.775	2.22		1.13401	5.27905	4.07804	0.522005	0.884009	2.62103		0.869018	6.39213	2.25505	0.193004	1.31803	0.48701		0.605076	14.6277	5.57748	1.60055	6.52803	3.81517		1.91242	4.15522	3.70007	0.86538	2.30868	1.21972
		0.991995	7.47196	2.92698	1.23999	0.349998	3.14598		0.905999	7.84899	5.48899	0.841999	3.257	1.064		0.543005	5.16705	0.583006	0.636006	0.944009	0.962009		0.662014	7.39015	2.12404	0.219005	1.73704	0.185004		0.447317	13.4694	8.92337	1.87813	8.69072	3.92101		1.26862	5.65641	4.05441	0.382284	5.47375	1.35446
		0.650997	7.16196	5.51997	1.74799	0.876995	1.28699		0.720999	7.14699	8.31699	0.786999	1.565	1.983		0.281003	9.9371	4.07504	0.553005	2.96403	2.47702		1.35103	6.73914	3.29607	0.157003	1.66303	1.39003		0.568132	14.0186	8.23841	1.72736	0.688947	4.13368		0.83843	3.94661	3.81086	1.11092	4.11729	1.99327
		1.14799	5.73897	4.72497	1.41699	0.369998	0.266999		0.244	5.73299	0.851999	0.856999	2.76	0.720999		1.02001	8.24608	6.24206	0.623006	0.883009	2.35502		0.691014	7.45116	1.81604	0.188004	2.02904	1.79604		1.17421	13.9687	8.17651	1.03742	5.44768	1.72137		1.41435	5.59652	5.41686	1.05403	4.06439	1.49221
		0.957995	6.56897	4.61398	2.23799	0.960995	1.28499		0.875999	7.64499	6.61299	1.24	2.075	1.753		0.652006	8.67708	4.98205	0.609006	0.633006	1.36101		1.80004	8.64618	2.25905	0.194004	2.14004	1.26003		0.782804	15.067	11.0032	1.94103	10.4241	6.50007		0.931256	5.02559	3.49545	0.8544	1.31653	1.58204
		1.43899	4.51398	7.45796	1.72099	0.399998	1.20099		0.886999	3.396	7.62999	1.205	0.593999	2.417		1.08201	5.85406	4.08704	0.591006	0.570006	1.87202		0.846018	8.09517	2.12004	0.193004	2.89606	2.26305		0.167744	10.464	8.47505	1.18818	7.99179	0.978505		0.609858	5.30507	2.78079	0.975174	3.75397	0.251529
		1.90099	6.42797	3.60398	1.48699	2.86498	3.07998		0.918999	13.62	4.75999	0.920999	1.129	1.067		0.422004	8.74709	4.09604	0.420004	0.655006	1.29701		1.73704	8.55418	2.28605	0.125003	2.74006	1.34003		0.939565	13.7889	11.8519	1.32498	0.96852	3.96494		0.900314	3.99851	3.27187	1.25665	4.76108	0.290456
		2.05899	6.64796	4.52198	1.90899	1.10799	1.03599		1.014	10.54	6.15499	1.16	2.735	0.675999		1.56802	6.91707	4.99305	0.491005	0.874009	0.97301		0.933019	7.14015	4.7421	0.372008	1.27403	1.25703		0.277576	13.2597	12.431	5.67533	8.34625	3.07231		1.0131	4.21012	4.65928	1.72178	3.11616	0.129757
		1.96099	5.35797	4.51198	1.47499	1.02599	2.10899		0.461999	10.68	4.169	0.977999	1.845	0.998999		0.375004	5.53005	5.40905	0.521005	0.464005	2.46502		0.724015	6.38713	2.81106	0.853018	2.30405	1.48303		0.743864	10.0447	8.35923	1.8332	6.22249	5.05028		0.812479	4.74911	3.25191	0.751593	2.30868	0.36332
		1.97999	5.55597	6.66096	1.32599	0.213999	0.399998		0.479999	10.06	7.35999	0.984999	0.804999	1.112		0.648006	6.81207	4.68105	0.797008	0.382004	0.350003		1.01902	9.35519	3.11506	0.359007	2.64206	0.897019		0.782804	13.07	7.16206	1.8961	6.55099	3.43176		1.63394	5.05454	3.3108	0.867376	0.541985	1.25066
		1.71799	6.04397	4.55598	1.75599	0.287998	1.28099		0.493999	9.72599	7.72699	1.036	3.422	0.940999		0.622006	5.79506	5.33505	0.627006	1.11301	2.16302		1.23703	6.44613	2.43705	0.174004	0.0370008	2.31705		1.49472	14.378	12.421	0.903619	8.68174	4.34336		0.68871	4.3788	5.16134	0.508049	1.45428	0.728636
		2.03799	3.27598	4.90497	1.58399	0.925995	1.50199		1.135	8.59099	6.93299	1.09	0.903999	0.800999		0.733007	4.36904	0.702007	0.460005	0.874009	1.76802		0.96402	9.4532	2.67906	0.615013	0.330007	0.393008		0.414367	20.1592	9.0991	3.96594	8.75263	0.832728		0.948224	3.21797	3.88972	0.904307	0.677731	1.67786
		1.56499	4.83397	3.50798	1.31299	0.266999	1.21899		0.816999	14.38	8.29099	0.924999	1.27	1.584		1.19801	8.27608	4.00304	0.610006	1.21601	0.789008		1.10302	6.70114	3.96108	0.094002	0.211004	1.29603		0.782804	12.5608	7.11912	1.16422	5.26296	7.06221		1.25265	5.24717	2.50132	1.31354	1.21972	1.68085
		1.92999	6.68496	3.84398	1.51699	0.730996	1.87699		0.484999	9.26299	4.505	0.766999	0.948999	0.954999		1.36501	7.09907	4.87805	0.835008	0.259003	1.79102		1.28003	6.68414	4.05408	0.275006	0.160003	2.57505		0.676966	12.9402	11.3626	1.72736	8.25239	3.38283		1.8136	5.27313	3.04131	1.23768	2.48235	1.067
		1.98099	2.59099	4.30398	1.32299	1.07799	0.800996		0.318	11.34	7.44199	0.884999	0.739999	1.795		0.853008	7.45107	5.35205	0.527005	0.621006	0.961009		1.88204	9.6662	2.60305	0.264006	0.121003	0.898019		0.492248	16.345	8.22943	1.46177	10.1145	0.593094		1.14186	3.41161	2.92652	1.13088	2.9365	1.57605
		1.77999	4.67898	7.31496	0.932995	0.409998	1.20099		0.689999	13.89	5.17299	1.21	2.616	1.415		0.728007	7.21307	3.89404	0.648006	0.462005	1.52301		1.59303	5.45711	4.6221	0.102002	0.161003	0.0710015		0.926584	10.4141	9.51446	0.640022	2.18067	4.25949		0.778542	5.98779	5.3919	0.572927	2.23482	1.59002
		2.13899	5.88497	4.28198	2.54899	0.386998	0.960995		0.387	11.85	4.75899	0.903999	1.376	1.661		1.63802	7.79308	4.82405	0.558005	1.02301	0.492005		1.19802	7.97717	3.11806	0.168004	1.62403	0.95002		1.00646	15.5462	10.0546	1.17421	7.52151	3.06332		1.00013	4.24006	2.85965	1.09994	0.845417	1.15484
		2.18799	5.50597	4.68598	1.56699	0.691996	0.800996		0.538999	12.21	6.16999	1.029	0.424	0.697999		0.905009	6.69007	5.18805	0.550005	0.99101	0.448004		1.54403	4.7441	2.40105	0.144003	0.326007	0.414009		0.643018	17.044	11.8419	2.89957	1.04341	0.939565		1.03706	3.36769	3.03432	1.0161	2.21385	0.831443
		1.92499	4.65298	5.30697	1.98899	1.32199	0.864995		0.553999	4.66299	5.71699	1.341	2.374	0.870999		0.670007	7.62807	0.368004	0.583006	0.862008	0.910009		1.75304	6.74114	5.16411	0.302006	0.232005	1.77004		1.28104	17.5632	9.25486	2.76278	4.32939	0.762835		0.885342	4.31492	4.5904	1.47624	0.936247	1.66289
		1.67899	5.31297	4.49298	1.58299	2.05899	1.06799		0.689999	9.27799	5.46299	1.056	0.665999	1.446		0.675007	6.13506	4.50004	0.546005	1.57802	0.819008		1.77004	10.1002	3.59607	0.265006	0.270006	1.80604		0.853696	14.0885	7.68526	1.06537	9.2928	0.832728		1.00312	4.10132	1.88148	0.898318	1.37143	2.09308
		1.74599	5.31097	4.52698	2.17999	0.502997	0.266999		0.553999	4.273	5.54999	0.900999	1.745	0.997999		0.651006	7.29407	5.27305	0.566006	0.728007	1.02801		1.85304	5.79112	3.71008	0.226005	0.307006	1.77204		0.704923	10.6537	8.5749	1.07236	7.04524	4.86457		0.832441	8.49909	2.80575	0.890333	1.80662	2.32365
		1.82799	5.80597	5.31697	1.87599	0.877995	0.457998		1.26	12.55	2.299	0.939999	0.339	1.069		0.761007	4.42304	7.34207	0.410004	0.655006	3.14003		1.71504	6.22213	3.32707	0.290006	0.0580012	0.789016		1.8971	15.1968	4.9754	2.01292	0.819748	5.29691		0.883346	5.6075	2.32764	0.918281	3.36171	2.6191
		1.67799	6.25297	7.42896	1.70999	3.25098	0.800996		0.581999	11.14	5.95099	0.816999	0.271	0.734999		0.908009	4.87805	3.16603	0.476005	0.524005	1.60102		1.53403	5.74412	3.25007	0.174004	0.174004	0.711015		1.00646	18.3619	7.37573	1.65747	8.80555	6.8076		2.82271	5.65341	2.73188	0.623832	4.58741	1.21972
		1.62699	6.59896	4.47098	1.77599	0.661996	0.533997		0.247	13.34	4.124	0.899999	0.653999	0.657999		0.962009	5.48805	4.16604	0.697007	2.06702	1.70402		1.05502	7.39515	7.69416	0.296006	0.0890019	0.794017		1.02244	10.0546	8.92337	5.68531	6.83156	5.28393		1.18977	6.00276	3.97256	1.00013	3.14012	2.76382
		1.82799	6.24797	4.62398	1.71299	0.859995	1.38799		0.343	12.5	1.794	0.672999	2.778	0.960999		0.812008	6.11406	3.64604	0.522005	0.472005	2.78703		1.97904	8.27617	2.63905	0.204004	0.0340007			0.496242	11.9218	15.4464	0.947552	1.7663	1.39487		1.15983	4.88385	3.66314	0.916284	0.682722	2.91155
		1.65799	6.04597	4.03498	1.84299	1.47799	3.95498		0.312	9.03899	4.83199	0.991999	0.762999	1.32		0.561005	6.52706	3.66204	0.661006	1.61602	2.84003		1.75604	6.21313	3.52607	0.266006	0.193004			0.733879	8.88942	7.66729	1.39187	8.6418	9.77107		2.43843	5.76121	2.88061	0.650781	1.91841	3.02134
		1.63199	4.64998	2.62499	1.11799	1.09299	1.91699		0.548999	10.12	2.132	0.677999	1.037	0.906999		1.10701	6.86307	4.94005	0.603006	3.30203	1.81602		1.15802	6.30813	3.52307	0.0890019	0.209004			0.782804	16.0255	6.80161	1.29602	7.82704	2.49519		0.944232	7.55984	4.71517	0.887338	6.50282	2.02221
		1.67699	3.29198	6.68996	2.50199	0.800996	1.02299		1.187	11.02	7.89999	0.817999	3.357	0.992999		0.888009	5.42205	4.28104	0.546005	0.764007	0.614006		1.26703	9.3722	4.46109	0.202004	0.997021			1.08135	16.0954	6.10767	1.46476	15.4564	4.78669		0.844419	5.52465	5.77319	0.960202	0.141735	2.25677
		1.58399	6.52297	4.05098	1.25299	0.971995	1.19899		0.659999	12.43	6.96399	0.957999	0.471999	0.775999		0.537005	7.44507	4.21504	0.335003	2.36102	1.04301		1.46203	8.44818	3.63608	0.186004	0.186004			0.690944	15.5363	6.4122	2.34841	2.57207	0.983497		1.56507	4.80101	4.57344	0.730632	1.95334	0.545978
		1.49899	7.79696	5.14397	1.50099	2.92898	0.800996		0.506999	11.59	6.00699	0.730999	0.952999	1.314		0.603006	6.80907	3.56603	0.574006	0.491005	1.06401		1.21103	5.86812	3.10406	0.284006	0.181004			1.87813	14.2482	6.10567	1.34095	8.19348	3.58452		1.21972	5.02659	4.02646	0.834437	1.04105	3.18404
		3.28298	4.51398	5.03397	1.43699	1.53099	1.05399		0.694999	7.40599	3.312	0.858999	0.842999	0.880999		1.10801	7.60907	4.70705	0.641006	1.01201	2.29402		1.46503	5.73612	5.54212	0.203004	0.875018			0.695937	14.1184	6.8745	2.44526	8.82452	4.21057		1.33849	3.52739	4.44368	0.684718	4.04742	0.682722
		1.63599	7.75696	5.82497	1.30599	1.89299	3.20298		0.475999	8.39299	6.39399	0.541999	0.488999	0.950999		0.924009	7.22307	4.46604	0.651006	1.66102	3.09503		2.05304	5.80012	2.92106	0.303006	0.531011			0.32051	16.0155	7.4596	1.23711	7.74517	4.48315		1.39339	5.30307	6.39203	0.77455	4.29995	1.95534
		1.91399	4.07698	1.77699	1.11299	1.46799	1.16699		0.367	12.9	6.07299	0.860999	0.835999	0.594999		1.40901	6.37706	4.56404	0.546005	0.393004	0.819008		1.56703	6.40813	3.77308	0.186004	0.0890019			0.618056	15.5662	6.09469	1.59656	8.49003	1.12528		1.20275	3.94162	3.65815	1.1239	0.369308	0.252527
		2.02899	5.17197	5.06097	1.13999	1.80999	0.769996		0.508999	9.98499	6.30699	1.297	1.169	0.742999		0.837008	2.65403	3.85304	0.508005	0.824008	2.56703		1.68504	6.57114	3.05106	0.256005	0.588012			0.996478	13.5693	4.30542	1.81123	1.12528	1.40885		1.46925	6.90307	1.16382	0.627824	2.89458	1.04305
		1.73299	3.34498	3.76398	0.947995	0.679996	0.835996		0.620999	12.1	6.63799	0.617999	0.362	0.686999		0.705007	5.71306	5.47205	0.451004	0.683007	1.99902		1.15802	7.29915	2.95906	0.349007	0.273006			1.20616	9.39265	5.4337	1.71638	1.90808	4.01686		1.15584	4.20812	0.975174	1.04504	3.15509	1.16682
		1.92699	5.44697	4.10398	1.14099	1.13999	1.33499		0.348	11.96	0.603999	0.893999	0.842999	0.762999		0.763007	3.76204	3.62204	0.546005	1.46801	2.57003		1.59103	5.81812	3.37007	0.159003	0.917019			0.313521	18.0424	5.92894	1.59357	1.01745	0.542172		1.69682	4.04642	2.06913	0.852404	1.85652	0.174673
		1.59799	3.63798	4.53798	1.60299	1.63299	0.726996		0.635999	10.95	8.88099	0.700999	1.151	0.437		0.697007	6.51706	4.45404	0.588006	0.462005	2.11602		1.12902	5.57712	2.44505	0.250005	1.49103			0.587103	15.6661	7.17204	2.06285	12.441	4.56103		1.2826	5.03956	1.62096	0.894325	0.812479	1.59202
		1.91099	3.12598	3.85898	1.48899	5.16497	0.658996		0.475999	11.51	7.36499	1.281	0.283	1.113		0.324003	5.82106	4.12504	0.637006	1.12901	0.936009		1.47303	6.75214	2.89606	0.185004	1.48203			2.11377	15.5163	9.39265	1.79825	3.90304	2.38735		1.39339	3.48547	0.687712	1.00013	0.645791	1.98229
		2.59499	4.85797	3.61098	1.56199	2.75199	2.51499		0.594999	10.02	5.22899	0.694999	1.995	1.022		0.855008	5.91106	3.79704	0.843008	0.470005	1.10601		0.96002	10.3502	2.90306	0.237005	1.44803			1.29203	17.8427	7.77712	1.13027	0.853696	1.17421		0.911294	4.65329	2.42147	1.31354	2.10306	1.41435
		1.81699	5.25297	3.65398	1.17899	4.23798	1.87299		0.574999	13.36	6.28699	0.958999	0.460999	0.755999		0.695007	5.98106	3.99804	0.703007	0.353003	0.97801		1.36303	6.19413	2.35605	0.289006	0.406008			0.361448	15.676	8.94833	1.5037	6.40422	0.828734		2.16295	5.65641	2.57418	1.19376	1.35746	1.02308
		1.58699	3.44398	1.93499	1.58299	2.49099	0.622997		0.776999	12.93	7.67599	1.369	2.718	1.366		0.832008	7.40007	4.70305	0.504005	0.628006	0.669007		1.01302	7.81316	3.02506	0.317007	0.430009			1.67744	20.3489	6.8705	1.34395	8.08665	1.12328		2.03519	6.11655	3.35572	1.24167	0.193637	0.426202
		1.61799	5.20297	4.53098	1.36199	3.11698	0.923995		0.663999	13.9	7.92499	0.777999	3.447	2.514		1.10101	5.89306	4.44604	0.642006	0.844008	1.65402		1.19602	5.88212	4.9231	0.211004	0.772016			0.626044	12.0516	6.16458	1.54264	1.39986	0.522202		1.1748	7.3163	2.82371	0.924269	0.551966	0.162695
		1.90499	4.08398	3.46798	1.25499	1.16499	0.746996		0.494999	11.28	7.12599	0.727999	0.153	0.923999		0.99601	5.90706	5.48305	0.675007	0.634006	1.15401		1.54403	6.91714	4.06008	0.130003	0.985021			2.93552	13.9187	10.7935	2.10778	7.48856	1.51968		1.46326	5.49072	0.781537	1.08397	1.07	0.129757
		1.50799	4.85797	4.20398	1.35899	2.13599	0.449998		0.560999	11.83	5.02599	0.822999	1.434	0.102		0.694007	6.34006	4.88805	0.662006	0.716007	4.44704		1.28703	6.34713	3.97908	0.130003	0.96402			0.720899	19.3205	9.65824	6.30337	7.21198	3.04335		1.08397	6.76234	1.99526	1.19876	0.216594	0.903309
		1.55999	5.36897	2.80299	1.31899	1.37299	0.548997		0.866999	12.18	7.06499	0.826999	1.249	3.079		0.648006	5.05105	5.27205	0.571006	0.446004	0.836008		0.98302	6.15113	1.33803	0.345007	0.901019			0.903619	16.0155	6.23747	1.98696	0.802774	1.14725		1.16881	5.0745	2.30169	1.03905	0.534998	0.192639
		2.10199	6.27297	2.11399	1.83499	2.26799	1.28599		0.714999	9.95499	5.69699	0.847999	0.682999	2.433		0.733007	4.87305	4.19404	0.696007	2.77003	2.60003		1.21303	4.6231	2.79306	0.232005	1.44003			0.640022		13.1699	1.51568	1.42183	2.01292		1.34748	6.27425	1.00811	1.62596	1.33849	1.86151
		1.23699	4.67598	3.27098	1.81499	1.12099	0.632997		0.671999	15.21	6.46499	0.873999	2.112	1.999		0.590006	6.35706	4.94205	1.10701	0.273003	1.85002		1.13502	5.52112	3.65508	0.245005	1.66503			0.167744		8.09763	2.34841	7.34278	2.90756		1.10293	5.6075	2.32065	1.30655	2.1899	2.62309
		1.38399	5.01597	3.60398	1.28799	0.842996	0.687996		0.883999	10.84	4.89499	0.820999	0.508999	2.67		0.696007	5.99906	4.75005	0.312003	1.71202	2.92803		1.15802	4.9991	4.11109	0.284006	1.53803			0.889641		7.51452	1.62052	8.16053	1.1153		1.08197	6.63258	1.14286	0.412228	1.32652	0.406239
		1.07699	4.89597	1.44099	1.29499	1.24099	1.04599		0.521999	14.3	7.02999	0.623999	0.958999	0.906999		0.765007	6.76307	4.80605	0.536005	0.767008	2.18402		1.10702	5.79512	2.65006	0.246005	1.09602			0.419359		9.62829	0.534184	7.42166	1.65847		1.18378	6.95298	4.03844	0.812479	2.03319	1.51916
		1.57899	4.83297	1.60199	1.35199	1.58999	2.57999		0.542999	13.34	7.11599	0.795999	0.801999	3.322		0.245002	5.07605	5.00805	0.500005	1.51401	0.735007		0.590012	7.00315	2.27805	0.387008	1.33103			0.819748		0.571127	1.62152	8.92337	3.00042		1.19277	6.86714	1.75072	1.23768	2.51529	0.478105
		1.38399	6.75496	1.96299	1.59199	1.23199	2.11699		0.492999	10.97	5.43799	0.834999	0.943999	0.436		0.839008	7.94608	4.61205	0.552005	0.394004	1.63802		1.18102	5.71212	3.76408	0.188004	0.0900019			1.08334		6.00483	1.32398	6.40422	2.22061		1.62596	6.91505	1.03007	0.868374	1.78366	2.68896
		1.70899	5.15297	4.00398	1.04299	0.834996	2.29799		0.621999	14.24	6.00699	0.751999	1.157	3.228		0.616006	6.25906	4.57904	0.553005	1.02601	2.18402		1.68804	5.11211	2.70306	0.335007	0.576012			0.893635		8.49902	1.54564	8.01675	2.1577		1.08397	4.05241	0.869372	1.31354	2.54424	0.192639
		1.41599	6.95696	4.41598	1.00799	1.82999	2.36699		0.677999	15.26	5.32599	0.486999	1.242	2.887		0.830008	5.74106	5.28505	0.655006	0.294003	0.845008		1.23803	4.7211	2.83206	0.314007	0.290006			0.983497		7.09915	0.469283	9.57038	0.491249		1.49021	4.99365	0.691705	1.68784	1.44829	0.705679
		1.11199	4.93497	2.93598	1.29199	1.82299	0.703996		0.416	9.38499	6.56199	1.007	2.404	0.524999		1.16801	7.31207	4.66305	0.752007	0.624006	1.07101		2.09204	5.78512	1.96404	0.211004	0.761016			0.725891		6.10567	1.2461	3.09926	9.65125		1.30056	6.5138	2.82771	0.757581	0.221585	0.840426
		1.33199	3.34598	3.43998	0.895995	1.06799	1.25399		0.707999	13.38	5.95099	0.631999	3.101	0.508999		0.585006	5.91606	6.64407	0.509005	0.928009	0.97801		0.730015	5.48611	3.17307	0.285006	1.46703			1.32098		10.2643	0.503231	6.18855	0.992484		0.882348	4.45665	2.06713	0.968187	0.325391	0.864381
		1.49299	5.31697	3.71998	1.38499	1.69899	0.592997		0.768999	9.66999	5.85999	0.794999	3.384	2.427		0.689007	5.20205	4.70305	0.610006	0.546005	0.848008		1.11202	4.7011	3.77608	0.156003	0.842018			0.544169		7.14908	1.39087	7.23495	0.801775		1.23569	6.22634	1.79165	0.678729	1.97031	1.42234
		1.17599	4.53798	3.13498	0.825996	0.703996	2.70099		0.478999	12.67	6.91799	0.893999	1.378	0.457999		0.858008	7.62207	6.38406	0.416004	0.336003	1.86602		1.67603	5.18611	2.11904	0.195004	0.45701			0.440327		7.20899	1.79326	10.1345	0.978505		1.62596	5.80214	0.926266	0.752591	2.15596	1.0131
		1.49499	3.30298	4.65098	1.51399	1.01399	0.575997		0.545999	10.77	5.26999	0.590999	2.056	0.21		0.98601	8.77509	5.98406	0.306003	0.450004	2.15002		1.94204	4.34309	2.01904	0.154003	1.26403			0.853696		8.0517	1.94603	7.04524	0.605076		1.18778	5.34499	2.11404	0.585903	1.52614	1.49121
		1.39199	5.57197	4.35398	1.18099	1.53499	0.447998		0.738999	10.77	5.52399	0.781999	1.976	1.803		0.803008	7.16207	4.73305	0.671007	3.22703	0.576006		0.579012	5.27311	2.13004	0.171004	1.62403			0.640022		4.55005	1.33296	6.16458	1.25209		1.58304	4.89284	1.7068	1.68584	0.712666	1.60699
		1.51699	3.78598	2.68199	1.91499	1.78699	0.307998		0.501999	10.3	6.80099	0.886999	4.367	2.798		0.276003	6.92007	5.46905	0.632006	1.47001	2.60903		1.41403	5.57612	1.88804	0.189004	0.558012			0.95554		6.47511	1.59956	13.06	0.361448		0.960202	5.14836	4.87787	1.15184	2.39352	0.349346
		2.62799	4.05798	1.89299	1.15099	3.97398	0.736996		0.562999	17.66	4.65799	0.742999	3.953	2.462		0.719007	10.7901	6.33106	0.484005	2.40102	0.891009		0.811017	4.19409	2.83706	0.311006	0.98002			1.04341		3.95196	1.60854	9.25786	0.370434		1.03706	4.01947	1.09994	0.554961	0.975174	0.253525
		0.417998	5.53397	2.83398	1.51299	3.00398	0.787996		0.349	9.87299	6.69899	0.750999	1.631	1.907		0.741007	7.56707	0.390004	0.700007	0.446004	1.55702		0.731015	3.98608	1.66003	0.201004	0.757016			0.15676		6.10567	1.90908	4.07877	1.05938		1.10892	6.53876	2.41648	1.23369	1.78865	0.830445
		0.300998	6.27197	5.88197	1.64399	1.41499	1.12899		0.424	15.4	6.97899	0.695999	1.119	3.09		0.388004	8.31808	3.57303	0.519005	0.478005	1.03801		0.811017	6.90814	2.07504	0.261005	0.760016			1.14924		2.14372	2.18965	7.2679	1.14924		0.963196	7.38018	1.62596	0.622834	4.20014	1.30955
		0.356998	5.30497	2.77799	1.13399	0.728996	1.98699		0.678999	10.47	7.41599	0.683999	3.688	2.259		0.644006	6.85607	3.95504	0.865008	0.345003	1.19001		1.09002	4.22409	2.14604	0.172004	0.285006			0.413368		6.29438	1.88812	9.05716	5.15912		1.47125	5.52865	0.49108	1.03606	1.55808	1.68385
		0.622997	7.09796	1.92199	1.35799	4.31598	0.266999		0.867999	10.85	5.44799	0.611999	5.02699	1.504		0.798008	9.00109	5.46105	0.837008	3.07203	0.468005		1.08602	5.36311	1.18102	0.190004	0.225005			0.661989		4.33538	2.49519	6.31136	1.36991		1.29058	6.0856	2.66102	0.705679	3.46551	0.312415
		0.473997	5.96997	5.14997	1.28899	4.22198	0.844996		0.726999	14.24	0.894999	0.665999	3.544	3.857		0.483005	7.42007	5.71206	1.32201	3.13503	0.473005		1.60403	4.9591	1.74404	0.204004	0.341007			1.61653		5.34883	1.49771	7.44163	1.72237		1.58803	5.32503	0.948224	0.860389	1.16083	1.67686
		0.677996	5.28497	2.21799	1.30299	1.08199	1.98999		0.651999	9.66499	6.86699	0.828999	3.008	2.893		0.619006	12.5601	4.03804	0.454004	0.604006	0.702007		1.59303	4.05408	1.96904	0.217005	0.312007			1.61353		5.40075	1.57459	8.92337	3.6634		1.30056	5.37793	1.99327	1.74174	2.08809	0.772553
		0.225999	3.98698	3.92198	3.80598	2.93098	2.85298		0.594999	10.59	6.93799	0.793999	2.989	2.247		0.910009	7.02407	5.47905	0.683007	4.40304	0.510005		1.24903	4.7361	1.36503	0.159003	0.299006			1.08135		6.4821	1.67145	6.85053	0.697934		1.68784	8.18966	6.52478	0.573925	3.5224	0.445166
		0.244999	4.41298	6.73696	2.22499	0.573997	2.84698		0.655999	8.67799	6.96399	0.660999	3.516	0.745999		1.43401	5.97406	4.42204	0.527005	0.425004	0.917009		1.12002	6.35213	1.93604	0.150003	0.269006			1.33496		11.4825	1.75432	7.99079	6.26243		0.867376	7.50395	3.07724	1.18279	2.80874	1.1758
		0.455998	5.92497	3.25698	1.66999	2.26299	2.22499		0.601999	13.89	8.43399	0.680999	3.288	2.134		0.878009	7.32507	3.92304	0.747007	2.84303	1.28401		1.06902	4.06308	3.30907	0.234005	0.201004			0.418361		8.98827	2.58305	8.42213	2.01292		1.34249	9.49422	2.51729	1.31853	2.52727	0.548972
		0.347998	4.61098	6.01897	1.51499	0.977995	2.52599		0.018	11.67	0.864999	0.635999	3.248	0.849999		1.69302	8.04108	5.64306	0.485005	0.932009	1.58002		1.49603	5.24511	1.71104	0.247005	0.368008			0.802774		5.26895	1.73435	8.21944	1.17421		1.18279	9.64294	1.74773	0.863383	1.75471	0.843421
		0.473997	3.87098	5.61997	1.31599	1.73599	1.91499		2.655	14.39	7.52799	0.500999	4.239	1.494		0.814008	10.5001	4.77705	0.535005	2.61103	0.456004		1.30303	7.05715	2.01904	0.149003	2.01304			1.09832		9.4266	1.28304	4.82163	1.85417		0.949223	4.22209	2.35459	1.17979	2.16994	0.276482
		0.261999	5.86797	5.09997	1.69999	0.399998	0.589997		0.353	10.95	7.14699	0.855999	2.884	0.559999		0.555005	21.6702	3.58704	0.627006	3.02303	1.83502		0.678014	6.47013	2.78006	0.243005	1.22003			1.52866		5.57748	1.59756	0.939565	2.47222		1.15384	7.65367	2.00824	0.875361	1.79364	0.719652
		0.214999	5.95097	5.59397	1.92199	2.76299	0.266999		0.680999	10.52	5.16799	0.643999	3.67	0.584999		0.655006	7.63807	6.17506	0.922009	3.26703	2.09302		1.22603	5.49711	2.32305	0.227005	0.825017			0.402385		0.853696	1.88013	10.2543	4.47317		0.770557	6.05566	0.583907	0.831443	1.57305	1.24567
		0.424998	4.11998	4.94497	2.21699	1.14399	0.333998		0.695999	12.48	7.06499	1.017	3.167	0.955999		1.13801	8.07508	6.34506	0.799008	3.36403	1.15301		1.53603	5.57512	1.92304	0.181004	1.94004			1.17121		10.9433	2.29549	16.2951	2.93552		0.701686	8.5969	1.33051	0.812479	1.45627	1.02608
		0.277999	5.56697	4.69498	1.28199	3.20298	0.880995		0.633999	13.25	5.76299	0.530999	3.534	0.873999		0.967009	9.12109	5.05705	0.602006	1.08401	0.588006		1.09102	5.52212	2.21205	0.165003	0.793017			1.09533		20.7183	2.29449	11.0331	2.57606		1.92539	7.07575	0.982161	0.775548	2.07312	1.37642
		0.605997	4.56498	5.97597	1.60599	3.20298	0.616997		0.0989999	4.48	8.59099	0.653999	5.09199	1.096		0.637006	7.40807	5.59705	0.458004	4.15004	0.944009		1.07302	5.36011	2.22205	0.149003	1.01302			1.2411		7.21697	1.37989	5.93693	1.84518		0.892329	6.92503	2.63207	1.49919	2.00824	0.885342
		0.354998	3.78598	3.86298	2.02399	0.900995	0.493997		0.494999	12.83	5.08699	0.524999	2.374	0.853999		0.707007	9.20009	6.29006	1.05301	1.89402	2.00602		1.67803	6.38713	1.91604	0.105002	1.54203			1.19617		8.7676	1.90808	10.4041	4.48415		1.05702	7.39016	1.8685	0.568935	2.81173
		0.331998	3.78898	4.59298	2.29299	0.113999	0.319998		0.441	10.37	6.48499	0.651999	4.83199	1.387		0.624006	8.82309	0.149001	0.551005	0.799008	0.351003		0.837017	7.13115	2.21605	0.218005	2.56905			0.902621		9.91186	1.53665	10.1345	0.809763		0.797507	6.8871	1.14386	0.912292	2.31866
		0.302998	6.94596	3.30798	2.37999	1.05499	0.533997		0.676999	6.00199	5.65099	0.586999	2.95	0.718999		2.14202	10.2201	4.77805	0.836008	1.18701	0.723007		1.71104	7.43115	2.14304	0.168004	1.88904			1.19318		8.08864	1.92606	10.7336	0.361448		0.30443	8.88137	1.7108	1.02708	2.63008
		0.290998	5.11497	2.89498	2.34799	1.46199	1.06999		0.572999	9.83799	5.33599	0.515999	2.384	0.407		1.22601	9.64009	5.09405	0.534005	0.285003	0.98301		1.37903	6.59114	1.76604	0.252005	1.34103			1.22912		8.4441	1.68642	8.79856	0.828734		1.05702	10.1809	1.03506	1.2796	0.342359
		0.417998	3.20298	4.61998	2.22899	0.943995	0.666996		0.730999	5.41699	3.631	0.445	1.772	0.414		1.46101	10.1901	5.95906	0.855008	4.53304	1.28301		0.792017	6.57314	3.02406	0.206004	1.54803			0.822743		8.55094	2.73083	1.34195	4.93845		0.751593	5.7692	1.51716	0.602871	0.293451
		0.291998	3.98398	6.15197	1.39199	1.44099	0.542997		0.793999	9.54799	5.61599	0.689999	4.77399	1.684		0.783008	11.5301	2.31402	0.633006	0.660006	0.437004		0.95002	6.87314	4.47009	0.178004	1.42003			0.812758		12.3212	1.87613	12.0017	2.45625		0.814475	9.25068	2.75784	1.8166	0.325391
		0.242999	3.73698	3.75398	2.30599	0.399998	0.599997		0.728999	9.79199	6.73999	0.543999	3.349	1.668		0.364004	11.8001	2.24602	0.727007	3.41103	1.24001		1.16102	7.09115	1.98004	0.170004	2.11704			0.348468		3.58452	1.88013	5.80912	0.900624		1.16083	7.23745	1.05902	0.727637	0.342359
		0.206999	5.28497	2.98998	2.03099	0.800996	0.373998		0.478999	8.64699	8.04699	0.541999	2.861	1.051		0.504005	11.0501	1.22901	1.09201	2.32702	1.54802		0.993021	7.50716	2.37905	0.282006	2.53005			0.684954		5.31887	1.6365	9.0991	0.554153		0.677731	3.89571	0.242546	0.638804	0.508049
		0.281999	5.34197	4.61198	2.31099	0.290998	0.743996		0.784999	9.18699	6.85199	0.675999	2.69	3.312		0.612006	7.74508	2.11902	0.901009	0.688007	0.296003		1.28203	7.10415	2.41105	0.192004	2.64706			1.309		7.856	2.53912	3.05134	1.92106		1.3355	3.6332	1.61198	0.634811	0.512041
		0.264999	3.80398	4.63398	1.78799	0.457998	0.627997		0.562999	10.54	8.73399	0.656999	0.279	3.805		0.773008	8.10908	2.12502	0.655006	3.40203	1.12401		1.71304	6.29213	2.28405	0.342007	0.600013			0.382416		4.46917	2.00893	10.3941	0.552156		1.15484	6.36408	1.21972	0.372303	0.344355
		0.217999	4.21898	5.45197	1.91699	0.800996	1.74699		0.291	8.56599	4.53	0.689999	2.758	3.205		0.607006	9.8561	2.46802	0.823008	2.23902	1.91102		1.13102	7.64516	2.44805	0.505011	0.95502			0.681958		6.08271	1.84718	0.494245	5.64338		1.26463	4.44667	0.361323	0.77455	1.36944
		0.229999	6.28397	5.44597	2.01199	0.624997	0.433998		1.034	14.19	7.96599	0.628999	0.23	1.432		0.765007	5.84806	2.38502	0.731007	1.13801	0.891009		1.59603	7.31815	1.52603	0.155003	1.11502			1.12129		7.01328	2.92553	7.95784	0.880655		1.2826	4.71018	1.58703	0.312415	0.493077
		0.229999	6.51597	2.26899	1.33499	0.640997	0.477997		0.992999	13.01	3.035	0.525999	3.619	1.962		1.08701	5.90406	2.00702	0.396004	0.234002	1.81002		1.21603	6.44713	2.18505	0.249005	1.15802			0.370434		7.92589	2.25955	7.69225	3.13621		1.10293	4.29795	1.91841	0.406239	0.812479
		0.154999	4.53798	0.0359998	1.29199	1.33499	0.351998		0.844999	11.91	3.96	0.565999	0.564999	2.25		0.546005	5.87606	2.51102	0.842008	1.22101	0.831008		0.781016	7.42715	2.84806	0.164003	0.331007			0.523201		15.2168	2.91355	10.1445	0.699931		1.8695	4.60737	1.62196	0.666751	0.604867
		0.195999	4.85497	4.11398	1.35699	1.77299	0.758996		0.316	9.02399	4.168	0.608999	0.858999	2.67		0.794008	4.68105	2.15202	1.01201	1.15901	0.846008		1.15202	7.59316	1.75004	0.134003	0.504011			1.09033		20.2091	1.62552	6.91144	7.64532		1.35446	4.79402	2.07911	0.522023	0.6408
		0.238999	4.40498	6.07297	1.23799	0.399998	0.390998		0.833999	8.60199	0.755999	0.722999	3.253	1.63		0.913009	7.03307	2.44102	0.545005	0.442004	1.60302		1.73704	8.13017	0.910019	0.186004	1.19302			0.990487		8.92836	0.167744	6.66182	8.12858		1.00013	3.56732	2.20587	0.853402	0.250531
		0.257999	6.22097		1.14099	0.861995	0.249999		0.425	9.73599	3.59	1.252	1.187	0.875999		1.01401	5.36605	2.70803	1.08201	3.16703	0.777008		1.85804	7.13015	2.50405	0.180004	0.899019			1.1133		2.31147	2.25456	10.9233	4.73776		1.30556	6.10058	0.44317	0.47012	0.373301
		0.290998	4.78797		0.947995	0.399998	0.334998		0.471999	9.17099	5.73299	0.584999	1.855	2.325		0.477005	5.53905	2.39402	0.616006	0.680007	0.952009		1.08902	7.09015	2.05204	0.146003	0.627013			1.2431		1.62552	2.04587	11.8719	0.26859		1.15484	5.5516	1.22171	1.06501	1.1738
		0.229999	5.67497		1.08399	0.498997	0.233999		0.798999	9.87299	4.57799	0.626999	3.727	0.549999		0.948009	6.72107	3.07203	0.316003	3.64604	3.01903		1.21303	8.32217	2.22005	0.223005	0.116002			0.37942		9.99473	2.13174	4.85858	0.704923		1.30056	4.58142	1.67486	0.631817	0.211604
		0.367998	6.10697		1.18499	3.20298	0.727996		0.856999	12.95	4.481	0.629999	1.912	0.800999		0.603006	5.92306	1.91102	0.658006	0.273003	2.32102		1.05302	8.21317	1.18702	0.230005	0.148003			0.311524		7.30584	1.00347	9.63927	0.187713		1.71579	5.32902	3.22496	0.812479	0.558953
		0.555997	3.60398		1.05299	2.40199	0.629997		0.711999	11.41	1.172	0.671999	3.777	3.836		0.837008	6.01406	2.18402	0.749007	1.14101	1.56702		1.25803	6.53314	2.75406	0.200004	0.271006			1.25708		4.82663	1.33196	1.61453	5.38677		1.75072	4.55647	2.08709	0.573925	0.559951
		0.307998	5.17997		1.67099	0.355998	0.561997		0.785999	8.74899	5.84999	0.638999	2.513	1.494		0.98301	3.94404	2.40502	0.584006	0.387004	0.645006		0.627013	6.68314	1.85304	0.375008	0.298006			1.05838		4.79767	1.961	1.30501	0.234642		1.26663	5.32203	1.77967	1.16482	1.66887
		0.358998	7.05796		1.36899	1.95199	1.05099		0.292	10.74	4.61899	0.576999	1.107	0.403		0.707007	4.07504	3.23503	0.531005	0.618006	0.879009		1.22203	6.78414	2.24905	0.236005	0.321007			0.835723		6.20652	2.4213	6.46812	1.03342		0.937245	3.90169	0.765566	1.03506	1.48322
		0.395998	4.69698		1.28599	2.97498	1.22799		0.717999	12.64	6.39399	0.591999	0.485999	1.272		0.800008	4.61305	0.285003	0.511005	0.234002	2.21102		2.07504	7.70616	2.13504	0.190004	0.434009			1.42782		6.22249	1.93704	11.8619	1.51668		1.29657	6.86514	0.541985	0.432191	1.31653
		0.463998	3.09698		1.35399	0.889995	3.10598		0.587999	11.51	4.81899	0.640999	0.569999	2.272		0.491005	5.67106	0.819008	0.701007	2.56703	0.535005		1.70304	9.6582	2.73806	0.234005	0.339007			0.958536		1.76131	1.51069	1.56561	1.64049		0.846415	5.64443	0.426202	1.52115	0.664755
		0.642997	4.40498		1.44999	0.960995	0.869995		0.681999	7.69099	4.70499	0.630999	1.988	1.55		1.18901	4.15604	2.54802	0.680007	2.52802	2.28102		1.35403	6.85314	2.39605	0.293006	0.0720015			1.08634		2.21462	1.41684	8.44909	1.30101		1.68784	5.58854	0.698692	1.15384	0.295447
		0.626997	4.25098		1.21499	1.28399	3.60398		0.762999	10.26	5.59499	0.511999	2.777	0.801999		0.671007	6.90307	0.202002	0.590006	0.364004	1.88002		1.76004	5.67912	3.43007	0.224005	0.322007			0.822743		14.7575	1.61553	13.12	4.5141		1.06501	6.37307	0.295447	1.0131	1.03007
		0.573997	3.81698		0.874995	1.95799	3.38098		0.483999	11.64	5.14299	0.688999	0.758999	2.444		0.695007	6.27406	2.78003	0.513005	0.334003	1.59102		2.11104	7.27015	2.76006	0.235005	0.579012			1.35693			1.69142	2.13474	1.965		1.50418	4.41473	2.26875	1.06002	1.65091
		0.567997	6.19397		1.20899	0.960995	3.46498		0.484999	11.41	3.29	0.661999	2.483	3.186		0.546005	4.74705	2.41802	0.728007	2.03502	1.44901		1.25903	5.09611	0.904019	0.260005	0.375008			1.16722			1.03342	8.85148	3.45672		0.99314	6.39702	1.96033	1.06301	1.79664
		0.327998	6.30997		1.26199	1.96999	0.624997		0.724999	10.5	4.272	0.581999	0.730999	1.441		0.695007	6.05706	2.66803	0.672007	2.10002	1.24201		1.63203	8.10817	2.56505	0.272006	0.352007			1.27605			4.21756	9.59334	2.08182		1.35446	3.58728	1.52914	0.987152	0.726639
		0.402998	8.12796		1.33299	2.02699	0.615997		0.653999	10.17	5.97199	0.508999	0.807999	2.793		0.966009	5.52205	2.67403	0.639006	4.48404	2.32102		1.44803	7.22415	2.16005	0.137003	1.37403			0.924587			1.98197	2.15071	1.01145		0.953215	4.71118	1.53513	1.16881	1.38042
		0.374998	6.68196		2.27899	1.60199	0.581997		0.750999	13.28	5.26999	0.582999	1.318	0.770999		0.643006	5.18205	1.91602	0.684007	0.790008	1.85602		0.46901	8.12917	1.91704	0.211004	0.96002			0.879656			1.61353	4.96941	0.984496		0.868374	5.18729	0.406239	0.225578	1.50917
		0.291998	6.14997		1.45199	1.73499	0.457998		0.560999	11.02	5.97199	0.572999	0.847999	3.235		0.836008	5.14705	1.90402	0.514005	2.02802	2.09302		0.47801	5.21211	3.24307	0.147003	0.372008			1.31299			1.45977	11.153	5.56849		0.598879	3.4715	0.424206	0.406239	1.46226
		0.284998	6.28097		0.880995	0.466998	0.525997		0.667999	13.16	5.42199	0.648999	1.272	2.945		0.932009	6.71507	2.35202	0.421004	0.819008	1.52201		0.791016	7.76416	3.77308	0.210004	0.182004			0.624047			3.24105	3.62945	1.14625		0.891331	5.39689	1.6	0.842423	1.79763
		0.590997	6.77296		0.940995	3.38398	0.974995		2.772	11.66	4.71999	0.555999	1.09	1.33		1.12301	3.75404	2.84703	0.597006	1.07401	1.99302		1.14002	7.97817	1.19102	0.115002	0.290006			0.710914			2.10079	1.7693	1.24709		1.74174	4.79802	2.48634	0.712666	2.01922
		0.408998	7.62896		1.22799	4.80497	1.28099		0.892999	9.78199	4.235	0.548999	2.151	1.582		0.664007	10.3801	1.97402	0.795008	1.09201	1.78802		1.87404	7.04715	4.02208	0.236005	0.248005			1.12828			1.81223	2.8177	4.73177		0.982161	6.06564	2.01622	0.934251	0.0678729
		0.488997	5.39197		1.22999	1.60199	0.439998		0.592999	13.63	2.907	0.546999	1.627	2.279		0.562006	4.72105	2.56303	0.616006	0.99101	1.20901		1.21603	6.59214	2.81506	0.203004	1.52103			1.09033			2.24058	2.5521	3.5975		1.28659	3.56033	3.83981	0.613851	0.203619
		0.555997	8.03596		1.16299	1.16999	1.10099		0.998999	11.84	4.68199	0.562999	1.188	1.844		1.13601	6.66607	3.27703	0.620006	0.821008	2.03502		1.31403	5.77612	2.76306	0.253005	0.606013			0.722896			1.83719	1.40885	6.4122		1.69383	5.93389	2.73588	0.756583	1.56108
		0.350998	8.01396		1.58699	1.91799	3.75798		0.615999	11.42	4.511	0.753999	5.03399	1.301		1.43401	4.93505	1.79402	0.771008	2.01202	2.59803		1.35103	6.91514	3.75708	0.246005	2.11204			1.39687			1.10331	2.34841	0.875662		1.03905	6.86614	1.85553	0.474112	0.348348
		0.543997	7.55196		1.50099	2.50899	4.80497		0.653999	13.18	4.93999	0.573999	4.74999	0.877999		0.817008	6.75507	3.03103	0.641006	0.837008	1.41301		1.05602	8.17417	2.49005	0.238005	0.307006			0.918597			1.40086	1.83819	1.03342		1.25265	5.26314	2.20787	1.93538	1.29657
		0.340998	9.42995		1.42099	1.20099	0.509997		0.697999	11.83	5.48899	0.461999	3.98	0.790999		0.636006	5.10805	2.12102	0.828008	1.72702	0.699007		1.42103	7.74616	5.57712	0.293006	0.0340007			0.996478			2.45325	0.828734	3.72032		0.805492		1.98528	1.07798	0.99314
		0.425998	7.25296		1.16699	0.800996	0.555997		0.471999	11.64	4.85999	0.495999	3.063	1.448		0.970009	6.50806	2.43602	0.953009	1.14401	1.69902		1.18102	7.25515	1.95304	0.264006	0.365008			0.51721			1.47674	5.63539	0.502233		0.91329		1.20474	0.97218	0.220587
		0.479997	5.78397		1.10499	0.800996	2.97798		0.809999	16.21	1.736	0.596999	3.693	0.891999		1.49501	6.96407	2.47602	0.632006	2.40702	1.98102		1.12602	7.71016	2.26405	0.302006	0.654014			0.38641			1.61753	7.63234	1.97398		0.975174		2.32964	0.97218	0.860389
		0.445998	7.48596		1.33599	4.38198	0.800996		0.752999	11.45	3.845	0.416	4.80199	0.660999		0.468005	8.81209	1.52901	0.525005	1.06801	1.97102		0.860018	3.28207	3.69508	0.258005	0.640013			1.14825			1.33796	8.41015	0.694938		0.889335		1.60599	1.21972	0.764568
		0.416998	8.06996		0.701996	2.17899	1.03799		0.626999	13.29	4.71399	0.681999	6.21099	1.094		0.576006	5.69306	2.49002	0.939009	1.02701	1.90602		0.797017	5.38611	2.66706	0.242005	0.290006			0.727888			1.87713	5.20305	3.82316		1.10992		2.17692	0.33637	2.0851
		0.500997	6.96696		1.34999	2.28399	0.889995		0.898999	14.23	6.35299	0.514999	2.733	0.497999		1.08801	6.20806	4.11004	0.559005	1.11001	1.68602		1.30703	4.19409	3.20207	0.253005	1.86704			0.639024			6.70176	2.44327	2.04388		1.64791		2.26975	0.88634	2.11604
		0.577997	7.63896		1.06099	1.20099	1.01399		0.927999	10.43	4.57799	0.493999	5.19899	1.017		0.588006	6.82607	2.32502	0.702007	1.26501	1.58402		1.40003	5.57612	4.7561	0.185004	0.352007			1.92206			0.782804	9.46454	1.51768		1.57805		2.671	0.768561	1.24068
		0.246999	7.89896		1.16599	3.11398	2.97498		0.731999	14.36	0.488999	0.509999	3.864	0.508999		0.674007	5.17205	2.96103	0.185002	1.26701	1.98702		1.26803	3.93808	3.74908	0.223005	0.273006			1.00347			1.59357	8.7077	2.64696		0.451155		3.92166	0.485092	1.37742
		0.671996	6.55197		1.34399	3.20298	1.93799		3.386	5.45299	5.00199	0.672999	5.37699	0.642999		0.533005	4.88505	1.99802	0.390004	2.20402			1.37903	4.8181	3.84308	0.279006	0.593012			0.962529			1.72536	2.21062	0.68096		1.33849		2.90756	0.579914	1.56307
		0.382998	8.38796		1.76299	0.800996	0.800996		0.541999	11.94	0.466999	0.540999	2.687	0.626999		0.584006	6.71707	1.73302	0.516005	2.89403			1.06302	4.9111	3.01206	0.194004	0.297006			0.684954			1.94004	1.45078	0.759839		1.20674		1.14985	1.18279	1.66189
		0.322998	6.65796		0.992995	2.92098	1.87899		1.068	15.04	5.36599	0.464999	2.603	1.008		1.24401	6.61406	3.44503	0.470005	1.13901			1.14302	4.36309	1.03502	0.125003	0.639013			1.16822			1.46376	9.2968	2.02491		1.44929		0.903309	0.833439	1.8695
		0.294998	8.30896		1.51499	1.81199	0.718996		0.238	12.15	5.39699	0.328	3.492	2.234		0.931009	6.04906	2.05702	0.770008	0.210002			0.811017	6.45713	3.11606	0.298006	1.58903			1.15623			1.20915	10.2843	1.00247		0.911294		1.25066	0.949223	1.89645
		0.324998	7.14896		1.41199	1.33499	0.677996		0.915999	12.64	3.635	0.593999	2.276	1.256		0.495005	6.25306	2.87903	0.608006	0.697007			1.25503	5.63612	4.19109	0.194004	0.373008			1.26407			2.58305	10.0147	5.07425		1.22171		1.92539	1.45128	1.1209
		0.281999	6.39297		1.45099	3.47798	1.10899		2.913	12.23	3.192	0.548999	2.849	1.6		1.15501	4.68105	3.07403	0.574006	0.388004			0.659014	6.36213	3.40807	0.262005	1.88804			1.13726			2.79273	6.23248	2.91754		2.11404		3.18104	1.28859	2.84867
		0.293998	6.34597		0.689996	0.884995	0.600997		2.589	12.14	5.01599	0.645999	0.804999	0.955999		0.677007	3.82304	2.92303	0.640006	2.34302			1.24303	5.44111	5.40111	0.148003	2.39605			0.965525			1.03841	6.77265			0.921275		1.20674	0.572927	1.46326
		0.265999	7.72296		1.09099	1.01899	0.533997		0.772999	14.26	4.95699	0.575999	0.564999	4.257		0.912009	2.97903	2.21702	0.557005	0.905009			1.17302	4.9621	3.65808	0.182004	2.06404			0.695937			2.2256	7.05223			3.04131		1.3355	1.43431	2.07212
		0.250999	9.81695		1.31299	3.98698	0.523997		0.837999	12.19	3.977	0.717999	3.161	2.607		3.50003	4.15004	2.19702	0.273003	0.630006			1.50303	7.68616	4.6031	0.0740015	2.10604			1.07036			1.51169	3.29397			0.99314		1.74174	1.30056	1.2826
		0.303998	8.23896		1.26399	3.56698	0.900995		0.766999	18.06	4.60599	0.487999	3.253	2.778		0.870009	11.4401	1.94102	0.716007	4.57004			0.718015	5.52112	1.08002	0.331007	2.49305			1.18619			1.36591	10.6737			2.92652		2.44342	0.991144	1.90643
		0.836996	7.31096		1.09599	4.24598	0.876995		0.907999	8.74399	4.89299	0.548999	2.639	3.137		1.92702	6.52506	2.31202	0.291003	3.32303			1.34403	3.88008		0.178004	2.61105			1.00746			3.39481	6.14162			1.56806		1.18578	1.19077	1.29258
		0.233999	8.66595		1.12399	0.113999	0.622997		0.786999	13.18	4.90399	0.561999	1.404	1.217		0.819008	5.80006	2.84003	0.434004	1.06101			1.28803	6.35613		0.154003	0.097002			0.890639			2.0279	5.90897			1.5461		0.478105	0.748598	2.43444
		0.370998	8.34996		1.39299	1.81499	1.16399		0.856999	11.4	6.28699	0.423	5.03399	0.704999		0.702007	5.80806	1.13901	0.481005	0.539005			0.910019	4.52009		0.228005	2.53905			4.11172			1.5726	6.83156			1.02907		0.295447	0.821462	0.341361
		0.367998	8.04196		1.35099	3.34598	0.447998		3.385	14.31	5.51899	0.433	2.579	2.095		0.883009	8.02908	1.16401	0.491005	3.85904			1.50603	5.99412		0.283006	2.33405			0.742865			1.21115	9.78505			1.67087		0.863383	0.644793	0.488086
		0.306998	6.67396		0.968995	1.60199	1.88999		2.662	7.88399	4.60299	0.489999	0.831999	2.565		0.765007	6.38906	3.74904	0.571006	0.777008			1.61503	4.5711		0.265006	2.15804			0.875662			5.16611	6.65383			0.270493		0.490082	0.429196	0.451155
		0.326998	6.14197		1.29299	0.399998	0.329998		3.246	11.76	6.18999	0.760999	6.23099	3.348		0.691007	5.61105	3.06703	0.773008	1.02501			0.811017	6.03013		0.206004				0.926584			1.4418	6.00682			0.812479		0.426202	1.62596	0.310419
		0.246999	6.71196		1.20699	0.611997	0.685996		0.559999	14.21	4.90399	0.714999	4.58299	0.961999		0.527005	3.60404	3.23403	0.533005	0.617006			1.14002	7.07515		0.370008				1.58258			1.6994	12.7306			3.32577		2.07611	1.64392	0.573925
		0.244999	4.25398		0.856995	2.30799	0.763996		0.953999	10.68	0.493999	0.477999	5.59499	1.706		0.679007	5.82906	2.32102	0.564006	0.663006			1.80504	5.54212		0.167003				1.11729			2.53513	11.4026			2.60911		1.43232	0.711667	0.718654
			5.26397		1.84299	1.60199	1.00699		0.593999	9.51199	4.58399	0.658999	2.531	3.278		0.838008	6.18406	2.66503	0.602006	4.51404			0.540011	6.11413		0.304006				0.634031			1.79725	6.52303			1.44629		1.38241	0.823458	0.871368
			5.92597		1.33899	4.61998	0.746996		0.745999	15.45	4.329	0.771999	1.845	1.283		0.569006	8.10608	0.809008	0.425004	2.84903			1.20103	6.70614		0.246005				0.882651			2.39634	9.48151			0.534998		0.552965	0.982161	0.88634
			5.47897		1.17499	0.266999	4.53498		0.444	13.4	6.88699	0.451	2.204	1.712		0.520005	6.24606	4.09604	0.695007	6.12106			1.23703	4.52409		0.198004				1.16722			1.57759	3.58153			0.589895		1.05702	1.18079	0.609858
			5.44297		0.877995	1.80799	0.720996		0.528999	11.31	0.657999	0.472999	4.221	2.588		0.692007	6.38006	4.96005	0.760007	3.17303			1.47403	4.9971		0.421009				0.724892			1.81922	13.6192			1.33849		0.860389	1.76669	0.701686
			5.58197		1.10899	3.08698	1.09999		0.717999	12.26	7.05999	0.456999	0.688999	2.917		0.670007	5.75006	3.49503	0.507005	2.99403			1.38703	3.71408		0.303006				0.639024			2.10878	8.49902			0.295447		0.927264	1.07399	0.687712
			5.89497		1.11099	2.99598	1.34999		0.856999	13.98	4.70499	0.889999	0.762999	2.233		1.01101	7.64507	3.35503	0.386004	3.67704			0.96102	5.37411		0.233005				1.2461			1.32697	4.69682			1.58004		0.406239	0.959204	0.609858
			5.50297		1.14899	3.85898	3.51398		0.653999	12.91	0.369	0.514999	3.309	2.755		0.737007	5.67406	2.58703	0.514005	0.761007			1.31803	6.98815		0.276006				0.911607			2.45325	9.17997			2.73987			1.40936	0.541985
			6.32997		1.29399	1.43499	1.85599		0.675999	16.24	0.560999	0.437	1.295	2.67		0.687007	5.38005	0.865008	0.724007	3.94704			1.25303	3.98008		0.192004				0.853696			1.7014	7.67128			0.553963			1.50818	0.270493
			6.36097		1.37499	2.63899	2.34799		0.508999	11.3	5.90099	0.555999	3.939	1.799		0.928009	5.77006	2.99103	0.533005	0.443004			1.35003	7.40915		0.239005				1.31			8.46507	6.10567			1.39139			1.62596	0.75858
			5.31697		1.05499	5.05297	0.887995		0.666999	10.21	5.93099	0.612999	2.545	2.751		1.09201	6.61406	3.50703	1.00101	0.546005			1.28003	4.6811		0.231005				1.32198			1.95002	2.17568			0.604867			0.485092	0.37929
			5.73897		1.05299	2.16199	0.944995		0.559999	9.64899	3.81	0.386	2.925	3.192		0.849008	6.30506	0.98601	0.722007	3.40903			1.07702			0.326007				0.545167			1.58658	10.0347			0.433189			1.31055	0.543981
			5.96197		1.63899	1.08899	0.579997		0.429	11.75	4.83199	0.444	2.696	1.036		0.478005	8.90109	1.01901	0.468005	0.334003			0.834017			0.272006				0.845708			1.32697	8.37221			1.12789			0.879353	0.593888
			5.83697		1.35799	1.37399	2.25099		0.522999	12.24	5.61099	0.427	5.35599	4.90999		0.948009	8.44408	2.77203	0.687007	3.06703			1.39903			0.342007				0.749854			3.13122	9.89089			0.816471			0.995137	0.472116
			6.07197		1.43099	1.17599	2.15299		1.668	11.32	4.347	0.607999	1.223	2.881		0.97301	7.01207	5.01905	0.627006	0.171002			0.47401			0.421009				0.67397			1.45677	6.68978			1.07599			0.660763	0.47012
			5.59297		1.41799	1.60199	0.376998		1.352	14.17	4.66399	0.550999	2.586	0.672999		0.645006	5.46105	0.923009	0.626006	0.431004			0.869018			0.166003				0.948551			2.67192	2.6839			0.70468			1.31753	2.3486
			6.79196		1.76299	3.05898	1.20399		0.716999	13.81	4.479	0.807999	2.686	0.881999		1.34401	6.07306	3.17403	0.447004	3.67704			0.97202			0.369008				0.792789			1.76131	3.7932			0.847413			0.67274	3.92066
			5.50497		0.905995	1.33499	1.05599		0.533999	14.74	4.412	0.42	4.83799	2.498		0.517005	8.27008	1.03801	0.873009	0.345003			1.70104			0.166003				0.634031			1.75332	6.39124			0.566938			1.39239	0.553963
			7.48596		1.21099	0.960995	4.03898		0.593999	12.32	7.22799	0.607999	0.242	0.665999		0.874009	6.34306	0.943009	0.543005	1.78102			1.39903			0.295006				1.05938			2.57207	10.0347			0.903309			0.777544	1.43431
			7.80796		1.39599	1.38599	1.31999		0.671999	11.78	3.751	0.647999	0.457999	2.148		1.46201	5.79106	1.15601	0.585006	0.99401			1.45903			0.144003				0.675967			2.70986	6.76466			0.775548			0.755585	3.17605
			6.55597		1.26299	1.98199	0.880995		0.737999	15.54	4.87299	0.508999	4.68699	0.585999		1.58202	6.22106	0.98301	0.894009	1.22101			1.02102			0.184004				0.417362			1.59456	10.2144			1.05902			0.842423	3.65815
			5.80997		1.53999	2.35399	0.299998		0.742999	13.2	5.16299	0.448	2.94	2.702		0.852008	7.75908	2.19902	0.520005	3.79304			1.25803			0.220005				0.33349			1.78028	6.69277			0.862385			0.962198	3.00437
			6.35297		1.00999	2.05499	0.319998		0.770999	13.39	3.761	0.471999		2.685		0.583006	5.09705	2.82503	0.605006	2.02002			1.06702			0.262005				0.776813			0.609069	9.00125			0.79551			1.07798	3.77693
			4.59898		1.75899	4.83897	1.37299		0.554999	15.92	3.846	0.659999		3.13		0.803008	4.10704	2.62103	0.663006	0.400004			0.883018			0.203004				0.73987			1.44779	12.7805			1.63693			1.91142	5.51368
			6.11997		1.23999	2.01699	0.618997		1.017	12.06	5.96699	0.543999		2.557		0.538005	6.26006	0.945009	0.648006	4.98705			1.60303			0.187004				0.828734			2.19165	11.2628			0.876359			1.39639	3.89171
			6.06097		1.17599	2.86798	0.584997		0.500999	13.09	4.56899	0.741999		2.482		0.462005	6.22106	0.880009	0.677007	1.35101			1.09202			0.245005				0.82474			1.61553	7.25492			3.30581			1.34947	4.23307
			5.62197		0.906995	1.64499	1.82699		0.609999	10.59	4.203	0.777999		0.458999		0.588006	5.22705	2.03402	0.455004	2.94103			1.44803			0.146003				1.94103			1.20815	10.9832			0.438179			0.983159	5.89995
			6.32697		1.21299	5.28097	0.800996		0.810999	10.02	5.15299	0.823999		0.752999		0.728007	6.13506	2.36502	0.896009	4.84405			0.881018			0.207004				0.757842			5.94991	5.30689			2.32964			0.765566
			6.13997		1.21899	4.98497	1.60199		0.585999	16.12	5.45299	0.658999		3.839		0.779008	7.68708	0.321003	0.802008	6.36206			1.58503			0.118002				1.02643			1.48573	3.55257			0.614849			1.13388
			5.39297		1.15699	1.33499	0.800996		0.766999	14.31	5.90099	0.615999		3.048		1.27401	7.57907	1.30201	0.657006	2.64103			2.62005			0.264006				0.861684			1.44379	5.39675			0.804494			1.03406
			5.69497		1.07199	4.67698	0.623997		1.042	17.44	5.01899	0.371		3.094		0.587006	8.43108	1.91102	0.606006	4.85305			0.785016			0.350007				0.588101			1.51469	0.566135			1.03606			1.41236
			6.28297		1.04499	0.711996	0.113999		0.627999	13.96	5.07999	1.042		3.718		0.538005	5.89906	3.94204	0.437004	0.385004			1.45703			0.211004				0.600083			0.838719	0.670975			2.45141			1.29657
			4.91897		1.60699	0.436998	0.800996		0.418	14.07	5.67199	0.506999		2.813		1.40301	6.71307	0.707007	0.529005	2.41802			1.27103			0.158003				1.13626			2.15471	0.580114			3.51342			0.879353
			6.55897		1.85999	1.02499	0.691996		0.508999	9.95499	4.476	0.367		3.27		1.01101	6.33506	0.513005	0.587006	4.23404			1.35003			0.168004				0.868673			2.12875	0.505228			0.403245			1.04105
			4.91897		1.32899	1.15799	2.66899		0.681999	13.74	5.20399	0.416		1.416		0.634006	4.41404	3.69404	1.06201	2.48402			1.00802			0.238005				1.60655			3.13122	0.63503			1.84455			0.968187
			5.86497		1.49099	1.08399	0.199999		0.562999	15.19	4.254	0.508999		5.63099		1.04401	7.48807	3.82304	0.508005	3.14703			1.41103			0.225005				0.97551			1.61054	5.59046			0.650781			1.72976
			5.38697		1.38799	1.66799	0.697996		0.710999	10.13	3.764	0.438		1.78		0.904009	6.38206	0.928009	0.99901	5.50105			0.869018			0.255005				0.889641			2.18965	8.56491			1.93039			1.18279
			5.23097		1.17799	1.16899	0.695996		1.211	13.66	4.72599	0.764999		1.988		1.29201	6.88107	0.964009	0.422004	0.417004			1.21103			0.304006				0.313521			0.772819	5.57748			3.5763			0.753589
			6.49897		1.32799	0.866995	0.479997		0.721999	12.78	3.561	0.617999		1.097		0.659006	6.62806	3.16403	0.675007	3.68704			0.45801			0.350007				0.714908			1.93405	0.748856			0.357331			1.58803
			5.93697		0.953995	0.960995	0.0999995		0.696999	14.37	1.304	0.523999		2.943		0.673007	6.38906	3.29503	0.759007	0.229002			1.42703			0.283006				0.469283			1.69042	0.963528			2.9385			1.02907
			6.40697		1.31799	1.36399	0.609997		0.488999	13.09	3.268	0.488999		2.883		0.624006	7.77108	0.804008	0.500005	1.76402			0.811017			0.116002				1.06937			1.5067	0.683955			0.54997			2.66701
			5.13597		1.23999	1.74699	0.800996		0.413	16.13	5.01599	0.715999		2.611		1.17001	7.67208	3.67004	0.561005	3.95504			2.46105			0.362008				0.0908612			1.68143	1.33196			0.919279			1.12889
			5.30297		1.11499	1.34699	1.60199		0.855999	14.74	5.04399	0.579999		1.101		1.66202	6.59506	3.75104	0.432004	0.360004			2.07504			0.179004				2.23359			1.90409	2.25955			0.438179			0.936247
			6.06497		1.00399	1.26299	0.733996		0.454999	11.1	3.524	0.415		3.753		0.515005	8.78909	3.90304	0.742007	3.96604			0.897019			0.324007				1.17421			1.24809	2.67891			0.50206			0.941238
			5.84897		1.32799	0.355998	0.479997		0.881999	13.68	4.57799	0.404		1.056		0.922009	9.05509	3.50303	0.462005	4.32304			1.01002			0.270006				0.885647			1.69641	1.03342			0.573925			1.03207
			6.28597		1.32799	0.730996	0.937995		0.541999	12.7	4.73699	0.638999		3.402		0.510005	8.13808	1.06801	0.589006	5.04505			0.49401			0.256005				1.54764			0.939565	0.167744			0.556957			0.943234
			6.97696		1.06999	5.20497	0.574997		0.548999	15.41	3.559	0.675999		2.605		0.827008	6.96307	3.24903	0.754007	4.26204			0.894019			0.175004				0.915601			1.38488	1.61753			1.60699			0.87037
			6.80696		0.776996	0.497997	0.239999		0.654999	12.42	4.86799	0.574999		1.017		0.458004	7.76908	0.780008	0.582006	1.60202			1.15302			0.296006				0.77881			1.43081	4.69982			2.21186			1.5491
			6.68296		1.20199	1.66299	1.73499		0.664999	14.83	3.561	0.531999		3.268		0.852008	2.98303	3.81504	0.751007	4.17604			0.893019			0.316007				1.15424			1.38888	6.07172			1.58603			1.08696
			5.59897		1.11599	1.40599	1.47199		0.633999	15.59	4.069	0.639999		2.931		0.564006	6.80807	3.84404	0.579006	3.22403			0.773016			0.341007				1.49472			1.11829	6.82857			1.52415			1.36744
			6.20597		1.25499	0.500997	1.33499		0.747999	13.8	3.752	0.753999		3.821		0.678007	7.10807	3.44003	0.489005	2.73003			0.788016			0.344007				1.5057			1.37989	0.887644			2.53625			1.46925
			6.42097		1.20899	2.48599	0.533997		0.600999	13.44	4.79599	0.559999		3.586		0.98501	7.53007	3.17403	0.547005	0.408004			1.39003			1.00602				0.866676			1.21215	0.361448			2.05316			1.16682
			8.17696		1.17799	2.36199	0.853995		0.701999	15.05	4.60399	0.540999		1.011		0.603006	7.54007	3.22503	0.694007	5.95506			0.97002			0.651014				2.60901			1.98197	1.08235			3.29383			1.35846
			5.72297		1.30799	0.199999	0.563997		0.799999	14.15	4.514	0.499999		2.95		1.10901	6.94307	3.72204	0.546005	3.39603			0.816017			0.175004				1.48673			1.68542	0.520205			2.42147			1.6
			4.48498			0.521997	0.609997		0.657999	13.35	4.345	0.589999		1.574		0.548005	4.39604	4.05704	0.593006	3.78304			1.64103			0.179004				7.04524			1.52367	1.04341			1.52015			1.91242
			6.93896			0.867995	0.426998		0.507999	13.54	3.371	0.845999		1.441		1.33001	11.3701	4.81205	0.614006	4.78005			1.60403			0.237005				0.106837			1.37789	1.49072			0.939241			0.778542
			4.86597			1.74299	1.06799		0.643999	14.32	2.807	0.678999		2.899		0.787008	7.55207	3.73504	0.596006	1.60802			0.683014			0.241005				0.469283			1.58857	0.821745			0.745604			1.19676
			4.93797			0.584997	0.444998		0.711999	13.72	3.662	0.442		1.507		0.794008	8.88309	3.89104	0.492005	2.93503			0.510011			0.286006				0.68695			1.71238	2.06884			2.42546			1.31653
			3.98098			3.34598	0.720996		0.363	13.57	2.937	0.717999		2.928		0.721007	9.21509	4.07004	0.632006	0.910009			0.678014			0.229005				1.34195			1.92406	0.313521			1.2816			0.700688
			3.80398			0.587997	0.685996		0.407	16.18	4.273	0.431		2.677		1.66002	4.83705	1.82902	0.666007	3.45103			0.784016			0.265006				1.48473			1.31599	1.06937			0.927264			1.12789
			5.23997			1.05999	0.551997		0.858999	15.61	3.759	0.765999		0.657999		0.550005	7.87108	3.94704	0.536005	5.35005			0.94802			0.227005				0.486257			1.49771	0.670975			0.474112			1.11391
			5.17897			0.956995	1.23999		1.108	13.23	3.906	0.416		2.564		2.39802	7.63807	3.66304	0.556005	1.95002			0.692014			0.290006				1.07036			0.722896	0.472278			2.79477			1.04704
			5.02097			0.319998	0.800996		0.811999	12.13	3.409	0.622999		2.447		0.750007	7.22807	4.04704	0.660006	3.86604			0.48101			0.188004				0.902621			1.58658	0.880655			0.79551			1.51416
			5.37197			0.523997	1.28799		0.604999	17.69	4.101	0.441		3.771		0.546005	7.94508	4.64205	0.417004	4.27804			0.49601			0.351007				0.724892			1.29902	3.17016			0.447163			0.833439
			5.82697			3.75398	1.01199		0.754999	14.76	4.094	0.451		2.586		1.31101	7.29907	5.43405	0.477005	2.15802			0.642013			0.375008				0.864679			1.82321	7.55546			0.648785			0.76357
			4.75897			0.514997	0.464998		0.781999	11.53	2.059	0.571999		2.655		0.780008	7.34707	5.00105	0.627006	1.26701			0.816017			0.290006				0.51022			1.95701	4.22654			1.88547			1.22071
			4.00398			0.971995	0.800996		0.772999	15.35	4.85099	0.563999		2.422		0.654006	7.58107	3.78704	0.505005	1.35301			1.05302			0.219005				1.1782			3.61647	1.62951			0.591892			1.07898
			5.39397			0.492997	0.800996		0.771999	14.76	2.264	0.585999		0.703999		1.83102	8.48308	4.09104	0.628006				1.97604			0.296006				2.34841			3.21109	2.56209			3.50643			0.891331
			3.71298			1.27599	1.60199		0.554999	14.87	4.153	0.695999				1.42801	6.46406	3.87904	0.572006				1.08102			0.274006				0.422355			1.29902	1.67744			3.37967			1.32352
			6.70896			0.0729996	0.479997		0.547999	14.31	4.511	0.526999				0.934009	8.94009	3.15203	0.510005				2.92806			0.314007				2.34841			1.82921	1.56561			0.69969			0.442172
			3.16098			0.631997	0.399998		0.711999	13	5.02099	0.598999				0.793008	6.40406	4.78205	0.633006				2.58405			0.280006				1.16822			1.10831	2.39534			0.826452			0.959204
			5.67897			0.945995	0.266999		0.508999	14.62	5.31599	0.481999				0.692007	9.26109	3.93004	0.460005				1.21303			2.40905				0.632034			1.56561	11.0331			0.555959			0.77954
			5.97897			0.571997	2.59499		0.647999	15.19	3.977	0.443				1.55602	7.91808	3.96204	0.704007				2.67306			0.116002				1.2431			1.48673	0.782804			0.77455			1.05003
			4.86897			0.800996	0.266999		0.214	15.31	3.708	0.434				0.924009	6.63206	3.53803	0.239002				0.521011			0.298006				0.973513			1.48174	14.9172			1.34249			1.26962
			3.05798			2.06499	1.95199		0.650999	15.94	1.353	0.436				1.36501	8.02108	3.72304	0.437004				1.53103			0.239005				1.20116			1.26407	8.52797			0.541985			0.535996
			4.62698			0.467998	2.80299		0.548999	14.36	3.935	0.556999				0.688007	5.55905	4.66805	0.488005				0.819017			0.307006				0.814755			2.62499	11.4924			1.47723			0.662759
			4.48498			2.99398	0.496997		0.633999	17.1	1.272	0.558999				0.546005	5.46105	4.00204	1.11101				1.93004			0.278006				1.09633			1.91607	13.5493			0.863383			0.997133
			5.71597			1.62199	0.552997		0.728999	14.56	4.76699	0.956999				0.432004	6.78107	4.53404	0.668007				0.46301			0.271006				1.23112			2.67891	0.613063			2.31267			0.621836
			3.85898			0.851995	2.95198		0.494999	12.06	3.191	1.865				0.429004	9.05409	3.16103	0.526005				0.46701			0.232005				1.00646			1.0494	1.62552			0.670744			0.824456
			6.06997			2.73299	0.560997		0.536999	13.25	2.147	0.925999				0.560005	7.74608	3.64904	0.480005				1.22103			0.243005				1.23012			2.11577	7.58641			0.409234			1.24467
			4.67398			0.800996	0.746996		0.636999	12.16	4.55499	1.381				1.31901	5.71706	4.72105	0.968009				1.32903			0.285006				0.571127			1.85417	8.7027			0.812479			0.635809
			3.72598			0.904995	0.556997		0.527999	15.68	3.367	2.367				0.565006	9.12109	3.91204	0.596006				1.31403			0.255005				0.769824			1.22113	0.802774			0.787525			1.41435
			4.72597			0.923995	1.60199		0.676999	15.08	4.215	1.439				0.703007	7.35007	4.09604	0.543005				1.82004			0.137003				1.06338			2.8786	0.591097			0.270493			0.974176
			4.23998			1.17599	0.399998		0.710999	18.22	4.118	2.009				0.644006	8.06708	4.42704	0.738007				0.615013			0.345007				1.13327			3.52262	12.2613			0.478105			0.504056
			5.74297			0.449998	2.72199		1.532	11.72	3.81	1.029				0.847008	9.37509	5.24505	0.638006				0.542011			0.274006				0.746859			2.2246	8.21944			0.692703			0.932254
			5.25497			2.17399	0.900995		1.017	13.95	2.919	1.287				0.947009	7.39607	5.32605	1.13301				1.37903			0.247005				1.02344			2.34841	6.10567			1.68385			0.894325
			5.33597			3.08998	2.99398		0.800999	14.96	4.83199	1.403				0.616006	7.14107	4.27004	0.558005				1.12802			0.427009				1.17421			0.782804	0.997476			0.437181			0.867376
			6.50897			3.08898	0.621997		1.017	13.59	3.89	0.796999				0.858008	8.37708	4.95905	1.03801				1.17602			0.324007				1.17021			1.36991	13.0301			0.195634			1.17779
			4.41998			1.31499	3.14998		0.854999	19.51	4.57799	1.918				1.09201	7.32407	4.52904	0.570006				0.96102			0.299006				1.45977			5.31788	10.2543			0.312415			0.744606
			4.88797			3.44098	0.600997		0.869999	16.26	4.533	2.246				1.14201	6.21706	4.42504	0.688007				1.38903			0.386008				2.34841			5.87103	1.34195			1.1219			0.582908
			4.65398			3.66398	0.751996		1.099	14.19	2.755	2.34				0.850008	6.73507	4.95105	0.99301				1.65503			0.417009				0.35346			3.77723	0.782804			0.655772			0.846415
			4.88497			3.43598	0.560997		0.987999	13.66	3.381	1.504				0.714007	4.96505	2.21502	0.656006				1.78004			0.326007				0.923589			1.59257	5.70229			3.65615			0.678729
			4.74797			1.34099	0.923995		0.970999	14.55	4.135	1.006				0.707007	9.41809	3.01303	0.946009				1.10002			0.365008				0.87067			3.82216	6.12464			0.802497			1.08696
			3.91398			2.95298	0.509997		1.099	18.56	3.467	0.899999				0.685007	6.31906	3.66104	0.405004				1.77504			0.277006				0.146776			5.49161	8.42613			1.01011			0.791518
			4.23898			3.20298	0.800996		0.711999	13.51	3.598	1.592				0.621006	9.02109	2.87703	0.510005				0.842018			0.579012				1.34195			3.62945	9.09411			1.31953			0.801499
			6.62896			1.69299	0.800996		1.047	15.45	3.727	1.111				0.791008	8.88709	3.28803	0.633006				0.853018			0.390008				0.928581			4.69682	4.89253			3.4695			0.864381
			6.77396			3.11898	0.132999		0.944999	14.55	4.181	2.335				2.04202	8.72309	2.59603	0.670007				3.88808			0.579012				1.74034			2.40033	0.903619			2.07511			1.62596
			7.20696			3.86498	0.800996		1.39	13.93	3.126	2.17				0.755007	7.87308	4.24904	0.749007				1.53503			0.325007				0.511219			2.34841	0.741867			1.96332			0.517032
			7.06196			3.76398	0.693996		1.332	16.2	4.127	1.161				0.596006	6.06706	3.37803	0.519005				1.26003			0.855018				0.98849			2.45225	1.48373			0.979166			0.948224
			4.80497			1.83299	1.21099		0.717999	15.13	3.534	1.367				0.943009	8.52508	3.85904	0.683007				1.83604			0.248005				1.19717			2.90756	4.86457			3.86776			0.770557
			7.28396			3.70898	0.497997		0.781999	7.50799	4.66699	0.843999				0.865008	8.67108	2.95703	0.580006				2.08104			0.46101				0.935571			1.40885	1.13626			0.162695			0.922273
			10.3199			4.36998	1.13799		0.924999	9.84799	3.825	1.307				0.375004	7.60707	2.44902	0.721007				1.28203			0.350007				1.34195			2.18067	4.60397			1.14785			0.588897
			7.56396			1.33499	0.533997		0.988999	7.89399	5.34599	2.162				0.819008	7.84008	3.10103	0.642006				0.985021			0.225005				1.20017			0.978505	6.14162			1.31753			0.684718
			8.91895			0.833996	1.07599		1.041	9.02899	3.24	0.750999				0.699007	8.39208	2.77603	0.713007				0.579012			0.255005				0.704923			1.93405	0.582111			3.56732			0.551966
			8.09196			0.800996	1.11699		0.766999	7.69599	1.616	2.122				0.668007	9.39309	2.20502	0.397004				1.77404			0.304006				0.609069			1.58658	0.477271			0.812479			0.736621
			10.3099			0.714996	0.533997		0.575999	10.13	2.074	1.119				0.609006	6.70407	1.83102	0.803008				0.997021			0.350007				1.07436			1.37989	2.01292			1.88946			0.772553
			7.86296			0.442998	0.700996		0.840999	11.65	3.647	1.837				1.11301	6.11606	3.87704	0.530005				2.25905			0.283006				0.595091			1.52467	1.56561			0.406239			0.963196
			7.24396			0.666996	0.355998		0.965999	8.88099	3.25	1.406				0.747007	9.47609	3.20103	0.672007				1.95904			0.96402				3.60349			1.59856	7.67727			2.4025			0.880352
			7.95096			0.463998	0.266999		0.396	9.96499	3.346	3.6				1.06001	8.94809	3.48303	0.610006				1.50703			0.362008				2.28151			1.5716	4.37631			0.908299			0.689709
			7.66396			0.831996	0.266999		0.952999	11.08	3.327	1.174				0.666007	4.72005	3.10703	0.331003				2.45205			0.179004				0.704923			1.12428	1.87813			1.26463			1.26862
			6.87796			0.941995	0.548997		0.952999	10.69	3.366	0.544999				0.801008	8.40108	4.18204	0.662006				0.772016			0.324007				0.574123			1.61453	5.90797			0.639802			0.952217
			8.34696			0.399998	0.492997		0.682999	11.21	3.297	1.157				0.932009	8.11708	3.79504	0.655006				1.22603			0.633013				8.45408			3.08229	1.07835			0.460138			1.07399
			8.21196			1.53999	1.40099		0.445	8.98299	3.717	1.272				0.637006	9.38109	1.05001	0.601006				1.88204			0.256005				0.809763			1.78627	0.880655			0.898318			1.00412
			7.85796			0.715996	0.800996		1.134	10.84	4.67299	2.374				0.618006	6.93507	2.74503	0.496005				1.84804			0.175004				0.587103			1.59956	0.704923			0.960202			1.54211
			6.38697			0.759996	0.266999		0.877999	9.80699	2.836	1.546				0.732007	8.80909	3.82104	0.862008				1.26603			0.296006				1.02643			0.841714	5.64937			0.551966			1.13787
			8.16796			0.971995	1.01899		0.708999	11.12	4.328	2.214				0.890009	7.30907	0.887009	0.768008				1.10002			0.316007				0.15676			1.80824	2.25855			0.680725			1.11192
			7.13196			0.439998	0.800996		1.144	6.67899	2.874	1.196				0.661006	8.14708	2.96703	0.842008				0.46901			0.341007				2.23359			0.881653	1.04341			2.9914			0.611854
			8.19896			0.355998	1.10599		1.116	9.59299	3.912	4.239				0.825008	8.83009	3.02203	0.565006				1.07002			0.344007				1.17421			1.94403	1.32697			0.416221			0.889335
			6.48297			0.436998	1.70199		0.825999	9.20199	2.436	0.939999				1.12901	6.71507	3.47303	0.527005				1.67903			1.00602				1.10831			1.56561	1.52966			1.80462			0.989148
			7.27296			0.832996	0.830996		0.765999	13.01	3.619	2.31				0.436004	7.50307	3.71304	0.439004				1.74404			0.318007				0.744862			2.34841	9.08911			0.523021			0.360325
			8.24396			0.665996	1.33499		1.081	10.1	3.377	1.355				0.657006	2.45102	4.67205	0.609006				2.23405			0.175004				1.00846			0.577118	0.481265			2.84767			0.225578
			8.80895			0.708996	0.663996		0.737999	10.64	3.71	1.28				0.99501	10.5501	3.38603	0.561005				1.36903			0.179004				0.621051			0.427347	0.782804			2.98541			1.08597
			5.60597			0.945995	1.63499		0.755999	8.73899	3.01	0.762999				0.478005	7.14907	3.85404	0.800008				0.98302			0.237005				1.05639			0.991485	6.71075			0.71566			0.38428
			6.85596			0.593997	1.13299		0.419	7.84399	3.712	1.162				0.701007	8.31508	3.11303	0.662006				1.39503			0.241005				0.842712			0.749854	3.2101			1.05702			0.275484
			6.77996			0.711996	1.02999		0.752999	12.55	4.422	0.944999				0.613006	9.29109	3.86604	0.583006				0.880018			0.286006				2.34841			2.34841	1.8312			1.31653			0.943234
			6.88396			0.285998	0.861995		0.896999	9.94999	0.203	0.561999				0.546005	7.69108	3.27703	0.466005				0.933019			0.358007				1.07735			1.10232	5.14714			3.22396			0.809484
			8.53995			0.605997	3.87098		0.593999	7.79799	2.849	1.337				0.866008	8.56408	3.79204	0.535005				1.57103			0.265006				2.34841			1.19218	6.35229			0.878355			0.765566
			8.67995			0.399998	0.600997		0.835999	9.36499	0.745999	1.397				0.542005	7.94408	2.32102	0.663006				1.71704			0.227005				0.610068			0.946554	1.32697			0.69969			0.364318
			10.6599			1.04699	1.17599		1.029	9.29299	3.384	0.847999				1.04001	7.37907	4.35204	0.528005				0.713015			0.290006				0.832728			1.16522	4.58999			0.135746			1.0161
			7.20696			0.463998	0.475997		0.529999	8.91699	4.3	1.144				0.770008	8.58408	3.82704	0.478005				1.78104			0.188004				0.782804			1.44479	0.939565			3.19901			0.717656
			5.39497			0.632997	1.17799		0.964999	9.14599	4.116	0.910999				0.462005	11.6201	3.33103	0.614006				1.32103			0.351007				1.29802			0.974511	0.303536			1.51217			1.70181
			9.01995			0.594997	0.600997		1.142	11.47	2.719	2.429				0.348003	9.15509	2.63103	0.886009				0.772016			0.375008				1.14525			1.95701	0.440327			1.52514			0.687712
			9.93295			0.290998	2.43299		0.332	9.43599	4.228	1.096				0.661006	9.17909	2.93603	0.659006				1.38503			0.314007				1.65048			2.14672	3.41578			0.850408			1.00013
			7.33896			0.339998	5.19097		0.373	10.06	3.479	1.157				1.17901	10.0401	2.09302	0.667007				0.826017			0.219005				0.704923			1.44579	1.52267			0.515036			0.618841
			9.05995			0.800996	3.14698		0.988999	12.07	3.132	1.321				0.698007	9.8111	3.56803	0.709007				1.38103			0.296006				1.40885			1.07436	0.842712			0.768561			1.02508
			9.05795			0.329998	3.24998		0.802999	8.22999	2.889	0.811999				1.09001	7.70008	3.64104	0.828008				1.13502			0.273006				1.60655			0.951546	3.76625			1.14785			0.953215
			9.03295			0.539997	2.62999		0.892999	8.92199	3.255	1.813				0.481005	10.8501	4.50404	1.05701				1.18502			0.314007				2.34841			0.782804	1.48873			0.875361			0.824456
			8.40896			0.754996	1.03299		0.842999	9.73599	3.847	1.156				0.673007	9.38909	3.57403	0.743007				1.41303			0.280006				0.802774			1.51968	1.18219			0.425204			1.06002
			6.55197			0.581997	1.10099		0.339	8.43399	3.175	2.784				0.710007	4.36904	5.09705	1.00601				0.96502			2.40805				1.17421			1.43481	1.08334			0.942236			0.696695
			6.48697			0.733996	0.658996		1.258	9.87799	2.919	1.108				0.660006	8.28808	3.55003	0.803008				1.39703			0.346007				0.204687			0.943558	0.886645			2.33064			0.756583
			7.47296			0.411998	0.800996		0.831999	9.15599	4.216	1.248				0.601006	9.47809	3.89004	1.52901				0.382008			0.298006				0.926584			1.14126	0.519207			0.748598			1.65989
						0.228999	1.60199		1.017	11.59	4.137	0.660999				0.907009	8.04608		0.759007				0.906019			0.239005				1.64948			1.24011	2.46623			0.668748			1.10293
						0.533997	1.62799		0.955999	8.06699	3.747	1.052				0.512005	8.50508		0.751007				1.25503			0.306006				0.423353			0.939565	7.67128			1.44829			0.883346
						0.733996	4.02298		1.1	9.28299	2.791	1.551				0.681007	9.43109		0.728007				0.193004			0.278006				1.17421			0.993482	17.0639			0.456146			1.1209
						0.631997	0.399998		1.017	8.61199	3.764	0.900999				0.388004			1.25801				1.38103			0.271006				0.952545			1.41284	4.54705			0.216594			1.15184
						0.693996	3.01498		0.823999	12.36	4.234	1.322				0.584006			1.19801				1.45403			0.232005				0.822743			0.640022	2.73083			0.832441			1.1748
						0.722996	2.40199		1.278	10.4	3.117	0.972999				0.629006			0.604006				0.853018			0.243005				0.845708			0.665982	1.86815			1.48123			0.471118
						0.533997	0.598997		1.093	10.83	2.659	1.258				1.09201			0.853008				0.526011			0.285006				0.670975			1.06238	0.809763			0.994138			0.36831
						0.857995	3.20298		1.245	12.74	3.35	0.946999				0.288003			0.924009				1.09702			0.255005				0.736874			1.14625				0.863383			0.696695
						1.43799	2.38099		0.803999	8.39299	4.313	1.237				0.474005			0.743007				1.39003			0.285006				1.13826			0.823741				0.631817			0.691705
						0.451998	2.13599		0.986999	9.91899	4.307	1.127				1.06501			0.472005				0.930019			0.246005				0.880655			0.887644				0.311417			0.650781
						0.220999	0.805996		0.843999	7.99599	3.254	1.282				0.565006			0.669007				1.54403			0.213004				1.10331			0.838719				0.752591			0.893327
						0.676996	0.529997		1.173	9.57299	3.334	1.261				1.26301			0.890009				0.94402			0.220005				1.32897			1.92606				1.10094			0.694699
						0.399998	0.800996		0.940999	8.91199	2.993	1.526				0.637006			0.427004				1.14502			0.178004				1.02543			1.02743				1.83856			0.685716
						0.514997	2.73899		0.954999	11.28	3.555	0.970999				0.673007			0.693007				0.536011			0.256005				1.80125			2.01292				0.528011			1.19476
						1.61999	2.88298		0.735999	10.59	3.541	1.133				0.573006			0.605006				0.803017			0.160003				2.19565			1.47275				1.41635			0.509047
						2.37499	0.319998		0.823999	8.24499	4.86799	1.092				0.623006			0.707007				1.72104			0.296006				1.88113			1.2431				1.31354			0.836434
						0.441998	0.746996		1.12	10.72	3.92	1.746				0.898009			0.570006				0.795017			0.232005				1.39087			0.722896				2.37356			1.62596
						2.73199	0.622997		0.757999	9.53699	3.796	1.514				0.445004			0.799008				1.98404			0.225005				2.02491			3.01939				1.1199			1.23569
						2.80299	0.459998		1.155	9.36499	4.455	1.001				0.693007			0.943009				2.21605			0.421009				1.00447			1.27206				0.681723			2.29071
						0.119999	0.800996		0.829999	8.28099	2.971	1.094				0.523005			1.22201				0.96502			0.221005				1.5696			0.733879				1.7597			0.813477
						1.49099	0.800996		0.807999	7.59899	3.48	1.075				0.617006			0.888009				1.11102			0.240005				1.47575			1.11629				0.425204			1.26164
						1.74099	1.20099		0.877999	13.23	3.561	1.193				0.561005			0.671007				1.13702			0.261005				1.56661			1.06038				1.89246			1.18279
						2.44299	0.749996		1.057	5.81399	5.07099	0.913999				0.489005			1.41101				0.697015			0.380008				1.96799			1.96799				1.02907			1.10992
						0.628997	0.738996		0.950999	10.4	2.704	0.977999				0.467005			1.05601				0.935019			0.192004				1.44879			1.36691				0.836434			0.537993
						2.35799	2.48299		0.956999	8.84599	2.336	1.331				0.714007			0.683007				0.835017			0.45901				2.07483			0.728886				1.07698			0.705679
						0.675996	0.771996		0.751999	8.29599	3.75	1.116				0.498005			0.842008				1.85604			0.272006				1.95002			1.64349				0.921275			0.75858
						0.474997	0.800996		1.123	8.88099	3.005	1.205				0.491005			1.20101				1.05302			0.263005				1.25209			1.87813				0.964195			0.669746
						3.02498	1.92899		1.046	8.20499	3.679	1.128				0.526005			0.752007				1.62203			0.322007				1.72237			1.25608				1.17979			1.16083
						2.13599	0.864995		0.873999	6.08399	2.995	1.526				1.06701			0.843008				1.87104			0.314007				2.56408			2.05486				2.83469			1.13787
						3.26998	2.54199		0.691999	10.29	4.58399	1.204				0.693007			0.942009				2.67306			0.198004				1.30301			0.926584				1.56806			0.325391
						2.01699	2.71799		0.673999	12.01	2.738	1.18				0.622006			0.812008				0.579012			0.242005				1.34894			0.587103				0.650781			0.738617
						2.96198	1.06999		0.999999	11.07	3.774	0.938999				0.685007			0.632006				0.772016			0.186004				0.67397			1.12528				1.47324			0.754587
						0.800996	0.800996		0.726999	9.69999	2.675	1.14				0.624006			0.922009				2.09904			0.314007				1.20616			0.391402				1.13188			0.978168
						0.738996	4.45698		1.038	9.70499	3.81	1.071				0.654006			0.754007				0.98002			0.217005				1.92506			0.681958				0.341361			1.6579
						1.61799	0.867995		0.689999	9.06999	3.052	1.484				0.546005			1.02401				2.04604			0.261005				1.27306			1.15224				1.50917			0.792516
						0.800996	0.399998		0.938999	10.79	3.856	1.124				0.596006			0.891009				1.23403			0.505011				0.995479			0.421356				0.819466			0.748598
						1.22799	2.62499		0.896999	10.31	2.141	1.034				0.698007			0.728007				0.401008			0.259005				0.74586			0.974511				0.73163			0.890333
						1.66299	2.33899		0.407	9.60399	3.384	1.319				0.592006			0.744007				0.850018			0.0720015				0.832728			1.23312				0.337368			1.26663
						1.34599	1.23799		1.211	11.81	3.134	1.209				0.874009			0.400004				0.369008			0.287006				1.27006			0.938566				0.331379			1.44929
						0.600997	1.06799		0.920999	8.13899	2.907	1.183				0.463005			0.790008				1.48303			0.301006				1.10531			1.02843				0.415222			1.37143
						1.60199	0.800996		0.920999	9.48699	3.444	1.231				0.867008			0.689007				1.53203			0.360008				0.900624			0.421356				1.00013			0.474112
						0.709996	1.65599		0.965999	12.55	4.459	1.026				1.27401			1.25801				1.59803			0.266006				1.16222			0.890639				0.934251			0.552965
						1.12599	2.01099		1.026	8.09299	4.482	1.315				0.641006			0.602006				0.392008			0.347007				0.987491			1.03542				0.804494			0.745604
						1.82599	2.86498		0.636999	9.87299	1.23	1.224				0.859008			0.769008				0.724015			0.244005				0.966523			2.2246				1.1209			2.19489
						1.26799	2.04199		0.877999	8.91699	3.123	1.011				0.709007			0.875009				0.97602			0.227005				0.642019			0.803772				1.62596			0.270493
						0.678996	1.79599		0.996999	9.01899	3.2	1.342				0.591006			0.612006				1.15002			0.318007				1.36392			0.782804				1.30156			0.664755
						0.159999	2.03899		1.231	9.60399	3.541	1.126				0.673007			0.339003				1.16602			0.101002				2.0958			0.813757				0.424206			0.280475
						0.721996	2.00199		0.834999	12.15	3.395	1.859				0.645006			0.538005				1.00402			0.324007				0.859687			0.924587				0.35234			0.680725
						2.88498	1.88799		0.846999	9.16599	3.205	1.498				0.584006			0.882009				0.866018			0.248005				1.75831			0.832728				0.905305			0.794512
							2.36299		1.012	10.06	2.883	1.357				0.763007			0.945009				1.09202			0.259005				1.38089			0.640022				0.286464			0.799503
							1.51699		0.848999	9.49199	3.306	0.965999				0.420004			0.869009				0.777016			0.183004				3.9919			0.920593				0.417219			0.741611
							0.509997		1.017	7.67599	3.365	1.231				0.757007			0.770008				1.04202			0.276006				0.950548			0.766828				1.49021			0.488086
							1.96299		0.930999	8.90699	3.83	1.201				1.16701			0.843008				0.906019			0.604013				1.69441			0.950548				1.22371			0.647787
							1.20099		1.017	11	3.444	1.123				0.747007			0.950009				0.145003			0.232005				0.819748			0.818749				0.290456			1.13088
							0.985995		0.826999	11.67	2.841	1.305				0.339003			0.915009				1.38303			0.275006				1.67344			1.64349				0.541985			0.686714
							3.49798		0.798999	10.14	3.075	0.855999				0.607006			0.98301				0.901019			0.227005				1.44479			1.01844				0.717656			1.43631
							2.23199		1.221	8.13899	3.255	2.281				0.431004			0.819008				2.06104			0.308006				0.714908			0.979503				0.337368			0.893327
							0.533997		0.825999	8.23999	3.078	1.923				0.683007			1.01901				1.09302			0.207004				1.09633			0.195701				0.922273			0.298441
							0.768996		1.187	9.07499	2.678	1.265				0.736007			0.721007				0.818017			0.144003				0.690944			1.40885				1.88547			1.70281
							2.70499		0.823999	12.18	2.861	2.645				0.583006			0.730007				1.84504			0.239005				0.690944			1.19517				0.974176			0.712666
							0.319998		0.976999	8.65199	2.465	1.066				0.630006			0.676007				0.211004			0.203004				0.761836			0.777812				0.906303			0.38428
							2.77499		1.136	8.31699	3.306	2.306				0.561005			0.891009				0.50201			0.218005				0.722896			0.503231				1.04005			0.812479
							0.819996		0.802999	8.55099	3.528	1.511				0.664007			0.809008				0.997021			0.47401				1.37091			1.05239				1.08896			0.891331
							0.399998		0.757999	8.44399	3.787	1.167				0.597006			0.874009				0.165003			0.250005				1.21415			1.87813				0.440176			0.801499
							2.00199		0.740999	10.52	3.913	0.889999				0.872009			0.928009				0.632013			0.305006				0.335487			0.903619				0.258516			0.939241
							3.26498		0.931999	10.4	5.13799	0.931999				0.496005			0.97201				2.36905			0.323007				0.921592			2.69189				0.580912			0.65677
							0.342998		1.028	9.54299	6.04799	0.910999				0.530005			0.745007				0.634013			0.620013				1.62552			0.685952				0.869372			0.953215
							2.15599		0.723999	8.74399	4.73299	1.154				0.667007			0.894009				0.512011			0.200004				0.599085			1.19617				1.84754			1.50917
							0.859995		0.964999	9.11499	5.62599	1.235				0.571006			0.934009				0.999021			0.425009				1.04341			0.64801				0.898318			1.9214
							1.03399		1.075	8.97799	4.87199	1.584				0.721007			0.831008				1.69304			0.47001				0.887644			1.20915				0.805492			1.03007
							1.49799		0.672999	8.80499	6.67399	1.362				0.642006			0.778008				0.763016			0.295006				1.57559			1.85417				0.433189			0.487088
							2.16499		0.694999	10.71	5.30499	1.252				0.544005			0.874009				2.35105			0.178004				0.963528			1.65747				0.884344			0.448161
							1.35799		0.746999	7.37599	5.64099	1.149				0.614006			0.876009				2.20105			0.234005				0.234642			1.07136				1.08397			0.468123
							0.800996		1.15	6.44999	5.41699	1.663				0.522005			0.910009				1.87604			0.227005				1.312			0.469283				1.00412			1.34947
							1.46199		0.889999	8.77999	0.546999	1.306				0.639006			0.780008				2.58005			0.346007				0.503231			0.841714				1.48222			0.786527
							0.800996		0.665999	9.86299	4.62599	2.224				0.765007			0.914009				0.860018			0.269006				0.927583			0.831729				0.6408			1.08397
							1.53499		0.896999	9.87299	8.10799	1.326				0.832008			1.28401				0.853018			0.116002				1.07036			1.62651				0.88634			0.406239
							0.0569997		0.858999	10.95	3.254	1.513				0.779008			0.443004				1.96004							0.260602			0.880655				1.24667			0.625828
							0.800996		1.017	10.52	3.835	1.424				0.497005			1.16701				1.18702							0.733879			0.82474				0.555959			1.14585
							0.800996		1.205	10.16	5.11699	1.71				0.700007			0.666007				1.63103							0.743864			1.13427				0.975174			0.752591
							1.31899		0.802999	10.15	6.01199	1.823				0.745007			0.199002				1.01302							0.469283			1.33196				2.0272			0.8544
							0.706996		0.964999	7.63499	5.66699	0.944999				0.649006			1.01001				0.649014							0.313521			0.869671				0.839428			1.45627
							1.60199		1.031	9.95499	7.96099	1.038				0.968009			0.508005				0.832017							0.361448			1.73535				1.46226			1.67387
							0.700996		1.667	14.93	5.99199	0.351				0.898009			1.10401				0.290006							0.963528			2.03689				0.631817			1.03905
							1.40099		0.729999	9.21699	4.268	1.757				0.666007			0.860008				0.666014							0.903619			1.08235				1.62596			1.64093
							0.466998		0.879999	10.37	7.18699	2.787				0.614006			0.886009				0.998021							0.917598			1.00646				0.796509			0.982161
							1.60199		0.865999	8.41299	6.11399	1.374				0.734007			1.01301				1.74304							0.716905			0.80477				0.73163			0.665753
							0.933995		0.517999	9.85299	6.20599	1.171				0.472005			0.770008				0.181004							0.98849			1.66446				1.39838			1.16083
							2.78599		0.770999	9.00299	6.14499	1.951				0.924009			1.22901				1.31203							1.13826			0.918597				1.30056			0.934251
							2.65299		1.174	9.05399	5.56499	0.825999				0.567006			0.874009				1.78304							0.776813			0.927583				0.849409			0.270493
							0.503997		0.762999	13.51	5.54399	1.435				0.97701			0.852008				0.605013							0.123811			0.958536				1.30056			0.657768
							1.33499		0.728999	10.7	3.838	0.461999				1.05201			0.613006				1.81904							0.951546			1.07336				2.00824			0.528011
							1.44099		1.675	5.41199	4.65799	1.091				0.611006			0.406004				0.651014							1.53665			0.902621				0.554961			0.903309
							1.36599		1.044	4.63299	6.41899	0.866999				0.695007			0.949009				0.698015							1.38688			1.13227				0.488086			0.50206
							0.800996		0.796999	8.76899	4.458	1.198				0.549005			1.17401				1.07102							0.878658			1.3759				1.02508			0.38428
							0.252999		0.803999	7.96099	4.95399	0.823999				0.749007			0.630006				0.620013							1.13626			1.57459				0.480101			0.79551
							0.779996		0.746999	10.94	6.06299	1.478				0.570006			0.832008				0.530011							1.49072			0.8507				0.705679			1.19277
							1.01399		0.810999	10.92	4.95099	1.357				0.837008			1.07001				0.376008							0.631036			1.38389				0.27748			1.24667
							0.336998		1.102	9.82699	5.85499	1.844				0.590006			0.596006				0.697015							0.475274			1.40585				1.067			0.793514
							0.602997		0.875999	7.57399	5.61599	1.448				0.485005			0.799008				0.575012							1.88612			0.933574				1.14885			0.767563
							0.681996		0.889999	7.75699	6.42999	1.333				0.707007			1.12901				0.595012							0.776813			1.05838				0.880352			0.669746
							0.551997		0.974999	8.69299	5.22899	1.743				0.916009			0.840008				0.414009							0.714908			1.22014				1.14885			0.810482
							0.700996		0.755999	8.05199	6.91799	1.115				0.368004			0.881009				0.696015							0.917598			0.829732				0.234561			0.696695
							0.427998		1.016	10.62	5.41199	1.367				0.431004			1.18901				0.820017							1.35693			0.843711				0.558953			0.948224
							0.800996		0.686999	10.3	3.488	1.044				0.927009			1.05201				0.764016							0.495243			0.934572				0.520026			1.43531
							1.86899		1.258	9.77099	4.159	1.202				0.687007			0.97501				1.17402							0.823741			1.19318				0.754587			0.739615
							1.20099		0.726999	12.62	5.24899	1.557				0.496005			0.863008				1.12702							0.542172			0.727888				0.577918			0.814475
							2.78599		0.665999	9.48199	8.37299	1.019				0.548005			1.02401				0.696015							0.597088			1.09533				1.09096			1.43831
							1.86899		1.161	8.55099	4.76299	2.228				0.787008			1.00101				0.789016							1.02943			0.780807				0.193637			0.923271
							1.79599		0.763999	10.56	8.55599	1.106				0.595006			0.784008				0.708015							0.567134			1.34594				0.632815			0.930258
							2.97698		1.084	9.82199	5.00499	0.374				0.522005			1.12101				0.528011							0.782804			1.9011				0.850408			1.0161
							1.36699		0.648999	8.86099		1.237				0.437004			0.867008				0.534011							1.17421			1.2431				0.268497			1.11591
									0.921999	9.75599		1.381				0.669007			1.05401				0.529011							0.825738			1.08634				0.725641			0.362322
									0.905999	11.3		0.915999				0.785008			0.831008				0.554012							0.92958			1.54464				1.22371			1.13188
									1.046	9.76599		1.017				0.546005			0.910009				1.00902							0.15676			1.16023				0.620837			0.375297
									0.901999	11.76		1.453				0.516005			1.14401				0.636013							0.544169			1.44779				1.3874			0.215596
									1.138	9.63899		1.239				0.421004			0.780008				1.00202							1.17421			1.57759				0.812479			1.07698
									1.174	4.09		0.316				0.807008			0.854008				0.729015							0.555152			1.19717				0.849409			0.650781
									1.017	8.68299		0.643999				0.497005			0.608006				0.824017							0.559146			1.82022				0.896322			1.47324
									0.849999	10.99		1.411				0.546005			0.876009				0.585012							0.880655			1.12328				0.639802			0.931256
									0.857999	9.90399		1.112				0.619006			0.927009				0.563012							0.597088			3.5376				0.970183			1.09196
									0.872999	8.91199		1.122				0.615006			0.98301				2.64706							0.769824			1.07036				0.590894			0.880352
									1.032	8.73399		1.1				0.546005			0.936009				0.649014							0.971516			0.782804				0.97218			1.11092
									0.670999	9.91899		1.345				0.97201			0.964009				1.86504							1.81922			0.758841				1.29657			0.848411
									1.276	10.43		1.722				0.888009			0.814008				1.35003							1.85816			1.27805				0.316408			0.647787
									1.138	8.76399		1.177				1.01401			0.927009				1.26403							1.92706			4.13968				0.270493			0.780538
									1.15	9.53199		1.562				0.741007			0.692007				0.544011							2.39634			0.788795				1.30056			1.02308
									0.850999	8.94699		1.357				0.683007			0.99001				0.822017							1.69241			0.816752				1.21972			0.639802
									0.779999	10.75		1.084				0.698007			0.99901				0.886018							2.6809			0.907613				0.408236			0.871368
									0.820999	11.16		1.402				0.819008			0.800008				0.109002							2.43029			2.01292				2.04916			0.191641
									1.475	11.14		1.546				0.675007			1.03101				0.555012							1.36791			1.18219				1.1209			1.14286
									0.669999	11.44		0.864999				0.99001			1.10001				0.46201							2.66393			0.741867				0.115783			0.685716
									0.731999	9.63899		1.09				0.558005			1.70102				0.522011							2.4892			1.20516				1.54211			1.24467
									0.618999	5.51899		1.222				0.477005			0.892009				0.424009							2.58805			0.886645				0.595884			1.22471
									1.058	8.08799		0.987999				0.472005			1.47401				0.345007							1.45078			2.10079				0.705679			0.796509
									0.800999	9.00299		0.781999				0.518005			1.34401				0.654014							1.93405			0.993482				0.295447			0.56095
									0.254	8.52499		1.157				0.615006			1.91102				0.644013							2.16369			1.41684				1.08297			0.506052
									1.073	8.80499		1.104				1.41501			1.16201				0.47401							2.07583			1.17421				0.875361			0.915286
									0.570999			1.46				0.531005			1.47401				0.46601							1.48873			0.982499				1.37043			0.703682
									0.612999			1.187				0.730007			1.58702				1.06502							2.76577			1.36991				2.05914			0.900314
									1.492			0.921999				0.770008			1.20401				0.834017							2.76178			1.00646				0.821462			1.44729
									0.869999			1.195				0.634006			1.41201				0.621013							2.7478			1.42183				1.08996			0.908299
									1.039			0.926999				0.672007			1.41201				0.857018							2.62			0.728886				0.546976			1.57805
									0.823999			1.541				0.708007			0.952009				0.93702							2.65894			1.22113				0.722647			0.38428
									1.197			1.109				0.951009			0.819008				0.715015							1.91308			0.864679				0.513039			1.1738
									0.978999			1.015				0.364004			0.852008				0.454009							1.66745			0.969519				0.584905			1.10892
									0.42			1.13				1.13901			0.776008				0.604013							1.19318			3.82216				0.642796			0.232565
									1.255			1.016				0.682007			0.940009				0.719015							2.39933			1.50071				0.361323			0.842423
									0.573999			1.103				0.627006			0.806008				0.523011							2.64795			0.74586				0.611854			1.8156
									1.196			1.236				0.495005			1.30101				0.444009										1.15324				0.56095			0.765566
									1.002			1.037				0.437004			1.65002				0.706015										1.2441				0.319402			1.23868
									1.076			1.47				0.577006			0.856008				0.47001										1.33097				0.267499			0.609858
									0.982999			0.725999				0.533005			0.328003				0.523011										1.42682				0.369308			1.84754
									0.231			1.28				0.452004			1.07401				0.366008										0.695937				0.282471			0.935249
									0.995999			1.04				0.617006			0.404004				0.758016										1.20915				0.232565			0.942236
									0.769999			1.346				0.533005			0.942009				0.553012										1.83819				0.647787			0.875361
									0.882999			1.346				0.668007			0.638006				0.596012										0.957537				0.465129			1.54012
									0.559999			1.628				0.461005			1.27401				1.28003										0.599085				0.639802			0.69969
									1.144			2.59				0.509005			0.609006				0.818017										0.469283				0.283469			0.669746
									0.842999			0.988999				0.758007			1.43401				0.599012										0.844709				0.44317			1.24667
									1.328			1.189				0.691007			0.902009				0.535011										4.16264				0.853402			0.671742
									1.15			1.166				1.04101			0.746007				0.311006										1.00646				0.648785			1.18977
									0.946999			1.535				0.467005			0.956009				0.251005										1.46776				0.757581			0.994138
									1.094			0.802999				0.394004			1.07501				1.89704										0.966523				0.751593			0.295447
									0.924999			0.923999				0.641006			0.385004				1.86804										1.09932				0.439178			0.514037
									1.187			1.295				0.879009			0.230002				0.887018										1.1123				0.723645			0.799503
									1.008			1.51				0.619006			0.98501				0.348007										0.945555				0.68871			0.654774
									0.717999			1.878				1.11901			0.872009				0.546011										1.72736				0.59788			0.817469
									1.079			0.790999				0.842008			0.813008				0.671014										1.60754				0.741611			0.661761
									1.088			1.369				0.526005			1.19101				0.878018										2.20563				0.933252			0.593888
									1.135			1.334				0.584006			0.574006				0.512011										0.797781				0.59289			0.562946
									0.829999			1.33				0.597006			0.579006				0.542011										1.23312				0.826452			0.474112
									0.765999			1.574				0.97101			0.855008				0.341007										1.16023				0.66775			0.540987
									1.17			1.301				0.384004			1.09201				0.707015										1.52767				0.251529			0.567937
									0.782999			1.548				0.793008			0.819008				0.449009										0.444321				0.819466			1.30955
									0.781999			0.768999				0.767008			0.601006				0.278006										0.391402				0.797507			0.445166
									0.825999			2.19				0.780008			1.17501				0.247005										0.782804				1.03506			0.504056
									0.866999			1.23				0.662006			0.839008				0.730015										0.83772				0.812479			0.67274
									0.801999			1.187				0.722007			0.777008				0.668014										4.24951				0.743608			0.503058
									1.047			1.227				0.477005			0.876009				0.509011										1.10431				0.716658			0.218591
									0.965999			1.152				0.807008			0.777008				0.294006										1.37989				0.666751			0.669746
									1.151			1.119				0.637006			0.683007				0.609013										1.02044				0.627824			0.701686
									0.890999			0.910999				0.823008			0.929009				0.567012										0.893635				0.726639			0.780538
									0.915999			1.887				0.663006			0.482005				0.325007										0.836722				0.602871			0.453151
									1.001			0.879999				0.920009			0.97101				0.277006										0.842712				0.600875			0.351342
									0.575999			1.451				0.491005			0.758007				0.771016										0.939565				0.630819			1.43431
									0.855999			1.052				0.815008			0.897009				0.45901										0.906615				0.915286			0.426202
									0.975999			1.228				0.624006			0.690007				0.568012										0.661989				0.570931			1.19576
									0.901999			1.485				0.348003			0.98301				0.564012										0.626044				0.686714			0.574923
									0.807999			1.683				0.960009			0.917009				0.752016										1.34195				1.10992			0.562946
									0.825999			1.218				0.607006			0.97101				0.668014										0.567134				0.641798			0.243544
									0.609999			1.268				0.913009			1.03301				0.531011										1.23212				0.739615			0.192639
									1.135			1.138				1.35901			0.910009				0.49701										1.07735				0.638804			4.10032
									0.869999			1.084				0.584006			0.929009				0.453009										1.12528				0.537993			0.543981
									0.826999			1.394				0.875009			0.673007				0.554012										1.60555				0.835436			0.47012
									0.845999			0.951999				0.637006			0.783008				0.47501										1.10431				0.778542			0.488086
									1.124			1.942				0.651006			0.799008				0.375008										0.959534				0.829447			0.286464
									0.823999			1.542				5.00405			1.01901				0.429009										0.88365				0.630819			0.522023
									1.078			1.016				1.20101			0.546005				0.443009										2.34841				0.847413			0.37929
									0.993999			1.486				0.474005			0.793008				0.538011										1.1802				1.02109			0.965193
									1.278			1.708				0.646006			0.801008				0.445009										0.695937				0.65677			0.701686
									0.558999			0.752999				0.679007			0.886009				0.49601										1.40885				0.406239			0.524019
									0.955999			1.382				0.546005			0.740007				0.724015										0.304535				0.47012			0.631817
									1.348			1.071				0.494005			0.852008				0.604013										1.19717				0.270493			0.609858
									1.107			1.241				0.709007			0.626006				0.603013										2.13474				0.369308			0.500064
									1.697			1.607				0.608006			0.947009				0.430009										0.385411				0.406239			0.437181
									1.236			1.245				0.628006			1.13801				0.48801										0.728886				0.463133			0.429196
									0.965999			0.635999				0.642006			0.583006				0.513011										0.807766				0.65178			0.541985
									1.243			1.757				0.540005			0.761007				0.429009										1.15424				0.355335			0.488086
									1.274			1.844				0.646006			0.255002				0.49201										0.879656				0.451155			0.585903
									0.551999			1.645				0.692007			0.914009				0.550011										0.889641				0.406239			0.751593
									1.633			3.135				0.666007			1.01101				0.250005										2.39834				0.88634			0.45415
									1.335			1.302				0.672007			1.07101				0.516011										1.963				0.135746			0.563944
									0.686999			0.866999				0.654006			0.607006				0.331007										0.966523				0.243544			0.79551
									1.256			1.49				0.739007			0.788008				0.548011										1.1802				0.546976			0.315409
									0.416			1.059				0.536005			0.526005				0.50101										2.34841				0.439178			0.588897
									0.844999			1.376				0.641006			0.680007				0.346007										1.21714				0.471118			0.511043
									1.779			1.236				0.661006			0.635006				0.239005										1.40186				1.13787			0.669746
									2.133			1.291				0.582006			0.924009				0.447009										1.03342				0.850408			1.01111
									0.589999			1.25				0.504005			0.853008				0.216005										0.830731				0.282471			0.995137
									1.3			1.336				0.516005			0.810008				0.291006										0.894633				0.420213			0.814475
									0.828999			1.759				0.571006			0.250002				0.344007										1.22113				0.505054			0.543981
									0.726999			1.567				0.741007			0.664007				0.46601										0.854694				0.609858			0.243544
									1.181			1.135				0.790008			0.745007				0.341007										0.734877				0.500064			0.567937
									0.854999			1.679				1.05101			1.05301				0.294006										0.665982				0.139738			0.520026
									0.828999			1.5				0.633006			0.666007				0.251005										1.50969				0.438179			0.456146
									1.203			0.949999				0.624006			0.525005				0.393008										0.971516				1.00013			0.681723
									1.32			1.796				0.555005			0.708007				0.444009										0.812758				0.654774			0.472116
									1.459			1.134				0.474005			0.683007				0.239005										0.717903				0.540987			0.614849
									1.374			1.227				0.657006			0.645006				0.388008										0.959534				0.270493			0.520026
									0.927999			1.182				0.608006			0.533005				0.295006										1.87813				0.720651			0.517032
									0.833999			1.181				0.303003			0.394004				0.793017										0.907613				0.513039			0.658766
									0.924999			1.381				0.921009			0.801008				0.320007										0.507225				0.54997			0.504056
									1.358			1.184				0.542005			0.642006				0.295006										0.819748				0.342359			0.400251
									1.287			1.84				0.805008			0.781008				0.371008										0.995479				0.162695			0.493077
									1.383			1.714				0.651006			0.901009				0.360008										0.585106				0.568935			0.479103
									3.083			2.065				0.546005			0.646006				0.47501										0.998475				0.364318			0.661761
									0.975999			1.534				0.560005			0.848008				0.49101										3.24704				0.534			0.423208
									0.918999			1.58				0.635006			0.615006				0.201004										1.38588				0.563944			0.499065
									1.055			1.452				0.848008			0.751007				0.316007										0.905616				0.917282			0.662759
									0.617999			1.281				0.356003			0.522005				0.360008										0.790792				0.650781			0.532004
									0.852999			1.405				0.439004			0.757007				0.766016										0.815754				0.152714			0.851406
									1.652			2.728				0.769008			0.793008				0.217005										0.361448				0.278479			0.444168
									1.625			1.227				0.763007			0.721007				0.514011										0.461295				0.478105			0.543981
									0.860999			1.204				1.02401			0.683007				0.225005										1.41783				0.812479			0.540987
									0.869999			1.272				1.44001			0.819008				0.49301										0.610068				0.69969			0.495073
									0.416			1.248				0.782008			0.870009				0.245005										2.44027				1.35446			0.409234
									0.944999			1.582				0.541005			0.910009				0.536011										0.966523				0.812479			0.412228
									0.941999			1.329				0.527005			0.590006				0.567012										1.49571				0.664755			0.47511
									1.213			1.299				0.629006			0.99001				0.47501										1.13826				0.474112			0.535996
									0.903999			1.448				0.842008			0.682007				0.45901										2.57606				0.695697			0.614849
									1.26			1.64				0.719007			0.468005				0.362008										3.17016				0.221585			0.28846
									0.767999			0.835999				0.872009			0.742007				0.312007										0.800777				4.17119			0.861387
									1.187			1.463				0.504005			0.604006				0.151003										1.10631				0.855398			0.752591
									0.925999			1.43				0.612006			0.702007				0.297006										2.98344				1.07898			0.446165
									1.412			1.857				0.643006			0.910009				0.390008										0.757842				0.441174			1.1229
									1.494			0.879999				0.660006			0.99901				0.48201										1.10531				0.490082			0.496071
									1.168			1.344				0.671007			0.873009				0.576012										0.724892				0.325391			0.532004
									0.778999			1.601				0.625006			0.798008				1.00402										1.1143				0.79551			0.406239
									1.245			2.256				0.328003			0.847008				0.580012										2.64496				0.621836			0.270493
									1.593			1.276				0.640006			0.900009				0.532011										0.469283				0.99314			0.546976
									1.111			1.388				0.637006			0.848008				0.412009										1.39487				0.180662			0.493077
									1.04			1.281				0.466005			0.912009				0.390008										2.75679				0.325391			0.614849
									0.746999			1.549				0.562006			0.950009				0.520011										2.65195				0.386277			0.579914
									1.272			1.24				0.342003			1.15701				0.267006										1.7673				0.590894			0.75858
									0.779999			1.155				0.483005			1.08601				0.287006										1.10731				0.215596			0.478105
									1.135			1.327				0.571006			1.02801				0.522011										1.02244				0.243544			0.631817
									1.017			1.634				0.566006			1.03601				0.839017										1.05539				0.430194			0.719652
									1.17			1.648				0.921009			0.843008				0.342007										1.16422				0.30443			0.464131
									1.118			1.275				0.546005			0.607006				0.446009										1.14325				0.258516			0.669746
									0.924999			1.591				0.463005			1.25001				0.774016										0.950548				0.77455			0.409234
									1.809			0.632999				0.575006			0.784008				0.516011										1.04241				0.0678729			0.639802
									2.216			1.324				0.567006			0.938009				1.66603										0.958536				0.786527			0.590894
									0.913999			1.13				0.485005			0.962009				0.430009										1.32697				0.508049			0.542983
									1.47			1.002				0.418004			0.98901				0.442009										0.606074				0.6408			0.557955
									1.755			1.558				0.819008			0.853008				0.836017														0.483095			0.484094
									0.820999			1.141				0.586006			1.15101				0.349007														0.984157			0.370307
									1.197			1.44				0.614006			0.882009				1.11002														0.664755			0.547974
									1.373			1.294				1.03401			1.02201				0.636013														0.406239			0.496071
									1.476			0.989999				0.698007			0.948009				0.447009														0.473114			0.396258
									0.902999			1.3				0.657006			0.717007				0.96302														0.488086			0.397256
									3.465			1.634				0.524005			0.890009				0.278006														0.462135			0.577918
									0.746999			1.419				1.17601			0.676007				0.711015														0.378292			0.413226
									1.269			1.04				0.481005			0.99001				0.366008														0.47511			0.450157
									0.826999			1.415				0.565006			0.559005				1.05202														0.203619			0.445166
									1.163			1.38				0.659006			0.885009				0.538011														0.0848411			0.501062
									0.821999			2.419				0.610006			0.820008				0.356007														0.517032			0.466127
									1.034			1.729				0.541005			1.05101				0.667014														0.650781			0.461137
									1.09			1.531				0.546005			1.58602				0.600013														0.536994			0.642796
									1.156			0.898999				0.624006			0.700007				0.380008														0.317406			0.432191
									1.126			1.763				1.28301			0.841008				0.211004														0.424206			0.633813
									1.191			1.462				1.03601			0.844008				0.47901														0.634811			0.453151
									1.367			0.954999				1.28601			0.938009				0.513011														0.474112			0.449159
									0.702999			2.021				0.581006			1.15201				1.47103														0.0678729			0.511043
									0.989999			2.381				0.747007			0.960009				0.47701														0.634811			0.469122
									2.169			0.891999				1.02801			0.909009				0.355007														0.669746			0.571929
									1.101			1.968				0.516005			1.00301				0.265006														0.500064			0.488086
									0.938999			1.249				0.705007			0.97201				0.247005														0.525017			0.442172
									1.13			2.347				0.773008			0.825008				0.289006														0.586901			0.422209
									1.042			1.374				0.620006			0.808008				0.515011														0.412228			0.512041
									0.804999			2.162				0.474005			1.03701				0.228005														0.410232			0.481099
									1.059			1.017				0.781008			0.758007				0.94002														0.251529			0.456146
									1.586			1.695				0.576006			0.728007				0.924019														0.514037			0.824456
									1.111			0.783999				0.410004			0.888009				0.573012														0.700688			0.551966
									0.777999			1.413				0.491005			0.964009				0.341007														0.824456			0.56594
									0.835999			0.978999				0.541005			0.830008				0.623013														0.464131			0.669746
									0.877999			1.918				0.606006			0.900009				0.49301														0.660763			0.512041
									1.1			0.719999				0.589006			0.758007				0.393008														0.387275			0.526015
									2.937			2.137				0.752007			0.858008				0.326007														0.431193			0.499065
									1.278			1.247				0.573006			0.99301				0.295006														0.574923			0.323394
									1.291			1.242				0.232002			0.702007				0.133003														0.915286			0.548972
									1.088			2.461				0.546005			1.13701				0.362008														0.311417			0.580912
									0.841999			1.865				0.525005			1.01101				0.537011														0.574923			0.589895
									1.323			2.526				0.645006			0.812008				0.280006														0.580912			0.538991
									0.965999			0.959999				0.534005			0.911009				0.244005														0.376295			0.423208
									0.807999			1.984				0.721007			0.831008				0.271006														1.71179			0.45415
									1.34			1.419				0.546005			0.958009				0.290006														1.03506			0.661761
									1.083			1.357				0.741007			1.45601				0.299006														0.567937			0.446165
									1.151			1.91				0.825008			0.874009				0.323007														0.833439			0.809484
									1.463			1.305				0.468005			1.09201				0.267006														0.735623			0.332378
									0.950999			1.274				0.692007			0.936009				0.196004														0.506052			0.550968
									0.840999			1.471				0.501005			1.24501				0.163003														0.916284			0.489084
									0.941999			1.633				0.589006			0.842008				0.310006														0.0538991			0.550968
									1.221			1.494				0.548005			0.756007				0.330007														0.147723			0.589895
									0.726999			1.066				0.621006			0.663006				0.202004														0.406239			0.430194
									1.386			1.756				0.583006			0.685007				0.330007														0.344355			0.226576
									1.72			1.753				0.625006			0.828008				0.247005														0.203619			0.561948
									1.323			1.367				0.485005			1.56502				0.394008														0.500064			0.393264
									1.587			1.182				2.54802			1.52901				0.282006														0.398254			0.622834
									0.710999			1.492				0.778008			0.831008				0.363008														0.394262			0.835436
									0.941999			1.188				0.753007			0.907009				0.412009														0.513039			0.586901
									1.155			1.598				0.736007			0.756007				0.193004														0.50206			0.663757
									0.884999			1.138				0.625006			0.735007				0.365008														0.295447			0.922273
									0.896999			1.757				0.747007			1.04001				0.237005														0.756583			0.482097
									0.804999			1.195				0.646006			1.02501				0.47301														0.406239			0.663757
									3.688			1.37				0.736007			0.610006				0.341007														0.270493			0.503058
									2.174			1.369				0.730007			0.916009				0.288006														0.355335			0.696695
									0.867999			1.07				0.273003			0.97401				0.317007														0.570931			0.488086
									0.903999			1.869				0.776008			0.901009				0.201004														1.25066			0.44317
									1.29			1.313				0.631006			1.19201				0.316007														0.318404			0.487088
									0.904999			1.912				0.688007			0.960009				0.327007														0.498067			1.03506
									1.384			1.153				0.570006			0.959009				0.533011														0.598879			0.386277
									1.198			0.808999				1.15901			1.76902				0.425009														0.629821			0.637806
									1.297			1.033				0.946009			1.11201				0.266006														0.469122			0.760576
									0.970999			1.108				0.649006			1.02901				0.269006														0.263507			0.646789
									1.244			0.859999				0.416004			0.866008				0.290006														0.497069			0.455148
									1.188			1.517				0.494005			1.05901				0.294006														0.523021			0.319402
									2.118			1.071				0.825008			0.811008				0.46301														0.448161			0.330381
									1.131			0.900999				0.870009			1.07901																		0.299439			0.499065
									1.077			1.231				0.570006			0.888009																		0.270493			0.479103
									2.866			1.487				0.649006			1.36101																		0.147723			0.369308
									1.055			0.823999				0.704007			0.966009																		0.351342			0.551966
									1.072			1.291				0.212002			0.897009																		0.867376			0.530008
									1.865			1.304				0.658006			1.08601																		0.461137			0.603869
									1.172			1.628				0.678007			1.32501																		0.353338			0.677731
									2.984			1.144				0.273003			1.21801																		0.738617			0.927264
									0.813999			2.579				0.829008			0.99301																		0.393264			0.526015
									1.157			1.454				0.728007			0.382004																		0.332378			0.49108
									1.758			1.632				0.802008			1.01801																		0.875361			0.455148
									0.609999			1.186				0.760007			1.02601																		0.500064			0.344355
									0.945999			0.822999				0.663006			0.936009																		0.657768			0.629821
									1.006			2.713				0.720007			0.837008																		0.558953			0.378292
									0.816999			1.648				1.01301			1.06601																		0.638804			0.708673
									0.929999			1.302				0.659006			0.962009																		0.590894			0.769559
									1.075			1.139				0.630006			1.10301																		0.495073			0.523021
									0.838999			2.015				0.657006			0.889009																		0.562946			0.3204
									1.116			1.205				0.628006			0.946009																		0.270493			1.1229
									0.836999			1.094				0.645006			1.10101																		0.375297			0.541985
									1.084			1.262				0.641006			1.17201																		0.413226			0.836434
									1.282			1.194				0.848008			1.08401																		0.488086			0.286464
									1.1			0.874999				0.513005			0.98501																		0.781537			0.0898318
									0.762999			1.316				0.819008			0.847008																		0.687712			0.727637
									1.272			1.32				0.748007			1.24401																		0.609858			0.556957
									1.004			1.22				0.819008			1.09201																		0.594886			0.45914
									1.098			1.502				0.676007			1.04401																		0.568935			0.401249
									1.058			0.820999				0.759007			1.30101																		0.436183			0.577918
									1.34			1.254				0.639006			1.12701																		0.24554			0.324393
									1.348			1.439				0.660006			0.728007																		0.307424			0.377294
									0.853999			0.994999				0.724007			1.01701																		0.238553			0.423208
									0.966999			1.252				0.689007			0.910009																		0.62483			0.555959
									3.503			1.012				0.717007			1.02901																		0.344355			0.500064
									1.87			1.045				0.662006			0.918009																		0.73163			0.472116
									2.123			1.34				0.743007			0.590006																		0.448161			0.313413
									1.448			1.342				0.520005			0.410004																		0.751593			0.372303
									0.909999			2.176				0.641006			0.834008																		0.66775			0.666751
									0.984999			1.204				0.644006			0.631006																		0.369308			1.62596
									0.982999			1.526				0.563006			0.307003																		0.191641			0.0868374
									0.856999			1.295				0.527005			0.856008																		0.243544			1.77368
									1.194			1.225				0.593006			0.774008																		0.694699			0.619839
									2.313			0.690999				0.950009			0.736007																		0.541985			0.39526
									0.689999			1.473				0.611006			0.732007																		0.584905			0.735623
									1.121			1.411				0.632006			0.659006																		0.444168			0.825454
									1.365			1.459				0.827008			0.678007																		0.628823			0.351342
									0.941999			1.102				0.583006			0.745007																		0.372303			0.455148
									1.205			1.113				0.740007			0.643006																		0.58191			0.561948
									1.22			1.279				0.728007			0.641006																		0.514037			0.646789
									1.205			0.837999				0.623006			1.06801																		0.526015			0.526015
									0.969999			1.221				0.418004			0.716007																		0.812479			0.609858
									0.978999			0.942999				0.547005			0.609006																		0.47012			0.4272
									0.931999			1.081				0.637006			0.698007																		0.424206			0.572927
									1.17			1.365				0.705007			0.842008																		0.676733			0.514037
									2.507			1.068				0.453004			0.744007																		0.242546			0.504056
									0.957999			1.382				0.530005			0.638006																		0.369308			0.534998
									1.227			1.405				0.741007			0.630006																		0.375297			0.741611
									0.985999			1.221				0.471005			0.858008																		0.812479			0.541985
									0.839999			1.633				0.687007			1.02101																		0.445166			0.254523
									1.126			1.125				0.607006			0.273003																		0.62483			0.480101
									2.543			1.405				0.737007			0.723007																		0.557955			0.450157
									3.205			1.576				0.483005			0.638006																		0.406239			0.973178
									1.204			1.24				0.546005			0.708007																		0.325391			0.59788
									1.259			1.508				0.634006			0.649006																		1.13787			0.812479
									0.928999			1.641				0.708007			0.822008																		0.541985			0.582908
									1.172			2.236				0.608006			0.794008																		0.404243			0.45415
									0.872999			1.675				0.671007			0.663006																		1.14585			0.639802
									1.09			1.375				0.832008			0.336003																		0.203619
									1.694			1.175				0.709007			0.954009																		0.451155
									1.139			0.857999				0.472005			0.666007																		0.75858
									1.475			1.143				0.534005			0.688007																		0.541985
									0.993999			1.688				0.686007			0.586006																		0.621836
									1.17			1.256				0.528005			0.819008																		0.408236
									0.769999			1.224				0.866008			0.810008																		0.317406
									0.705999			1.173				0.726007			0.700007																		0.431193
									0.750999			1.229				0.722007			0.814008																		0.392265
									0.754999			1.494				0.616006			0.956009																		0.391267
									0.925999			1.901				0.762007			0.687007																		0.664755
									0.909999			1.334				0.534005			0.594006																		0.523021
									1.346			1.28				0.655006			0.658006																		0.233563
									0.841999			2.048				1.35201			0.894009																		0.631817
									0.711999			1.405				0.499005			0.650006																		0.45415
									0.883999			1.082				0.448004			0.831008																		0.534
									0.818999			1.38				0.641006			0.650006																		0.262508
									0.689999			1.373				0.567006			0.690007																		0.664755
									0.874999			1.17				0.819008			0.655006																		0.357331
									0.597999			1.543				0.563006			0.952009																		0.385279
									0.806999			1.502				0.691007			0.604006																		0.701686
									0.880999			1.647				0.685007			1.19501																		0.36332
									0.843999			1.563				0.590006			0.708007																		0.754587
									0.886999			1.199				0.351003			0.942009																		0.88634
									0.729999			0.995999				0.640006			0.645006																		0.73163
									0.767999			1.274				0.472005			0.452004																		0.37929
									0.642999			0.940999				0.487005			0.697007																		0.480101
									1.096			1.116				0.541005			0.919009																		0.614849
									1.182			1.57				0.586006			0.776008																		0.298441
									1.187			1.393				0.590006			0.781008																		0.609858
									0.800999			1.601				0.556005			0.774008																		0.812479
									0.897999			1.672				0.510005			0.390004																		0.506052
									0.829999			1.27				0.725007			0.841008																		0.509047
									0.739999			1.264				0.652006			0.567006																		0.568935
									0.865999			1.465				0.686007			0.914009																		0.914288
									0.894999			1.386				0.457004			0.743007																		0.595884
									1.017			1.494				0.452004			0.869009																		0.512041
									1.017			1.09				0.686007			0.667007																		0.232565
									0.934999			1.077				0.605006			0.761007																		0.523021
									0.762999			1.222				0.842008			0.690007																		0.397256
									0.938999			1.803				0.629006			1.09201																		0.325391
									0.660999			1.574				0.546005			0.596006																		0.75858
									0.923999			1.532				0.511005			0.732007																		0.479103
									0.981999			1.432				0.525005			0.686007																		0.424206
									0.887999			1.462				0.734007			0.578006																		0.406239
									0.999999			1.413				3.69904			1.07101																		0.515036
									1.221			1.437				1.50001			0.619006																		0.480101
									1.187			1.419				5.95706			0.832008																		0.387275
									0.957999			1.648				1.89902			0.821008																		0.329383
									0.820999			1.252				2.06002			0.724007																		0.634811
									1.381			1.815				1.63802			0.623006																		0.698692
									0.991999			1.657				1.59002			1.04801																		0.666751
									0.862999			0.857999				1.65202			0.796008																		0.377294
									1.049			1.287				1.49101			0.757007																		0.664755
									0.739999			1.388				1.81102			0.624006																		0.573925
									0.756999			1.244				1.11801			0.689007																		0.47012
									1.006			1.152				1.40401			0.759007																		0.519028
									0.942999			1.446				1.84302			0.731007																		0.639802
									1.01			1.549				1.91702			0.567006																		0.48609
									1.135			1.285				1.16401			0.814008																		0.232565
									0.886999			1.301				1.37601			0.815008																		0.772553
									1.102			1.356				1.37201			0.685007																		0.56594
									0.881999			1.472				2.24202			0.805008																		0.558953
									0.915999			1.812				1.43401			0.789008																		0.489084
									1.418			0.835999				1.77102			0.642006																		0.328385
									0.970999			1.291				1.05901			0.689007																		0.548972
									0.837999			1.706				1.39801			0.336003																		0.430194
									0.945999			1.106				1.35201			0.848008																		0.426202
									0.775999			1.612				1.38201			0.555005																		0.935249
									1.044			1.764				2.01002			0.734007																		0.451155
									0.781999			1.636				1.80402			0.413004																		0.579914
									1.072			1.249				1.93302			0.938009																		0.221585
									1.323			1.526				1.27001			0.896009																		0.298441
									1.1			1.429				2.30402			0.622006																		0.375297
									0.719999			1.409				1.70302			0.903009																		0.415222
									0.734999			1.465				1.01101			0.878009																		0.24055
									0.851999			1.357				1.74102			0.833008																		0.392265
									0.728999			1.418				1.50001			0.948009																		0.30443
									0.613999			1.443				2.23102			0.520005																		0.499065
									0.928999			1.455				1.27601			0.650006																		0.196632
									0.904999			1.332				2.05502			0.273003																		0.270493
									1.165			1.641				1.05801			0.610006																		0.610856
									1.064			0.972999				1.52901			0.502005																		0.754587
									0.478999			1.323				1.34201			0.592006																		0.455148
									1.369			1.446				1.41101			0.775008																		0.447163
									0.836999			2.035				2.34002			0.799008																		0.417219
									0.756999			1.044				1.97202			0.695007																		0.551966
									0.975999			1.911				1.51201			0.644006																		0.514037
									0.695999			2.077				1.93902			0.262003																		0.216594
									0.731999			0.903999				2.00202			0.645006																		0.269495
									0.811999			1.795				2.73003			0.713007																		0.234561
									0.887999			1.252				1.28801			0.777008																		1.25665
									0.928999			1.933				1.45101			0.773008																		0.385279
									0.677999			1.424				1.95802			0.819008																		0.579914
									0.942999			1.356				1.53201			0.682007																		1.08397
									0.680999			1.436				1.78202			0.763007																		0.457144
									0.965999			1.647				1.03801			0.751007																		0.221585
									0.823999			1.276				0.98301			0.611006																		0.578916
									1.113			1.177				1.59502			0.601006																		0.389271
									1.061			1.17				1.38101			0.813008																		0.878355
									1.144			1.154				2.15702			0.581006																		0.523021
									1.448			1.167				1.97402			0.673007																		0.577918
									0.808999			1.102				1.61702			0.695007																		0.514037
									0.943999			1.33				1.38901			0.805008																		0.354336
									1.284			1.167				1.37501			0.875009																		0.479103
									0.741999			1.195				1.22201			0.525005																		0.541985
									1.045			1.432				1.12701			0.752007																		0.577918
									0.827999			1.621				1.92402			0.772008																		0.562946
									0.941999			1.288				1.36901			0.299003																		0.263507
									1.243			2.077				1.34401			0.736007																		0.531006
									0.791999			1.278				1.95302			0.588006																		0.49108
									1.069			0.940999				2.39102			0.735007																		0.442172
									1.039			1.744				1.44101			1.17101																		1.05802
									0.946999			1.669				1.17101			0.658006																		0.580912
									0.508999			1.324				1.20601			0.593006																		0.406239
									0.824999			1.153				1.17401			0.560005																		0.524019
									1.149			1.074				1.77502			0.842008																		0.377294
									0.693999			1.326				1.51201			0.821008																		0.13375
									0.776999			1.2				1.40101			0.436004																		0.836434
									1.078			1.584				1.59002			0.530005																		0.428198
									0.773999			1.757				1.11601			0.865008																		1.1209
									0.539999			1.31				1.70202			0.695007																		0.514037
									0.917999			1.545				1.94102			0.99901																		0.371305
									0.897999			1.375				0.773008			0.842008																		0.568935
									1.163			0.831999				2.06602			0.772008																		0.738617
									0.701999			1.316				2.45102			0.773008																		0.513039
									1.213			1.211				1.88002			0.556005																		0.0958206
									0.871999			1.375				1.21301			1.07201																		0.391267
									1.126			1.068				0.912009			0.754007																		0.864381
									1.08			1.073				1.57102			0.769008
									0.945999			1.572				1.09601			0.758007
									0.889999			1.279				1.42401			0.327003
									0.813999			1.347				1.32001			0.637006
									0.980999			1.357				1.53602			0.97101
									0.698999			1.239				1.15801			0.897009
									0.940999			1.65				1.61602			0.760007
									1.154			1.304				1.25801			1.36501
									0.924999			1.848				1.24201			0.718007
									1.137			1.555				1.41101			0.918009
									0.580999			1.485				1.10301			0.773008
									0.684999			1.398				1.42501			0.795008
									1.17			1.178				1.49801			0.876009
									1.3			1.665				1.42401			0.889009
									0.740999			1.85				1.09201			0.817008
									0.761999			1.094				0.917009			0.840008
									0.960999			1.246				0.810008			0.546005
									0.987999			1.046				1.20801			0.630006
									1.123			1.526				1.73002			0.273003
									0.836999			0.813999				1.19101			0.651006
									1.013			1.163				1.89002			0.698007
									0.858999			1.252				1.26301			0.727007
									1.177			0.822999				1.11601			0.736007
									1.468			1.57				1.48101			0.343003
									1.036			1.657				1.03301			0.768008
									0.923999			1.236				1.26501			0.812008
									1.21			1.988				0.932009			0.740007
									0.877999			1.189				1.06701			0.649006
									0.750999			1.345				1.82902			0.767008
									0.774999			0.981999				1.47401			0.564006
									1.017			1.592				1.09201			0.808008
									0.877999			0.825999				1.26201			1.01201
									0.964999			1.641				1.12601			0.564006
									0.615999			1.417				1.11501			0.714007
									1.068			1.316				1.11301			0.743007
									1.099			1.3				1.22901			0.629006
									1.045			1.999				1.20301			0.746007
									1.137			1.096				1.41701			0.654006
									0.796999			1.39				0.813008			0.761007
									0.739999			1.487				1.51501			0.604006
									1.08			1.297				1.68402			0.483005
									0.842999			1.669				1.04801			0.808008
									0.945999			1.474				1.11301			0.757007
									0.837999			0.894999				1.30801			0.814008
									1.102			1.568				1.34801			0.465005
									0.796999			1.539				1.42701			0.600006
									1.075			1.242				1.86602			0.532005
									0.835999			1.174				1.35101			1.06401
									0.806999			1.017				1.37701			0.824008
									1.023			1.437				1.31001			0.818008
									0.842999			1.125				1.47601			0.594006
									0.625999			1.416				1.11801			0.505005
									0.682999			1.067				1.21501			0.752007
									0.811999			1.487				0.471005			0.512005
									0.880999			1.381				1.22501			0.733007
									0.842999			1.256				0.960009			0.851008
									0.735999			1.187				1.09901			0.781008
									0.597999			1.123				0.901009			0.677007
									0.973999			1.648				0.943009			0.775008
									0.781999			1.717				0.705007			0.747007
									0.718999			1.595				1.19501			0.819008
									0.495999			1.715				1.43701			0.614006
									0.816999			1.435				1.16101			0.571006
									1.39			1.243				1.19301			0.737007
									0.823999			2.035				1.76402			0.858008
									1.204			1.301				1.28301			0.621006
									0.789999			1.068				1.04101			0.867008
									0.579999			1.112				1.29101			0.655006
									0.749999			0.904999				0.867008			0.761007
									0.690999			1.287				1.27001			0.565006
									0.826999			1.388				1.63802			0.829008
									0.814999			0.770999				1.49501			0.771008
									0.810999			1.096				1.23201			0.604006
									0.897999			1.474				1.29101			0.544005
									1.077			1.495				1.66402			1.06601
									1.034			1.156				1.16901			0.673007
									0.820999			1.333				1.36501			0.262003
									0.743999			1.532				0.637006			0.827008
									0.940999			1.907				1.12301			0.693007
									1.167			1.433				1.18301			0.766007
									0.748999			1.053				0.728007			0.550005
									0.861999			1.416				1.13501			0.357003
									0.617999			1.351				1.23801			0.686007
									0.801999			1.156				1.13301			0.561005
									2.925			1.196				1.38101			0.631006
									0.738999			1.653				1.18901			0.289003
									1.164			1.738				1.22701			0.617006
									1.065			1.622				1.13201			0.471005
									1.26			1.498				1.08401			0.678007
									0.742999			1.628				1.14701			0.457004
									0.832999			1.254				1.65502			0.607006
									0.547999			4.67699				1.24901			0.515005
									0.995999			1.076				1.15401			0.838008
									0.860999			1.174				1.51301			0.713007
									1.049			1.659				1.52901			0.336003
									0.407			1.213				2.27302			0.742007
									1.006			1.018				1.09201			0.588006
									0.866999			1.602				0.917009			0.587006
									2.178			1.595				1.75102			0.625006
									1.055			0.996999				1.22901			0.529005
									1.136			1.711				1.37601			0.446004
									1.177			1.221				1.79202			0.605006
									0.728999			1.591				1.47001			0.628006
									1.003			1.265				1.44901			0.863008
									0.823999			1.079				1.89602			0.439004
									1.643			1.502				0.967009			0.693007
									1.944			1.754				1.46401			0.583006
									1.995			0.749999				1.41601			0.510005
									0.899999			1.444				1.84102			0.941009
									2.901			1.177				1.16801			0.644006
									1.511			1.819				1.51701			0.638006
									2.64			1.592				0.942009			0.526005
									2.084			1.286				1.04301			0.642006
									1.814			1.865				1.22001			0.736007
									0.952999			1.712				1.05201			0.614006
									1.348			1.297				0.819008			0.728007
									1.607			1.042				1.30201			0.610006
									1.611			1.852				1.64702			0.773008
									0.974999			1.838				1.48901			0.488005
									0.659999			1.494				1.42901			0.473005
									1.738			1.166				1.32401			0.636006
									0.747999			1.107				1.58702			0.557005
									3.749			1.629				1.42501			0.678007
									1.18			1.565				1.21801			0.547005
									1.774			1.003				0.98101			0.483005
									1.323			0.920999				1.53101			0.412004
									1.462			1.399				1.48501			0.280003
									1.416			1.017				0.683007			0.638006
									1.358			1.369				0.902009			0.551005
									1.453			1.978				1.21801			0.609006
									1.094			1.424				2.05502			0.601006
									1.246			2.181				1.77902			0.666007
									1.367			1.351				1.25501			0.520005
									1.797			1.236				1.69302			1.06901
									1.297			1.685				4.27804			0.620006
									1.285			1.431				1.50201			0.485005
									1.074			1.186				0.397004			0.703007
									1.788			1.933				1.25501			0.581006
									1.933			1.156				1.65302			1.03801
									1.541			1.033				0.968009			0.590006
									1.543			1.504				1.29201			0.522005
									1.613			1.28				1.73702			0.832008
									1.616			1.639				1.12401			0.496005
									2.521			1.571				1.77802			0.693007
									1.55			1.187				1.77902			0.705007
									1.453			1.847				1.70302			0.518005
									1.222			1.831				1.44201			0.586006
									1.676			1.522				2.27402			0.470005
									0.877999			1.317				2.09302			0.485005
									1.816			1.548				2.04302			0.600006
									2.067			1.373				1.40401			0.518005
									1.343			1.611				1.52001			0.732007
									2.149			1.831				1.50401			0.594006
									1.882			1.653				1.58402			0.578006
									1.196			1.804				1.53402			0.291003
									0.305			1.1				1.34201			0.599006
									2.983			1.29				2.01602			0.879009
									2.667			1.541				1.23701			0.584006
									2.391			1.327				1.59702			0.524005
									3.9			1.577				1.13501			0.605006
									0.760999			1.556				1.63802			0.579006
									2.428			0.911999				1.59202			0.388004
									0.890999			0.940999				1.68602			0.581006
									1.046			1.399				1.66802			0.475005
									1.961			0.883999				0.852008			0.172002
									3.315			1.342				1.72802			0.771008
									1.006			1.431				2.68503			0.692007
									2.018			1.611				1.66002			0.607006
									0.864999			1.236				2.36602			0.763007
									1.357			1.594				1.30501			0.803008
									3.184			1.15				1.74402			0.683007
									0.860999			0.889999				1.70502			0.596006
									1.855			1.191				1.66202			0.394004
									1.551			1.3				1.30101			1.03901
									1.302			1.564				1.18801			0.628006
									1.645			0.995999				1.62902			0.648006
									2.987			2.145				2.17602			0.550005
									1.526			1.399				1.43601			0.494005
									1.483			1.653				2.02302			0.496005
									1.93			0.965999				1.70302			0.796008
									1.658			1.635				1.58402			0.693007
									0.865999			2.028				2.01402			0.707007
									2.104			1.579				1.33101			0.505005
									0.508999			1.231				1.27701			0.633006
									1.577			1.475				1.58302			0.671007
									1.988			1.253				1.58502			0.517005
									1.227			1.305				1.58902			0.601006
									0.779999			1.343				1.53702			0.616006
									0.677999			0.950999				1.56102			0.504005
									0.949999			1.077				1.47801			0.614006
									0.892999			2.449				1.26401			1.27401
									1.453			1.144				2.73003			0.592006
									2.192			0.871999				1.28501			0.515005
									0.787999			1.387				1.76202			0.683007
									1.606			0.982999				1.31201			0.673007
									1.253			1.215				3.00403			0.816008
									0.877999			1.78				1.88702			0.408004
									1.421			1.468				1.43301			0.534005
									1.017			0.880999				1.48201			0.663006
									1.384			1.529				1.43401			0.624006
									1.144			1.812				1.56802			0.537005
									1.665			1.683				1.93802			0.656006
									1.451			1.487				2.34002			0.556005
									1.367			1.114				1.34201			0.587006
									0.959999			2.592				1.36601			0.581006
									0.734999			1.275				1.53101			0.639006
									0.711999			0.956999				2.25502			0.656006
									1.708			1.16				1.40201			0.559005
									1.532			1.373				1.00201			0.390004
									1.189			1.752				1.49601			0.613006
									0.533999			1.028				1.54302			0.561005
									0.898999			2.27				1.05101			0.529005
									1.107			1.819				1.38601			0.664007
									0.939999			1.295				1.90402			0.822008
									2.521			0.829999				1.67302			0.586006
									0.729999			1.172				1.68902			0.593006
									1.769			1.087				1.45301			0.591006
									3.775			1.146				1.97002			0.530005
									0.945999			1.329				1.67902			0.745007
									1.633			2.168				1.99302			0.564006
									0.547999			2.048				1.17001			0.550005
									3.861			1.487				1.68002			0.628006
									1.577			1.462				1.64102			0.558005
									1.011			1.353				1.63102			0.555005
									0.508999			1.487				1.49901			0.528005
									0.816999			2.251				1.67702			0.612006
									0.508999			1.68				1.77302			0.614006
									1.053			1.285				1.72102			1.19101
									2.73			1.147				1.16401			0.481005
									1.769			1.131				0.886009			0.729007
									1.789			1.154				1.09501			0.402004
									1.74			1.565				1.24801			0.524005
									2.035			2.139				1.57002			0.559005
									0.838999			1.446				1.26201			1.35301
									1.503			1.763				1.59302			0.634006
									1.873			1.688				1.54002			1.00801
									1.287			1.273				1.32101			0.546005
									3.404			2.497				1.60102			0.622006
									1.174			1.653				1.64102			0.421004
									0.141			1.096				1.22601			0.499005
									3.357			0.917999				1.91102			0.600006
									1.032			1.281				1.23601			0.541005
									0.880999			0.996999				1.23401			0.564006
									0.698999			0.998999				0.800008			0.659006
									0.979999			1.174				1.43701			0.621006
									1.112			1.833				1.18901			0.760007
									1.658			1.29				1.15901			0.584006
									0.867999			1.121				1.61102			0.589006
									0.693999			1.653				2.35102			0.319003
									0.956999			1.272				1.18301			0.700007
									0.852999			1.844				1.64802			0.612006
									0.899999			1.134				1.34401			0.769008
									1.17			0.991999				1.19101			0.658006
									1.147			1.295				1.95302			0.624006
									1.588			2.083				1.93202			0.536005
									0.791999			1.183				1.06701			0.617006
									1.756			1.377				2.13502			0.523005
									3.675			1.332				1.34701			0.422004
									0.994999			1.242				1.00601			0.798008
									1.797			0.989999				0.488005			0.574006
									0.818999			1.244				1.59602			0.728007
									0.564999			1.262				1.20601			0.556005
									2.903			1.136				1.17001			0.595006
									1.381			1.163				1.67302			0.696007
									0.811999			1.888				1.70902			1.54202
									1.068			0.931999				1.00801			0.592006
									1.135			1.221				1.27601			0.609006
									1.915			1.033				1.16001			0.776008
									1.306			2.127				0.98501			0.568006
									0.995999			0.938999				1.84102			0.710007
									1.042			1.766				1.42201			0.516005
									0.833999			1.376				1.27901			0.708007
									3.723			0.902999				1.22201			0.714007
									0.586999			0.863999				2.02802			0.735007
									1.211			1.06				1.17401			0.348003
									0.731999			1.046				1.06801			0.671007
									0.782999			2.216				1.11801			0.430004
									1.803			1.616				0.882009			0.475005
									0.711999			1.017				1.15601			0.534005
									2.6			1.865				0.936009			0.404004
									1.88			1.526				1.20901			0.556005
									0.877999			1.552				1.19801			0.922009
									0.480999			0.649999				0.904009			0.634006
									1.185			1.927				1.14701			0.624006
									0.649999			2.75				1.31501			0.594006
									0.508999			0.950999				0.827008			0.679007
									0.841999			1.184				1.68602			0.796008
									0.977999			1.017				1.21601			0.614006
									0.855999			1.341				1.23701			0.598006
									0.762999			1.243				1.27101			0.595006
									1.363			1.096				1.22701			0.667007
									0.906999			1.671				1.35201			0.610006
									0.529999			0.882999				1.12301			0.546005
									0.795999			4.196				1.27201			0.564006
									0.787999			1.303				1.14201			0.447004
									1.319			0.910999				1.00901			0.753007
									1.89			0.813999				1.06201			0.476005
									1.216			0.508999				0.850008			0.496005
									1.468			1.207				1.54602			0.819008
									0.754999			1.493				1.33001			0.621006
									0.788999			1.341				1.65602			0.710007
									0.680999			1.33				1.53902			0.482005
									0.802999			1.413				0.710007			0.482005
									1.541			0.530999				0.821008			0.702007
									0.813999			0.990999				1.05701			0.719007
									0.762999			1.248				1.59802			0.597006
									0.806999			1.017				1.13001			0.887009
									0.620999			0.508999				1.25401			0.635006
									2.232			1.448				0.819008			0.656006
									0.424			0.827999				1.28701			0.859008
									1.284			0.705999				1.19701			0.676007
									0.645999			1.736				1.05101			0.733007
									0.841999			1.131				1.14801			0.723007
									2.538			2.343				1.29301			0.708007
									0.865999			2.289				1.47301			0.546005
									1.682			0.508999				1.95202			0.870009
									1.18			0.508999				1.27801			0.867008
									2.941			1.128				1.02301			0.780008
									0.919999			0.978999				1.52701			0.703007
									1.064			0.931999				0.99301			0.885009
									0.579999			1.171				1.54002			0.617006
									2.018			1.357				0.874009			0.433004
									0.625999			1.034				1.85202			0.798008
									0.728999			0.891999				1.43401			0.98601
									1.017			1.211				1.26301			1.19301
									0.694999			1.228				2.19302			1.03201
									1.048			1.552				1.80102			0.799008
									0.254			1.061				1.21401			0.855008
									1.847			1.119				1.27801			0.730007
									3.066			1.277				1.46301			0.758007
									1.094			1.509				1.22201			0.718007
									0.861999			0.936999				2.08802			0.602006
									1.11			1.073				1.74802			0.610006
									1.17			1.144				1.42701			1.06601
									1.221			0.799999				1.25301			0.745007
									0.761999			1.022				1.35001			0.501005
									0.895999			1.729				1.11501			1.83102
									0.737999			0.997999				2.78503			0.886009
									0.589999			2.374				1.56402			0.878009
									0.970999			1.076				1.14701			0.928009
									0.697999			1.034				1.19601			0.847008
									0.203			0.762999				1.16001			0.601006
									5.13199			1.256				0.846008			0.686007
									0.680999			1.041				1.54802			0.805008
									1.485			1.17				1.53702			0.785008
									0.508999			0.677999				1.24001			0.592006
									0.818999			1.012				1.65302			0.774008
									1.108			0.858999				0.871009			1.22901
									0.628999			0.505999				1.10701			0.447004
									3.272			0.947999				1.23201			1.64802
									3.561			1.122				1.35701			1.22101
									2.592			1.365				1.22301			0.680007
									0.762999			1.181				1.58602			0.956009
									1.293			1.144				2.73703			1.09201
									1.066			0.789999				0.98901			0.702007
									3.855			1.058				1.09201			0.940009
									0.759999			0.779999				1.23201			0.765007
									0.744999			1.16				1.14601			1.02801
									0.602999			0.865999				0.680007			0.587006
									0.762999			0.854999				0.841008			0.792008
									0.834999			1.17				1.52601			0.817008
									0.493999			1.279				1.41801			1.18701
									0.620999			0.711999				1.45601			0.884009
									0.594999			1.562				1.62102			1.02901
									1.007			2.035				1.60902			0.701007
									0.465999			1.439				1.34401			0.775008
									1.082			1.213				2.36602			0.590006
									0.654999			1.317				2.13902			1.37201
									0.741999			1.418				1.46301			0.679007
									0.647999			0.847999				0.700007			2.18402
									0.696999			0.951999				1.66902			1.50201
									0.722999			1.011				1.40201			0.559005
									1.78			0.808999				1.40501			0.770008
									0.797999			2.543				0.808008			0.348003
									0.568999			0.776999				0.617006			1.26101
									1.1			0.827999				1.35001			1.00301
									0.762999			0.617999				2.37202			1.33101
									0.936999			0.942999				1.50901			1.05801
									0.597999			1.156				1.23601			0.849008
									0.714999			1.09				1.70302			0.99301
									0.797999			0.930999				1.28401			1.38601
									1.002			1.19				1.76302			0.917009
									0.985999			1.085				1.49201			0.692007
									0.795999			1.049				1.52101			1.25701
									1.052			1.109				0.689007			0.943009
									0.305			1.119				1.90302			1.63802
									1.003			0.897999				1.10301			0.560005
									1.048			1.658				2.79103			1.06001
									1.07			0.806999				1.58002			1.59302
									0.820999			1.272				1.56702			1.09201
									0.796999			1.082				2.21002			1.14001
									1.021			0.985999				1.31401			1.12301
									0.900999			1.11				2.25402			0.97901
									1.264			0.878999				1.17101			1.57802
									3.779			0.993999				1.79102			1.20101
									1.915			1.042				1.84202			0.942009
									0.792999			1.469				1.15801			1.37101
									2.077			1.439				1.83302			0.717007
									0.956999			1.526				1.91102			0.893009
									1.688			1.676				1.06501			1.06701
									2.001			1.11				1.93602			0.638006
									0.961999			1.09				1.96502			1.41501
									0.646999			2.543				0.677007			0.664007
									0.818999			0.845999				1.41101			1.05601
									0.756999			0.677999				1.20101			0.813008
									0.994999			0.588999				2.18402			1.34001
									1.05			0.881999				1.42001			1.56002
									1.008			1.346				0.762007			1.41701
									0.864999			1.486				0.97801			0.819008
									1.336			1.272				1.12101			1.20101
									0.967999			1.326				1.39801			1.35701
									0.993999			1.13				2.02002			1.09201
									0.829999			1.158				1.66402			1.00601
									0.635999			0.952999				0.858008			0.645006
									1.851			2.035				1.46901			1.38601
									1.865			0.705999				0.833008			0.637006
									2.319			0.677999				1.38101			0.745007
									1.413			0.669999				1.25601			0.724007
									1.48			1.036				1.34401			1.18301
									0.944999			1.017				1.09201			0.711007
									1.272			1.592				1.93202			0.945009
									1.354			1.017				1.05301			0.817008
									0.926999			1.386				0.843008			0.829008
									0.771999			2.165				1.75902			0.927009
									1.236			1.079				1.38201			1.58902
									0.813999			1.135				1.63802			1.45301
									0.763999			1.119				1.49801			0.810008
									0.819999			1.17				1.26701			0.716007
									2.014			1.016				0.802008			0.812008
									0.971999			0.827999				0.859008			0.608006
									1.134			1.28				1.49101			0.622006
									0.419			1.708				0.99301			0.597006
									0.827999			1.104				2.54802			1.34601
									0.865999			1.443				0.546005			0.899009
									1.539			0.874999				1.09601			0.588006
									1.933			0.785999				1.24201			1.45101
									0.725999			1.129				2.62103			0.918009
									0.863999			1.399				2.06702			0.865008
									0.731999			1.357				1.70602			0.677007
									0.915999			0.254				1.38601			0.863008
									1.003			0.664999				1.22501			0.682007
									2.164			1.041				0.894009			0.663006
									0.995999			1.12				1.40201			0.862008
									0.981999			1.112				1.35801			1.04901
									1.377			1.096				1.29901			0.708007
									0.916999			0.878999				1.38801			0.712007
									1.136			0.891999				1.35801			0.712007
									1.011			1.296				1.50201			0.813008
									1.285			1.307				2.23802			0.660006
									1.453			1.179				2.48502			0.751007
									0.609999			1.105				1.36301			0.777008
									0.951999			1.492				1.81302			0.863008
									2.026			0.933999				1.44301			0.910009
									0.957999			0.931999				1.33601			0.653006
									1.729			1.07				1.09401			0.908009
									0.845999			1.757				1.51801			0.855008
									0.635999			1.407				1.63102			0.719007
									0.650999			0.756999				1.40201			0.637006
									0.31			1.306				0.941009			0.637006
									0.957999			0.991999				1.35601			0.734007
									0.708999			1.153				1.33701			0.663006
									1.041			0.564999				1.42301			0.748007
									2.358			1.409				1.33201			0.791008
									0.825999			1.022				1.12401			0.861008
									1.18			0.874999				1.17101			0.760007
									1.202			1.14				1.29801			1.23801
									0.803999			1.062				1.02401			0.754007
									2.521			0.946999				0.744007			0.815008
									0.874999			1.326				1.42301			0.638006
									1.048			2.255				0.695007			1.15301
									0.813999			0.685999				1.50801			0.940009
									1.114			1.284				1.90502			0.802008
									0.688999			1.394				1.51701			1.06701
									0.715999			1.108							0.889009
									1.215			1.418							0.852008
									0.704999			1.706							1.00401
									1.117			1.19							0.509005
									3.161			1.017							0.767008
									1.015			0.564999							0.717007
									0.967999			2.086							1.12301
									0.802999			0.998999							0.659006
									1.352			0.817999							0.928009
									0.948999			1.876							0.635006
									1.02			0.977999							0.378004
									0.710999			1.072							0.936009
									2.442			0.849999							1.01101
									1.298			0.729999							1.16701
									0.872999			1.272							0.903009
									0.813999			0.850999							0.371004
									0.970999			1.139							1.11401
									0.922999			0.675999							0.691007
									1.526			0.898999							0.924009
									1.912			1.227							1.14501
									2.024			1.149							0.707007
									0.708999			0.665999							0.832008
									0.644999			1.077							0.652006
									0.555999			1.78							0.415004
									2.467			1.093							0.816008
									0.968999			1.221							0.686007
									0.508999			0.965999							0.316003
									1.281			1.064							0.791008
									1.24			0.960999							0.588006
									1.998			1.145							0.678007
									0.835999			0.772999							1.16601
									1.083			1.206							0.672007
									0.895999			0.991999							0.743007
									1.373			1.072							0.666007
									0.997999			0.944999							0.901009
									0.995999			1.07							0.760007
									1.243			1.044							0.550005
									0.838999			1.257							0.771008
									1.306			0.823999							0.794008
									0.690999			0.904999							1.26201
									0.667999			1.058							0.768008
									1.577			1.151							0.845008
									0.927999			1.272							0.770008
									0.547999			1.157							1.04301
									0.994999			1.331							0.938009
									1.607			0.772999							0.728007
									0.804999			1.155							0.680007
									1.017			0.950999							0.777008
									1.95			0.957999							0.680007
									2.077			1.268							0.789008
									1.256			1.341							0.840008
									0.885999			0.844999							0.806008
									0.622999			1.353							0.840008
									1.187			1.106							0.835008
									1.152			1.143							0.619006
									2.239			0.843999							0.702007
									0.820999			1.042							0.771008
									1.215			0.945999							1.69002
									1.665			0.942999							0.642006
									0.943999			0.938999							0.672007
									0.980999			0.669999							0.836008
									4.319			0.991999							1.06801
									0.872999			0.917999							0.626006
									0.566999			1.107							0.850008
									1.308			0.597999							0.834008
									1.315			0.903999							0.709007
									0.884999			0.946999							0.934009
									0.890999			0.736999							0.607006
									2.996			0.798999							0.453004
									0.980999			1.373							0.761007
									1.74			0.651999							0.722007
									1.13			1.211							0.674007
									1.169			1.092							0.924009
									0.837999			0.984999							0.452004
									0.978999			1.054							0.622006
									0.893999			0.377							0.644006
									0.684999			1.005							0.417004
									0.785999			1.013							2.94903
									0.752999			1.11							0.721007
									0.711999			1.295							0.910009
									0.609999			0.934999							0.892009
									2.18			1.084							0.496005
									0.580999			0.915999							0.569006
									1.098			0.820999							0.675007
									0.835999			0.698999							0.856008
									1.323			0.901999							0.874009
									0.597999			0.972999							0.799008
									0.711999			1.205							0.869009
									0.817999			0.907999							0.805008
									0.481999			0.773999							0.683007
									0.560999			1.017							0.680007
									1.1			0.378							0.589006
									0.564999			0.911999							1.06601
									0.712999			0.800999							0.556005
									0.650999			0.912999							0.680007
									1.17			1.252							0.714007
									2.028			1.526							0.720007
									0.970999			1.108							0.957009
									0.520999			0.776999							0.447004
									1.045			1.043							0.712007
									0.976999			0.926999							0.679007
									0.918999			1.109							0.659006
									2.236			1.395							0.501005
									0.762999			1.079							0.728007
									1.064			0.999999							0.641006
									1.002			0.506999							0.437004
									0.965999			0.967999							0.99601
									0.519999			1.53							0.437004
									0.886999			0.872999							0.687007
									1.625			1.173							0.774008
									0.599999			0.775999							1.01501
									1.16			0.831999							0.836008
									1.357			1.203							0.470005
									1.106			0.721999							0.724007
									0.896999			0.874999							0.521005
									0.865999			1.009							0.98301
									0.637999			0.806999							0.651006
									1.183			0.778999							0.505005
									1.754			0.955999							0.661006
									1.017			0.648999							0.730007
									0.617999			1.238							0.828008
									0.873999			0.930999							0.756007
									0.796999			0.961999							0.767008
									0.851999			0.809999							0.774008
									0.786999			1.182							0.668007
									0.566999			0.745999							0.736007
									1.136			0.512999							0.756007
									1.044			1.028							0.825008
									1.276			1.136							0.548005
									1.325			0.729999							0.609006
									1.071			1.039							0.583006
									1.13			1.04							0.625006
									0.690999			0.915999							0.632006
									0.958999			1.098							0.612006
									0.847999			0.809999							1.03801
									1.221			0.925999							0.427004
									0.872999			1.408							0.795008
									0.885999			1.092							0.485005
									0.943999			0.833999							0.837008
									1.122			1.39							0.662006
									1.543			0.899999							0.432004
									1.032			0.753999							0.714007
									1.081			1.073							0.721007
									1.876			1.035							0.665007
									1.707			0.933999							0.584006
									0.699999			0.776999							0.692007
									1.108			0.818999							0.618006
									1.005			1.058							0.570006
									0.830999			1.374							0.596006
									0.576999			1.077							0.700007
									0.853999			0.405							0.644006
									1.841			1.166							0.620006
									1.015			0.887999							0.650006
									1.142			1.065							0.280003
									0.737999			0.969999							0.334003
									0.897999			1.771							0.599006
									0.815999			1.167							0.746007
									0.942999			1.05							0.532005
									0.972999			0.864999							0.856008
									0.784999			1.4							0.766007
									1.086			1.025							0.879009
									1.033			2.474							0.579006
									0.831999			0.819999							0.526005
									0.898999			1.313							0.657006
									1.199			1.097							0.692007
									1.567			0.758999							0.748007
									1.379			0.945999							0.705007
									1.121			1.241							0.97501
									0.878999			0.895999							1.24801
									0.787999			1.158							0.915009
									1.089			1.335							0.645006
									1.098			0.800999							0.736007
									0.892999			1.364							0.691007
									0.925999			0.593999							0.429004
									1.011			1.028							0.824008
									1.076			0.653999							0.710007
									0.662999			1.429							0.686007
									0.666999			1.104							0.651006
									1.249			1.152							0.528005
									0.860999			1.014							0.599006
									0.782999			0.815999							0.607006
									0.835999			0.955999							0.752007
									1.126			1.215							0.574006
									0.760999			0.836999							0.611006
									1.028			0.839999							0.679007
									0.866999			1.259							0.551005
									0.696999			1.816							0.850008
									0.681999			0.751999							0.769008
									0.921999			1.002							0.602006
									0.744999			2.507							0.708007
									1.166			1.685							0.887009
									0.702999			2.302							0.662006
									0.921999			0.925999							0.416004
									0.677999			1.157							0.718007
									0.792999			0.672999							0.97201
									1.041			1.072							0.571006
									1.468			1.106							0.964009
									1.323			2.672							0.724007
									0.943999			1.047							0.708007
									0.564999			1.143							0.611006
									1.232			2.102							0.498005
									0.793999			2.931							0.312003
									0.758999			0.439							0.760007
									0.917999			1.343							0.462005
									1.03			1.365							0.512005
									1.396			0.994999							0.704007
									1.958			1.168							0.846008
									1.094			1.657							0.660006
									1.649			1.42							0.97801
									0.820999			0.770999							0.735007
									1.255			1.009							0.750007
									0.928999			1.454							0.901009
									0.835999			1.192							0.655006
									1.022			4.421							0.853008
									1.045			1.134							0.618006
									0.890999			2.308							0.782008
									0.913999			2.044							0.717007
									0.774999			2.654							0.680007
									0.869999			2.819							1.06101
									0.813999			1.017							0.943009
									2.304			2.812							1.72102
									0.771999			1.472							0.765007
									0.953999			2.18							0.841008
									0.575999			1.163							0.842008
									0.984999			1.45							0.672007
									0.889999			1.356							1.49701
									0.883999			2.218							0.98801
									0.963999			1.464							3.68604
									0.801999			0.813999							1.07501
									3.397			2.636							1.13601
									0.542999			1.954							0.97401
									1.587			1.231							0.794008
									0.867999			2.018							0.589006
									0.784999			1.101							0.99601
									1.024			1.865							1.01101
									0.842999			1.405							1.76802
									0.793999			2							1.27501
									1.651			2.058							1.24801
									1.026			2.558							0.348003
									1.595			2.138							0.385004
									0.835999			1.8							0.836008
									1.004			2.321							0.810008
									0.977999			2.074							0.794008
									0.866999			2.343							0.745007
									1.118			1.502							0.857008
									0.990999			2.035							0.936009
									4.024			1.204							0.817008
									1.038			1.144							1.14601
									1.602			1.178							1.02101
									1.745										0.839008
									4.518										0.771008
									1.275										0.855008
									0.915999										0.512005
									0.816999										1.06201
									0.690999										0.822008
									0.914999										2.55603
									1.584										1.00801
									0.741999										0.881009
									1.024										0.576006
									0.935999										1.19501
									1.359										0.587006
									0.921999										1.02501
									1.045										0.781008
									0.595999										1.04001
									1.166										0.870009
									1.642										1.29901
									0.897999										0.952009
									0.876999										0.837008
									0.937999										0.918009
									2.042										0.780008
									0.722999										0.827008
									0.976999										0.714007
									0.848999										0.714007
									1.016										1.17301
									0.704999										1.03301
									1.204										0.754007
									0.508999										0.965009
									0.916999										0.774008
									0.806999										0.892009
									0.644999										1.07201
									1.234										0.905009
									0.763999										1.73602
																			0.422004
																			0.860008
																			0.919009
																			0.870009
																			0.965009

## Sheet: Fig4i
	Fig4i	NKp46+/ g (x105)				CD8+/ g (x105)
		Id3f/f	Clec4fCreId3f/f			Id3f/f	Clec4fCreId3f/f
		0.26481	0.13292			0.612148	0.406146
		0.21329	0.0876			0.601769	0.32006
		0.18984	0.1595			0.664441	0.363667
		0.21131	0.09153			0.671435	0.304026
		0.22785	0.16772			0.585903	0.322282

## Sheet: Fig4j
	Fig4j	Nkp46+ Lamp1+ mm-2 (x103)
		Id3f/f			Clec4fCreId3f/f
		distance from tumor (μm)			distance from tumor (μm)
		>50	0-50	core	>50	0-50	core
		0.0116127	4.53399	1.87613	0.02129	0.859894	0.390861
		0.02129	4.37764	1.56344	0.0232254	1.09441	0.469033
		0.0174191	4.2213	1.71979	0.0154836	0.625378	0.469033
					0.0232254	0.70355	0.390861
		CD8+ mm-2 (x103)
		Id3f/f			Clec4fCreId3f/f
		distance from tumor (μm)			distance from tumor (μm)
		>50	0-50	core	>50	0-50	core
		0.0616371	1.95431	1.25076	0.0231139	0.547205	0.469033
		0.0462278	1.79796	1.09441	0.10016	0.781722	0.469033
		0.0462278	1.71979	0.938067	0.0308185	0.70355	0.312689
					0.0770464	0.547205	0.234517

## Sheet: Fig4k
		Nkp46+ cells				CD8+ cells				CD8+ cells
	Fig4k	IFNg Relative MFI				IFNg Relative MFI				TNFa Relative MFI
		Id3f/f	Clec4fCreId3f/f			Id3f/f	Clec4fCreId3f/f			Id3f/f	Clec4fCreId3f/f
		0.853686	0.253048			1.21094	0.422084			0.664973	0.395982
		0.748452	0.46314			1.11586	0.528818			1.51351	0.471023
		0.928156	0.479835			1.07898	0.288182			1.11406	0.359039
		1.2628	0.359032			0.710266	0.432758			0.664973	0.439852
		1.2069	0.38173			0.883951	0.398797			1.04248	0.410991

[truncated: 1 more sheets: Fig4l]
