# Supplementary material for: The nuclear factor ID3 endows macrophages with a potent anti-tumour activity
Source: Nature. 2024 Feb 7;626(8000):864–73. doi: 10.1038/s41586-023-06950-4 (PMC10881399; doi:10.1038/s41586-023-06950-4)
Supplement: Supplementary file 15 — Source Data Fig. 5 [file 41586_2023_6950_MOESM15_ESM.xlsx]

## Sheet: Fig5a
	Fig5a	Sirpα relative mRNA
		KCs	BMDM	Alvmac	Microglia
		1.086	1.697	1.499	2.204
		0.892	1.641	1.583	2.015
		1.032	1.958	1.634	2.088

## Sheet: Fig5b
	Fig5b	Id3 mRNA					Sirpα mRNA					Dectin1 mRNA
		Id3f/f	Clec4fCreId3f/f	Clec4fCreId3f/f-aSirpa			Id3f/f	Clec4fCreId3f/f	Clec4fCreId3f/f-aSirpa			Id3f/f	Clec4fCreId3f/f	Clec4fCreId3f/f-aSirpa
		0.806	0.018	0.039			0.874	2.12	2.719			0.937	0.427	0.624
		1	0.037	0.021			1.097	1.954	1.968			1.194	0.424	0.965
		1.24	0.037	0.046			1.042	2.238	2.12			0.893	0.341	0.85
		Relative mRNA
		Id3f/f							Clec4fCreId3f/f							Clec4fCreId3f/f-aSirpa
		Ccl3	Ccl4	Ccl5	IL12b	IL15	IL18	Siglecg	Ccl3	Ccl4	Ccl5	IL12b	IL15	IL18	Siglecg	Ccl3	Ccl4	Ccl5	IL12b	IL15	IL18	Siglecg
		1.033	1.099	0.85	0.735	1.149	0.949	0.766	0.454	0.175	0.284	0.213	0.147	0.24	0.894	1.224	0.746	1.428	0.993	0.791	1.049	1.001
		0.725	1.036	1.245	1.031	0.685	1.235	1.085	0.266	0.278	0.218	0.276	0.218	0.277	1.471	1.605	0.971	1.426	0.674	1.092	1.183	1.013
		1.335	0.878	0.945	1.321	1.271	0.853	1.204	0.46	0.107	0.17	0.265	0.218	0.241	0.806	1.165	0.607	1.034	0.725	0.807	1.522	0.531

## Sheet: Fig5c
	Fig5c	Photo Radiance(x107)
		Id3f/f-IgG	Clec4fCreId3f/f-IgG	Clec4fCreId3f/f-aSirpa	Id3f/f-IgG	Id3f/f-aSirpa
		0.42	2.11	0.0203	0.644	0.147
		0.404	1.4	0.0198	0.219	0.00289
		0.529	2.36	0.109	0.711	0.0101
		0.938	1.92	0.0212	0.431	0.119
		0.414	4.76	0.125

## Sheet: Fig5d
	Fig5d	%Tim4+ GFP+
		Id3f/f			Clec4fCreId3f/f			Clec4fCreId3f/f-aSirpa
		distance from tumor margin			distance from tumor margin			distance from tumor margin
		>500µm	50-500µm	0-50μm	>500µm	50-500µm	0-50μm	>500µm	50-500µm	0-50μm
		32.5952	51.4493	94.8333	2.93094	12.8079	41.9625	26.1788	35.0882	92.8332
		32.6117	44.0407	97.4148	4.38235	15.4172	58.4936	22.8675	42.1536	88.2993
		30.8823	40.3509	95.2277	3.80168	16.0838	61.6895	24.8399	43.8056	93.2618
								39.054	49.0412	94.3178
											name?

## Sheet: Fig5e
	Fig5e	% engulfing (Cas-neg)
		Id3f/f- IgG	Id3f/f-aDectin1	Clec4fCreId3f/f	Clec4fCreId3f/f aSirpa
		32	0	14.2857	44.4444
		31.0345	0	20	41.9355
		58.3333	21.7391	6.89655	42.8571
			6.06061

## Sheet: Fig5f
	Fig5f	Relative mRNA
		wt						wt, KPC1+ IgG						wt, KPC1+ aDectin1
		Ccl3	Ccl4	Ccl5	IL12b	IL15	IL18	Ccl3	Ccl4	Ccl5	IL12b	IL15	IL18	Ccl3	Ccl4	Ccl5	IL12b	IL15	IL18
		0.759	0.963	0.901	1.623	0.457	1.881	7.696	1.762	2.914	7.068	13.712	13.522	1.079	0.806	1.691	2.697	2.666	2.809
		1.088	0.849	1.101	0.559	2.322	1.104	11.945	1.593	3.538	8.048	8.014	14.741	1.434	0.748	2.141	3.424	5.809	6.907
		0.836	1.224	0.696	1.102	0.65	0.333	8.242	1.638	2.56	9.029	9.327	13.785	1.587	0.653	2.216	3.876	5.502	1.541

## Sheet: Fig5g
	Fig5g	CD8+ T cells / g (x105)					Nkp46+ cells / g (x105)
		Id3f/f	Clec4fCreId3f/f	Clec4fCreId3f/f-aSirpa			Id3f/f	Clec4fCreId3f/f	Clec4fCreId3f/f-aSirpa
		0.530885	0.377529	0.595973			0.40947	0.20292	0.38184
		0.656423	0.260844	0.740706			0.29962	0.22622	0.27978
		0.595966	0.303878	0.577706			0.3471	0.19338	0.36612
		0.576816	0.32301	1.08574			0.29597	0.16958	0.36116
		0.588043	0.459064	0.726377			0.27661	0.19092	0.30282

## Sheet: Fig5h
	Fig5h	CD8+ mm-2 (x103)
		Id3f/f			Clec4fCreId3f/f			Clec4fCreId3f/f-aSirpa
		distance from tumor			distance from tumor			distance from tumor
		tumor core	0-50μm	>50μm	tumor core	0-50μm	>50μm	tumor core	0-50μm	>50μm
		1.25076	4.53399	0.0638699	0.625378	0.938067	0.0793536	1.32893	4.14313	0.193545
		1.48527	4.06495	0.0841922	0.781722	0.859894	0.0948372	2.03248	4.06495	0.104514
		1.25076	4.69033	0.0987081	0.547205	0.859894	0.0677408	1.87613	4.45582	0.108385
		1.25076	4.53399	0.129675	0.547205	0.859894	0.0774181
		Nkp46+Lamp1+ mm-2 (x103)
		Id3f/f			Clec4fCreId3f/f			Clec4fCreId3f/f-aSirpa
		distance from tumor			distance from tumor			distance from tumor
		tumor core	0-50μm	>50μm	tumor core	0-50μm	>50μm	tumor core	0-50μm	>50μm
		1.48527	2.34517	0.0135482	0.70355	1.09441	0.00967726	1.56344	2.34517	0.0462278
		0.938067	2.11065	0.00580636	0.625378	1.05532	0.0174191	1.48527	2.11065	0.00774181
		0.70355	2.42334	0.0193545	0.390861	0.70355	0.00774181	1.25076	2.42334	0.0145159
		1.17258	2.11065	0.0251609	0.469033	0.70355	0.0693417

## Sheet: Fig5i
	Fig5i	Nkp46+ cells
		IFN-γ relative MFI
		Id3f/f	Clec4fCreId3f/f	Clec4fCreId3f/f aSirpa
		1.12582	0.557488	0.852044
		1.05715	0.560199	1.20533
		0.903546	0.559295	1.04902
		0.913485	0.603569	0.950531

## Sheet: Fig5j
	Fig5j	CD8+ T cells					CD8+ T cells
		IFN-γ relative MFI					TNFa relative MFI
		Id3f/f	Clec4fCreId3f/f	Clec4fCreId3f/f aSirpa			Id3f/f	Clec4fCreId3f/f	Clec4fCreId3f/f aSirpa
		1.09658	0.296533	1.01292			1.1965	0.610158	1.24904
		1.02367	0.370986	0.72611			0.844834	0.530298	0.874256
		0.800563	0.44416	0.680312			1.17128	0.571629	0.828021
		1.07919	0.345913	0.740438			0.787391	0.597548	0.779685

[truncated: 3 more sheets: Fig5l, Fig5m, Fig5n]
