# Supplementary material for: The nuclear factor ID3 endows macrophages with a potent anti-tumour activity
Source: Nature. 2024 Feb 7;626(8000):864–73. doi: 10.1038/s41586-023-06950-4 (PMC10881399; doi:10.1038/s41586-023-06950-4)
Supplement: Supplementary file 16 — Source Data Fig. 6 [file 41586_2023_6950_MOESM16_ESM.xlsx]

## Sheet: Fig6a
	Fig6a	Relative mRNA
		Id3		Sirpα		Dectin1		Dectin3		Siglecg		Lrp1
	BMDM	Lenti ctrl	Lenti-mId3	Lenti ctrl	Lenti-mId3	Lenti ctrl	Lenti-mId3	Lenti ctrl	Lenti-mId3	Lenti ctrl	Lenti-mId3	Lenti ctrl	Lenti-mId3
		1.05	3.165	1.081	0.535	1.255	2.883	1.023	1.045	0.467	1.868	0.881	1.152
		0.853	2.72	0.945	0.586	0.966	2.028	0.995	1.15	1.716	1.232	0.907	1.16
		1.115	3.017	0.979	0.582	0.975	2.125	0.982	1.051	1.246	0.583	1.25	0.98
		% engulfing BMDM
		Lenti-Control	Lenti-mId3	Control + α-SIRPA
		12.8	28.6	30
		18.2	27.6	33.3
		6.67	37.5	30
				40

## Sheet: Fig6b
	Fig6b	Id3		Sirpα		Dectin1		Dectin3		Siglec10		Lrp1
	hiPScmac	Lenti ctrl	Lenti-hId3	Lenti ctrl	Lenti-hId3	Lenti ctrl	Lenti-hId3	Lenti ctrl	Lenti-hId3	Lenti ctrl	Lenti-hId3	Lenti ctrl	Lenti-hId3
		0.935	9.784	0.913	0.581	1.038	5.565	nd.	nd.	1.044	1.49	0.92	1.25
		0.922	7.657	0.925	0.473	0.806	5.326	nd.	nd.	1.077	0.96	1.153	0.732
		1.162	10.01	1.185	0.403	1.196	5.479	nd.	nd.	0.89	0.707	0.942	1.315
		% engulfing hiPScmac
		Lenti-Control	Lenti-hId3
		33.3	33.3
		0	40
		18.2	66.7
		0	42.9

## Sheet: Fig6c
		Ccl3 relative mRNA					Ccl4 relative mRNA					Ccl5 relative mRNA					Il15 relative mRNA					Il18 relative mRNA					Il12b relative mRNA
	Fig6c	Lenti-Ctr+nt	Lenti-Ctr+Panc1	Lenti-hId3+nt	Lenti-hId3+Panc1		Lenti-Ctr+nt	Lenti-Ctr+Panc1	Lenti-hId3+nt	Lenti-hId3+Panc1		Lenti-Ctr+nt	Lenti-Ctr+Panc1	Lenti-hId3+nt	Lenti-hId3+Panc1		Lenti-Ctr+nt	Lenti-Ctr+Panc1	Lenti-hId3+nt	Lenti-hId3+Panc1		Lenti-Ctr+nt	Lenti-Ctr+Panc1	Lenti-hId3+nt	Lenti-hId3+Panc1		Lenti-Ctr+nt	Lenti-Ctr+Panc1	Lenti-hId3+nt	Lenti-hId3+Panc1
		1.028	4.736	0.638	11.993		0.952	8.718	0.4	12.685		1.37	166.285	0.399	235.347		0.815	186.356	1.045	278.438		0.958	25.312	0.838	36.053		0.909	1.9	1.03	6.909
		0.886	5.379	0.943	11.666		1.009	7.295	0.496	11.201		0.755	124.928	0.494	457.983		1.046	193.572	1.538	290.04		0.965	25.912	1.233	35.991		0.766	3.32	0.517	12.796
		1.097	4.838	0.605	13.796		1.041	6.985	0.447	13.546		0.967	125.538	0.289	662.6		1.173	162.932	0.881	355.23		1.082	21.691	0.806	46.869		1.435	2.508	0.554	14.887

## Sheet: Fig6d
		CFSE- proliferation/%
	Fig6d	Lenti-Ctr+nt	Lenti-Ctr+Panc1	Lenti-hId3+nt	Lenti-hId3+Panc1
		4.21	7.01	4.77	22.1
		3.98	5.77	1.99	18.8
		3.96	6.68	1.97	21.4

## Sheet: Fig6e
	Fig6e	hCD8+ T IFN-γ relative MFI						hCD56+ NK IFN-γ relative MFI
		Lenti-Ctr+nt	Lenti-Ctr+Panc1	Lenti-hId3+nt	Lenti-hId3+Panc1			Lenti-Ctr+nt	Lenti-Ctr+Panc1	Lenti-hId3+nt	Lenti-hId3+Panc1
		1.30283	0.903494	1.13311	5.27621			0.876425	1.28674	1.06179	1.9796
		0.818636	1.3777	0.176705	4.14809			1.0078	1.34973	0.692861	1.9976
		0.878536	1.39268	0.988353	4.14309			1.11578	1.4937	0.792741	1.86263

## Sheet: Fig6f
	Fig6f	Photo Radiance (x107)
		BMDM-Lenti Ctr	BMDM-Lenti-mId3
		2.53	0.0359
		0.867	0.000448
		0.868	0.0438
		2.83	0.00605
			0.00136
			0.0064

## Sheet: Fig6g
	Fig6g	Radiance (×107)							Probability of Survival
		no BMDM	BMDM-Ctr	BMDM-Id3			ID	days	no BMDM	BMDM-lenti-Ctr	BMDM-Lenti-Id3
		4.21	4.33	0.475			NO1	15	1
		1.74	2.39	0.557			NO2	18	1
		8.53	1.61	2.69			NO3	19	1
		3.83	7.95	0.391			NO4	19	1
			11.2	0.0177			NO5	21	1
				0.0459			NO6	14	1
							NO7	19			1
							NO8	23			1
							NO9	25			1
							NO10	35			0
							NO11	35			0
							NO12	35			0
							NO13	15		1
							NO14	19		1
							NO15	19		1
							NO16	17		1
							NO17	20		1

## Sheet: Fig6h
	Fig6h	Photo Radiance (.108)								Nkp46+ cells / g (x106)				CD8+ T- cells / g (x106)				NKp46+ cells				CD8+T cells
		day7	day7		day14	day14				BMDM-Ctr	BMDM-Id3			BMDM-Ctr	BMDM-Id3			IFN-γ relative MFI				IFN-γ relative MFI
		Left flank, BMDM-Ctr	Right flank, BMDM-mId3		Left flank, BMDM-Ctr	Right flank, BMDM-mId3				0.0739	0.11021			0.0771178	0.904907			BMDM-Ctr	BMDM-Id3			BMDM-Ctr	BMDM-Id3
		16.6	5.16		32.55	11.73				0.07378	0.15665			0.136491	0.690789			1.09255	1.69102			1.03478	1.77329
		10.4	9.39		65.16	28.58				0.09325	0.07681			0.308251	0.668282			0.998608	1.66319			1.02082	1.44805
		21.2	17.4		38.68	16.15				0.0569	0.09108			0.111617	0.890518			0.92206	1.71886			1.01868	1.55539
		4.78	2.35		11.36	2.628				0.08531	0.13318			0.248178	0.190635			0.956855	1.44746			0.970374	1.55324
		4.33	4.08		63.7	18.06				0.06821	0.11964			0.316515	0.765698			1.02992	1.44746			0.955346	1.40618
		1.72	2.55		55.64	13.96				0.05345	0.2324			0.171038	0.637744
		2.02	1.5		12.32	6.617
		4.25	4.31		17.37	4.667
		4.9	4.76		23.4	15.03
		3.85	7.41		27.63	15.92
		21.4	30.4		36.61	19.55
		15.3	25.7		37.43	9.585
		9.8	2.23		4.508	1.597
		4.62	4.99		4.922	2.537
		1.27	1.43		35.14	12.03
		1.37	7.08		20.23	16.62
		1.95	0.825		7.467	0.0879
		3	4.63		7.944	4.331
		1.41	6.6		43.1	32.28
		5.14	1.77		56.51	23.62
																													figS10b	fig6k	figS10b	fig6k
																																				CD8+ T cels
																													CD4+	CD8+	CD19+	Nkp46+			fig6k	DAPI-/FSC-A, SSC-A subset/Singlets/CD45+/F480-CD8+/TCRb+ | Freq. of Singlets	DAPI-/FSC-A, SSC-A subset/Singlets/CD45+/F480-CD8+/TCRb+ | Mean (IFNg)	DAPI-/FSC-A, SSC-A subset/Singlets/CD45+/F480-CD8+/TCRb+ | Mean (TNF)	DAPI-/FSC-A, SSC-A subset/Singlets/CD45+/F480-CD8+/TCRb+/Q1: IFNg- , TNF+ | Freq. of Parent	DAPI-/FSC-A, SSC-A subset/Singlets/CD45+/F480-CD8+/TCRb+/Q2: IFNg+ , TNF+ | Freq. of Parent	DAPI-/FSC-A, SSC-A subset/Singlets/CD45+/F480-CD8+/TCRb+/Q3: IFNg+ , TNF- | Freq. of Parent	DAPI-/FSC-A, SSC-A subset/Singlets/CD45+/F480-CD8+/TCRb+/Q4: IFNg- , TNF- | Freq. of Parent	DAPI-/FSC-A, SSC-A subset/Singlets/tdT+ | Freq. of Singlets	MFI IFNg	MFI TNF	IFNg /%	TNF /%
																													#REF!	#REF!	#REF!	#REF!		20230428-B16F10-SC	CD8_IFNg-FMO_002.fcs	7.43 %	-0.58	441	0.35 %	0 %	0.48 %	99.2 %	28.5 %
																													#REF!	#REF!	#REF!	#REF!		20230428-B16F10-SC	CD8_NO1_Ctr_003.fcs	0.34 %	964	641	0 %	11.9 %	74.6 %	13.4 %	41.2 %	1.03478	1.03187	0.865	0.119
																													#REF!	#REF!	#REF!	#REF!		20230428-B16F10-SC	CD8_NO2_Ctr_004.fcs	0.58 %	951	678	0 %	13.4 %	65.4 %	21.2 %	44.2 %	1.02082	1.09144	0.788	0.134
																													#REF!	#REF!	#REF!	#REF!		20230428-B16F10-SC	CD8_NO3_Ctr_005.fcs	0.52 %	949	614	0.16 %	12.0 %	69.5 %	18.4 %	40.4 %	1.01868	0.98841	0.815	0.1216
																													#REF!	#REF!	#REF!	#REF!		20230428-B16F10-SC	CD8_NO4_Ctr_006.fcs	0.44 %	904	560	0 %	10.6 %	66.9 %	22.5 %	39.9 %	0.970374	0.901481	0.775	0.106
																													#REF!	#REF!	#REF!	#REF!		20230428-B16F10-SC	CD8_NO5_Ctr_007.fcs	0.53 %	890	613	0.16 %	12.8 %	63.0 %	24.0 %	38.1 %	0.955346	0.9868	0.758	0.1296
																													#REF!	#REF!	#REF!	#REF!		20230428-B16F10-SC	CD8_NO6-Id3_008.fcs	0.76 %	1652	833	0 %	21.8 %	65.4 %	12.9 %	44.5 %	1.77329	1.34095	0.872	0.218
																													#REF!	#REF!	#REF!	#REF!		20230428-B16F10-SC	CD8_NO7-Id3_009.fcs	0.44 %	1349	802	0 %	24.0 %	61.9 %	14.1 %	32.3 %	1.44805	1.29105	0.859	0.24
																													#REF!	#REF!	#REF!	#REF!		20230428-B16F10-SC	CD8_NO8-Id3_010.fcs	2.59 %	1449	848	0 %	22.1 %	72.1 %	5.79 %	62.6 %	1.55539	1.3651	0.942	0.221
																													#REF!	#REF!	#REF!	#REF!		20230428-B16F10-SC	CD8_NO9-Id3_011.fcs	2.42 %	1447	815	0.20 %	16.7 %	76.1 %	7.04 %	53.2 %	1.55324	1.31198	0.928	0.169
																													#REF!	#REF!	#REF!	#REF!		20230428-B16F10-SC	CD8_NO10-Id3_012.fcs	1.53 %	1310	671	0 %	12.5 %	76.1 %	11.4 %	46.0 %	1.40618	1.08017	0.886	0.125
																													#REF!	#REF!	#REF!	#REF!		20230428-B16F10-SC	CD8_TNF-FMO_001.fcs	6.85 %	3.02	484	0.88 %	0.065 %	0.52 %	98.5 %	30.2 %
																													#REF!	#REF!	#REF!	#REF!
																													#REF!	#REF!	#REF!	#REF!
																																				Nkp46+ cells
																																			fig6k	DAPI-/FSC-A, SSC-A subset/Singlets/CD45+/F480-/Nkp46+/TCRb-Nkp46+ | Freq. of Singlets	DAPI-/FSC-A, SSC-A subset/Singlets/CD45+/F480-/Nkp46+/TCRb-Nkp46+ | Mean (IFNg)	DAPI-/FSC-A, SSC-A subset/Singlets/CD45+/F480-/Nkp46+/TCRb-Nkp46+ | Mean (TNF)	DAPI-/FSC-A, SSC-A subset/Singlets/CD45+/F480-/Nkp46+/TCRb-Nkp46+/IFNg+ | Freq. of Parent	DAPI-/FSC-A, SSC-A subset/Singlets/tdT+ | Freq. of Singlets	IFNg
																																		20230428-B16F10-SC	NK_IFNg-FMO_013.fcs	0.055 %	37.4	1024	0 %	64.1 %
																																		20230428-B16F10-SC	NK_NO1-Ctr_015.fcs	0.17 %	296	479	21.0 %	34.3 %	1.02992
																																		20230428-B16F10-SC	NK_NO2-Ctr_016.fcs	0.16 %	314	529	17.2 %	27.4 %	1.09255
																																		20230428-B16F10-SC	NK_NO3-Ctr_017.fcs	0.19 %	265	527	18.0 %	29.5 %	0.92206
																																		20230428-B16F10-SC	NK_NO4-Ctr_018.fcs	0.089 %	287	509	18.6 %	18.9 %	0.998608
																																		20230428-B16F10-SC	NK_NO5-Ctr_019.fcs	0.12 %	275	521	17.4 %	22.5 %	0.956855
																																		20230428-B16F10-SC	NK_NO6-Id3_020.fcs	0.13 %	486	553	45.1 %	15.1 %	1.69102
																																		20230428-B16F10-SC	NK_NO7-Id3_021.fcs	1.08 %	478	570	43.3 %	40.2 %	1.66319
																																		20230428-B16F10-SC	NK_NO8-Id3_022.fcs	0.82 %	494	585	43.5 %	33.5 %	1.71886
																																		20230428-B16F10-SC	NK_NO9-Id3_023.fcs	0.41 %	416	559	32.4 %	29.8 %	1.44746
																																		20230428-B16F10-SC	NK_NO10-Id3_024.fcs	0.51 %	416	578	36.1 %	30.5 %	1.44746
																																		20230428-B16F10-SC	NK_TNF-FMO_014.fcs	0.054 %	61.4	1078	1.67 %	64.5 %
