# Supplementary material for: The nuclear factor ID3 endows macrophages with a potent anti-tumour activity
Source: Nature. 2024 Feb 7;626(8000):864–73. doi: 10.1038/s41586-023-06950-4 (PMC10881399; doi:10.1038/s41586-023-06950-4)
Supplement: Supplementary file 17 — Source Data Extended Data Fig. 1 [file 41586_2023_6950_MOESM17_ESM.xlsx]

## Sheet: Extended data Fig1a
	Extended Data Fig1a	Tim4+cells / g (x106)
		Ctrl	PLX5622
		0.931	0.176
		1.264	0.297
		0.897	0.371
		1.771	0.19
		1.605	0.18

## Sheet: Extended data Fig1b
	Extended Data Fig1b	KPC-1-luci-tdT			LLC1-luci-tdT			B16F10-luci-tdT			Pan02-luci-tdT
		Radiance (×107)			Radiance (×106)			Radiance (×108)			Radiance (×106)
		Ctrl	PLX5622		Ctrl	PLX5622		Ctrl	PLX5622		Ctrl	PLX5622
		1.65	1.61		0.202	1.39		0.902	1.84		3.01	5.24
		1.49	8.17		0.363	8.73		0.92	4.91		0.0613	6.65
		0.58	6.84		0.143	8.26		1.75	1.95		5.34	2.18
		1.77	4.25		0.706	3.93		0.564	4.62		0.157	10.6
		3.05	4.26		0.435				4.54		0.157	4.58
		2.81	7.24
		2.18	4.24
		3.06	6.2
		0.905

## Sheet: Extended data Fig1c
	Extended Data Fig1c	Tim4+cells / g (x106)			Photo Radiance (×107)
		Csf1rf/f or f/+	Flt3CreCsf1rf/f		Csf1rf/f orCsf1rf/+	Flt3CreCsf1rf/f
		1.653	1.669		0.555	0.71
		1.766	1.517		1.25	3.61
		1.48	1.475		1.35	4.68
		1.183	1.376		5.53	2.66
			1.044		0.472	5.74
					0.547	1.97
					0.696	2.33
					0.554	1.05
					0.502	1.79
					17.6	0.636
					5.93	2.27
					1.47	22.1
						9.21

## Sheet: Extended data Fig1d
	Extended Data Fig1d	Tim4+cells / g (x106)			Photo Radiance (×107)
		Ccr2+/-	Ccr2-/-		Ccr2+/-	Ccr2-/-
		0.901737	0.810888		0.209	0.478
		1.20982	0.883939		1.01	0.172
		1.83032	1.73821		0.386	0.145
		1.96138	1.57536		0.821	0.161
		1.23134			1.11	0.574
					3.26	0.603
						1.18
						0.854
						2.22

## Sheet: Extended data Fig1e
	Extended Data Fig1e	Clec4fCre-tdT								Flt3CreR26LSL-YFP
		tdTomato+(%)								YFP+(%)
		No tumor			KPC-1					No tumor			KPC-1
		Tim4+	Tim4-MHCII+	Tim4-MHCII-	Tim4+	Tim4-MHCII+	Tim4-MHCII-			Tim4+	Tim4-MHCII+	Tim4-MHCII-	Tim4+	Tim4-MHCII+	Tim4-MHCII-
		96.9	4.36	0.2	93.5	10.2	0.16			5.585	66.4	54.6	8.125	79.7	74.4
		97.35	4.16	0.24	94.85	11.1	0.32			15.5	82.6	74.8	10.515	85.4	80.3
		97.95	5.89	0.13	96.65	7.06	1.3			11.95	79.6	72.2	14.1	85.4	82.3
										12.05	78.1	63.4	12.1	91.2	86.7
										12.35	81.1	77.7
										7.82	78	71.3

## Sheet: Extended data Fig1f
	Extended Data Fig1f	YFP+(%)		Clec4fCre-tdTR26LSL-YFP mice flow quantification
		Tim4+	Tim4-MHCII+	Tim4-MHCII-	Liver CD45-	cDC1	cDC2	Kidney	Brain	Lung (AM)	Lung (IM)	Skin	Spleen(RPM)	Pancreas	LT-HSC	ST-HSC	MPP	CD19+	CD3+	NKp46+	Ly6G+	Ly6C+	CD19+	CD3+	NKp46+	Ly6G+	Ly6C+
		90.55	10.6	0.46	0.058	0.34	3.23	0.13	0.14	0.017	0.043	0.11	0.056	0.34	0	0	0	0.76	0.00919	0.092	0	0	1.74	0.038	0.079	0.14	0
		93.9	2.86	0.089	0.11	0	2.99	0.015	0.038	0.12	0.12	0.098	0.014	0.2	0	0	0	0.86	0.00485	0.088	0.0051	0	1.64	0.037	0.081	0.035	0
		93.9	3.86	0.25	0.054	0	0.99	0.031	0.087	0.00783	0	0.32	0.037	0.45	0	0	0	0.62	0.00386	0.078	0.00753	0	1.2	0.089	0.065	0.39	0.13
		tdTomato+(%)		Clec4fCre-tdTR26LSL-YFP mice flow quantification
		Tim4+	Tim4-MHCII+	Tim4-MHCII-	Liver CD45-	cDC1	cDC2	Kidney	Brain	Lung (AM)	Lung (IM)	Skin	Spleen(RPM)	Pancreas	LT-HSC	ST-HSC	MPP	CD19+	CD3+	NKp46+	Ly6G+	Ly6C+	CD19+	CD3+	NKp46+	Ly6G+	Ly6C+
		90.5	9.23	0.058	0.022	0.17	2.96	0	0.076	0.011	0.065	0	0.047	0.063	0	0	0	0.019	0.00613	0.15	0.029	0.015	0.11	0	0	0.29	0.074
		95.35	2.29	0.22	0.57	0	3.59	0.015	0	0	0	0	0.014	0.061	0	0	0	0.029	0.0097	0.26	0.041	0.023	0.069	0.13	0.37	0.24	0.047
		94.25	3.73	0.87	0.065	0	2.3	0.01	0	0	0.019	0	0	0.068	0	0	0	0.016	0.012	0.14	0.034	0	0.051	0.16	0.16	0	0.14

## Sheet: Extended data Fig1g
	Extended Data Fig1g	YFP+ (%)		Clec4fCre-tdTR26LSL-YFP mice IF quantification
		CD4+	CD8+	Nkp46+	Tim4+
		0	0	0	100
		0	0	0	100
		0	0	0	100

## Sheet: Extended data Fig1h
	Extended Data Fig1h	Tim4+cells / g (x106)
		Csf1rf/f	Clec4fCreCsf1rf/f
		1.9778	0.6821
		1.9402	0.8414
		1.6049	0.6
		1.3546	0.7654
		1.4237	0.7212

## Sheet: Extended data Fig1i
	Extended Data Fig1i	Tim4+cells / g (x106)
		Spi1f/f	Clec4fCreSpi1f/f
		1.9301	1.1013
		1.9665	0.5758
		1.609	1.0397
		2.2166	0.6133
		1.6704
		2.0028

## Sheet: Extended data Fig1j
	Extended Data Fig1j	Liver Tim4+cells / g (x106)
		R26LSL-DTR					Clec4fCreR26LSL-DTR
		0	12h	24h	1w	2w	0	12h	24h	1w	2w
		1.67935	1.91744	1.49679	1.5642	1.65871	1.79112	0.019303	0.0062571	0.101269	0.805554
		2.0719	1.80118	1.26171	2.02537	2.22537	1.71851	0.0164636	0.00747937	0.425292	0.6625
		2.22566	1.71765	1.73881	1.75828	1.82083	2.04125	0.034089	0.00557432	0.0967936	0.946977
		1.66082	1.25736	2.13231	2.00873	1.52025	2.26582	0.0276391	0.0171777	0.510979	0.736944
		Lung Cells/g (x106)
		Intermac			Alveolar mac
		R26LSL-DTR	Clec4fCreR26LSL-DTR		R26LSL-DTR	Clec4fCreR26LSL-DTR
		0.4131	0.358		3.84473	3.02894
		0.4193	0.4817		3.80505	2.916
		0.2974	0.376		2.71322	3.86871
		0.2447	0.3088		1.88497	1.73288
		0.2581	0.3533		3.09229	1.7756
		0.1667			0.818
		0.1576			1.13485

[truncated: 3 more sheets: Extended data Fig1k, Extended data Fig1m, Extended data Fig1n]
