# Supplementary material for: The nuclear factor ID3 endows macrophages with a potent anti-tumour activity
Source: Nature. 2024 Feb 7;626(8000):864–73. doi: 10.1038/s41586-023-06950-4 (PMC10881399; doi:10.1038/s41586-023-06950-4)
Supplement: Supplementary file 18 — Source Data Extended Data Fig. 2 [file 41586_2023_6950_MOESM18_ESM.xlsx]

## Sheet: Extended data Fig2h
	Extended data Fig2h	Partner derived (% CD45.1+)
		No tumor	No tumor	KPC-1	KPC-1
		Tim4+CD206+	Tim4+CD206hi	Tim4+CD206+	Tim4+CD206hi
		0.26	0.12	0.073	0.23
		0.2	0.31	0.51	0.7
		0.27	0.64	0.3	0.38
		0.33	0.27	0.08	0
				0.55	0

## Sheet: Extended data Fig2k
	Extended data Fig2k	GFP+(%)		Cxcr4 gfp/+ mice
		No tumor	KPC-1	No tumor	No tumor	KPC-1	KPC-1	No tumor	No tumor	KPC-1	KPC-1
		Tim4+	Tim4+	Tim4-MHCII+	Tim4-MHCII-	Tim4-MHCII+	Tim4-MHCII-	Tim4+CD206+	Tim4+CD206hi	Tim4+CD206+	Tim4+CD206hi
		1.59	3.86	48.2	42.5	57	42.7	1.12	2.06	2.35	5.37
		1.575	2.16	53.6	51	72.8	48	1.46	1.69	1.88	2.44
		1.47	3.98	54.9	60	94	71.9	0.93	2.01	3.55	4.41
		GFP+(%)		Cx3cr1gfp/+. mice
		No tumor	KPC-1	No tumor	No tumor	KPC-1	KPC-1	No tumor	No tumor	KPC-1	KPC-1
		Tim4+	Tim4+	Tim4-MHCII+	Tim4-MHCII-	Tim4-MHCII+	Tim4-MHCII-	Tim4+CD206+	Tim4+CD206hi	Tim4+CD206+	Tim4+CD206hi
		1.825	4.99	65.5	9.65	69.6	16.7	1.44	2.21	3.19	6.79
		2.08	1.18	68.8	10.7	70.2	16.3	1.56	2.6	1.41	0.95
		2.545	1.565	65.8	11.5	76.9	11	1.68	3.41	1.32	1.81
		tdTomato+(%)		Cxcr4CreERT2R26LSL-tdT mice 4OH-TAM @6w
		No tumor	KPC-1	No tumor	No tumor	KPC-1	KPC-1	No tumor	No tumor	KPC-1	KPC-1	Unpulse
		Tim4+	Tim4+	Tim4-MHCII+	Tim4-MHCII-	Tim4-MHCII+	Tim4-MHCII-	Tim4+CD206+	Tim4+CD206hi	Tim4+CD206+	Tim4+CD206hi	Tim4+	Tim4-MHCII+	Tim4-MHCII-	Tim4+CD206+	Tim4+CD206hi
		1.64	1.735	7.29	7.17	10.2	9.4	0.67	2.61	1.24	2.23	0.25	1	0.35	0.26	0.23
		0.91	2.36	11.5	5.34	16.8	15	0.86	0.96	1.91	2.81	0.25	1.5	1.6	0.28	0.21
		1.155	1.97	9.22	6.83	15.9	15	0.88	1.43	2.03	1.91	1.185	1.56	0.17	0.58	1.79
			1.06			9.97	10.1			0.95	1.17

## Sheet: Extended data Fig2o
	Extended data Fig2o	Unpulse														Pulse 4OH-TAM@ 6w
		Kidney	Brain	Lung (AM)	Lung (IM)	Skin	Spleen(RPM)	LT-HSC	ST-HSC	MPP	CD19+	CD3+	NKp46+	Ly6G+	Ly6C+	Kidney	Brain	Lung (AM)	Lung (IM)	Skin	Spleen(RPM)	LT-HSC	ST-HSC	MPP	CD19+	CD3+	NKp46+	Ly6G+	Ly6C+
		0.64	0.12	0.46	0.62	0.72	0.83	0	0	0.2	2.06	1.99	1.74	1.68	1.57	2.62	1.92	3.31	9.29	0.91	2.93	20	8.33	8.59	36.7	40.1	37	38.9	40.6
		0.78	0.37	0.12	0.59	0.64	0.72	0	0.47	0	2.09	1.33	1.69	1.56	1.5	5.26	0.74	2.31	7.83	1.36	2.8	10.7	10.7	8.99	28.8	28.7	29.8	31.5	33.6
																1.61	1.11	1.17	5.58	1.05	3.31	17.5	10.2	12.1	32.2	22.9	28.4	31.5	34.6
