# Supplementary material for: The nuclear factor ID3 endows macrophages with a potent anti-tumour activity
Source: Nature. 2024 Feb 7;626(8000):864–73. doi: 10.1038/s41586-023-06950-4 (PMC10881399; doi:10.1038/s41586-023-06950-4)
Supplement: Supplementary file 19 — Source Data Extended Data Fig. 3 [file 41586_2023_6950_MOESM19_ESM.xlsx]

## Sheet: Extended data Fig3f
	Extended data Fig3f	F4/80+Tim4+ tdT+/ %
		1w	2w	3w	4w	5w	6w	8w
		39.5341	45.4122	62.9041	74.2192	82.0663	92.2069	100
		40.4781	49.4836	63.8529	82.1736	87.693	92.4502	100
		42.9601	49.2132	63.0151	77.3235	85.6799	91.4021	100

## Sheet: Extended data Fig3g
	Extended data Fig3g	CK19 relative MFI in Tim4+ cells
		Ctrl	KPC#1	KPC#2	KPC#3
		1.14839	1.95928	7.90229	4.90435
		0.802808	2.36724	5.35746	5.46002
		0.62052	1.9477	4.18356	6.00599
		0.981022	2.29093	6.24911	5.56562
		0.813442	1.82635	3.47888	7.80318
		1.54806	2.6253	6.74902	4.88575
		1.29865	3.52063	6.57543	8.54262
		1.38034	2.68436	5.9953	8.0813
		1.10699	2.60298	8.24038	4.72967
		1.20491	2.74105	5.17581	5.46157
		0.44486	3.75398	5.59193	5.12364
		0.650016	2.47316	6.91752	6.65323
			2.69887	6.22725	4.04382
			4.97879	6.65945	6.47488
			2.14465	7.48423	5.8619
			1.96721	6.66027	5.87439
			4.88755	5.17861	4.56904
			2.4007	6.53265	5.60497
			1.89022	5.73035	5.92026
			3.9004	6.05935	5.86593
			4.13038	5.90695	9.37526
			2.53468	5.5454	5.105
			2.55045	5.76989	7.16363
			2.6261	6.15111	5.37093
			3.0897	6.39532	5.51067
			2.80267	6.37871	7.0562
			1.6513	5.98197	4.96448
			2.4077	6.15718	5.92792
			1.47995	5.31742	7.75425
			1.58265	5.20858	6.45762
			1.71143	6.65571	5.43028
			1.73372	5.63537	7.47924
			2.47588	5.29906	6.96684
			1.64739	9.12953	5.29887
			2.47276	5.95944	5.26537
			1.73963	6.36032	4.82447
			2.7013	6.24798	5.3377
			1.86684	5.07994	4.55278
			2.31626	5.8898	5.46074
			2.24331	7.69687	6.18103
			1.40294	6.10778	5.89976
			2.02249	7.69372	5.10314
			2.42387	4.57518	5.68043
			2.18294	5.70448	6.11384
			2.44611	8.09194	4.89762
			2.21166	5.6222	6.16072
			2.92686	5.1744	5.51183
			1.806	5.97323	5.92634
			2.27612	5.80451	6.85256
			1.96864	5.38415	8.04799
			2.11427	6.72631	8.2867
			2.72056	6.02121	8.08346
			2.20652	7.31065	6.0092
			2.51239	6.26532	5.60736
			1.10578	5.14545	5.2451
			2.62223	5.06024	5.92828
			2.25677	5.40841	8.15758
			1.70563	6.44447	5.21993
			1.88945	6.01034	8.31156
			2.14848	5.02766	6.32746
			1.67005	7.58954	6.42404
			1.84785	6.37453	4.65072
			1.74336	4.83692	5.79939
			3.1082	7.75363	5.33007
			2.48716	6.97267	4.5225
			1.90747	5.77759	7.66703
			1.93245	4.59681	4.91433
			3.03436	5.44952	7.31585
			2.06888	6.13389	4.50796
			2.17384	4.94508	5.69148
			2.16201	6.16823	6.73604
			2.22318	5.1687	4.01987
			2.46173	4.42484	4.7413
			2.11011	5.42898	5.97764
			2.00138	5.40083	5.49934
			1.85866	5.02474	4.92801
			2.6316	6.27232	8.24912
			2.25042	5.16566	6.45907
			1.71938	5.57877	5.90607
			2.52754	5.97257	6.6271
			2.06167	5.36772	6.71677
			2.20703	5.00533	6.74008
			5.17037	4.6417	6.41249
			1.78645	5.76389	6.9828
			1.93299	5.26227	9.39636
			4.35862	7.16048	6.89298
			2.28449	5.83061	5.24006
			1.98467	4.9174	6.75058
			5.81549	7.52284	5.089
			1.70584	5.75979	6.72185
			3.95721	5.5667	6.70749
			3.97865	7.44048	5.98129
			4.33197	5.70638	5.83362
			3.83716	6.46896	4.99578
			5.67449	6.31333	6.54995
			3.99493	4.79149	5.20569
			4.80402	7.06133	6.35516
			2.2402	6.52985	6.21283
			1.79126	9.93566	4.14467
			4.42099	5.93786	6.52374
			4.84539	5.7534	6.84276
			2.01673	6.56009	6.81529
			2.26021	6.12832	6.19128
			1.79269	9.10992	9.29647
			3.73253	5.58608	6.70216
			5.42135	6.94199	5.96409
			8.05921	5.3643	6.72401
			3.92207	5.55777	8.08719
			5.83966	3.74701	5.36377
			6.05324	5.85467	6.30299
			4.17927	6.78832	7.05304
			2.05874	5.17636	6.66087
			4.81881	5.62527	5.97894
			5.15303	5.03456	4.69253
			5.7458	7.15008	4.83326
			4.68689	7.38669	5.69635
			2.40878	6.40252	6.48742
			1.89466	5.87022	6.57788
			3.84822	7.05378	4.38257
			1.8558	9.39151	6.38521
			1.6335	4.81191	6.45907
			1.97123	6.16345	5.24418
			5.28153	5.82383	6.78001
			2.0313	5.84762	7.11273
			2.03912	6.96421	6.72581
			1.23124	5.92332	4.52631
			2.49157	9.22812	6.17584
			3.02073	4.44434	6.48501
			2.17588	5.66924	6.78604
			1.69136	6.14363	6.82623
			1.91167	6.25111	4.16051
			1.71582	6.77108	6.42002
			1.66606	7.4948	5.95596
			2.04923	6.5834	6.76103
			2.13949	6.20423	6.256
			2.79868	6.61354	6.56957
			2.1444	8.42174	5.38489
			2.33018	6.1607	6.27728
			2.77769	10.6636	6.19805
			2.26849	5.79575	6.05742
			1.73429	7.06612	6.42265
			2.19108	6.31595	7.77351
			1.80022	7.57204	5.82678
			2.03761	6.88915	5.54813
			2.75567	6.69402	4.87696
			1.70437	6.83724	3.38872
			1.88391	6.3433	6.41222
			2.7934	8.43261	6.20918
			1.78161	7.70642	7.12729
			2.04279	10.006	4.48709
			2.08149	6.90534	6.45481
			1.9796	7.13584	5.16278
			2.24407	9.90685	4.25361
			2.54522	7.04029	6.44115
			2.59017	8.68202	6.99434
			1.57618	6.204	5.98324
			1.75688	6.25325	4.61022
			2.03403	5.12188	6.60383
			2.63526	5.03537	7.02454
			1.95251	4.82134	5.21137
			2.1311	7.44302	4.92585
			1.74212	6.2703	7.72747
			2.25335	6.70173	6.86954
			3.05976	6.17598	6.43925
			1.94029	4.61948	5.23863
			2.15829	4.91249	6.49633
			1.9001	5.20732	6.75569
			1.94493	6.67746	6.63968
			2.11875	5.80501	6.55885
			1.93457	6.44788	6.57347
			2.05235	5.78424	4.58253
			2.42783	7.03957	4.0719
			2.16662	6.74779	3.71428
			2.07077	6.97705	4.63368
			1.90602	6.27008	5.21384
			2.01502	7.14096	4.99776
			2.26555	6.75336	5.39433
			1.54682	6.49701	4.13228
			2.67021	6.72071	5.94607
			2.13229	6.88577	5.22146
			5.75608	6.63411	4.9404
			1.30907	6.42884	6.52673
			2.47897	6.69321	6.47785
			2.56418	6.39546	5.21814
			1.75407	8.12396	5.22058
			2.41434	6.1243	4.77918
			2.56855	4.98215	5.20478
			2.19059	5.87779	6.24883
			4.24251	6.23643	5.10134
			2.53699	5.88218	5.85006
			2.44594	6.00266	4.35024
			2.62668	5.30386	4.57259
			2.00852	4.53327	5.98968
			3.00981	6.4322	7.27112
				6.00005	6.19415
				6.17752	5.18847
				5.81323	5.27221
				5.57693	5.00252
				4.21996	4.72112
				5.39776	5.56877
				5.47988	5.59034
				4.54307	6.09174
				5.59737	5.83977
				4.49333	5.58329
				5.58186	5.61173
				5.65571	4.37217
				5.66088	4.10067
				5.64415	5.5519
				5.82616	5.66283
				4.49919	5.41051
				5.36338	6.12789
				5.03611	7.31032
				5.37191	5.53472
				6.2959	6.83621
				5.48812	5.62998
				5.91786	5.71705
				3.83357	5.96131
				6.53839	6.2164
				6.59911	7.37001
				6.82062	5.69851
				5.86608	6.19795
				5.75926	6.90056
				5.82883	5.60659
				6.99153	4.66909
				5.36589	5.75997
				5.34751	6.65492
				5.75502	6.17642
				4.19471	5.45592
				4.60225	6.78505
				5.80462	5.25952
				5.54993	5.55099
				6.32558	6.99006
				6.8007	6.40517
				4.47122	7.99893
				5.53217	6.07084
				7.49833	6.4727
				6.40258	6.26113
				5.68536	6.88227
				6.72269	6.2696
				5.8228	5.72561
				5.57858	7.80051
				5.15642	5.99359
				6.95572	5.7032
				7.66384	6.43875
				6.12918	5.46929
				5.84481	7.20497
				5.34953	6.96497
				6.44539	5.04962
				6.17794	6.92057
				6.43202	5.06547
				5.52447	6.09361
				6.01945	5.26366
				5.25866	5.24853
				5.69047	6.68057
				7.14464	5.23874
				6.01472	7.71393
				5.93087	5.66387
				5.95396	6.11023
				5.35703	6.35997
				5.45966	5.63448
				5.99309	5.49271
				6.46269	5.84394
				6.09988	5.47159
				6.39774	6.09717
				5.99779	5.51527
				5.87865
				5.97756
				6.11477
				5.74437
				6.52458
				4.88517
				6.11444
				5.72714
				6.06822
				6.66779
				4.75194
				5.89543
				5.72971
				7.57481
				5.8809
				6.0957
				6.89044
				4.53956

## Sheet: Extended data Fig3h
		left			right
	Extended data Fig3h	% Tim4+ tdT+			CD45- tdT+. (×104)
		PBS	D89E		PBS	D89E
		41.4246	29.3882		2.25	0.94
		30.8959	38.5412		2.69	1.68
		27.4783	31.1384		2.45	1.9
		33.1226	30.963		0.97	0.88
					0.73
