# Supplementary material for: The nuclear factor ID3 endows macrophages with a potent anti-tumour activity
Source: Nature. 2024 Feb 7;626(8000):864–73. doi: 10.1038/s41586-023-06950-4 (PMC10881399; doi:10.1038/s41586-023-06950-4)
Supplement: Supplementary file 20 — Source Data Extended Data Fig. 5 [file 41586_2023_6950_MOESM20_ESM.xlsx]

## Sheet: Extended data Fig5a
		CCL3 relative MFI in KCs			CCL4 relative MFI in KCs			CCL5 relative MFI in KCs			IL12 relative MFI in KCs			IL15 relative MFI in KCs			IL18 relative MFI in KCs
	Extended data Fig5a	Control mice	KPC mice		Control mice	KPC mice		Control mice	KPC mice		Control mice	KPC mice		Control mice	KPC mice		Control mice	KPC mice
		0.42207	10.3009		0.995	34.78		0.996	3.936		0.983	11.57		0.86866	4.05574		0.816	6.386
		1.28294	8.0823		0.48	37.28		1.076	6.735		1.351	10.52		1.01144	11.0729		0.687	4.334															Extended data Fig5a	CCL3 relative MFI			CCL4 relative MFI			CCL5 relative MFI			IL12p70 relative MFI			IL15 relative MFI			IL18 relative MFI
		0.80577	5.57152		0.605	31.09		1.073	3.563		0.832	10.92		0.652993	7.29375		0.807	8.338																Control	KPC		Control	KPC		Control	KPC		Control	KPC		Control	KPC		Control
		0.533245	8.19741		0.683	53.32		1.294	10.79		0.921	10.11		0.732869	9.48537		0.698	4.158																0.898386	12.0636		0.789733	34.3493		0.889031	6.49911		1.13553	12.8097		1.058	7.09831		0.864281
		0.437812	9.68892		0.552	55.37		1.013	3.796		0.773	12.57		0.283563	4.50904		0.592	3.863																0.951774	11.5471		0.781024	44.0928		1.02495	6.71472		1.30931	13.9737		0.884963	10.4251		1.04652
		1.26228	7.90717		0.884	44.65		0.752	7.097		0.827	12.46		1.6884	10.4439		0.634	3.857																0.794044	11.4909		0.632649	47.9384		1.04277	6.08905		1.16405	14.6918		0.996316	6.61904		0.940261
		0.518487	8.38926		0.432	33.73		0.948	9.403		0.779	10.73		1.45775	5.9638		0.877	3.829																1.00195	12.1564		0.863877	40.9483		0.966426	6.07982		0.850959	8.13456		1.00538	8.83529		1.08484
		0.770352	8.40992		0.584	35.48		0.912	5.728		1.019	6.784		0.615051	6.48999		0.91	4.824																0.901313	11.628		0.891918	47.4458		0.990204	6.24209		0.769843	9.18099		1.07119	8.26966		1.09503
		0.413216	10.0057		0.595	30.55		0.745	5.881		1.017	6.959		0.762823	6.46702		0.748	4.353																0.971844	11.3267		0.913735	36.6539		1.0114	6.5903		0.784878	8.76691		0.945674	7.33351		0.960755
		1.41084	7.12797		0.525	37.65		1.233	6.402		0.96	11.22		0.962515	7.57831		1.046	5.292																1.667	14.4401		1.39489	42.4147		1.00606	4.05449		0.945172	13.6352		1.03019	7.33092		0.928293
		0.201689	12.8687		0.838	38.02		0.699	7.495		1.034	16.64		1.45176	6.23937		0.76	4.387																0.908212	13.4487		1.51178	40.3964		1.06275	5.52216		1.05579	9.14877		0.887607	7.32498		1.16425
		0.317782	11.0683		0.644	30.32		0.786	5.507		0.735	10.88		1.74431	8.88429		0.76	4.793																0.905479	11.7601		1.2204	51.0903		1.00641	5.41532		0.984471	9.1906		1.12069	6.50102		0.915772
		1.23079	11.57		0.605	34.39		0.899	5.296		1.078	18.27		1.3599	7.39959		0.583	4.435
		0.65229	7.8934		1.006	42.43		1.01	4.487		0.87	11.56		0.826725	4.82655		0.725	4.835
		0.500778	11.0781		2.9	28.03		1.039	9.377		0.922	17.1		0.492241	7.49843		0.639	3.451																	Raw CCL3
		0.878575	6.88889		0.801	41.38		1.139	8.408		1.216	15.54		1.7503	7.72608		1.141	3.338																Channel 2	KPC-1	KPC-1	KPC-1	KPC-2	KPC-2	KPC-2	KPC-3	KPC-3	KPC-3	TF-1	TF-1	TF-1	TF-2	TF-2	TF-2
		0.466343	9.75484		0.848	32.1		1.171	7.003		1.781	8.655		1.50368	13.4193		0.793	3.641																	12.8436	14.372	15.4921	15.8042	15.2815	13.023	15.8379	14.8681	13.2334	0.653565	0.775592	0.557546	0.71328	0.749492	0.739523
		0.212511	7.74582		0.519	31.8		0.972	11.1		1.875	10.55		1.07035	4.14461		0.861	4.743																Mean	14.2694	15.9675	17.2119	17.5586	16.978	14.4687	17.5961	16.5187	14.7024	0.726118	0.861691	0.61944	0.792462	0.832694	0.821619
		0.726079	10.7436		0.551	36.94		0.847	7.293		0.854	13.67		1.10929	9.87577		1.287	5.455																	40X-KPC-CK19-488CCL3-647-F480-405-Tim4-555-2-1000&1000-FOV1-surface_Statistics	40X-KPC-CK19-488CCL3-647-F480-405-Tim4-555-2-1000&1000-FOV3-surface_Statistics	40X-KPC-CK19-488CCL3-647-F480-405-Tim4-555-2-1000&1000-FOV4-surface_Statistics	40X-KPC-CK19-488CCL3-647-F480-405-Tim4-555-3-1000&1000-FOV4-surface_Statistics	40X-KPC-CK19-488CCL3-647-F480-405-Tim4-555-3-1000&1000-FOV5-surface_Statistics	40X-KPC-CK19-488CCL3-647-F480-405-Tim4-555-3-1000&1000-FOV6-surface_Statistics	40X-KPC-CK19-488CCL3-647-F480-405-Tim4-555-4-1000&1000-FOV1-surface_Statistics	40X-KPC-CK19-488CCL3-647-F480-405-Tim4-555-4-1000&1000-FOV4-surface_Statistics	40X-KPC-CK19-488CCL3-647-F480-405-Tim4-555-4-1000&1000-FOV5-surface_Statistics	40X-TF-CK19-488CCL3-647-F480-405-Tim4-555-1-1000&1000-FOV3-surface_Statistics	40X-TF-CK19-488CCL3-647-F480-405-Tim4-555-1-1000&1000-FOV4-surface_Statistics	40X-TF-CK19-488CCL3-647-F480-405-Tim4-555-1-1000&1000-FOV5-surface_Statistics	40X-TF-CK19-488CCL3-647-F480-405-Tim4-555-2-1000&1000-FOV1-surface_Statistics	40X-TF-CK19-488CCL3-647-F480-405-Tim4-555-2-1000&1000-FOV2-surface_Statistics	40X-TF-CK19-488CCL3-647-F480-405-Tim4-555-2-1000&1000-FOV5-surface_Statistics
		0.745756	12.4949		0.514	33.48		1.097	6.595		0.834	10.79		0.880641	7.04513		0.792	4.908																	13.8969	13.7219	9.355	19.6634	15.6447	17.0304	5.90952	20.7778	12.6484	0.569231	0.901602	0.628352	1.32601	1.05671	3.36998
		0.745756	8.75033		0.683	30.72		1.358	4.152		1.019	21.57		1.31697	7.58031		0.533	4.484																	10.9079	11.7822	12.2458	18.0067	13.8511	17.9155	8.51652	16.7564	12.4737	1.73157	0.690499	0.866744	1.13627	0.491409	0.856036
		0.798883	9.63284		1.09	31.5		0.855	7.008		1.439	10.2		1.41582	6.16549		0.621	5.763																	7.51934	11.7433	10.7929	15.5892	6.28777	17.4545	19.1567	17.9354	16.666	1.08716	0.327718	1.08673	0.56229	0.954134	1.4343
		0.528326	7.92685		0.878	35.57		0.542	5.465		0.737	12.22		0.672962	7.46349		0.615	4.532																	11.0633	14.9181	10.1021	15.0461	11.2809	10.6177	17.8496	17.6349	16.0142	0.719185	1.08597	0.957554	0.849829	1.05441	0.983949
		0.625726	9.95653		0.464	43.12		1.128	4.226		1.099	9.683		0.92058	4.98531		0.717	3.535																	13.0763	11.0701	10.8602	15.4463	16.9767	15.3553	22.732	24.6697	12.5	0.590909	0.700218	0.572014	0.970363	0.802083	0.829807
		2.0218	9.02778		0.719	17.03		0.867	10.98		0.924	6.264		1.56958	6.70665		1.316	5.237																	10.6711	13.6429	8.95806	6.23019	9.02641	5.4094	17.5674	21.9604	26	1.70388	0.825106	0.867321	1.39492	0.877301	0.769912
		0.659177	13.7148		0.902	15.06		0.703	3.529		0.901	12.36		0.700919	7.09605		0.709	5.862																	11.3218	11.1156	8.68966	18.9929	15.0981	14.9018	15.8101	22.7446	19.871	0.699072	1.48307	0.606845	1.37872	0.782334	2.63548
		0.535212	7.20274		0.864	37.3		0.68	4.246		0.989	12.82		1.35391	8.13445		0.52	3.825																	11.3494	19.4984	10.9437	18.3595	14.3301	5.91202	18.1854	19.9505	30.375	1.03968	0.665025	0.521617	1.31357	2.63368	1.37291
		0.75461	9.00121		0.554	42.73		0.887	4.321		0.708	11.36		1.01743	7.53538		0.579	4.258																	13.4976	10.0789	9.48071	22.8037	12.4016	4.28571	16.3569	25.0948	22.447	0.558266	0.718147	0.726468	1.07965	1.04568	0.946996
		0.789045	14.5511		2.074	42.86		0.806	3.286		1.054	9.524		0.739859	5.82701		0.839	4.333																	9.61931	15.8241	12.345	12.0172	11.8321	12.7761	25.4849	16.678	13.5729	1.90375	0.937255	0.751578	0.716463	0.534247	0.585938
		0.705418	7.84716		0.722	31.32		0.822	4.083		0.78	8.276		0.665973	12.4408		0.992	3.248																	17.3689	10.2118	11.0654	14.7267	19.6357	11.5826	9.64458	23.0207	4.2987	0.272265	1.50148	0.834268	0.848943	1.04861	0.978815
		0.914977	12.5047		0.477	32.46		0.978	6.112		0.993	24.48		1.50668	8.13845		0.646	3.576																	14.9373	15.3327	12.1565	13.5341	14.1554	19.6787	18.622	11.5351	13.0862	0.429336	1.01	1.2136	2.24642	0.777038	0.579225
		0.282364	7.83831		0.695	40.18		0.625	4.295		0.746	10.25		1.32795	6.96526		0.928	4.679																	15.619	11.8103	13.9277	6.4473	5.54378	28.375	14.9066	16.0848	13.7517	1.66127	1.01471	0.68855	2.45261	0.900804	0.518182
		0.813641	15.4661		0.973	26.6		0.758	3.894		0.962	21.59		0.438324	3.71427		0.877	3.268																	10.6528	11.3213	20.3458	16.8063	6.22308	12.8304	15.3018	15.8031	18.914	0.880186	2.49261	1.87664	0.783898	0.502174	0.79792
		0.67787	6.95088		0.534	56.6		0.623	4.392		1.286	13.1		3.73723	7.61825		1.673	3.788																	14.9457	17.2517	16.0706	16.272	13.0894	12.9038	14.7372	15.7975	16.8142	0.675325	3.47904	0.635838	0.991892	0.691689	0.60124
		0.975976	9.02778		0.783	40.89		0.675	3.133		0.783	20.84		0.987477	6.17647		0.776	3.705																	9.29725	10.1629	19.5278	14.8292	14.8783	16.573	15.4625	21.2254	20.3088	1.18594	2.89794	0.667581	0.626016	0.658152	0.905109
		0.53718	7.74878		0.44	37.89		0.9	8.713		1.27	6.12		1.52964	7.46349		0.764	4.952																	13.1642	10.6691	23.528	16.5739	11.9439	5.34496	16.0038	19.6264	31.6899	0.629786	0.585047	1.31235	0.964204	0.927835	1.8418
		0.593259	11.5307		0.97	30.71		0.832	3.038		1.029	14.91		1.77926	7.96371		1.799	5.663																	10.4537	11.6016	20.2756	14.9257	13.3333	4.78929	21.7937	14.5769	13.9375	0.286982	1.32761	0.653798	1.16315	0.822205	1.67369
		0.483069	8.50437		0.747	30.59		1.32	16.59		1.849	18.68		1.12127	6.47202		0.673	5.396																	14.4972	15.9569	15.9651	22.6578	5.38365	20.7184	7.53503	12.7642	22.6667	0.980018	0.502933	1.17691	1.29953	0.740741	0.758693
		0.726079	8.4965		0.478	30.94		2.012	7.919		1.023	6.118		1.70038	7.67616		1.068	4.393																	16.8559	10.3309	11.2645	13.5022	11.1788	16.0683	13.0581	15.716	19.6508	1.00631	1.67218	0.919944	0.99124	1.79151	0.806452
		1.62433	10.1041		0.572	30.53		1.597	7.672		1	17.66		0.634022	8.37608		1.001	5.218																	11.8092	13.509	9.88005	17.904	5.33849	18.003	18.6615	20.7249	19.8333	1.00649	0.482986	1.8115	1.49719	1.05758	0.919694
		0.668032	11.511		0.566	30.6		0.845	11.86		1.048	24.51		0.742854	7.35965		0.764	7.737																	13	12.6505	5.07107	17.3833	6.03738	12.2016	17.6059	13.0836	22.25	1.07852	0.760304	1.58616	1.10686	1.05054	0.782143
		0.5116	8.20331		0.919	30.52		0.966	14.89		0.964	11.17		0.645005	5.835		1.358	5.269																	10.6977	11.3418	8.51349	6.70552	7.20904	5.25881	18.7193	12.8416	32.2558	0.712606	0.511824	0.516344	0.959082	0.852174	0.930448
		0.24301	8.97071		0.666	31.5		1.034	6.157		2	11.53		0.556142	7.77001		0.894	5.167																	13.4329	6.42248	15.0316	13.0309	12.7267	15.4327	29.2225	13.9336	16.125	0.843915	1.01608	0.911111	1.54389	2.11934	0.76943
		0.804786	10.3304		0.616	31.91		0.423	5.658		2.177	22.25		1.08533	3.93493		1.096	4.695																	12.1829	10.6032		5.62195	14.3891	11.6644	19.6193	15.0262	29.7609	2.72899	0.518387	0.546456	1.28372	0.655495	0.613409
		0.518487	9.09173		0.749	28.82		1.46	10.88		0.847	11.71		0.481258	7.89782		1.325	5.566																	18.5132	11.8353		7.69421	6.07097	5.94636	7.85283	22.2741	17	0.889344	0.49692	1.07595	1.0279	1.61134	1.86224
		0.610969	7.15552		0.52	28.94		0.903	3.553		0.963	11.55		1.12027	8.50089		0.966	4.97																	9.72075	11.4		21.1345	6.66565	11.4728	17.5271	12.3941	18.1538	0.721845	1.23529	0.809587	0.6806	1.11303	0.403226
		1.09896	7.80977		0.823	37.01		0.955	3.069		1.634	6.197		0.976494	5.45259		1.176	7.393																	12.1475	10.1076		7.60177	11.6989	14.9613	19.2541	13.069	18.2	1.01902	0.675835	0.488814	0.702929	1.02346	0.929726
		0.492907	11.6487		0.953	25.12		0.846	11.68		0.899	14.53		2.08079	9.02308		1.134	8.336																	19.6416	10.7013		5.85806	7.16981	5.00148	16.6765	13.5346	23.6492	1.06522	0.75576	0.526544	0.458418	1.39953	0.830365
		0.532261	11.9045		0.801	35.29		1.673	10.86		0.608	15.07		0.402379	13.9784		0.855	4.394																	10.5905	17.0735		6.14937	11.6122	13.606	22.0854	19.5158	4	0.952638	2.45575	0.628593	0.683434	0.498881	0.589172
		0.694596	13.9903		0.769	30.87		0.682	16.3		1.357	5.131		4.38424	9.27769		1.164	8.126																	16.8722	14.318		5.79722	6.38544	13.4404	19.0488	15.2117	14.5946	1.23529	0.7769		0.493573	0.891791	0.98913
		1.11273	10.842		0.928	35.79		0.964	4.385		2.816	5.709		0.452302	12.2411		1.279	5.518																	10.5777	9.51309		7.87281	15.0419	11.5634	13.9628	16.9845	21.8238	0.381257	0.537678		0.911839	0.684432	0.5671
		0.748707	10.8026		0.621	52.04		0.542	9.121		0.703	9.109		1.73432	8.41003		0.747	5.229																	20.8736	11.4123		12.1064	16.0933	13.1734	13.3781	15.292	22.9583	1.09822	1.07598		1.30282	2.29968	1.18269
		0.751659	15.1414		0.717	36.35		0.666	4.056		0.871	5.339		0.940549	6.62678		0.94	5.411																	9.38048	12.6498		11.0528	28.4582	15.5142	5.28313	13.7312	23.5625	0.914433	0.497832		0.989362	0.541555	0.940476
		1.84668	11.1667		1.731	52.76		0.943	3.411		2.56	5.118		0.61605	5.16503		0.592	5.745																	12.1835	13.9944		14.3613	16.739	13.0731	26.5816	14.1885	13.5946	1.31757	1.35595		0.943249	1.77395	1.36467
		2.57768	15.2496		1.236	60.28		1.268	4.288		1.114	5.062		0.880641	5.9009		0.682	5.38																	10.457	11.5599			23.5084	11.8316	15.4553	18.24	20.4211	0.724717	1.53349		2.27074	0.778	0.831169
		2.14774	10.7633		0.452	58.91		0.837	13.58		0.745	14.15		0.542164	7.30273		0.561	5.838																	15.5576	9.35625			16.5043	12.8632	17.8037	15.3391	17.5357	0.800657	0.78809		1.79943	0.963274	0.662447
		0.433876	10.1631		0.348	40.83		0.924	10.01		0.941	15.9		0.418355	4.63385		1.268	6.905																	11.4765	15.0094			23.2767	7.29091	18.6272	17.5126	14.1754	0.651515	0.802183		0.652905	1.06351	0.819959
		0.983847	8.73065		0.579	47.14		0.775	5.104		1.155	15.51		0.502225	7.23284		0.546	8.381																	11.4663	14.9283			18.0544	12.491	15.3599	16.7608	9.66116	0.979845	1.09215		1.01003	2.45714	1.59565
		0.372878	8.70212		0.568	47.83		1.4	12.83		1.31	19.03		0.796771	6.31526		0.632	4.606																	13.641	11.0511			13.5556	12.492	17.8989	8.47321	11.2273	2.19247	0.324201			0.880662	0.987415
		1.23866	11.0584		0.457	59.39		1.489	3.812		0.753	15.21		0.445313	8.27024		1.48	4.541																	15.5385	12.0323			11.6599	13.4638	7.91935	9.02736	7		0.897653			1.20213	0.884106
		0.35812	8.20233		0.571	60.19		0.989	5.656		0.891	20.43		0.548154	8.03361		0.544	5.964																	11.0705	17.5594			22.3027	12.0459	20.9231	19.5249	16.1569		1.59843			1.02524	3.46567
		0.563744	10.1139		0.331	49.1		1.203	5.071		0.758	18.98		1.14324	7.60127		0.64	4.5																	12.1065	12.9264				6.51213	29.1599	9.81	25.7778		0.39823			0.952119	0.742489
		0.378781	8.23676		0.456	42.73		2.495	10.89		1.622	15.22		0.634022	22.3156		0.648	5.303																	13.9401	14.1725				13.874	15.586	8.20737	22.6173		0.605042			0.715177	0.910667
		0.752643	14.4527		0.32	46.12		1.131	3.895		0.972	20.66		0.380413	7.77101		0.518	4.435																	12.2699	13.6195					22.2885	7.38841	12.4089		0.673267			1.33657	0.857586
		0.3837	7.46838		0.693	49.86		0.789	11.41		0.542	17.25		0.533178	6.62977		2.256	4.139																	9.65698	12.8205					14.8408	6.24064	11.4694		0.987539			1.4571	0.863934
		0.367959	11.7275		1.451	39.32		1.393	5.467		1.592	5.025		0.952531	6.46403		1.546	4.438																	10.5393	9.57993					17.381	8.17336	6.94977		2.2703			0.790313	1.46206
		0.914977	7.56676		0.389	52.37		0.925	11.46		1.041	22.5		0.784789	4.85052		0.977	4.221																	15.7205	19.202					15.1472	15.8347	5.84211		0.814488			0.788983	0.823529
		0.500778	11.3634		0.42	47.22		1.199	8.142		1.056	13.01		0.632025	4.51903		1.958	5.181																	16.0613	10.8396					6.15238	9.99365	5.33333					1.22519
		0.559809	8.75131		0.885	57.82		0.834	4.378		0.808	15.89		0.820734	7.77301		0.487	4.434																	18.8853	13.733					6.21121	11.975	10					0.439673
		1.82012	8.38926		0.626	46.99		1.105	3.911		0.842	15.97		0.428339	7.17293		0.396	4.45																	14.6329	18.8925					6.71239	10.1077	9.91667					0.703704
		0.57555	12.7802		0.545	43.23		0.78	3.881		0.57	23.22		0.477264	6.31226		0.606	4.407																	14.577	13.8357					6.66015	9.47489	11.1538					0.960992
		0.398458	7.53036		0.549	46.81		1.622	4.088		0.64	16.9		0.618047	8.34313		1.63	4.63																	20.4381	12.8267						8.1594	15.7692					3.43715
		0.796916	7.90521		0.949	51.81		0.995	5.27		0.84	17.73		0.795772	5.38969		2.639	4.652																	15.0694	13.9937						11.0357	10.25					0.657895
		0.368942	8.59685		1.238	64.58		1.034	5.947		0.606	13.68		0.615051	4.81457		1.944	5.532																	20.5806	12.0788						8.53089	7.22222					0.852114
		1.00451	11.8258		0.291	42.79		0.931	4.204		1.007	17.01		0.945541	4.67579		1.046	4.445																	14.5309							12.1597	17.8375					0.893401
		1.13634	7.65531		0.502	47.61		0.953	4.992		1.049	6.947		1.13026	5.91587		0.729	4.401																								10.039	12.009					0.790055
		0.584405	10.0057		0.506	32.49		0.976	4.441		0.733	14.63		0.417356	3.89699		1.591	4.128																								12.4465	8.64528					0.558394
		0.594243	9.37409		0.525	53.53		0.829	4.476		1.126	10.1		0.817739	6.08262		0.712	5.058																									14.8095					0.630631
		0.809706	8.40402		0.981	52.94		1.141	8.556		2.464	12.43		0.440321	5.65428		0.922	5.321																									26.6913					0.683654
		0.240059	4.75887		0.804	54		0.891	3.926		0.957	10.64		0.798768	6.8704		0.265	4.445																									19.2333					0.813984
		0.66508	7.857		1.535	17.66		0.737	4.123		1.108	12.95		0.669966	7.43653		0.864	5.212																									21.5623					0.779813
		1.18455	8.77001		0.227	29.93		1.037	5.335		0.197	10.76		0.492241	5.51949		0.468	5.592																									16.7					0.818521
		0.295154	8.44731		0.739	41.58		1.253	13.31		2.003	17.45		0.649997	5.65028		0.325	4.377																									13.0628					0.764486
		0.448634	7.49002		0.776	43.22		0.537	4.732		0.402	5.762		0.658983	4.53401		1.251	4.788																									10.1364					0.570743
		0.49881	7.9298		1.008	48.59		0.942	4.623		0.931	16.21		2.53309	6.81349		1.417	5.301																									12.9466					0.575758
		0.731982	12.6523		0.753	70.14		0.816	5.952		0.672	14.56		0.7778	6.44606		0.877	4.892																									13.1825					1.36437
		1.68238	10.6059		0.952	43.78		0.706	8.511		0.74	10.4		0.340475	5.21096		0.976	5.414																									7.73577					0.845357
		0.603098	7.04926		1.252	51.23		1.038	7.858		1.091	14.25		1.21113	6.36917		0.82	4.746																									6.66667					0.350877
		0.465359	8.45616		0.705	41.4		1.9	5.179		0.5	19.94		2.18962	5.15105		1.068	4.914																									13.5					0.8367
		0.642452	9.37311		1.286	40.34		0.77	5.162		0.448	8.587		0.941548	8.6876		0.916	4.555																									13.4053					0.751663
		0.804786	10.3697		1.026	44.02		0.657	6.56		1.193	10.2		1.01444	6.82347		0.658	4.807																									17.4					0.717662
		0.709353	8.56537		0.811	57.85		0.854	4.427		1.098	14.51		1.00146	6.77155		1.88	5.715																									12.6218
		0.424038	6.93317		0.814	41.74		1.211	11.47		0.743	9.216		0.154761	9.2677		0.905	5.229																									13.1429
		0.642452	11.1175		0.822	38.18		0.741	4.664		0.751	16.27		1.61351	8.97915		0.545	4.424																									12.8842
		0.449618	11.0584		0.403	42.66		1.528	4.187		0.833	10.27		0.728876	6.59682		0.638	5.157																									10.875
		0.386652	8.18855		0.918	52.67		1.783	3.885		0.988	13.46		0.523193	7.12601		0.709	4.424																									7.91667
		0.538164	8.91562		0.505	40.29		1.124	4.421		1.162	13.29		0.892623	12.2112		1.538	5.376																									10
		0.556857	13.0065		1.489	44.83		1.482	7.657		3.791	15.35		1.40184	9.7869		1.07	5.254																									21.0785
		0.617856	9.57873		0.822	44.96		0.684	3.845		2.112	15.02		1.77626	8.72254		1.131	4.51																									10.977
		0.899236	10.4976		0.803	34.5		1.027	6.161		0.959	16.64		0.987477	7.89183		0.469	4.683																									7
		0.510616	10.0943		0.582	33.48		2.223	8.681		1.126	11.2		0.697923	8.35811		0.543	5.287																									12.4068
		1.39018	9.50002		0.978	36.37		0.955	7.211		2.917	12.02		1.28202	18.2219		0.757	7.577																									13.7222
		0.471262	7.09845		0.594	38.37		0.79	6.062		2.699	16.91		1.27104	12.2311		1.434	4.566																									19.65
		0.494875	14.2264		0.786	16.31		0.78	7.524		1.037	12.94		0.861671	11.7918		1.08	4.913																									11.9534
		0.97204	8.03212		0.762	21.48		0.895	7.969		0.251	13.25		0.600074	12.6205		1.061	4.683																									12.5
		0.484052	10.173		0.665	33.4		0.929	6.437		0.953	20.92		1.46873	14.6574		1.24	4.787																									14.9481
		0.871688	14.0001		0.93	19.54		0.769	7.996		0.877	14.82		1.15222	11.4723		0.74	4.33																									16.8889
		0.681806	10.2517		0.401	42.54		1.689	7.531		1.112	15.42		0.618047	11.9516		1.041	4.934																									21.1614
		1.34197	9.50396		0.524	43.91		0.851	7.32		0.469	14.88		1.20714	13.0499		0.763	3.935																									17.6728
		1.1757	10.3697		0.674	42.11		0.782	15.37		0.709	14.87		0.704913	11.2227		0.484	5.056																									16.8445
		0.382716	8.95005		0.711	50.9		0.623	4.818		0.847	11.36		1.53962	13.2595		2.192	4.289																									14.0678
		0.674919	6.93218		0.563	58.46		0.865	8.613		0.678	26.87		0.915588	10.2242		1.075	4.568																									11.9552
		0.405345	9.07402		1.27	66.17		0.815	8.546		3.961	20.49		1.32196	10.6835		2.378	4.722																									6.4186
		0.796916	7.99769		0.971	41.01		0.745	7.027		0.576	26.17		1.04639	8.52984		0.528	4.091																									9.42857
		0.600146	7.4851		1.721	35.68		0.728	4.135		2.427	18.15		1.09032	8.18637		0.52	4.016																									19.8452
		0.362056	8.04688		0.762	49.88		0.615	7.483		0.587	10.93		0.682946	10.8932		0.964	4.502																									13.2627
		0.390587	6.63801		0.988	50.12		0.744	5.46		1.408	10.51		1.09331	13.0299		0.69	5.697																									14.8639
		0.465359	6.43928		0.46	39.28		0.978	6.066		2.394	13.36		0.697923	9.54328		0.819	4.462																									17.9004
		0.982863	8.10886		0.465	39.24		0.836	5.94		1.314	11.61		0.739859	8.08153		1.002	6.067																									14.2908
		0.842173	7.02466		0.923	22.46		0.79	5.652		1.92	9.653		1.18717	12.5506		0.846	5.799																									10.7333
		0.416167	9.1478		0.905	62.9		0.795	8.669		0.613	9.568		0.789782	9.21778		0.961	5.483																									13.622
		0.629662	8.19938		1.349	40.94		0.469	5.868		0.408	13.54		0.836709	11.9915		1.098	4.376																									21.9515
		0.719192	9.0081		1.04	37.65		0.586	4.743		0.986	11.54		0.847692	15.0068		0.587	4.947																									14.5313
		1.03402	10.3205		1.042	30.24		0.979	10.37		0.857	12.71		1.01943	9.65511		0.794	5.865																									13.968
		1.02123	15.0725		1.432	41.93		0.838	9.449		0.229	14.63		0.948537	12.4009		0.433	4.554																									4.5
		0.973024	11.9045		0.657	41.66		0.973	4.97		3.397	10.48		0.940549	8.38407		0.422	4.482																									11.7765
		0.799867	14.4724		0.916	55.18		0.923	6.104		0.815	11.52		0.848691	14.4277		0.791	5.379																									3.71429
		0.531277	17.4338		1.148	44.12		0.618	7.684		1.108	12.25		0.85568	8.64866		0.948	4.558																									4.47222
		0.628678	15.0233		0.816	17.58		0.912	2.398		0.772	12.37		1.11628	11.6321		0.949	6.857																									17.1818
		1.66467	11.8258		0.913	55.68		0.685	7.092		1.166	11.61		1.43579	8.8783		1.072	4.964																									14.6822
		1.81716	8.34695		0.888	33.99		1.065	5.646		1.057	10.53		1.20614	10.2941		0.85	4.681																									14.9745
		0.580469	7.3208		0.513	34.18		0.886	6.797		1.12	11.8		0.923575	8.46394		0.585	3.971																									17.3253
		0.734933	3.75731		0.691	37.45		0.963	5.549		0.512	11.45		0.574114	8.73153		1.088	6.84																									12.5
		0.463392	6.30842		0.836	63.59		0.888	7.082		1.237	7.307		1.45076	8.10849		0.586	4.737																									16.2719
		0.714273	11.1371		0.86	53.75		1.245	7.61		0.899	6.918		0.197695	12.8102		2.209	4.487																									15.7778
		0.86185	14.5708		0.577	73.68		1.826	6.302		0.794	6.4		1.21113	10.6636		0.774	4.377																									12.5019
		0.963186	13.341		0.466	44.11		0.713	2.382		2.904	11.38		0.76482	12.291		0.768	4.923																									9.5
		0.734933	11.5504		0.891	46.16		0.803	2.364		2.711	8.877		2.97341	13.9285		0.653	4.536																									17.25
		1.10978	11.147		0.671	58.78		0.821	2.167		0.924	6.666		0.285559	9.99458		0.713	4.685																									14.3125
		0.820528	11.4421		0.9	51.08		0.748	8.472		1.043	13.53		0.559137	8.30319		0.814	5.102																									6.4
		0.710337	4.61621		6.176	66.41		0.912	7.693		1.226	10.22		1.18118	10.8033		0.723	6.487																									11.25
		1.14421	14.069		0.673	37.03		0.732	3.385		1.083	7.807		1.51766	10.5837		0.698	4.486																									6.30357
		0.95138	13.6066		0.534	43.27		0.967	3.404		0.138	6.113		0.847692	11.5921		0.884	4.652																									14
		0.761497	16.8926		0.876	39.55		0.917	7.684		1.05	7.265		2.18463	11.8018		1.073	4.194																									12.0138
		0.504713	8.90479		0.781	72.96		0.524	3.054		0.814	8.799		0.677954	15.0468		1.326	4.328																									6.54545
		0.520455	10.9109		0.689	59.71		0.75	9.572		1.005	9.671		0.585097	8.20434		0.7	4.621																									6.40081
		0.339427	10.0254		1.068	47.44		0.7	10.92		1.489	12.27		0.646003	9.36655		0.858	10.87																									13.7652
		0.506681	4.77756		0.992	41.28		0.864	5.917		0.75	8.021		0.820734	13.9185		0.905	4.213																									7
		0.365991	12.4555		0.6	57.82		1.05	3.162		0.821	7.069		0.277572	7.98668		0.56	4.291																									8
		0.675903	12.062		1.033	46.76		0.53	6.085		1.675	6.203		0.743853	11.5921		2.419	4.155																									7
		0.965153	10.9896		0.577	59.89		1.039	2.745		0.904	9.566		0.697923	7.15995		1.982	5.136																									7.60714
		0.732966	12.2784		1.748	53.15		0.78	2.971		0.719	7.341		4.66081	8.02163		1.781	4.525																									8.03516
		0.698531	11.0584		0.577	47.94		0.915	5.674		0.651	7.725		0.7778	6.75258		0.721	3.931																									6
		1.68238	16.7844		0.85	38.59		1.74	2.955		4.48	7.832		0.850688	6.59782		1.187	3.949																									4.66667
		1.33311	10.0057		0.957	57.28		0.605	4.639		0.61	7.403		0.950534	8.09651		1.25	5.255																									12.3333
		0.484052	13.2623		0.884	66.9		0.665	4.961		0.845	5.678		1.04639	4.17955		0.787	4.714																									12.2709
		0.748707	12.8786		0.64	44.5		1.137	7.478		0.828	6.295		2.83163	7.01518		0.673	4.66																									21.1176
		0.783142	4.96842		0.652	47.41		0.789	9.475		0.832	6.417		0.931563	8.41402		0.447	3.921																									3
		0.364023	9.65547		0.837	46.66		0.698	5.713		0.805	5.297		0.466281	10.5138		1.952	4.282																									6.60714
		0.707386	4.16561		0.745	68.24		0.76	4.463		1.031	6.356		0.870657	4.03577		1.28	4.581																									5.8
		0.781174	5.70139		0.755	42.32		0.732	7.845		0.855	7.276		1.66343	7.72608		0.709	6.026																									13.2222
		0.594243	15.6628		0.652	35.04		0.739	5.365		4.787	9.526		0.882638	5.04522		0.831	5.891																									10.0625
		0.650323	5.63252		0.654	57.62		0.997	8.243		1.415	5.763		1.38886	6.56188		1.055	6.439																									8.11111
		0.579486	4.34073		0.773	56.2		1.034	6.714		0.842	10.6		1.58156	7.05312		1.022	7.268																									15.36
		1.95195	4.55619		0.896	64.01		0.953	6.428		1.042	7.436		0.697923	3.94392		0.695	5.55																									16.689
		0.775271	4.29547		0.611	73.51		1.721	6.957		0.899	7.071		1.01943	4.16957		0.648	5.216																									7.44934
		0.395506	5.83323		0.752	45.15		0.581	10.12		0.889	8.26		0.619045	3.74522		0.793	6.789																									6.51064
		0.777239	8.97071		0.745	45.7		0.562	7.537		0.769	7.64		0.600074	3.80713		0.676	4.684																									10.9223
		0.57555	8.18954		0.529	23.64		1.136	4.137		1.132	4.988		0.808752	7.60726		0.764	4.884																									6.88571
		0.667048	10.6452		1.018	56.54		0.797	5.798		0.725	12.83		0.544161	7.99966		0.964	7.749																									5.46154
		0.371894	11.5897		0.538	64.66		0.564	5.618		1.104	7.472		2.48916	7.59628		0.718	6.691																									9.2
		0.512584	10.2615		1.155	70.53		0.74	6.683		0.889	7.303		0.565128	3.77917		0.886	7.627																									18.4013
		0.487988	4.6595		1.298	32.82		1.257	4.581		1.067	5.208		1.09132	9.37454		0.972	7.514																									16.7512
		0.687709	8.35876		1.056	55.92		0.933	8.736		0.798	7.013		0.652993	9.31064		0.689	7.417																									8.34969
		0.609001	12.5834		1.265	39.51		1.607	4.77		0.945	5.051		0.285559	4.88546		0.509	6.441																									8.28646
		0.548986	6.68819		0.712	19.1		0.963	4.343		0.749	9.115		1.18717	7.58929		0.855	5.362																									7.08603
		1.32721	11.1863		0.529	36.25		1.309	7.402		0.769	6.83		1.38087	6.48999		2.115	6.384																									10.8686
		0.784126	10.6157		0.699	79.81		0.627	5.512		0.867	7.775		0.809751	4.29937		0.668	6.028																									15.2125
		0.778223	9.18913		1.221	45.17		1.167	4.618		1.116	5.85		0.713899	9.40948		1.043	7.194																									4.66667
		0.631629	8.76706		0.854	132		0.794	4.378		0.882	8.592		1.06236	4.94038		0.728	5.84																									5.33333
		1.57022	14.5511		0.779	52.18		0.709	10.22		0.964	8.327		0.838706	8.04958		1.886	7.368																									7.41071
		0.48602	10.4878		0.894	48.31		0.622	5.352		1.12	9.352		1.8132	6.90734		1.449	6.343																									8
		1.19439	4.10756		0.45	55.74		1.178	6.83		0.872	7.481		1.1692	7.23284		1.697	6.315																									8
		0.824463	4.61129		1.371	41.32		1.065	4.394		1.021	7.078		0.888629	6.76756		1.524	7.109																									9.48
		0.758546	9.69876		0.594	12.44		1.068	8.97		0.802	9.124		0.960518	7.85988		1.689	6.517																									7.5
		1.03697	11.0289		0.96	67.67		1.127	2.906		0.823	14.33		0.961517	6.8075		1.301	6.653																									6.8448
		0.369926	8.85068		0.729	37.01		0.968	5.406		0.906	10.23		1.12826	9.19881		0.716	6.638																									6.33034
		0.661145	9.87782		0.725	34.46		1.09	7.354		2.245	6.57		0.544161	7.67716		0.739	7.016																									10.3301
		0.506681	3.9895		0.726	34.82		0.851	12.65		0.979	6.291		0.887631	7.91779		1.318	6.666																									8.95
		1.70402	8.283		0.716	56.06		1.02	7.89		0.825	7.363		0.805757	8.34612		1.503	6.561																									12.6441
		0.401409	3.95605		2.364	45.78		0.924	8.638		1.468	13.6		0.529184	6.42609		0.541	7.141																									8.07
		1.31442	4.47355		0.757	45.5		0.966	8.931		0.937	7.487		1.15122	4.4102		1.231	8.282																									9.58947
		0.576534	5.34229		0.753	39.66		0.941	8.861		1.407	10.07		0.696925	10.9132		0.962	6.791																									7.35922
		0.713289	9.43017		0.582	45.12		0.743	9.784		2.652	9.171		0.756832	9.06202		1.265	6.853																									7.21739
		0.788061	10.6649		0.652	115.9		0.934	8.499		1.549	7.901		0.752839	8.79443		0.783	8.7																									7.82997
		1.8211	4.49815		0.8	60.18		0.977	6.05		1.122	8.518		0.697923	11.8317		1.932	8.608																									7
		0.65229	4.93891		0.545	20.83		0.738	8.433		2.461	9.213		1.86113	13.7887		1.363	6.391																									8.55927
		0.890381	8.66867		1.151	16.72		1.115	7.175		1.117	8.295		1.27304	10.2542		0.731	4.682																									7
		0.759529	5.31277		0.928	11.45		0.805	8.472		0.984	8.871		0.482256	7.34567		0.831	6.991
		0.705418	8.60472		2.985	40.68		0.836	8.097		3.565	8.837		1.82818	7.49344		0.855	7.077
		0.530293	4.73132		0.732	79.86		1.759	4.997		0.857	6.208		0.773806	8.56778		1.206	4.816
		0.990733	11.147		0.706	37.53		1.749	6.629		1.136	8.189		2.44523	8.66463		1.744	6.518
		1.07928	11.9242		0.678	56.39		1.038	2.753		0.543	7.04		0.754836	5.18101		1.374	5.998
		0.585389	21.0838		0.793	63.29		0.732	7.912		0.623	9.146		0.768814	10.5637		1.049	7.777
		0.584405	12.4063		1.251	65.02		1.709	7.646		1.018	9.189		0.797769	9.3366		0.582	5.755
		0.90809	17.4239		1.457	57.97		0.78	2.876		0.607	8.117		0.52519	12.3509		0.894	5.321
		0.325653	12.2292		0.659	9.982		1.964	9.292		1.025	7.479		0.637017	11.8118		0.841	5.717
		0.521439	17.2468		0.645	15.26		0.901	5.257		1.073	13.23		0.92058	10.6136		1.271	6.738
		0.712305	13.3803		0.722	51.04		0.926	7.773		1.002	6.656		0.841702	5.93684		1.005	6.016
		2.54718	10.0451		0.57	51.02		0.946	8.681		1.334	4.455		1.01344	7.67117		1.305	8.1
		0.487988	8.64014		0.635	55.21		0.731	8.138		1.17	7.934		0.877646	9.73898		0.853	6.849
		0.631629	16.5286		0.845	10.57		1.056	7.089		0.769	7.744		1.05837	7.98967		0.819	5.808
		0.662129	12.6228		3.68	10.8		0.91	8.315		0.628	8.848		0.56413	7.79298		0.816	4.968
		0.585389	13.2721		0.973	13.31		0.911	4.215		0.874	8.33		0.820734	9.55526		1.547	6.818
		0.414199	12.9376		0.745	51.74		0.976	3.952		0.887	9.2		0.687939	7.56034		1.204	6.711
		0.467327	7.86782		0.852	69.19		0.79	4.79		3.316	12.48		0.753837	7.24383		1.37	6.031
		0.506681	11.3733		0.97	57.54		0.784	9.159		1.069	9.978		0.605067	9.41747		1.757	7.658
		0.603098	11.0388		0.669	10.61		0.985	6.886		0.991	9.387		1.18717	8.89927		0.756	7.394
		0.577518	4.38107		0.415	37.93		0.841	7.57		0.866	12.49		0.534176	8.54282		1.371	7.836
		0.606049	9.46657		0.577	52.31		0.89	6.206		0.593	9.47		1.06935	8.8793		0.776	8.334
		0.566696	8.58209		0.82	65.55		1.223	5.389		1.231	8.197		1.1023	9.08399		0.681	6.148
		0.423054	14.5806		0.469	13.91		1.537	5.038		0.703	3.755		0.926571	11.1129		0.547	6.218
		0.426989	21.0248		1.779	16.71		1.595	3.888		0.74	7.04		0.976494	9.3356		0.669	6.055
		1.01139	9.50691		0.77	52.89		0.84	7.975		1.18	5.312		0.938552	7.86187		1.221	6.065
		0.62671	9.562		1.019	14.03		0.763	4.986		1.136	11.48		0.614053	7.9707		0.984	8.147
		0.259735	12.2784		0.608	35.33		1.212	4.864		0.877	7.656		0.669966	10.5338		1.243	6.594
		0.619823	15.348		0.471	41.19		0.744	7.204		1.226	12.71		1.20414	12.3909		0.64	5.612
		0.556857	11.9045		0.885	13.13		0.767	4.8		0.544	9.962		0.825726	9.08998		0.762	7.25
		0.532261	13.341		0.512	57.43		0.744	4.554		2.656	8.999		0.430336	7.57831		1.005	7.308
		2.497	9.04155		0.427	40.1		1.156	8.119		0.846	10.89		0.734866	10.9132		1.18	7.326
		0.634581	11.4323		1.283	13.9		1.059	5.374		0.654	16.15		0.871655	7.17693		0.767	5.478
		1.06255	8.64309		1.991	46.5		1.015	8.227		0.801	8.719		0.723883	10.384		1.063	5.027
		0.72903	4.40665		1.403	53.83		1.433	5.697		0.734	11.87		0.526188	10.0545		0.717	4.956
		0.614904	8.50142		0.85	11.77		0.798	8.462		0.681	13.85		0.916586	10.1244		0.639	6.593
		0.570631	11.088		0.99	24.89		1.054	6.216		0.771	15.93		0.73886	14.4477		2.386	4.585
		1.95294	10.0844		2.988	39.79		1.152	6.947		0.922	6.571		0.620043	8.41202		0.611	4.84
		1.0173	9.95653		1.291	43.73		0.788	5.666		0.718	10.76		0.778799	6.46603		1.997	4.636
		0.701483	8.56832		1.171	71.02		1.181	8.692		0.641	10.22		0.902608	12.7104		1.309	5.095
		0.433876	9.76172		1.356	34.88		0.803	4.79		0.715	8.469		0.641011	8.45995		0.665	4.458
		0.725095	11.4913		0.988	72.39		2.555	8.541		0.646	5.951		0.890626	9.74497		1.477	5.234
		0.428957	9.68695		1.418	36.05		1.009	5.12		0.845	11.73		1.85913	11.672		0.824	4.67
		0.3837	8.76706		1.862	14.7		0.991	5.036		0.768	6.456		0.851686	9.725		0.904	4.859
		0.591292	9.5315		1.803	66.62		0.833	3.955		2.297	5.989		1.27903	13.4293		0.925	7.669
		0.445682	5.4023		0.974	17.72		1.17	7.443		0.7	8.65		1.01444	11.5023		0.679	6.098
		0.670983	9.25603		0.923	31.22		1.007	6.379		0.562	8.054		1.00445	7.50742		1.261	6.02
		1.3646	9.25603		1.309	28.56		0.837	4.547		0.957	8.895		0.607064	7.21886		0.817	6.431
		1.24063	9.9762		1.012	33.65		0.855	7.012		0.716	12.37		0.798768	12.2311		0.89	8.71
		0.561776	8.92546		1.375	56.63		0.932	5.68		0.825	10.37		1.00345	4.59391		0.975	7.155
		0.597195	4.82577		3.605	12.53		0.829	5.236		0.54	9.913		0.792777	6.42109		1.486	7.126
		0.681806	10.2812		1.375	35.94		1.896	8.827		0.84	10.32		0.753837	9.87377		0.816	7.711
		0.579486	4.3791		1.278	52.74		0.987	8.322		0.758	8.568		0.533178	13.0099		1.243	6.54
		0.689676	6.31039		0.794	53.92		0.821	7.966		0.764	8.781		0.547156	8.47093		1.608	7.268
		0.569647	14.1969		1.162	35.65		0.745	6.219		0.844	14.19		0.716894	5.43961		1.203	6.634
		0.454537	13.2229		1.221	38.77		0.802	4.238		0.649	14.11		0.543162	5.62432		0.81	6.985
		1.38034	16.8435		2.291	80.51		1.06	7.334		0.624	9.216		0.612056	9.14889		1.303	5.618
		0.299089	13.0163		1.137	28.86		0.634	4.284		1.053	10.49		3.87402	9.78291		0.898	6.802
		0.688693	11.7176		1.253	52.99		0.952	4.592		0.582	13.81		1.26904	6.78653		0.814	5.983
		0.614904	13.4787		0.869	48.97		1.194	5.608		0.602	8.467		0.661979	7.13499		0.611	5.617
		0.436828	12.121		1.589	16.27		1.79	4.005		0.882	13.1		3.00536	7.11303		0.72	6.451
		0.732966	18.88		1.864	18.71		0.996	7.256		0.676	11.97		0.588093	7.7131		0.564	8.853
		0.420102	7.14666		0.696	45.78		0.85	9.447		0.711	5.029		0.285559	10.404		0.951	7.212
		0.876607	13.8034		1.061	12.37		1.861	4.911		0.857	8.106		0.750842	7.42754		0.474	5.578
		0.696563	11.0486		2.004	11.71		0.758	9.217		0.842	10.14		0.569122	8.11249		1.05	6.229
		1.01139	11.3339		2.921	16.42		0.665	6.96		1.218	5.71		0.691933	7.3886		0.954	7.879
		0.615888	10.9207		0.884	39.17		1.472	4.639		0.676	9.846		1.09132	8.91724		0.828	9.449
		0.490939	11.4618		1.158	53.62		0.753	8.196		0.423	5.921		2.42326	6.99521		0.933	5.46
		0.608017	11.8554		1.538	54.14		1.061	7.916		0.657	9.183		0.366435	8.15242		0.73	6.384
		1.18258	16.1449		5.459	15.74		1.011	11.24		0.943	8.527		0.888629	10.0844		1.008	5.564
		0.731982	5.58333		0.97	29.94		0.998	8.26		0.542	7.929		1.77227	12.5107		0.749	8.515
		0.655242	9.67613		1.081	37.46		0.828	6.286		0.917	8.35		1.6834	11.7818		0.789	5.583
		2.56784	13.823		0.827	34.47		0.94	8.733		0.665	7.862		0.670965	6.76357		1.247	9.512
		0.54997	13.0458		1.024	15.48		0.943	8.324		0.394	9.416		1.71535	13.0698		0.862	5.525
		0.674919	13.8722		3.142	13.07		0.932	6.451		0.763	7.757		0.834712	7.93775		0.896	5.483
		0.635565	21.6545		1.903	63		1.029	6.685		0.689	6.856		0.789782	8.30219		0.982	6.407
		0.640484	14.5413		1.007	37.96		1.269	6.518		0.842	6.681		2.43824	5.39568		1.696	5.416
		1.08321	5.81847		1.074	49.83		1.502	5.271		0.964	9.081		0.714897	9.09297		0.804	5.033
		0.609985	12.9868		1.307	42.34		1.374	3.838		0.601	8.919		0.752839	7.59229		1.009	4.898
		1.48167	14.2658		1.133	64.85		1.2	7.266		0.715	12.64		0.488247	7.67416		0.853	4.954
		0.913993	12.3571		1.057	10.07		1.122	7.142		0.873	7.435		0.535174	6.84045		1.32	4.563
		0.9258	16.3614		0.976	14.78		1.356	4.933		0.671	7.709		1.14723	9.88675		1.462	4.659
		1.48167	14.1182		0.93	36.16		0.957	4.805		0.621	5.087		1.93402	8.22531		1.547	11.47
		1.90571	10.3501		1.048	15.94		0.896	8.557		0.723	8.103		2.15368	7.12002		1.262	5.798
		0.539148	9.91717		0.809	40.4		1.483	4.479		0.67	7.572		0.720888	7.75304		1.839	4.627
		0.79298	19.6966		0.51	37.6		0.972	4.891		0.749	8.201		0.967507	9.53429		1.366	4.881
		0.246945	11.452		0.726	39.84		1.046	4.663		0.768	9.072		1.01144	10.2742		1.416	4.721
		1.11175	13.1934		0.748	44.5		0.704	4.551		1.373	8.87		0.632025	9.04105		0.631	5.449
		0.804786	13.8034		0.937	55.39		0.994	8.215		0.742	13.42		0.755834	9.54028		1.948	4.314
		0.740836	11.3831		1.104	48.51		1.093	4.353		0.823	8.805		0.79078	9.11993		2.299	4.734
		0.35812	13.2623		0.998	18.15		0.882	9.235		0.687	7.632		0.40837	10.0545		1.622	5.21
		0.645403	5.86766		0.531	46.18		1.001	7.67		0.78	9.943		1.25207	8.72953		0.847	5.832
		0.943509	15.5054		0.847	60.11		2.094	4.188		0.652	9.106		0.846694	7.79697		0.817	4.523
		0.7979	21.6053		0.837	14.89		1.174	4.707		0.558	8.261		1.01044	9.67208		0.61	4.631
		0.627694	11.5504		1.209	46.32		0.918	6.368		0.818	9.571		1.00345	9.09497		1.471	4.945
		3.70517	16.5188		1.032	21.58		0.867	4.084		0.827	9.05		0.80376	7.65819		1.022	4.341
		0.361072	10.9994		0.692	58.44		1.116	6.017		0.656	7.224		3.46665	9.82085		0.915	6.367
		0.571615	12.8786		0.812	56.92		1.079	3.427		0.541	6.441		1.26105	11.4823		1.402	4.97
		1.56924	11.2257		0.793	48.37		2.239	3.915		0.697	8.821		0.954528	9.51732		0.89	4.527
		1.03205	4.55914		0.721	46.42		1.767	3.385		0.579	7.509		0.807754	9.05303		1.525	5.295
		0.58834	4.60243		1.828	48.79		1.074	8.027		0.723	7.274		1.70237	9.6571		1.329	5.297
		0.740836	4.97334		6.507	52.8		1.538	5.62		0.681	6.717		0.931563	4.00981		0.756	5.923
		0.642452	4.93497		1.24	46.89		1.584	7.858		0.646	11.32		0.572117	8.03161		1.553	4.355
		0.457489	15.3972		1.057	49.07		0.855	9.686		0.696	8.998		1.63348	4.10167		1.437	6.173
		0.37091	12.4161		0.922	55.22		0.768	4.451		0.757	12.41		0.484253	8.44797		1.514	4.449
		0.740836	13.2918		0.729	52		0.979	8.576		0.952	8.259		0.49923	4.15659		1.098	6.089
		0.657209	13.0655		1.421	46.05		0.898	8.444		0.81	8.842		0.794774	10.6036		0.928	7.822																	CCL4
		0.802819	18.2799		0.899	47.25		1.376	7.185		0.733	9.512		0.605067	7.78299		0.736	5.051																Channel 2	KPC-1	KPC-1	KPC-1	KPC-2	KPC-2	KPC-2	KPC-3	KPC-3	KPC-3	TF-1	TF-1	TF-1	TF-2	TF-2	TF-2
		2.57965	16.2728		1.185	64.6		1.445	6.084		0.803	7.326		0.767816	6.9343		1.074	4.711																	26.0423	32.1772	30.2392	30.6487	25.8255	24.7945	28.4271	28.4954	27.495	2.01063	2.20111	1.99104	2.07368	2.20304	1.9177
		0.777239	16.8533		0.712	39.44		0.757	6.026		1.865	9.113		1.07035	6.68069		1.041	4.367																Mean	11.5106	14.2221	13.3656	13.5466	11.4147	10.9591	12.5646	12.5948	12.1527	0.888689	0.972878	0.880031	0.916556	0.973732	0.847614
		0.88251	14.7872		0.686	47.92		1.093	3.275		0.863	8.168		0.679951	6.13953		0.618	9.298																	40X-KPC-CK19-488-CCL4-647-F480-405-Tim4-555-3-1000&1000-fov2-surface_Statistics	40X-KPC-CK19-488-CCL4-647-F480-405-Tim4-555-3-1000&1000-fov6-surface_Statistics	40X-KPC-CK19-488-CCL4-647-F480-405-Tim4-555-3-1000&1000-fov7-surface_Statistics	40X-KPC-CK19-488-CCL4-647-F480-405-Tim4-555-4-1000&1000-FOV2-suface_Statistics	40X-KPC-CK19-488-CCL4-647-F480-405-Tim4-555-4-1000&1000-FOV3-surface_Statistics	40X-KPC-CK19-488-CCL4-647-F480-405-Tim4-555-4-1000&1000-FOV8-surface_Statistics	40X-KPC-CK19-488-CCL4-647-F480-405-Tim4-555-5-1000&1000-FOV8-surface_Statistics	40X-KPC-CK19-488-CCL4-647-F480-405-Tim4-555-5-1000&1000-FOV9-surface_Statistics	40X-KPC-CK19-488-CCL4-647-F480-405-Tim4-555-5-1000&1000-FOV10-surface_Statistics	40X-TF-CK19-488-CCL4-647-F480-405-Tim4-555-1-1000&1000-FOV1-SURFACE_Statistics	40X-TF-CK19-488-CCL4-647-F480-405-Tim4-555-1-1000&1000-FOV2-SURFACE_Statistics	40X-TF-CK19-488-CCL4-647-F480-405-Tim4-555-1-1000&1000-FOV3-SURFACE_Statistics	40X-TF-CK19-488-CCL4-647-F480-405-Tim4-555-2-1000&1000-FOV1-SURFACE_Statistics	40X-TF-CK19-488-CCL4-647-F480-405-Tim4-555-2-1000&1000-FOV4-SURFACE_Statistics	40X-TF-CK19-488-CCL4-647-F480-405-Tim4-555-2-1000&1000-FOV5-SURFACE_Statistics
		0.9258	18.5947		0.988	46.48		0.666	6.446		1.285	7.239		1.13026	9.68905		0.753	6.635																	15.1831	22.7178	22.2197	24.6818	20.0995	25.1074	27.7374	6.18621	22.4619	0.434245	0.341989	0.197122	0.338624	0.356111	0.504232
		5.03828	12.3571		1.135	56.95		0.809	5.947		1.316	6.743		0.989474	6.07463		0.783	5.679																	16.2749	15.8656	25.5194	28.2273	20.6268	20.5866	21.3971	7.33083	20.8489	0.209451	0.192265	0.152108	0.439803	0.398473	0.566468
		0.246945	17.0599		0.919	42.08		0.907	8.096		1.354	12.34		0.643008	9.05503		0.844	6.753																	13.5723	23.0305	28.8844	30.7891	28.2006	25.3265	15.9483	20.1297	24.6503	0.263969	0.423604	0.252813	0.328526	0.387692	0.461129
		1.66762	8.54766		1.058	43.83		0.799	7.99		0.775	7.9		0.469276	7.0032		0.628	7.216																	23.2761	26.3136	17.8996	14.3256	17.2152	13.8655	20.5321	32.3677	37.3442	0.298177	0.326122	0.247777	0.415454	0.223827	0.552214
		0.60113	11.9144		0.874	41.46		0.931	5.319		0.605	9.264		0.721886	8.70158		0.826	5.819																	24.1709	25.7133	15.5744	24.411	20.9185	16.0846	15.8611	30.6356	22.7526	0.240752	0.208716	0.19967	0.546498	0.301683	0.310853
		1.17471	11.7078		0.729	50.92		0.673	5.91		0.758	7.627		0.893621	9.01909		0.672	7.358																	19.4886	17.8214	21.7751	17.2456	20.2908	19.3359	10.4545	11.5376	28.1647	0.385886	0.249611	0.249262	0.307814	0.364749	0.230843
		0.211527	11.7078		0.974	53.3		0.689	5.769		0.662	9.177		0.666971	5.7052		1.077	4.925																	14.7259	20.576	21.8762	8.33537	24.8596	13.276	17.6087	19.4579	30.7172	0.188371	0.247229	0.144623	0.561317	0.375381	0.305242
		0.740836	15.7317		0.495	40.23		0.692	5.657		0.65	10.43		0.741856	8.20634		0.729	7.341																	15.4895	20.8776	17.1483	15.8233	18.3707	13.8357	19.102	18.7393	29.0511	0.254875	0.401303	0.199021	0.448029	0.252002	0.533097
		5.55775	14.5413		1.225	52.87		0.862	6.468		0.712	9.367		0.760826	5.21096		0.667	6.508																	13.337	25.9242	17.1301	34.8376	19.1312	21.4478	36.7791	15.9842	22.1324	0.259757	0.290638	0.139553	0.354167	0.203459	0.372582
		0.720176	10.8026		0.853	47.47		0.932	10.41		0.646	8.734		1.0384	8.14144		0.681	4.709																	16.4369	26.2752	9.80597	19.7162	18.0992	13.1616	25.6667	23.6821	24.7942	0.229247	0.268908	0.302315	0.355145	0.388799	0.340013
		0.555873	9.45772		0.802	45.1		0.741	8.473		0.747	11.67		0.840703	7.3267		0.692	6.179																	16.5978	21.4309	27.4565	57.6333	22.2264	19.2042	42.2125	20.303	27.7466	0.365982	0.327035	0.633198	0.358696	0.292718	0.390146
		2.78724	11.6487		2.966	70.31		1.042	6.034		0.607	7.691		0.847692	6.17947		0.719	5.97																	13.236	18.6517	17.8726	22.7778	23.2679	13.5045	22.2857	17.73	19.75	0.281193	0.22685	0.169697	0.175725	0.392857	0.19652
		2.32188	15.3578		0.641	54		0.597	7.446		0.745	6.14		1.48571	7.84789		0.722	5.39																	15.0129	20.1341	16.4359	21.0877	17.5602	15.0045	25.7931	6.8141	20.4744	0.26408	0.35938	0.183193	0.400879	2.6959	0.598604
		4.07509	9.69482		0.87	43.83		0.846	7.255		0.694	9.205		0.853683	8.9462		0.842	5.393																	18.5208	21.7659	13.2	24.3333	23.0787	7.22917	26.119	23.3456	18.7289	0.439084	0.415849	0.386458	0.220225	0.293773	0.259186
		0.736901	9.51576		1.662	44.77		0.876	6.598		0.497	11.62		0.775803	7.62324		1.363	6.173																	12.2366	17.1647	18.3049	18.0375	20.7226	22.3342	27.2024	28.4068	30.3205	1.26609	0.349697	0.273359	0.649764	0.233276	0.418848
		0.740836	10.3205		0.651	62.83		0.79	4.85		0.619	13.84		0.88164	6.29729		0.742	6.917																	18.0648	22.8587	18.1852	5.42857	19.6882	14.7714	24.6574	15.424	18.3179	0.349507	0.335706	0.237993	0.358674	0.382284	0.318398
		2.58948	11.1371		7.527	91.13		1.023	3.096		0.63	9.164		0.947538	7.36564		0.708	5.437																	14.0143	20.6117	24.087	29.5407	30.693	22.7738	8.42781	24.534	31.5833	0.369956	0.405027	0.239524	0.350467	0.340882	0.316667
		0.740836	16.5089			53.8			5.836		0.732	7.204		0.797769	5.95981		0.806	5.049																	13.8796	25.238	19.2602	16.1538	23.5705	12.4905	9.37908	25.6527	22.6937	0.226705	0.271102	0.414474	0.253846	0.300947	0.317073
		1.85258	9.18421			45.68			5.311		0.445	10.26		0.652993	6.24836		1.332	5.845																	16.1255	20.5133	7.67442	15.0426	19.1319	13.4795	16.3214	25.4037	19.119	0.240566	0.313155	0.54046	0.427007	0.466222	0.312364
		4.2876	9.684			42.17			9.191		0.447	10.13		0.926571	6.00973		1.48	6.858																	14.6157	18.869	24.3047	15.2	19.5433	15.0282	20.1724	15.5442	20.0522	0.22439	0.755629	0.126856	0.259086	0.433244	1.03206
		1.48167	10.0254			73.77			5.567		0.633	8.278		0.733868	7.90281		0.771	6.943																	13.4101	20.4337	14.8359	24.4722	27.4264	5.748	14	24.13	26.8064	0.297965	0.539565	0.219306	0.343195	0.261989	0.33044
		1.25637	14.4625			41.25			5.392		0.448	13.87		0.89462	7.20588		0.722	7.625																	13.7515	22.6164	14.922	19.9851	39.7796	22.5996	19.35	16.9533	32.6602	0.475684		0.221021	0.332506	0.451031	0.32876
		4.07509	11.2749			63.69			9.906		0.545	12.75		1.06036	4.71173		1.19	4.829																	15.5258	28.1912	16.349	19.8636	23.4857	5.86759	9.8	17.0556	18.5398	0.383243		0.229025	0.290076	0.252	0.254032
		1.48167	12.5834			41.17			4.369		0.635	14.97		0.872654	4.97632		1.138	4.547																	18.8232	18.6789	27.7569	17.3139	19.9397	16.915	7.41758	23.875	22.7941	0.202729		0.428256	0.405954	0.762832	0.284668
		0.638516	11.3339			43.39			4.803		0.796	13.59		0.641011	8.90726		0.889	4.534																	7.4356	20.782	23.4639	19.697	18.4096	13.3815	18.2381	22.6857	33.6682	0.313718		0.350998	0.175258	0.251778	0.349112
		4.07509	10.173			40.16			7.043		0.611	14.3		1.19915	10.6036		0.971	3.632																	6.57325	14.184	32.1606	50.5833	32.2007	25.2367	23.3671	17.6	18.0533	0.393634		0.669985	0.228593	0.371166	0.237687
		1.23473	10.5173			46.37			5.779		0.67	11.68		1.15821	6.4151		1.675	4.798																	16.2829	23.3657	19.2541	26.2696	18.0059	8.4191	5.61538	21.668	16.8652	0.37704		0.0989209	0.294233	0.417836	0.502581
		1.35869	13.5181			42.24			8.287		0.884	8.914		1.18417	4.73969		1.476	4.007																	18.6515	23.1091	20.1502	9.09091	27.804	22.258	14.7913	20.1083	6.90462	0.241956		0.322581	0.310499	0.385827	0.405288
		1.61941	11.3634			53			7.601		0.59	10.55		2.28947	4.9933		0.852	4.256																	18.7075	23.5724	25.6579	7.3	17.9702	23.7698	26.8574	17.9104	22.1448	0.905363			0.245863	0.279356	1.30317
		1.66762	12.9769			34.65			8.921		0.602	9.603		1.24009	7.09805		0.836	4.398																	13.6699	7.70878	22.2966	5	18.9395	18.0965	25.0271	18.1167	21.4166	0.314956			0.554268	0.284422	0.319388
		1.81126	12.4161			37.01			5.249		0.795	11.84		1.08333	5.87094		0.806	3.331																	14.1683	13.0654	28.9891	17.7556	17.5324	24.6426	10.2653	13.1203	31.079	0.208333			0.423724	0.365516	0.308315
		3.00172	6.27891			33.19			5.896		0.674	12.31		0.903606	11.7119		1.888	3.575																	17.5397	18.1499	16.1634	34.8592	20.2417	8.35065	18.6338	9.5614	18.1491	0.303336			0.751323	0.325417	0.295769
		0.402393	6.68917			31.31			7.407		0.566	9.33		0.88164	6.88338		0.907	3.598																	11.6125	18.8683	18.8879	16.3846	18.4403	20.4379	28.6047	16.5391	7.13448	0.424581			0.332737	0.329552	0.346239
		1.67943	14.4724			48.32			9.421		0.47	12.85		1.17219	5.34475		1.606	5.652																	24.7065	21.2102	17.2658	24.6154	23.1355	7.73693	16.6316	16.7426	25.0603	0.233146			0.431493	0.284392	0.545988
		0.746739	7.26866			42.09			4.285		0.694	17.55		1.01344	7.34167		1.133	3.544																	17.8485	30.6172	31.8465	27.6269	15.1264	18.3185	16.1333	13.2211	8.93431				0.200811	0.285317	0.636156
		1.26031	6.08116			38.59			8.759		0.747	8.657		0.988475	10.9531		1.141	6.828																	16.5393	19.1104	26.0652	28.3837	16.1566	18.7418	22.0769	17.6814	15.7206				0.202934	0.337264	0.28778
		1.11175	5.47511			30.2			8.792		0.925	13.39		1.08233	4.53301		0.856	3.745																	13.4064	22.3633	20.7079	25.3038	14.4902	19.1911	7.83417	15.8069	35.1178				0.403018	0.391003	0.281719
		1.17275	4.62408			50.85			7.036		0.883	10.1		0.931563	8.1694		0.785	3.754																	13.3526	18.07	18.0197	4.35714	13.6695	10.5909	7.33803	6.79032	26.6439				0.395181	0.26692	0.315113
		1.50332	6.05656			57.52			8.024		0.896	13.11		1.05138	9.06202		0.575	3.469																	13.5064	17.6085	25.2405	6.66279	21.0942	20.7273	18	17.8875	25.5236				0.588874	0.32827	0.248839
		1.24752	11.7373			47.16			9.712		1.113	15.8		1.37488	5.80804		1.011	5.217																	13.329	19.2159	20.4113	22.2786	18.3734	11.1103	27.9234	20.6394	23.0455				0.45394	0.32524	0.277202
		0.740836	7.40541			58.02			6.691		0.767	10.95		1.24708	15.3763		0.831	3.776																	13.3577	25.2524	26.1423	22.2727	16.8473	17.054	24	19.4133	21.4643				0.454841	0.230844	0.36896
		1.22292	8.87331			31.76			5.982		1.2	10.22		0.950534	10.2442		0.842	3.407																	13.3224	18.2213	23.2017	24.1	13.185	21.2748	21.92	19.3162	16.8584				0.625299	0.444444	1.60643
		0.136755	7.49002			36.85			6.541		0.815	14.51		0.929566	9.38053		0.607	3.531																	13.7487	16.6667	20.9253	4.61538	22.1963	7.44396	7.08158	16.6974	17.0349				0.286996	0.234912	0.424743
		1.48167	7.02073			44.3			4.959		0.724	19.12		1.15222	11.2826		1.196	4.299																	13.9296	18.6218	16.8469	4.71429		16.0453	18.7872	8.06667	18.7456				0.399642		0.325056
		1.45511	6.04574			30.41			6.357		0.709	16.85		0.973498	9.52031		0.795	3.724																	12.5824	22.9898	25.0018	5.81159		22.2745	7.25	21.1761	16.3034				0.501302		0.371851
		0.998604	8.17773			31.7			7.497		0.762	17.82		0.612056	9.69604		0.983	4.391																	12.6307	17.5852	29.2047	22.5833		7.9718	20.1667	20.1245	16.9912						0.423238
		0.819544	6.32121			49.13			7.378		0.789	18.97		1.17119	4.67978		1.135	3.926																	16.156	19.5702	19.4261	30.202		17.0704	26.2353	21.0247	22.6743						0.292234
		0.525374	9.01007			30.15			5.178		0.576	23.07		1.24208	4.50605		0.477	5.421																	10.9635	19.6265	20.6935	25.1154		7.37864	12.0556	24.6299	21.6418						0.181276
		1.74338	7.43886			43.99			5.366		1.312	17.48		0.883637	6.47002		1.191	3.772																	15.4043	15.0613	20.3686	4.63158		12.7708	20.4576	14.5222	25.8661						0.25188
		1.42264	9.22258			30.94			5.77		1.008	20.89		0.704913	6.46203		0.622	3.754																	13.4773	14.616	29.7873	16.5556		6.29846	8.25	16.5247	26.5776						0.357962
		0.740836	9.37212			34.37			7.289		0.904	17.98		1.10729	4.537		0.652	4.515																	15.6216	15.8745	18.4751	22.8333		22.334	24.0664	19.9032	20.6274						0.204936
		0.481101	9.24324			16.56			6.964		0.815	12.47		0.728876	8.88629		0.668	3.735																		16.7509	15.2967	28.613		15.912	18.9302	20.1607	21.494						0.776657
		1.48954	12.3473			51.16			6.184		0.909	13.78		0.56413	11.6221		1.04	3.411																		7.11985	25.1538	6.07143		20.652	7.13453	14.5614							0.336066
		1.35476	11.8652			33.84			7.921		1.801	16.43		0.836709	4.64983		0.835	3.426																		9.37649	24.5331	7.29348		13.0788	5.78571	16.2031							0.444778
		1.0901	9.26193			52.17			5.509		0.668	18.07		1.01943	10.5637		0.672	3.458																		14.5817	27.9429	23.0889		15.6373	7.89048	16.1921							0.265233
		0.123965	19.2637			28.61			5.039		0.868	11.7		0.778799	7.54736		0.576	3.564																		8.5291	32.089	6.125		21.7245	6.63636	22.4021							0.205726
		2.47044	14.7282			30.88			7.841		0.62	21.08		0.885634	5.65028		0.706	3.648																		18.5711	19.7093	15.4211		16.7813	8.38475	7.35091							0.386418
		2.22251	22.5104			34.43			3.707		0.924	12.85		0.838706	5.74813		0.565	3.667																		19.1687	19.9476	17.9786		14.3552	17.7149	21.6006							0.223419
		1.48167	16.6368			13.17			5.129		1.065	11.87		1.06236	6.94229		0.827	3.708																		18.3799	10.319	5.73077		20.5739	4.95238	20.8804							0.186453
		0.163319	10.0549			51.77			4.688		0.743	9.947		0.847692	9.96962		1.763	5.213																				25.0676		18.2558	12.9167	20.4226
		1.31344	9.69679			13.44			6.268		1.266	4.224		0.767816	7.25381		1.676	3.297																				17.5026		13.38	8.64	17.244
		0.740836	10.1926			38.75			3.861		0.97	13.66		2.41727	10.1444		1.07	3.996																				6.06818		16.007	26.2857	32.3636
		0.20464	14.0198			30.66			4.175		0.636	12.15		0.784789	8.54082		0.817	3.346																				20.3		17.0302	27.0238	29.2683
		1.48167	12.4555			57.81			6.743		1.039	8.054		0.700919	4.55597		0.987	5.697																				23.4996		15.2709	22.6699	16.7859
		1.29671	15.0529			19.29			4.315		1.143	10.95		1.1013	6.66672		0.453	4.748																				5.13924		16.4905	9.625	18.224
		1.7601	23.4844			50.99			4.461		0.747	5.858		0.623039	6.44206		1.67	3.56																				10.8636			19.2326	17.7883
		0.740836	10.3304			54.45			4.349		0.952	9.051		0.697923	9.96563		1.255	5.565																				17.3705			9.57273	9.80141
		4.81691	16.7943			41.46			5.514		0.975	10.13		1.28602	10.1044		0.602	3.872																				19.0893			33.186	16.1884
		1.48167	14.5609			56.45			3.58		0.847	5.632		0.882638	7.95772		1.23	4.183																				31			23.1806	9.94372
		0.704434	14.6987			19.13			3.706		0.642	10.12		2.48317	7.43353		2.176	4.371																				15.2271			6.16667	20.1823
		5.60399	16.4893			46.82			4.465		0.57	8.311		0.901609	8.24628		1.655	4.375																				31.599			7.26126	9.35294
		2.37107	23.8976			17.72			8.357		1.048	7.87		0.771809	7.30673		0.762	4.873																				15.7353			21.76	4.93243
		3.85274	11.9439			41.97			2.128		0.499	11.59		0.681948	6.87939		0.773	4.658																				6.41667			18.2497	9.98246
		0.454537	22.048			42.93			4.453		0.706	8.627		0.860672	4.88946		0.748	5.067																				29.08			14.3187	24.3022
		0.740836	12.5932			43.96			7.316		0.738	7.364		1.70437	6.99022		1.372	5.092																				7.73684			23.8112	5.09735
		0.555873	13.4492			24.26			3.405		1.11	11.86		0.772808	9.45941		0.563	5.01																				13.6286			21.1053	12.6667
		3.55661	13.4885			47.48			3.206		0.79	10.7		0.918583	6.79452		0.755	3.97																				12.4667			8.65714	16.4946
		0.555873	17.5223			25.45			6.602		0.703	9.06		1.07834	6.96226		0.669	4.426																				14.6905			22.9412	20.4945
		1.94506	10.8125			39.07			3.834		0.988	9.087		0.968506	10.0445		1.908	4.896																				24.7209			20.6296	6.5814
		0.740836	16.1744			48.74			2.792		1.271	7.679		1.01543	8.6237		0.954	5.177																				5.4717			33.3205	7.67857
		2.65737	17.0107			17.05			8.874		0.685	7.034		0.794774	5.26188		0.901	4.809																				15.6875			25.8	16.6508
		3.42477	17.4633			36.76			6.951		0.95	6.596		1.54462	7.16195		1.425	4.831																				23.0222			37.8125	15.1586
		0.493891	10.0746			51.03			3.964		0.598	10.41		0.877646	4.37226		0.842	4.559																				23.5353			23.1	17.9867
		0.910058	15.1316			18.26			4.815		0.648	10.77		0.66797	6.60182		1.01	5.005																				15.56			8.36176	7.75893
		0.730998	12.9966			39.11			3.678		0.949	9.514		0.771809	4.84652		0.987	4.46																				16.9231			25.9547	23.3498
		0.582437	10.5075			16.9			5.289		0.618	8.657		3.51957	5.42962		0.577	4.866																				35.1429			26.8506	20.3718
		4.26596	7.15847			29.26			2.659		0.709	9.248		0.859674	6.42109		0.732	4.785																				12.5958			23.8391	19.4901
		3.82224	8.31941			14.43			4.34		0.863	7.442		1.24009	8.09351		0.788	5.116																				23.1325			32.5865	18.1139
		0.830366	5.18684			51.16			6.7		0.746	9.248		1.07634	9.51732		0.558	5.27																				21.3772			22.8696	19.338
		1.77879	11.9734			36.45			4.355		0.892	5.367		1.72234	6.64375		1.047	4.496																				7.1			20.0625	24.209
		0.888413	19.0965			47.31			4.171		0.723	7.939		1.96896	8.51187		1.563	5.676																				8.16667			20.1633	19.6693
		0.589324	16.7549			29.96			4.795		0.948	6.469		0.877646	5.45459		0.713	4.39																				19.9839			22.7059	20.6281
		0.418135	9.19503			35.82			3.814		0.97	13.88		0.832715	12.7004		1.112	4.256																				5.4			23.5556	16.9159
		0.510616	8.49847			49.77			2.924		0.891	10.91		1.27104	8.41202		0.818	4.936																				5.11111				17.1538
		0.966137	5.14945			38.44			3.868		2.079	9.498		1.18118	8.26924		1.321	5.348																				7.16667				23.7801
		0.395506	4.32892			32.89			4.112		1.77	8.384		0.938552	10.1943		0.616	4.436																				17.0988				22.4667
		0.740836	7.41033			47.13			4.105		1.223	13.67		0.645005	8.13345		1.503	5.214																				23.4053				19.2963
		0.987782	7.34835			41.82			7.356		0.974	10.61		0.802762	8.51686		0.659	7.513																				23.6351				21.8501
		0.0875623	8.26529			30.65			7.963		0.79	11.54		0.503224	11.5821		0.758	5.224																				6.8717				15.7911
		0.184963	11.6881			36.67			2.215		0.813	12.77		0.464284	5.58439		2.412	6.981																				13.0714				22.375
		0.653274	7.59529			39.01			4.364		2.902	11.52		0.398385	6.77056		1.203	4.726																				16.35				17.2877
		1.01926	5.35114			34.98			3.957		0.91	10.26		0.38241	7.64221		1.017	4.136																				15.0455				19.7764
		0.740836	13.2131			37.78			6.141		0.97	10.3		0.905603	10.7834		0.748	5.074																				6.75658				12.4821
		1.53185	8.89889			63.54			4.694		0.917	9.767		0.533178	4.34929		0.82	5.014																				5.70588				17.9677
		0.275477	6.40582			49.02			2.575		2.121	19.01		1.09431	7.24882		0.523	5.949																				27.5				18.2079
		0.675903	10.9699			36.54			4.094		1.216	8.727		0.902608	8.72654		0.916	5.389																				16.5705				26.1605
		1.48167	19.7753			47.04			5.916		0.73	12.32		0.496234	5.80804		0.7	5.07																				21.75				18.558
		0.184963	14.2559			36.34			3.214		0.653	9.25		0.859674	8.03061		0.602	5.106																				18.4805				7.27161
		0.759529	15.9777			23.95			2.662		1.117	12.36		2.54408	5.92586		1.064	5.708																				28.3102				19.3
		1.85258	12.3768			40.34			2.669		0.908	6.302		1.20414	13.5791		0.756	4.723																				4.39394				22.8074
		0.954331	9.67908			43.76			2.759		0.99	11.96		1.22311	7.0631		0.417	6.288																				6.45				25.2018
		0.157415	7.51068			84.26			2.109		0.927	7.141		0.875649	9.24674		0.813	4.576																				15.7848				21.9533
		1.01926	9.59349			58.8			2.353		0.528	8.122		0.866663	6.85243		0.77	4.821																				6.95855				12.4103
		1.48659	9.76763			96.7			3.026		0.957	10.18		0.780796	8.12746		0.749	5.291																				17.6364				9.88235
		0.148561	5.73189			51.05			4.33		0.829	11.86		0.601073	7.33169		1.31	4.385																				16.4118
		1.23473	4.93989			59.09			3.261		0.919	6.19		1.06236	8.22032		0.743	6.841																				17.3929
		1.77879	10.0057			59.83			3.866		0.927	7.11		0.962515	5.3188		0.546	5.932																				19.4237
		0.555873	9.93685			62.32			3.047		0.927	8.075		0.874651	7.79697		0.966	4.859																				24.1808
		0.956299	12.8884			56.49			4.379		0.658	6.528		0.666971	11.9216		1.488	4.307																				21.1758
		0.740836	9.35244			19.31			3.524		0.933	6.947		2.17964	7.87286		1.558	3.557																				7.92308
		0.123965	9.7391			21.49			3.399		0.997	7.354		3.29392	4.75966		0.739	4.448																				20.1569
		0.37091	9.54725			37.39			2.189		0.902	9.573		2.27349	5.48554		0.789	4.178																				26.2407
		3.0696	8.05869			46.21			3.861		0.806	8.465		1.90406	7.23684		0.685	4.108																				6.5
		1.48856	5.86569			32.07			6.337		0.713	8.096		1.10729	8.88729		0.89	3.94																				20.2209
		5.09042	7.41033			44.33			4.589		0.888	6.633		1.27803	7.81694		1.666	4.505																				9.42222
		1.0901	15.6235			22.45			6.802		2.445	7.644		0.52519	6.43707		1.105	3.83																				25.5093
		1.28392	8.13346			16.99			7.558		1.282	5.677		0.66797	5.68623		0.9	3.72																				24.8455
		1.48167	5.18684			41.78			6.501		0.624	7.515		0.792777	7.88084		1.321	4.229																				21.1129
		1.54562	9.19306			53.53			4.677		1.457	8.698		0.659982	6.3542		0.544	3.875																				20.2632
		0.88251	10.1631			12.86			5.823		0.628	8.028		0.778799	8.79443		1.38	4.288																				21.2969
		1.03009	14.5609			33.88			7.141		0.827	7.059		0.419353	8.53983		0.652	3.533																				23.0469
		2.2599	8.85757			61.53			4.298		1.43	7.188		0.627033	7.49743		0.936	4.449																				20.4678
		0.388619	9.26193			57.33			7.307		0.951	7.915		2.31942	7.76302		1.783	4.486																				21.4186
		2.50094	11.0781			23.52			6.469		1.024	6.756		0.560136	6.92632		1.602	4.255																				24.1064
		0.472246	12.5145			42.69			9.018		0.938	8.111		0.384407	7.41756		1.74	3.917																				22.697
		1.01041	15.6825			65.53			5.138		1.088	6.518		0.668968	6.99022		0.922	4.005																	CCL5
		0.891365	13.095			38.1			7.257		1.009	5.725		0.547156	8.14943		1.473	3.8																Channel 2	KPC-1	KPC-1	KPC-1	KPC-2	KPC-2	KPC-2	KPC-3	KPC-3	KPC-3	TF-1	TF-1	TF-1	TF-2	TF-2	TF-2
		0.760513	12.485			36.96			7.883		0.958	7.85		0.761825	6.20742		2.732	3.665																	5.15649	5.94311	5.3372	4.34694	4.87877	4.40644	4.38764	4.28827	3.97451	0.59408	0.57611	0.591386	0.639341	0.704338	0.600193
		0.705418	10.4288			50.57			7.067		0.77	5.502		1.06236	8.44497		2.373	3.77																Mean	8.9707	10.3392	9.28509	7.56233	8.48756	7.66585	7.63315	7.46027	6.91442	1.03352	1.00225	1.02883	1.11226	1.22533	1.04415
		0.740836	8.85855			17.95			7.019		0.828	6.334		0.993467	8.07454		1.769	4.401																	40X-KPC-CK19-488-CCL5-647-F480-405-Tim4-555-1-1000&1000-FOV5-surface_Statistics	40X-KPC-CK19-488-CCL5-647-F480-405-Tim4-555-1-1000&1000-FOV7-surface_Statistics	40X-KPC-CK19-488-CCL5-647-F480-405-Tim4-555-1-1000&1000-FOV8-surface_Statistics	40X-KPC-CK19-488-CCL5-647-F480-405-Tim4-555-2-1000&1000-FOV3-surface_Statistics	40X-KPC-CK19-488-CCL5-647-F480-405-Tim4-555-2-1000&1000-FOV5-surface_Statistics	40X-KPC-CK19-488-CCL5-647-F480-405-Tim4-555-2-1000&1000-FOV7-surface_Statistics	40X-KPC-CK19-488-CCL5-647-F480-405-Tim4-555-3-1000&1000-FOV3-surface_Statistics	40X-KPC-CK19-488-CCL5-647-F480-405-Tim4-555-3-1000&1000-FOV4-surface_Statistics	40X-KPC-CK19-488-CCL5-647-F480-405-Tim4-555-3-1000&1000-FOV8-surface_Statistics	40X-TF-CK19-488-CCL5-647-F480-405-Tim4-555-1-1000&1000-FOV2-surface_Statistics	40X-TF-CK19-488-CCL5-647-F480-405-Tim4-555-1-1000&1000-FOV3-surface_Statistics	40X-TF-CK19-488-CCL5-647-F480-405-Tim4-555-1-1000&1000-FOV4-surface_Statistics	40X-TF-CK19-488-CCL5-647-F480-405-Tim4-555-2-1000&1000-FOV2-surface_Statistics	40X-TF-CK19-488-CCL5-647-F480-405-Tim4-555-2-1000&1000-FOV3-surface_Statistics	40X-TF-CK19-488-CCL5-647-F480-405-Tim4-555-2-1000&1000-FOV4-surface_Statistics
		1.11175	4.75591			16.81			4.211		0.909	6.209		0.913591	7.39659		1.309	3.966																	6.65882	22.5253	12.6609	13.4935	8.85906	9.87454	6.27273	10.7216	10.058	1.68459	1.40852	2.03529	1.38013	1.38962	1.80233
		0.954331	6.98629			41.24			4.436		0.838	9.081		1.05338	9.3985		0.543	4.144																	11.3956	8.00636	9.2381	8.43656	14.935	8.98569	8.67839	7.76496	9.94624	1.82054	2.23384	4.22166	1.19403	1.26531	1.80687
		0.726079	14.7085			63.97			4.093		0.956	7.578		0.636019	7.0671		0.869	5.796																	6.02778	7.82243	10.2625	8.22986	14.0798	15.55	7.93194	11.5091	10.0169	1.81588	3.40402	1.91392	1.75687	1.54264	1.90718
		1.46298	9.82764			54.98			7.125		0.834	9.766		1.06336	10.4639		0.749	3.755																	18.2639	10.0708	10.05	12.1889	13.4776	9.41935	10.6048	12.787	12.6984	2.18871	2.70145	1.33451	3.21488	1.23868	1.63718
		0.572599	11.0092			50.22			5.923		0.842	5.69		1.14024	6.33922		0.858	5.318																	6.42188	14.4004	9.56221	8.12184	10.5227	9.12214	6.53226	11	9.45045	1.71311	1.42946	2.35742	1.3026	1.63617	1.84427
		0.184963	13.2623			16.22			4.016		0.873	7.306		0.598077	8.71056		1.681	4.342																	12.0074	13.2948	14.6667	7.70455	7.1696	16.7611	7.06465	7.91297	12.1968	1.27281	1.63474	1.56541	1.11157	1.5519	1.44053
		0.864801	10.5862			43.04			4.577		0.756	5.543		0.89462	8.86832		0.998	4.632																	15.9096	8.7631	9.92857	13.7371	12.4092	7.3913	2.83721	9.85135	8.96552	1.60391	1.74921	2.02793	1.44526	0.886266	1.72635
		5.14355	7.95342			16.61			6.074		0.64	9.552		0.656987	8.57677		0.72	3.731																	9.69136	8.73359	8.02564	9.09319	7.2481	8.12595	11.4091	12.0818	10.7211	1.54308	0.7151	1.41116	2.04813	1.26954	1.56287
		1.29671	10.0943			46.2			7.023		0.906	8.942		0.716894	8.31417		1.099	4.675																	9.95062	11.0989	17.5385	13.9188	7.76871	11.9167	7.30032	7.27174	12.623	1.26002	2.46943	1.86963	1.25326	1.18391	1.63462
		0.555873	16.263			60.1			7.672		0.756	7.989		0.804759	8.73652		1.301	3.936																	10.8326	7.48976	15.9868	9.63971	9.48886	9.77852	7.54762	12.3627	11.3889	2.08679	1.52843	1.3199	2.58469	1.46117	1.59242
		0.529309	10.7633			27.62			4.499			9.499		0.241627	8.17339		1.997	4.074																	12.6815	19.4018	8.40876	14.3175	6.77554	14.0207	7.35849	10.9457	7.37931	1.18294	1.61636	2.7448	3.01725	1.77585	1.25674
		5.38853	10.3501			46.87			3.614			7.569		0.455298	8.39305		1.127	3.636																	9.31776	7.8908	10.328	10.5168	12.276	12.8604	9.329	15.2571	7.9688	1.32957	1.43077	1.68291	1.90243	0.897059	1.58074
		0.708369	8.72672			18.9			6.76			10.06		0.60307	7.99567		0.463	3.446																	8.96133	7.08439	13	11.7534	15.9832	15.0936	6.05769	8.69377	7.41322	1.52058	2.83102	1.75023	4.68466	1.75858	1.65274
		0.695579	12.731			55.13			10.17			11.38		0.570121	7.03016		0.898	3.617																	7.59167	6.57346	4.05714	9.58696	8.30882	8.88158	6.26984	12.2783	13.5417	1.70929	1.15351	1.57582	2.50736	1.31942	1.24928
		0.727063	10.8813			43.37			7.814			10.12		0.620043	7.47946		0.52	3.851																	15.8656	7.47947	12	14.7068	15.5947	9.97585	7.55474	13.3383	8.34552	1.7587	1.63105	1.61275	1.15777	1.54879	1.88649
		0.875623	11.0978			16.34			3.72			9.505		2.13471	8.37109		1.633	3.853																	14.2254	12.9545	9.55189	8.1046	11.7753	12.5316	14.1387	11.9567	8.95163	1.92694	0.917784	1.65127	1.7371	2.94405	1.36275
		1.20915	12.8392			13.25			5.527			5.719		0.608062	7.43853		0.693	4.974																	11.8484	6.50541	11.5	14.4507	7.8481	15.9391	3.60084	11.875	8.41379	1.98088	1.12764	1.40184	3.76121	5.31138	1.414
		0.57555	9.26193			18.08			5.191			8.72		0.66098	6.01472		0.716	3.732																	18.7838	10.4242	9.38843	8.66225	13.8675	7.25	7.53458	7.125	10.9467	1.64501	1.59599	1.9297	1.61619	1.02297	2.97676
		0.320734	12.062			15.2			4.174			10.41		0.921578	8.23629		1.009	4.109																	12.3401	14.6875	11.9826	8.52074	13.3932	14.819	12.3783	7.50595	8.21241	1.43354	2.14549	1.50766	1.33605	1.12566	2.95889
		0.800851	11.6881			19.21			5.012			7.845		0.734866	5.82402		0.712	3.633																	11.1588	12.2009	12.875	6.69101	19.0164	14.875	5.76106	6.92473	9.31288	1.85521	1.41684	1.24748	1.31911	1.92443	1.75645
		2.13003	9.2639			40.58			4.572			11.98		1.11129	7.90081		0.534	3.793																	7.025	10.2562	10.6632	12.5925	13.9747	11.9043	5.42359	12.0545	7.37179	2.29813	1.56414	1.7552	1.51436	1.33521	1.23834
		0.953347	7.03942			11.35			8.368			9.458		0.696925	7.04314		0.674	4.228																	11.8571	12.7297	4.0303	10.7921	10.6353	13.5762	11.1704	10.0205	8.99224	1.44648	1.31148	2.12003	1.57154	1.18019	2.89149
		1.48167	12.7802			29.59			7.282			6.816		0.849689	8.25726		0.907	6.433																	9.24677	13.4838	4	7.69249	14.7751	16.4323	6.48726	6.79542	8.18812	0.916844	2.36842	0.908621	1.30108	1.28613	1.32051
		2.96433	10.6059			19.79			6.407			6.65		0.62204	6.4201		1.39	3.843																	7.14953	10.8907	3.66667	11.8639	14.084	11.3213	4.72436	7.74415	9.63636	1.90794	2.51968	1.5933	2.85714	1.23853	3.32379
		4.63097	4.74214			60.22			4.345			11.84		1.16121	4.24345		0.409	5.27																	18.5777	13.5284	14.3333	9.60957	10.915	10.1212	15.014	10.2774	5.78873	1.46772	1.67296		1.43982	1.25015	1.52425
		0.788061	8.33613			61.91			4.578			6.338		1.12027	12.1712		0.796	4.166																	5.97	12.7415	13.0156		11.31	11.0662	11.761	11.8818	11.8482	1.19025			1.32233	1.68729	1.56633
		0.966137	4.6713			51.93			2.747			7.04		0.892623	5.47955		0.433	3.668																	7.18378	12.3858	5.72727		11.0288	8.38983	6.70647	12.9806	9.95872	1.15046			1.05455	7.3543	1.60084
		1.07239	10.3697			22.05			2.676			7.874		0.813745	7.41157		1.208	5.515																	7.31156	25.9973	5.75862		8.91873	10.7563	8.14643	7.61143	8.06849	1.50113			1.46435	1.74955	1.23613
		0.942525	8.90184			44.06			4.977			9.345		0.739859	5.58638		1.984	3.844																	5.55901	8.15257	13		6.49367	12.6848	6.22222	6.11475	6.5	1.36361			1.37931	1.6132	1.78662
		0.640484	4.85036			21.93			4.455			7.849		0.568124	6.50696		1.051	6.721																	6.90896	14.5722	3.31579		12.2934	12.4826	8.94787	11.4375	10.0145	1.38993			1.26088	2.91211	1.53941
		0.740836	4.74312			76.02			2.921			9.455		1.1652	7.44651		1.01	3.939																	10.3415	14.46	5.16667		12.0837	8.76119	4.4989	17.2028	9.69402	1.65487			1.23194	0.983431	1.54207
		1.9126	10.2025			53.1			5.083			9.695		0.295544	6.482		0.587	4.426																	7.26667	11.8885	16.1952		8.34694	9.07947	7.34359	13.2213	8.19697	1.05768			1.04011	0.950456	1.65086
		0.811673	5.18684			14.13			4.186			12.5		0.668968	5.74813		1.859	4.45																	6.58871	6.99603	18.4796		8.12903	9.7619	11.3352	6.29412	7.37338	1.28165			1.25931	1.92189	1.33691
		1.85258	5.92768			16.63			2.868			7.606		0.650996	6.94129		0.593	6.731																	7.43038		10.0119		14.4786	12.3333	7.36885	9.35065	9.34118	1.05483			1.65395	1.34792	1.32702
		2.22251	5.18684			49.85			2.955			9.872		0.733868	6.20043		0.899	4.342																	5.3		5.35052		7.57851	11.7832	7.05643	8.78307	9.77692	1.14223			1.4153	0.954469	1.66606
		0.949412	5.63646			41.81			6.33			7.18		1.07334	5.60236		0.988	6.49																	14.741		10.2957		8.27564	10.4621	8.11243	7.06143	8.84348	1.52316			1.3373	1.25229	1.42318
		0.740836	5.95424			32.8			5.984			10.05		2.89154	8.02163		0.973	4.05																	5.13962		4.64407		7.8902	13.4015	6.45223	8.48018	10.2019				1.34553	2.12684	1.50531
		0.37091	4.446			54.55			4.46			7.129		1.4897	5.95082		0.39	4.304																	28.0657		5.02632		7.69985	9.32099	4.94702	7.73611	9.65104				0.793637	1.57808	2.06979
		0.843156	9.13895			48.35			10.26			7.412		0.873652	7.38261		0.811	4.353																	13.398		9.6		13.8998	8.52532	6.54472	14.1575					0.991453	2.71919	2.60119
		0.635565	9.09271			19.83			5.945			10.17		1.09831	4.22748		1.832	4.773																	12.981		2.81818		7.36491	13.2672	6.95664	12.3208					1.65642	1.63001	2.69781
		0.762481	15.6432			52.55			5.879			9.442		2.85959	7.58031		0.983	3.814																	20.0601		5		15.6247		6.94514	10.8394					1.41779	2.21534	1.42096
		0.37091	4.89562			47.26			5.92			10.98		0.834712	6.05965		1.23	4.633																	25.2008		7.84848		12.9775		12.4466	7.35113					1.64583	1.06102	1.29068
		0.740836	4.29744			76.33			7.505			9.35		0.651994	6.00274		1.231	4.299																	10.4176		8.39394		7.08584		13.4722	7.74545					1.56228	1.9749	2.05073
		1.11175	9.79714			59.1			5.586			8.28		0.981486	8.37808		0.702	4.626																	9.57362		12.6518		7.96327		3.74747	4.64815					1.04554	1.34422
		0.691644	7.45657			86.62			7.209			8.644		1.2341	6.57386		2.113	3.854																	18.4		16.0305		10.7739		7.38326	4.52681					1.54266	1.19928
		0.617856	6.01032			52.92			5.299			7.538		0.857677	5.06019		0.814	3.698																	6.01156		9.66522		6.91026		6.69492	8.42083					1.1595	1.05226
		3.11191	11.3831			19.16			6.337			6.388		1.0993	6.2244		0.943	3.549																	5.19318		7.55152		10.181		10.3898	7.53818					1.80166	1.99283
		0.971056	12.367			59.46			7.461			6.812		1.06536	7.42255		0.516	3.816																	19.7662		13.2727		5.79751		7.94254	4.94248					1.4996
		0.829383	5.52036			61.51			6.731			7.55		0.719889	6.91833		0.929	6.276																	18.3661		9.07692		6.62366		4.35753	8.6					1.62964
		4.54734	4.82478			54.61			4.361			7.259		0.742854	7.76502		0.475	4.16																	27.5839		13.9474		5.72694		6.92679	7.08197					1.50297
		0.740836	8.09312			74.65			4.71			7.144		0.732869	4.45712		0.815	4.741																	7.41848		11.359		13.582		10.0097	4.85294					2.10604
		0.740836	5.10223			52.39			4.381			9.681		1.18118	6.20243		1.55	5.454																	15.433		10.875		9.50948		5.43793	5					3.09007
		0.518487	4.04656			45.96			8.004			9.644		0.713899	6.13154		1.251	4.974																	6.86201		11.7703		13.2958		4.50311	10.7108					1.20678
		1.85258	6.81707			46.19			4.933			6.706		0.92058	6.82547		0.592	5.579																	5.77176		17.1228		16.3887		4.51579	10.125					1.3581
		0.586373	13.6361			52.02			5.291			8.965		0.723883	6.76357		0.756	6.235																	7.25424		12.7527		7.53125		4.66766	7.54545
		1.0783	12.4161			53.96			4.973			6.808		1.02642	6.14053		0.56	4.473																	22.9824		7		14.5099		3.56766	17.3651
		3.68057	6.18741			14.17			6.47			7.405		1.02542	6.72562		0.645	5.17																	16.9344		9.80911		14.2862		3.98165
		0.336476	6.14019			16.79			4.854			7.593		0.808752	6.66272		1.032	4.372																	8.63636		9.50562		12.156		5.11961
		1.61646	5.25079			46.11			5.504			5.164		0.94654	4.88646		0.827	6.847																	21.7		11.3077		10.2933		7.32632
		2.96433	8.05377			74.15			4.357			10.71		1.19815	7.42654		0.733	5.013																	6.44928		7.75		10.1954		5.51695
		0.635565	11.2749			70.18			5.315			10.6		1.27004	6.62278		1.463	4.819																	9.56995		14.7805		5.54125		6.5414
		1.04681	5.49085			26.43			4.839			12.72		1.22711	5.93884		0.743	6.571																	8.57917		8.07042		10.906		5.15574
		3.70517	5.92768			44.58			5.695			7.663		0.797769	5.53147		0.805	4.485																	18.4259		7.34783		10.0617		7.40851
		1.3341	5.92768			42.93			3.421			7.417		0.793775	6.43208		0.845	5.227																	6.59016		12.5235		13.6973		5.96178
		3.72288	7.02466			36.62			7.003			10.87		0.952531	7.39859		0.871	4.339																	19.3077		9.32673		13.5187		5.75159
		0.740836	5.55775			54.25			5.886			9.842		1.2341	6.34321		0.83	4.297																	9.24906		7.81308		9		3.32342
		0.502746	5.07173			46.51			4.769			8.246		0.677954	6.22639		0.676	4.725																	19.384		7.40741		10		3.42742
		2.15561	4.69098			40.62			3.842			8.396		1.00944	7.3906		0.806	4.507																	13.7764		17.292		9.76149		3.70359
		2.22251	7.65433			15.61			5.919			8.803		1.63947	6.19744		0.816	4.797																	7.40789		9.056		9.57063		3.45536
		4.02295	6.63211			53.48			5.73			8.506		0.737862	4.29138		1.925	4.755																	6.61765		11.5556		10.9442		3.20667
		0.723127	9.36917			65.08			4.845			10.24		0.753837	10.0345		0.758	4.295																	6.56676		7.4343		17.6141		6.53333
		0.606049	5.97982			35.33			4.358			7.388		0.723883	6.69268		0.675	4.059																	6.91667		15.1774		14.3357
		0.740836	7.10534			56.2			5.521			9.552		0.649997	6.47202		0.628	4.488																	8.91667		4.91667		10.2099
		3.02139	5.45346			58.77			5.779			6.474		1.07235	5.79007		0.622	4.379																	10.0625		9.14706		12.5979
		1.08715	5.34819			58.2			5.227			9.902		1.00245	6.29529		0.318	4.06																	7.1125		12.4426		12.2744
		0.778223	5.80174			35.61			6.03			7.582		0.7778	10.9231		1.797	5.064																	8.44536		21.4057		11.1636
		1.55153	5.18684			55.28			5.704			11.93		0.650996	5.16104		0.911	5.271																	7.51375		13.35		8.20524
		0.480117	6.34187			38.84						9.298		0.927569	6.9982		0.845	4.121																	7.57384		14.6154		5.2377
		0.740836	5.18684			39.07						8.913		0.93356	5.78308		0.61	3.929																	14.4763		15.1115
		1.3341				54.69						7.405		0.885634	7.71909		0.639	4.167																	6.64324		14.9924
		0.246945				51.97						11.59		1.37288	5.86395		0.697	4.171																	6.97512		16.5535
		0.709353				40.32						7.657		0.809751	11.9615		0.848	4.495																	9.0265		14.3802
		0.740836				49.64						6.663		0.745849	7.11303		1.013	6.192																			10.236
		0.782158				46.07						11.7		0.475267	7.61126			4.48																			14.2679
		1.01828				41.03						10.4		0.732869				4.539																			12.1402
		0.740836				41.5						8.294		1.12027				5.248																			14.3333
		0.567679				30.06						7.918		0.692931				4.328																			13.7
		0.317782				21.9						11.47		1.6854				4.128																			8.45455
		0.675903				37.89						14.31		0.817739				5.352																			11.2157
		0.344346				38.35						12.32		0.991471				5.576																			4.65789
		0.611953				30.29						10.65		0.840703				4.976																			13.3859
		0.335492				40.51						8.711		0.690934				4.59																			12.9368
		0.648355				36.21						7.137		0.757831				4.315																			4.86667
		0.662129				15.56						5.822		0.806755				5.755																			15.7209
		0.689676				40.98						12.81		0.516204				4.331																			3.25
		0.605066				47.28						8.789		0.778799				5.211																			8.89474
		0.563744				44.47						11.89		0.631027				5.165																			13.1515
		0.700499				44.25						10.31		0.44731				6.057																			14.6881
		0.614904				38.25						9.427		0.808752				5.778																			13.7689
		0.657209				18.48						9.788		0.53817				5.047																			11.9947
		0.688693				48.51						8.803		0.745849				5.102																			14.069
		0.890381				46.1						9.678		0.675957				4.492																			7.13084
		0.439779				48.16						8.791		1.34692				4.968																			6.68571
		0.282364				56.42								0.785788				6.124																			8.10385
		1.04386				33.27								0.761825				4.604																			15.4969
		0.534229				37.86								1.39485				4.805																			11.65
		0.870704				45.6								0.841702				3.905																			12.8088
		0.628678				46.19								1.01843				4.146																			10.5
		0.608017				33.36								1.04639				4.261																			9.11765
		0.752643				37.12								0.671963																							8.52381
		0.389603				37.09								0.611057																							6.57895
		0.617856				51.32								1.0354																					IL12p75
		0.520455				16.84								0.965511																				Channel 2	KPC-1	KPC-1	KPC-1	KPC-2	KPC-2	KPC-2	KPC-3	KPC-3	KPC-3	TF-1	TF-1	TF-1	TF-2	TF-2	TF-2
		1.17668				49.48								0.591088																				Normalize	11.4059	14.7088	11.7486	10.5373	10.6927	9.8529	11.5902	9.77416	9.50784	1.47406	1.35458	1.40201	1.27991	1.54535	1.23725
		0.95925				47.83								0.984481																				Mean	7.69601	9.92457	7.92723	7.10991	7.21475	6.64813	7.82035	6.59501	6.41531	0.994606	0.913986	0.945994	0.863602	1.04271	0.83482
		0.661145				46.79								1.13824																					40X-KPC-CK19-488-IL12-647-F480-405-Tim4-555-1-1000&1000-FOV1-surface_Statistics	40X-KPC-CK19-488-IL12-647-F480-405-Tim4-555-1-1000&1000-FOV2-surface_Statistics	40X-KPC-CK19-488-IL12-647-F480-405-Tim4-555-1-1000&1000-FOV3-surface_Statistics	40X-KPC-CK19-488-IL12-647-F480-405-Tim4-555-2-1000&1000-FOV1-surface_Statistics	40X-KPC-CK19-488-IL12-647-F480-405-Tim4-555-2-1000&1000-FOV5-surface_Statistics	40X-KPC-CK19-488-IL12-647-F480-405-Tim4-555-2-1000&1000-FOV7-surface_Statistics	40X-KPC-CK19-488-IL12-647-F480-405-Tim4-555-3-1000&1000-FOV3-surface_Statistics	40X-KPC-CK19-488-IL12-647-F480-405-Tim4-555-3-1000&1000-FOV4-surface_Statistics	40X-KPC-CK19-488-IL12-647-F480-405-Tim4-555-3-1000&1000-FOV7-surface_Statistics	40X-TF-CK19-488-IL12-647-F480-405-Tim4-555-2-1000&1000-FOV1-surface_Statistics	40X-TF-CK19-488-IL12-647-F480-405-Tim4-555-2-1000&1000-FOV2-surface_Statistics	40X-TF-CK19-488-IL12-647-F480-405-Tim4-555-2-1000&1000-FOV3-surface_Statistics	40X-TF-CK19-488-IL12-647-F480-405-Tim4-555-3-1000&1000-FOV1-surface_Statistics	40X-TF-CK19-488-IL12-647-F480-405-Tim4-555-3-1000&1000-FOV2-surface_Statistics	40X-TF-CK19-488-IL12-647-F480-405-Tim4-555-3-1000&1000-FOV3-surface_Statistics
		0.728046				39.5								1.03041																					8.21556	3.59483	7.29353	5.18954	7.14865	3.15742	5.87879	6.42808	7.14216	0.698387	0.431818	0.597786	0.386284	0.620026	0.537313
		0.625726				74.14								0.55115																					7.47283	10.0517	9.56141	4.91308	6.51282	3.57127	9.85233	7.1927	8.08547	0.959703	0.963905	0.740157	1.88626	0.476824	0.675966
		0.830366				67.05								1.18317																					7.75278	11.2944	9.43949	4.54492	5.61111	2.74603	9.056	4	7.18382	0.590655	2	0.638756	0.600899	0.440789	0.574947
		0.65229				38.45								0.787785																					7.17853	11.0116	10.9038	8.08228	6.04968	5.75669	10.6303	7.18465	6.75	0.653912	0.49896	0.631109	0.464467	0.513275	0.520355
		0.48602				41.75								0.649997																					8.92721	13.5175	10.6689	6.30406	6.54293	7.19834	9.65106	5.90214	4.06157	0.549284	0.618321	0.546386	0.569	0.475855	0.569954
		0.582437				40.75								1.78525																					8.85103	1.94286	11.8153	4.73394	5.8913	4.05508	3.15054	5.58893	6.1928	0.587467	1.81818	0.804	0.521418	0.532214	1.32423
		0.71624				22.45								2.30944																					7.61977	10.8049	7.95294	9.61155	6.3	6.99222	10.157	8.2299	7.39144	0.553143	0.790991	0.514844	0.483796	0.545709	0.612642
		0.841189				37.09								0.288555																					4.81787	1.91139	8.53982	7.2549	1.33333	4.20518	8.29464	6.12668	5.57129	0.723617	0.52907	0.784067	0.54776	0.975085	0.912308
		1.13634				22.78								1.15122																					4.94209	14.5103	12.0097	5.54476	6.27586	6.52197	6.33032	5.2301	4.38288	0.722472	0.668639	0.631008	0.654689	0.52724	0.934305
		0.822496				46.23								0.755834																					7.96734	13.4819	9.18799	4.34104	4.40909	6.05548	7.49318	8.42559	2.98524	0.681738	0.819972	0.757576	0.509888	0.584321	0.961479
		1.19341				21.43								0.68694																					11.8209	10.8125	9.41207	5.15965	5.81538	5.63084	6.82014	7.59725	3.83654	0.734036	0.93045	0.566512	0.455128	0.487781	0.550373
		1.03009				11.3								0.63502																					7.72491	14.675	14.8564	6.24909	5	5.93029	8.40833	6.43451	8.50833	0.521911	0.534501	0.671254	0.507669	0.553634	0.429743
		0.596211				22.87								0.566127																					12.973	12.25	10.5248	6.86792	6.49573	2.86161	8.74594	6.45354	6.71726	0.765826	0.632831	0.531987	0.458817	0.463372	0.53866
		0.901203				55.67								0.997461																					8.20648	3.56863	10.9536	8.71533	6.52577	5.58385	6.62595	5.4533	4.84038	0.617758	0.538267	0.546154	0.600298	0.396226	0.470001
		0.605066				11.68								0.658983																					12.145	15.9821	10.5641	2.00943	5.76478	6.68701	9.12326	4.99539	3.75424	0.654881	1.15217	0.616019	0.545509	0.580991	0.461282
		1.92145				29.02								0.776802																					11.0393	9.2381	10.5589	5.69626	5.31169	5.5092	12.4642	4.68458	4.72297	0.863569	0.690236	0.792285	1.63142	0.587355	0.505793
		0.881526				37.79								1.28502																					6.14695	11.287	8.06888	3.43243	9.39474	4.86931	6.14839	7.39468	8.41064	1.26482	0.384615	0.626446	0.49734	0.465539	0.459082
		0.637533				46.95								0.795772																					7.49392	11.3437	19.0856	5.02	4.72727	4.74444	9.51012	7.65094	3.54737	1.33134	1.13043	0.684273	0.39881	0.384238	0.530395
		0.587356				15.08								1.69039																					9.7095	16.4892	14.5514	4.40541	3.16393	6.44905	7.17526	6.75708	4.5011	0.606505	0.739362	0.795747	0.679926	0.494859	0.431218
		0.477166				17.59								0.869658																					7.66475	12	18.5861	6.79358	5.63467	6.33433	9.30894	6.14806	5	0.592474	0.75	0.619527	0.508407	0.411011	0.529091
		1.18554				38.14								0.862669																					15.3171	12.5902	12.8934	5.2133	5.5	2.9276	11.2201	6.56793	5.59201	0.723705	0.573988	0.725303	0.585912	0.513466	0.49281
		0.593259				34.73								1.21612																					7.24214	9.71667	7.76094	5.48649	6.28405	3.30332	7.78	5.28528	6.63689	1.02219	0.59799	0.569921	0.383851	0.48373	0.352691
		0.731982				41.2								0.905603																					8.68072	12.0833	7.46479	5.56209	5.91563	8.97717	7.25994	6.56801	5.57432	0.523628	0.404844	0.584718	0.596264	0.458809	0.439715
		0.680822				17.77								1.12127																					6.87652	4.93333	9.48821	5.25773	6.53371	5.28044	2.31884	3.81148	3.61702	0.780702	0.454545	0.643079	0.53863	0.494272	0.447472
		0.757562				53.49								0.919581																					4.44834	10.3913	8.24226	4.03276	8.86207	5.47453	10.3072	5.63851	6.71475	0.656428	0.59691	1.59451	0.542376		0.520018
		0.599163				46.67								0.633023																					8.77871	7.17188	6.85577	4.47097	7.08603	3.61269	13.5791	4.59386	6.88542	0.639796	0.430556	0.695035	0.599092		0.316215
		0.947444				44.65								0.873652																					9.10372	8.82767	6.79479	4.55696	1.18519	5.75465	11.9675	9.85945	8.88	0.702632	0.715129	0.586117	0.461119		0.31715
		0.765433				41.5								0.861671																					8.06473	7.55422	9.61632	3.76166	6.66667	5.37772	12.6548	7.7472	5.40201	0.502713	0.745245	1.04253	0.443311		0.449376
		0.608017				44.3								0.930564																					6.76358	9.20044	8.19578	4.51376	8.86765	5.824	13.4734	6.74523	7.01111	0.748601	0.520737	0.665672	0.748119		0.318288
		0.664096				55.46								1.17319																					5.87732	7.64258	9.02468	5.16757	6.72515	6.44281	16.3815	5.9539	5.09881	0.553667	0.8	0.999536	0.413605		0.387116
		0.727063				45.06								0.872654																					17.3867	12.3961	10.3896	6.76521	5.82158	6.29958	12.4112	9.70612	7.13821	0.705145	1.75	1.88369	0.427391		0.450876
		0.702466				47.26								1.02742																					7.28007	4.09189	7.44079	4.09314	2.66667	9.5297	14.8327	7.53782	5.06296	0.530093	0.679928	1.1004	0.62671		0.565105
		0.497826				38.75								0.986478																					15.3356	11.5117	8.18346	7.52555	5	6.25321	12.7664	8.19293	5.26426	0.683184	0.787234	0.796975	0.479853		0.433816
		0.642452				39.3								1.19416																					9.30217	10.3429	8.69855	5.2809	3.77273	5.4198	8.85549	9.0678	7.22523	0.913364	0.14	1.7475	0.504741		0.475673
		0.806754				54.48								1.13725																					14.7976	7.38715	8.7877	5.02167	8.15	7.06105	9.78919	8.18017	6.70588	0.555866	1.42254	0.792994	0.608481		0.627865
		0.929735				51.47								0.942546																					4.34663	10.1192	8.24395	5.86587	5.4375	6.46686	11.6694	7.28571	7.79931	0.901655	0.285714	0.698973	0.598054		0.419181
		0.704434				44.2								1.02043																					10.5924	14.1579	7.47805	5.42576	9.02853	2.92749	12.8322	7.31496	6.64047	0.730469	0.66107	2.53179	0.865195		0.427567
		0.786093				50.06								1.32895																					13.267	6.09859	8.38367	3.54244	7.075	5.86685	8.30742	6.93644	5.8805	1.31287	0.476923	0.608636	0.48		0.564908
		0.86185				36.18								0.863668																					4.34511	7.24638	8.13378	9.10969	6.3913	6.79714	14.9695	13.5011	4.12209	0.726552	0.525838	0.806742	0.300532		0.479015
		0.987782				51.26								1.05537																					12.5391	10.3016		5.30627	7.73545	6.42685	9.12393	6.19779	6.13914	0.710521	0.775	0.385852	0.466568		0.402051
		0.768384				39.6								1.00944																					17.4088	6.5452		5.18633	11.4706	5.13063	8.43333	8.74723	5.35338	0.74419	0.354839	0.442331	0.66952		0.333441
		0.988766				45.3								0.82972																					7.93021	0.366906		3.69853	6.19234	4.57416	7.06457	6.56928	4.53689	0.68492	0.318182	0.72315	0.384644		0.493195
		0.756578				28.59								0.791779																					8.18915	2.85556		4.9804	8.42739	6.26466	3	8.77716	4.83761	1.42024	0.847091	0.430809	0.65125
		0.637533				41.16								1.02642																					15.8014	11.5564		3.58716	9.83333	5.33262	9.7	4.47558	5.3617	1.54611	0.779783	0.728045	0.472331
						41.71								0.761825																					8.31343			3.36364	11.3143	5.16614	8.6257	8.49498	5.15544	0.60164	4.9	0.762178	0.279874
						59.93								0.804759																					8.20615			6.47303	4.66667	4.77049	5.72	5.07155	5.07345	0.6837	0.527326	0.711762	0.541824
						42.51								0.821732																					4.40079			4.85037	7.63889	8.03598	7.77311	5.768	6.875	1.16023	0.533333	0.947735	0.489143
						16.66								0.765819																					10.3209			5.5214	7.25581	6.39024	4.16022	7.22725	6.84878	0.638457	0.591364	0.830951	0.597956
						44.21								1.04139																					10.7028			4.15479	0.571429	8.81119	9.00949	8.42535	4.76277		0.701317	0.546343	0.684466
						52.25								0.966509																					3.64414			6.10214	6.01449	5.86578		4.39583	6.36653		0.824988	0.445783	0.426653
						57.73								1.30998																					4.05416			5.91339	4.22619	6.27923		5.04966	4.83511		2.69231	0.621032	0.507666
						50.29								0.993467																					6.46897			6.64143	8.32873	6.7551		5.73481	5.25912		1.5	0.629947
						28.43								0.656987																					3.79178			5.31302	4.58471	5.20297		4.63597	5.39224		0.681019	2.35522
						22.64								1.15422																					3.49388			3.19355	4.25333	6.47175		4.93363	3.66742		0.8	0.759391
						51.46								0.902608																					3.6348			5.02667	6.14286	5.80104		5.22301	7.60733		2.07143	0.703636
						47.76								0.60906																								6.48	0.728223	5.14104		6.7988	7.528		1.91667	0.614989
						56.47								2.30345																								10.1748	5.71952	4.78914		6.0115	9.03448		0.736788	0.421053
						85.55								1.09331																								7.26246	6.31707	8.76037		5.74943	5.44186		0.178218	0.874581
						52.12								1.11228																								4.66602	3	5.61027		4.71074	5.26748		0.676596	0.499394
						64.52								1.65744																								3.18261	3.36364	6.57943		5.42849	7.72297		0.6231	0.525847
						70.37								0.952531																								4.46769	8.78351	5.41676		4.0316	6.99		0.789474	0.837981
						66.55								0.997461																								5.22943	7.36735	6.51743		5.33689	5.85619		0.333333	0.806452
						50.7								0.505221																								9.66195	7.04	7.4086		6.17729	5.96241		0.503546	0.622581
						56.8								0.527187																								5.31731	7.33113	6.65217		5.70154	6.25157		0.601415	0.870476
						63.56								1.1043																									6.08475	6.20277		5.01344	6.04061		0.481733
						45.24								1.26105																									6.23611	8.28891		5.10451	7.27406		2.81319
						46.9								1.34293																									10.0805	5.46205		5.62132	5.2468		0.409091
						42.91								0.665973																									1.21354	4.36077		4.79826	6.78341		1.7234
						69.46								0.589091																									10.0205	6.53695		5.76033	4.59794		0.416667
						41.96								1.14823																									6.54508	8.25476		4.62909	7.03226		1
						72.35								1.299																									7.44782	9.8311		4.06587	5.3849		1.7
						51.99								2.43924																									9.80839	6.50799		5.57493	8.47107		0.933333
						43.8								1.1692																									0.363636	5.11638		3.90727	6.60364		1.36364
						45.94								1.06336																									6.01285	7.28608		4.49816	6.32959		0.435625
						61.41								1.24408																									9.3	7.19484		4.40984	5.25877		0.29
						74.82								1.30599																									8.50413			6.44892	8.22772		0.7
						42.47								1.4907																												5.3818	5.43758		0.608491
						52.22								3.6314																												6.93566	4.73171		0.162791
						77.13								1.36689																												4.04082	8.30709		2.41284
						41.36								1.70337																												5.18838	7.38878		0.578947
						38.64																																				3.93645	5.89003		0.786733
						15.82																																				6.78375	5.623		0.548175
						50.73																																				6.3503	8.14444		0.828352
						49.06																																				5.67355	10.1618		0.750832
						71.2																																				6.74591	8.74734		0.795102
						41.58																																				5.37542	7.56604		0.363636
						16.34																																				2.7642	6.18644		0.878241
						57.41																																					5.06838		0.638655
						20.47																																					4.13462		0.564
						36.01																																					9.09888		2.0625
						80.45																																					6.24176		1.925
						61.04																																					8.44545		0.65625
						58.47																																					7.32049		0.740568
						52.79																																					6.69515		0.870466
						49.17																																					6.95103		0.769231
						38.62																																					6.25161		0.0980392
						39.02																																					6.87308		0.745799
						42.94																																					6.24338		0.577778
						37.35																																							0.713714
						38.92																																							1.05714
						51.94																																							0.532745
						49.58																																							0.583158
						59.26																																							1.18966
						60.89																																							0.642019
						47.25																																							0.510669
						49.24																																							0.462451
																																													3.18182
																																													0.433333
																																													0.6
																																													0.587937
																																													0.591201
																																													0.571429
																																													0.732167
																																													0.607143
																																													3.4
																																													1.00482
																																			IL15
																																		Channel 2	KPC-1	KPC-1	KPC-1	KPC-2	KPC-2	KPC-2	KPC-3	KPC-3	KPC-3	TF-1	TF-1	TF-1	TF-2	TF-2	TF-2
																																		Normalize	8.11319	11.61	9.11366	13.1975	11.8577	10.6975	9.06562	9.23011	9.28757	1.29483	1.9491	1.48037	2.06015	2.14883	1.34818
																																		Mean	7.90393	11.3105	8.87859	12.8571	11.5518	10.4215	8.83178	8.99203	9.04801	1.26144	1.89882	1.44219	2.00701	2.0934	1.31341
																																			40X-NEW-KPC-CK19-488-IL15-647-F480-405-Tim4-555-2-1000&1000-FOV1-surface_Statistics	40X-NEW-KPC-CK19-488-IL15-647-F480-405-Tim4-555-2-1000&1000-FOV3-surface_Statistics	40X-NEW-KPC-CK19-488-IL15-647-F480-405-Tim4-555-2-1000&1000-FOV4-surface_Statistics	40X-NEW-KPC-CK19-488-IL15-647-F480-405-Tim4-555-3-1000&1000-FOV2-surface_Statistics	40X-NEW-KPC-CK19-488-IL15-647-F480-405-Tim4-555-3-1000&1000-FOV6-surface_Statistics	40X-NEW-KPC-CK19-488-IL15-647-F480-405-Tim4-555-3-1000&1000-FOV8-surface_Statistics	40X-NEW-KPC-CK19-488-IL15-647-F480-405-Tim4-555-4-1000&1000-FOV1-surface_Statistics	40X-NEW-KPC-CK19-488-IL15-647-F480-405-Tim4-555-4-1000&1000-FOV4-surface_Statistics	40X-NEW-KPC-CK19-488-IL15-647-F480-405-Tim4-555-4-1000&1000-FOV5-surface_Statistics		40X-NEW-TF-CK19-488-IL15-647-F480-405-Tim4-555-1-1000&1000-FOV2-surface_Statistics	40X-NEW-TF-CK19-488-IL15-647-F480-405-Tim4-555-1-1000&1000-FOV3-surface_Statistics	40X-NEW-TF-CK19-488-IL15-647-F480-405-Tim4-555-2-1000&1000-FOV1-surface_Statistics	40X-NEW-TF-CK19-488-IL15-647-F480-405-Tim4-555-2-1000&1000-FOV2-surface_Statistics	40X-NEW-TF-CK19-488-IL15-647-F480-405-Tim4-555-2-1000&1000-FOV4-surface_Statistics
																																			3.87658	6.81022	6.843	4.95122	12.8359	9.11175	4.75587			0.830614	0.770324	0.580033	1.41966	1.05826	0.616114
																																			10.5785	2.77861	7.66667	10.0983	10.9963	9.82329	8.51254			0.966667	0.505944	0.763247	0.816131	0.696296	0.767488
																																			6.97093	11.675	3.19108	8.92289	7.17452	8.64108	10.1348	7.16522	7.11685	0.623656	1.1002	0.959317	0.741532	0.538799	0.480916
																																			9.06534	9.35374	6.45376	11.8043	6.8991	9.1176	6.13115	7.41891	6.19453	0.700754	0.66613	0.757556	0.842615	0.8	0.443787
																																			4.30982	8.33673	6.30612	11.2922	11.685	8.71611	4.53	6.61985	5.49395	0.271127	0.722915	0.72093	0.905597	0.973843	0.38051
																																			9.97761	7.54237	7.73789	10.1417	4.39089	9.61267	4.77174	7.08896	6.63344	1.61333	0.719553	0.509709	0.762665	0.744681	0.365759
																																			5.69931	7.98837	3.99431	5.67357	6.13649	8.34296	6.78378	6.6808	5.92615	1.39286	0.666667	0.523013	0.624351	0.846045	0.865025
																																			6.20261	17.4158	6.70431	7.3318	9.43629	7.45158	5.61062	7.78879	5.3538	0.58788	1.77879	0.684887	0.885912	0.80166	0.50924
																																			6.18085	11.6875	8.04167	9.30736	12.4315	9.2436	11.1893	5.93262	7.66651	0.728723	1.21707	0.519298	0.701501	1.01493	1.04613
																																			7.24314	11.2713	10.0435	7.6359	8.09602	8.69262	6.57846	8.07065	5.68689	0.92	0.46114	0.585259	0.855168	0.810164	0.862869
																																			5.96264	12.0614	3.85661	7.44828	5.19852	7.31928	5.10833	7.71674	7.05605	1.3871	1.74724	3.70229	1.01343	0.73414	0.474471
																																			8.49108	14.0095	2.77128	9.13208	5.37483	9.38559	7.01626	7.06893	4.04025	1.66667	0.739696	1.21248	0.833723	2.31056	0.821918
																																			7.07228	10.9649	7.38397	7.22564	8.74409	10.9753	10.4664	8.98202	7.24483	1.3	2.3371	0.632711	0.612912	0.75	2.43103
																																			4.6129	11.4194	4.82171	6.92336	9.34949	9.09545	4.33206	6.75393	5.79139	0.789855	0.721344	2.87225	1.14563	0.669498	1.15108
																																			7.16667	12.4714	6.2709	9	6.48603	8.65248	7.80734	9.99625	5.73645	0.470588	0.734799	0.562139	1.10647	1.05266	1.16892
																																			7.38354	10.7297	3.47703	0.586207	6.81933	9.22912	8.66052	6.05805	8.00717	1.67241	0.762552	0.272857	1.13191	0.595388	0.83658
																																			12.8229	12.6751	6.74059	8.50554	6.79845	3.83227	5.55113	8.32458	6.28303	1.4375	0.501534	0.717277	2.18794	0.666667	0.828125
																																			3.96124	9.76712	3.76923	8.16475	7.37168	7.6761	14.6939	8.47589	4.83642	1.02326	0.609236	0.544	1.18476	1.22878	0.746667
																																			9.43817	10.2094	3.98485	8.48643	9.94477	3.92006	9.78912	8.19718	5.94901	1.06	0.880208	0.661716	1.03496	0.843715	0.574297
																																			6.73333	8.15238	3.57937	8.68126	7.09838	8.07407	8.96543	7.9462	7.0935	0.842105	0.804348	1.04301	0.863526	2.37335	1.0152
																																			7.24423	7.82388	3.63835	10.6234	7.75294	3.97284	10.7824	8.35	6.61168	1.25862	0.968309	2.31579	0.84225	0.861947	0.919872
																																			5.89231	10.4087	7.27044	8.92248	7.06104	10.1301	9.09865	7.81139	7.42153	1.35354	0.839087	0.349807	1.12005	0.737219	0.835443
																																			7.13253	12.4511	7.64555	7.51345	8.52247	7.43851	9.26667	8.02125	4.25978	0.643381	1.01167	0.849048	0.96875	0.651376	0.63772
																																			4.76471	9.12067	7.26	7.61765	6.68499	6.627	4.47238	7.64191	5.92782	0.88	0.539185	1.69403	0.944717	0.822261	2.08333
																																			6.40964	7.72381	3.61165	10.0687	7.79153	6.38526	4.30612	6.71918	5.8596	1.5	0.78446	1.60883	1.03405	1.62861	3.14835
																																			6.78138	11.9955	8.9598	11.839	9.63873	5.86733	6.18362	7.14864	6.52353	0.669465	0.657005	0.641308	0.89042	0.738516	5.07865
																																			7.77407	8.8099	8.89877	8.68731	11.9574	9.26002	6.17544	8	6.46448	1.29412	0.720687	1.63934	1.00527	0.877911	2.17241
																																			7.20183	11.4615	2.99563	7.24299	11.2629	5.80581	4.33621	7.10947	5.86814	0.972678	0.578524	0.798199	1.31365	1.03036	1.81962
																																			5.56923	14.3457	4.66942	10.4262	6.46383	8.65408	8.49288	5.74815	6.42817	0.706806	1.13459	0.754941	1.19152	0.925272	1.05823
																																			11.8875	9.22801	3.07097	6.85933	12.488	6.69324	11.1055	7.87163	6.36796	0.636364	0.510467	2.33012	0.908069	0.970043	1.22176
																																			7.77778	11.8478	7.25333	9.92405	7.58609	8.31602	4.44382	5.56614	4.67048	1.44	1.02174	0.683588	0.888859	0.759878	0.50165
																																			6.65644	8.01255	3.49497	9.61143	7.93437	8.61994	10.0975	7.5508	7.09726	1.26923	1.05379	0.719844	1.10074	1.47574	0.638539
																																			3.54934	13.7851	6.20245	9.6757	5.15689	5.45295	7.21311	6.73101	6.32975	0.419355	0.885885	0.466737	0.93036	0.838947	0.7577
																																			7.28132	8.26524	4.1094	13.8058	3.45675	7.84259	5.4	7.89171	5.67564	3.57143	0.933216	0.511513	0.585387	0.63871	0.630872
																																			5.90337	11.114	8.99301	8.0393	8.69031	4.98059	5.49367	6.13601	5.28635	0.944089	0.896712	1.09633	1.11927	0.737676	0.744705
																																			7.13276	8.48499	4.722	6.17984	7.25581	2.64592	6.63452	1.29259	6.14685	1.46154	0.586864	1.84799	1.1874	3.3633	0.400602
																																			7.61097	9.83704	7.69271	12.149	7.33413	2.9058	9.52857	4.05521	7.07091	1.7	0.640224	2.05797	0.844055	0.821309	0.599567
																																			6.18552	8.08929	6.60116	8.085	6.53719	7.7806	6.93304	11.6331	6.0622	1.07143	1.1506	0.689413	0.673623	1.18474	2.21693
																																			7.3367	8.34454	6.91238	9.31327	9.44849	7.00179	9.69828	5.23694	5.95074	1.62486	0.789561	0.924214		1.02848	0.534884
																																			8.00561	7.74906	6.46793	11.1587	7.86134	3.31156	8.16279	7.08314	7.06312	0.606383	0.411546	0.96687		1.6459	0.367816
																																			7.03333	12.2414	7.51163	9.29459	6.80498	3.39085	4.35406	5.33879	5.92264	0.709677	0.702128	0.603687		1.88184	0.638889
																																			5.57615	10.1898	6.50599	3.16054	7.40924	5.90542	6.37195	6.21893	4.10163	0.616557	0.832781	0.722535		0.838375	0.523013
																																			7.42617	11.7452	8.79122			7.5	2.9646		9.58719	0.53125	0.69162	0.756152		0.796072	0.728356
																																			3.76037	1.74336	7.33718			8.55036	6.15652		6.39676	1.03721	0.502976	0.390351		1.21477	1.01505
																																			7.54843	13.3134	7.56757			7.28551	9.52475		3.31978	0.460317	0.876142	1.19662		1.12844	0.949002
																																			8.12483	9.54812	7.97625			6.01853	9.6608		6.18562	1.07093	0.706188	0.809033		0.896556	0.873469
																																			5.21148	7.93571	0.830645			7.0398	7.60521		5.53356	0.933441	0.592635	0.966157			1.00647
																																			8.62312	10.3214	6.1411			5.69622	7.10405		6.01606	1.98837	0.74477	0.958879			0.607692
																																			13.3605	10.1105	4.21481			5.97185	1.53488		10.4399	0.384615	0.863035	0.76815			1.01622
																																			8.86726	11.0815	10.4258			5.74374	7.88104		4.93262	4.19028	0.612857	3.31321			1.0897
																																			11.7035	11.2755	8.66031			7.55322	6.98345		6.68817	0.43247	0.851016	1.20553			0.571429
																																			8.03797	14.3807	8.40476			6.88713	6.57471		5.52657	1.65768	1.7765	0.912707			0.854797
																																			6.33318	7.84146	11.3067			4.50304	4.67296		7.37742	0.898765	0.8142	0.772085			0.627614
																																			4.936	8.95152	13.1824				6.68085		5.60432	0.588384	1.22234	1.62676			0.685523
																																			5.63962	13.2979	9.79667				9.0403		11.4326	0.841665	0.969543	0.890625			0.769274
																																			6.97973	7.63265	7.02082				6.49361		6.79811	0.517928	0.959994	0.547085			0.231343
																																			4.42879	11.0762	3.48638				6.65421		7.27434	0.4		1.56094			0.435233
																																			6.91244		7.16114				9.60286			0.479699		0.462783			0.575908
																																			6.03605		8.18836				8.24191			0.761905		0.476804			0.544554
																																			7.90415		8.28125				5.0292			0.425926		0.759836			0.59278
																																			7.67797						6.84442			0.52381		0.578231			2.04023
																																			7.2649						3.41946			1.0929		0.734274			0.581315
																																			21.3262						4.17877			0.606061		1.02302			0.631944
																																			7.42711						6.30935			0.363636		0.649924			0.880795
																																			6.33647						4.63208			0.509434		1.0803			0.702793
																																			6.17752						5.18919			0.910714		0.945946			1.06164
																																			4.63571						6.137			0.75		0.614205			0.665899
																																			4.31868						7.73485			0.604278		0.448889			0.812051
																																			7.42857						9.09581			0.78481		0.689487			0.594714
																																			6.85484						6.34917			0.409091		0.85359			1.11015
																																			6.03279						8.13509			0.456522		0.637015			1.07113
																																			7.97414						5.21311			0.590909		0.709356			0.853235
																																			5.15132						12.1401			0.760576		0.727045			0.778011
																																			4.60163						2.44138			0.588235		0.992644			0.706658
																																			4.46859						8.03922			0.903226		0.803181			0.542945
																																			5.65375						7.90323			1.08		0.81			1.11329
																																			3.72414						9.74384			0.398801					0.282258
																																			5.81333						7.77368			0.78125					0.639386
																																			5.40385						8.13995			0.421053					0.621753
																																			6.56643						11.0645			0.763514
																																			7.10753						5.33735			0.64
																																			5.27524						6.47062			0.470611
																																			5.4						7.3036			0.621622
																																			4.33333						10.3067			0.630037
																																			6.5119						4.15698			2.42105
																																			6.16023						6.92742			0
																																			4.98024						8.34023			0.74306
																																			6.08696						5.55062			0.325623
																																			4.92308						7.67529			1.15789
																																			8.30335						5.66359			2.09231
																																			6.52147						12.9798			0.9
																																			6.47126						6.75			0.969538
																																			8.85714						2.83146			0.956989
																																			8.58163						8.83704			0.148148
																																			6.30469						6.54867			1.54237
																																									7.76744			0.696233
																																									7.00734			8.3
																																									7.85656			0.5
																																									5.08316			0.852941
																																									7.45164			1.33962
																																									11.3979			1.69792
																																									7.52454			0.943734
																																									4.54909			0.667315
																																									5.24255			1.22549
																																									6.91667			1.21429
																																									8.49339			0.823293
																																									7.47059			0.573713
																																									6.15199			1.40364
																																									5.43434			1.10112
																																									7.53185			0.590909
																																									6.07258			1.15385
																																									8.40465			0.673913
																																									8.16142			1.4717
																																												0.875
																																												1.26316
																																												1
																																												1.04167
																																												0.652664
																																												1.04528
																																												0.666667
																																												0.706915
																																												1.1347
																																												0.754768
																																												0.8
																																												0.810056
																																												0.974359
																																												0.906095
																																												0.898762
																																												0.811536
																																												0.817521
																																												1.06667
																																												1.37211
																																												1.15301
																																												0.882353
																																												0.5489
																																												1.38621
																																												0.188679
																																												1.15789
																																												0.731393
																																												2.84158
																																												0.272727
																																												0.534413
																																												1.12843
																																												1.4506
																																												0.810345
																																												2.08807
																																												0.648021
																																												0.559322
																																												0.617801
																																												0.784091
																																												0.265625
																																												0.710616
																																												0.667431
																																												4.45455
																																												0.743245
																																												0.813206
																																												0.908271
																																												1
																																												2.70588
																																												0.890244
																																												0.445946
																																												0.83227
																																												1.59019
																																												0.843112
																																												1.32743
																																												1.51163
																																												0.666667
																																												0.974359
																																												0.591743
																																												0.573883
																																												0.773268
																																												0.519608
																																												2.37864
																																												0.540123
																																												1.04271
																																												0.624143
																																												4.75234
																																												0.272727
																																												1.13496
																																												1.31933
																																												0.773438
																																												0.681818
																																												1.01574
																																												0.801348
																																												1.73333
																																												1.11765
																																												0.849687
																																												0.917782
																																												0.918776
																																												1.07803
																																												0.52
																																												0.848768
																																			IL18
																																		Channel 2	KPC-1	KPC-1	KPC-1	KPC-2	KPC-2	KPC-2	KPC-3	KPC-3	KPC-3	TF-1	TF-1	TF-1	TF-2	TF-2	TF-2
																																		Normalize	4.32444	5.02847	4.69028	6.14835	6.52696	5.48038	4.42811	4.12464	4.69685	0.864281	1.04652	0.940261	1.08484	1.09503	0.960755
																																		Mean	10.6124	12.3402	11.5102	15.0884	16.0176	13.4492	10.8669	10.1221	11.5264	2.121	2.56822	2.30746	2.66226	2.68728	2.35775
																																			40X-KPC-CK19-488-IL18-647-F480-405-Tim4-555-1-1000&1000-FOV7-SURFACE_Statistics	40X-KPC-CK19-488-IL18-647-F480-405-Tim4-555-1-1000&1000-FOV8-SURFACE_Statistics	40X-KPC-CK19-488-IL18-647-F480-405-Tim4-555-1-1000&1000-FOV10-SURFACE_Statistics	40X-KPC-CK19-488-IL18-647-F480-405-Tim4-555-2-1000&1000-FOV1-SURFACE_Statistics	40X-KPC-CK19-488-IL18-647-F480-405-Tim4-555-2-1000&1000-FOV9-SURFACE_Statistics	40X-KPC-CK19-488-IL18-647-F480-405-Tim4-555-2-1000&1000-FOV10-SURFACE_Statistics	40X-KPC-CK19-488-IL18-647-F480-405-Tim4-555-3-1000&1000-FOV1-SURFACE_Statistics	40X-KPC-CK19-488-IL18-647-F480-405-Tim4-555-3-1000&1000-FOV3-SURFACE_Statistics	40X-KPC-CK19-488-IL18-647-F480-405-Tim4-555-3-1000&1000-FOV5-SURFACE_Statistics	40X-TF-CK19-488-IL18-647-F480-405-Tim4-555-1-1000&1000-FOV4-SURFACE_Statistics	40X-TF-CK19-488-IL18-647-F480-405-Tim4-555-1-1000&1000-FOV5-SURFACE_Statistics	40X-TF-CK19-488-IL18-647-F480-405-Tim4-555-1-1000&1000-FOV6-SURFACE_Statistics	40X-TF-CK19-488-IL18-647-F480-405-Tim4-555-2-1000&1000-FOV1-SURFACE_Statistics	40X-TF-CK19-488-IL18-647-F480-405-Tim4-555-2-1000&1000-FOV2-SURFACE_Statistics	40X-TF-CK19-488-IL18-647-F480-405-Tim4-555-2-1000&1000-FOV4-SURFACE_Statistics
																																			15.078	11.693	11.057	14.2282	18.1079	11.8837	10.7045	8.39929	14.8175	1.92704	1.76401	5.21614	2.0197	5.63364	1.58751
																																			10.2342	13.3699	11.3028	13.9089	14.3976	11.5639	8.57538	10.503	9.82315	1.62116	2.22006	1.82776	4.99281	1.44369	2.54347
																																			19.686	12.7403	10.2233	15.2041	14.2143	11.698	11.329	9.86448	11.1938	1.90571	1.39765	1.81243	1.57724	4.71625	1.72188
																																			9.81648	10.3732	11.6503	17.1612	15.1832	10.7738	9.46035	9.69843	12.8764	1.64883	1.61011	1.5426	2.46175	3.08955	1.5738
																																			9.12108	12.3192	9.28993	13.1045	20.5663	11	10.049	9.3037	11.7435	1.39781	1.325	1.68263	1.71888	1.5709	1.60839
																																			9.10774	18.2689	11.9374	12.316	16.8937	27.0927	10.385	10.636	13.1729	1.49739	2.9934	1.92184	4.45251	3.48843	1.63315
																																			9.04179	12.4414	10.1264	16.0286	16.8264	13.6905	7.86435	9.04247	14.7219	2.07138	1.28814	1.70824	3.42076	1.94444	1.69863
																																			11.3891	12.1993	10.7861	11.0597	18.2054	10.924	8.44194	8.78286	10.5614	2.14841	1.49123	1.64736	4.00677	2.135	1.70358
																																			10.2773	11.0856	11.1497	11.5313	15.4405	11.5246	8.49644	9.98498	12.2071	1.76667	9.305	2.08706	3.59729	2.18343	1.9887
																																			12.4944	13.1429	9.65985	18.2959	17.1605	11.1465	13.3457	9.14957	10.3226	2.47059	3.49364	2.53405	3.98819	1.60265	3.21805
																																			10.3587	11.7338	9.48307	15.7978	15.6639	12.8652	8.36861	10.1245	16.1655	1.79429	1.28421	3.13033	3.0722	2.97813	1.75105
																																			11.3161	17.4566	10.6287	18.0071	16.4933	10.1856	16.1211	8.34227	11.8364	1.79556	1.51127	1.65347	1.68942	1.9292	1.67152
																																			10.4718	19.6812	13.4501	17.7411	13.2637	11.1772	8.84304	10.5035	11.3783	1.37603	1.52899	2.02545	1.74589	2.10079	1.90191
																																			11.4161	10.3758	10.5347	17.5114	16.0612	12.3007	8.86422	10.5925	15.5146	1.71174	1.22344	2.13758	3.11206	2.30147	3.14529
																																			8.14869	19.1858	14.3258	15.2084	14.1274	13.7688	8.19154	10.0476	10.5907	1.5082	5.32692	1.32227	3.54821	3.50758	3.49369
																																			7.88228	13.0286	13.6911	12.6614	13.2622	10.6786	12.3187	9.24801	12.3421	2.69316	3.65054	5.71182	1.27736	1.92747	1.81979
																																			8.59616	12.3459	12.945	15.074	15.2314	10.9346	8.91648	9.45516	10.244	1.87197	2.30769	4.68084	2.90669	2.93507	1.70387
																																			11.1991	12.7768	10.3315	14.232	20.9025	11.6754	8.04357	8.97246	10.1466	2.03237	9.1982	4.20629	2.27156	7.23529	2.80859
																																			12.8789	13.5657	11.6812	16.9869	17.0289	10.25	8.33822	8.65445	11.1558	3.03817	4.62353	1.70162	2.98575	3.79699	2.68635
																																			11.5892	12.7016	13.8486	13.7878	13.1707	15.0321	10.1497	8.90179	10.6414	1.87077	1.15094	2.80244	1.8476	2.84029	2.09847
																																			10.5873	13.7843	10.7514	17.3967	14.7082	11.7342	8.79222	10.391	11.3273	1.25872	0.935714	2.95158	4.5627	1.91195	2.29351
																																			13.6072	16.3029	10.5835	14.9756	18.6042	10.689	10.3665	9.36478	11.2273	1.46607	1.4303	1.85714	3.21773	3.07576	3.95564
																																			10.7016	19.7873	12.7004	14.9104	22.311	12.5029	9.26911	9.78531	10.1408	1.45258	3.84787	1.5897	1.72676	2.11969	3.48554
																																			8.34563	10.8759	10.7613	16.7841	12.8927	12.5072	12.7994	13.686	9.58358	1.69361	6.23175	1.05537	1.96226	1.92126	2.01227
																																			12.3656	10.7212	16.1893	15.3874	15.0739	13.9858	8.90693	8.86713	10.5969	3.10653	4.59083	4.608	2.01836	1.4434	1.97456
																																			13.8406	14.0818	11.7216	15.7083	13.1381	10.2838	8.86247	12.5559	10.3391	1.67286	8.30526	3.02143	2.84645	1.70093	1.9039
																																			9.03191	10.6239	11.0521	15.6739	20.1048	14.574	10.6611	10.2508	9.58537	1.22836	2.46983	1.6748	4.11682	1.33068	4.45875
																																			10.0534	12.5199	9.37516	16.5646	13.1821	10.5034	8.81969	10.9356	11.9561	1.36765	1.72043	1.96281	3.24446	2.2465	2.14081
																																			10.231	10.4712	16.1498	15.7391	22.4581	14.3776	8.05361	8.80864	12.4455	1.98201	3.75726	2.49211	2.47682	1.11905	3.79218
																																			7.66958	9.77263	11.1835	15.4906	13.0446	18.4678	8.09002	11.0372	9.72959	2.34188	1.68161	2.41279	1.37333	2.47867
																																			8.44422	10.4793	10.5932	16.86	12.9469	11.9257	8.16582	9.29247	9.27737	1.52465	2.17797	1.64189	2.11051	2.25153
																																			11.0472	9.96603	10.335	19.5557	15.1268	11.1224	8.41452	9.61931	9.8378	2.19007	0.625	1.53102	1.98563	1.95466
																																			7.71622	12.2318	11.6247	16.0349	12.7876	10.3117	8.61244	8.58511	9.84842	2.06977	2.03937	1.87286	3	2.20179
																																			8.94348	10.4702	10.7106	16.1808		21.9546	8.65755	8.1369	10.6131	3.95	1.10465	1.59584	2.37198	1.72376
																																			8.7476	10.5061	11.0626	20.5421		15.6648	8.75615	8.53908	14.6203	1.83321	0.76824	1.80294	3.08155	2.38116
																																				10.4056	12.0468	20.3254		13.4092	12.3081	9.09217	10.5778	1.80449	9.27359	2.27674	2.01401	1.76923
																																				10.933	15.317	15.0887		15.9444	7.78571	9.09722	10.7172	4.24789	2.95455	1.69437	1.93355	1.86207
																																				10.984	10.5921	11.0551		17.0385	9.43585	11.745	12.392	1.59006	3.34576	2.091	7.72952	2.94444
																																				13.0625	10.9842	16.5061		13.7383	7.90066	8.81065	10.2199	2.52054	2.07143	2.29457	1.92683	2.03448
																																				10.494	9.90253	16.7106		17.3734	13.4506	9.70149	9.74709	2.36393	2.30342	1.62606	3.65356	2.11584
																																				10.3923	10.2189	11.3708		11.6287	11.2112	8.57687	12.6359	1.8035	1.93616	1.20068	2.84268	2.31776
																																				9.74775	10.9097	15.3892		17.3333	8.40667	8.95455	13.1655	3.2066	2.52081		3.23582	4.00358
																																				11.9428	25.6743	14.1626		15.3672	13.1384	9.98239	11.7478	2.11073	2.16272		4.14885	1.89796
																																				12.5625	9.94813	18.3634		11.1192	9.14138	15.1886	10.8377	2.5886	1.55431		1.7844	2.38295
																																				10.494	10.1307	13.5889		14.5884	9.87541	9.07487	10.1875	3.12772	4.43784		3.23625	2.01346
																																				12.3058	9.81001	12.5639		14.0948	10.3199	12.4438	13.5879	2.28186	2.13571		1.83144	3.11769
																																				13.2033	12.1278	13.4991		12.7257	10.3287	9.83685	10.2256	2.77551	1.28782		1.60892	3.4517
																																				10.3337	10.6836	15.9101		12.7329	11.5047	8.65957	12.3035	2.67733	1.50607		1.29232	3.65231
																																				11.3052	9.28125	14.2056		14.5755	10.9974	13.0224	12.1948	2.01975	1.67429		1.57869	2.97945
																																				12.5154	9.32502	19.1246		16.3311	11.9638	9.07692	14.3002	2.74744	3.63095		2.88187	4.343
																																				11.5505	12.4086	16.1709		12.8363	12.0232	15.8692	13.6421	3.01989	2.52737		2.32283	3.22565
																																				12.7826	11.1304	13.7129		11.9211	11.8296	9.3	11.9167		2.66929		2.93437	3.344
																																				11.2047	11.0024	11.73		13.7998	9.37324	10.4494	12.0462		1.10811		1.51198	1.491
																																				11.6018	9.25762	16.0985		16.1925	10.4493	10.5078	10.6052		1.28276		1.79827	4.6
																																				10.7554	10.1098	15.8464		16.3929	11.5591	15.8915	11.73		1.78748		2.37407	5.42857
																																				11.349	10.8164	14.2387		18.0028	12.2245	10.2512	14.4591		3.38636		2.7852	3.82981
																																				13.4949		18.0807		11.4024	11.3545	15.3246	10.8704		2.55046		1.81096	2
																																				12.3454		17.4585		10.7349	11.4069	9.56281	11.3448		2.5063		2.51007	1.92818
																																				10.4447		18.5023			10.7635	10.1629	9.22034		2.92708		1.69231	1.44118
																																				12.1774		19.6785			11.8182	10.2787	9.78846		1.74731		1.50865	3.47436
																																				10.4455		14.516			10.5302	11.2686	10.0611		2.45833			2.41294
																																				12.694		14.6802			11.4899	9.00459			1.80258			2.16116
																																				12.406		14.2962			11.2989	10.9382			1.1433			3.31126
																																				10.6491		14.3204			12.0805	10.1514			5.17553			2.10092
																																				11.0567		19.2366			12.4424	10.9219			2.53794			3.60169
																																				12.4833		15.5701			10.6149	9.09917			5.61357			3.13907
																																				17.8895		13.2511			13.4021	8.73077			1.24762			1.78571
																																				10.7802		17.117			10.3641	8.37845			1.22826			3.66667
																																				11.6008		17.2547			10.0494	9.0102			2.27556			3.39407
																																						17.2963			11.6538				1.62802			3.57362
																																						12.9331			12.6282				1.93333			2.59242
																																						11.8692			10.4737				2.36517			2.1913
																																						11.7019			12.3118				1.99841			8.31481
																																						15.5663			17.7383				2.26953			1.73684
																																						10.8253			12.3354				2.59259			2.53672
																																						11.4278			16.4838				1.38648			2.45688
																																						10.9453			11.1596				1.87356			1.45977
																																						12.0292			9.76613				1.02326			1.77701
																																						10.5248			11.9811				0.995392			1.84815
																																						12.3589			11.8386				1.86795			1.99356
																																						11.0266			14.0464				2.23851			1.4823
																																						11.4725			12.724				2.24106			1.95
																																									11.9698				2.53107
																																									12.0562				2.00686
																																									13.4765				1.38053
																																									11.1522				2.56897
																																									14.8461				1.38384
																																									10.8049
																																									11.3833
																																									12.4915
																																									10.3529
																																									16.1515
																																									14.0071
																																									11.4724
																																									10.1702
[truncated: 4 more columns]

## Sheet: Extended data Fig5c
		Cells / g (x106)			Cells / g (x106)			Cells / g (x106)
	Extended data Fig5c	Tim4+			Tim4+CD206+			Tim4+CD206hi
		Id3+/+	Id3-/-		Id3+/+	Id3-/-		Id3+/+	Id3-/-
		1.9899	0.9033		1.60852	0.755202		0.348237	0.138873
		1.6442	0.6859		1.07796	0.546191		0.165551	0.129626
		1.6635	1.0429		1.43148	0.919154		0.206448	0.114706
		1.7595	0.7972		1.01235	0.643578		0.105158	0.14471
		1.1848	0.7254		0.960653	0.592782		0.209597	0.12493

## Sheet: Extended data Fig5d
		% CD45.1+
	Extended data Fig5d	Id3+/+	Id3-/-	Id3+/+	Id3+/+	Id3-/-	Id3-/-	Id3+/+	Id3+/+	Id3-/-	Id3-/-
		Tim4+	Tim4+	Tim4-MHCII+	Tim4-MHCII-	Tim4-MHCII+	Tim4-MHCII-	Tim4+CD206+	Tim4+CD206hi	Tim4+CD206+	Tim4+CD206hi
		0.565	0.91	17	28.1	18.3	14.7	0.41	0.72	1	0.82
		0.56	0.485	44.2	23.2	26	35.3	0.52	0.6	0.46	0.51
		0.276	2.545	37.1	38.2	64.3	47.3	0.072	0.48	2.38	2.71
			1.205			36.5	30.9			0.3	2.11

## Sheet: Extended data Fig5f
	Extended data Fig5f	CD47bright 9+ 133+/%			CD47 relative MFI
		Id3f/f	Clec4fCreId3f/f		Id3f/f	Clec4fCreId3f/f	Id3f/f	Clec4fCreId3f/f
		26.6667	34.6939		0.92078	1.10052	2.05065	2.25331
		19.375	46.4789		0.877173	1.28893	1.95617	2.04674
		27.3333	29.0598		0.740202	1.07117	1.70711	1.97518
		52	53.3333		1.76134	1.67216	2.63292	2.61643
		16.3158			0.700509		1.49774
