# Supplementary material for: The nuclear factor ID3 endows macrophages with a potent anti-tumour activity
Source: Nature. 2024 Feb 7;626(8000):864–73. doi: 10.1038/s41586-023-06950-4 (PMC10881399; doi:10.1038/s41586-023-06950-4)
Supplement: Supplementary file 21 — Source Data Extended Data Fig. 6 [file 41586_2023_6950_MOESM21_ESM.xlsx]

## Sheet: Extended data Fig6a
		SIRPA relative MFI									Dectin1 relative MFI
	Extended data Fig6a	Tim4+CD206+				Tim4+CD206hi					Tim4+CD206+				Tim4+CD206hi
		no tumor	no tumor	KPC	KPC	no tumor	no tumor	KPC	KPC		no tumor	no tumor	KPC	KPC	no tumor	no tumor	KPC	KPC
		Id3f/f	Clec4fCreId3f/f	Id3f/f	Clec4fCreId3f/f	Id3f/f	Clec4fCreId3f/f	Id3f/f	Clec4fCreId3f/f		Id3f/f	Clec4fCreId3f/f	Id3f/f	Clec4fCreId3f/f	Id3f/f	Clec4fCreId3f/f	Id3f/f	Clec4fCreId3f/f
		1.07672	1.89685	1.24022	1.96171	1.12102	1.76239	0.975877	2.13198		1.00218	0.714908	0.997552	0.645043	0.912796	0.534597	1.01029	0.561595
		0.943118	2.0712	0.834886	1.83987	0.884513	1.79598	0.943201	2.11012		1.07399	0.554951	0.995104	0.69033	0.992417	0.74218	0.948537	0.65616
		0.980161	2.40361	0.924889	1.75782	0.994467	1.76043	1.08092	2.00408		0.92383	0.636561	1.00734	0.678091	1.09479	0.745024	1.04117	0.696687

## Sheet: Extended data Fig6b
	Extended data Fig6b	Relative mRNA
		Id3f/f				Clec4fCreId3f/f
		Clec4n	Clec4d	Lrp1	Siglecg	Clec4n	Clec4d	Lrp1	Siglecg
		1.357	1.166	1.027	1.029	1.544	1.715	0.898	2.501
		0.724	0.779	0.861	0.42	1.158	1.497	0.792	0.284
		1.018	1.102	1.131	2.314	1.232	1.171	0.665	0.635

## Sheet: Extended data Fig6e
	Extended data Fig6e	Blood cells (x106) / ml
		Id3f/f							Clec4fCreId3f/f
		CD8+	Nkp46+	γδT	CD19+	CD4+	ly6G+	ly6Chi	CD8+	Nkp46+	γδT	CD19+	CD4+	ly6G+	ly6Chi
		0.00458	0.00311435	0.00238	0.875682	0.14106	0.30777	0.05313	0.00513	0.00256725	0.00467	1.02923	0.36175	0.34074	0.11669
		0.00529	0.00682723	0.00242	0.850101	0.21385	0.23565	0.10615	0.00777	0.00388547	0.00267	0.779522	0.36669	0.59011	0.11389
		0.00522	0.0090638	0.00181	0.958565	0.15326	0.95307	0.08734	0.00257	0.00865783	0.00289	0.444435	0.12525	1.14283	0.35497
		0.00398	0.00376213	0.00126	0.464734	0.11773	0.6285	0.22351	0.0048	0.00678182	0.00339	0.649924	0.26477	0.96641	0.27438
		0.00669	0.00308735	0.00105	1.1629	0.20994	0.64063	0.10163	0.0053	0.00450638	0.00345	0.805846	0.31014	0.71307	0.21551
		0.0074	0.00313902	0.0013	1.21077	0.27354	0.35202	0.10404	0.0141	0.00496257	0.00131	0.953336	0.06634	0.35783
		0.00607	0.00607482	0.00071	0.829034	0.16045	1.31859		0.01483	0.0172125	0.00318	0.85003	0.07812	0.14776
		0.01087	0.00314671	0.00063	0.735186	0.12301	0.84389		0.00835	0.00440671	0.00053	0.37573	0.04291	0.0545
		0.00607	0.0058071	0.00317	0.651979	0.04329	0.51208		0.0047	0.00548049	0.00121	0.485415	0.05637	0.09513
		0.00961	0.00292577	0.00203	0.351092	0.04389	0.0815
		0.01545	0.00800271	0.00127	0.753358	0.13549	0.45533

## Sheet: Extended data Fig6f
	Extended data Fig6f	+ KPC-1 pv. injection, 2 weeks					Liver cells (x106) / g
		Id3f/f						Clec4fCreId3f/f
		NKT	γδT	CD19+	CD4+	ly6G+	ly6Chi	NKT	γδT	CD19+	CD4+	ly6G+	ly6Chi
		1.81925	0.0653417	0.15132	1.93274	2.43569	0.66982	1.81091	0.0522065	0.05873	1.95774	2.91173	1.7796
		1.21877	0.0571299	0.06856	1.9348	1.64142	1.76475	1.48912	0.0404287	0.0977	1.49923	1.73194	0.92783
		2.16282	0.0881402	0.14916	2.39334	1.90585	1.12453	1.33026	0.0797515	0.11165	1.74496	4.05299	2.13315
		1.86434	0.0647577	0.10907	2.11315	1.90286	1.03156	1.60185	0.0424982	0.06211	1.61166	1.47668	1.13369
		1.92372	0.0651004	0.11393	1.90744			1.43712	0.118389	0.0855	1.80544
		liver no tumor		Liver cells(x106) / g
		Id3f/f								Clec4fCreId3f/f
		CD8+	Nkp46+	NKT	γδT	CD19+	CD4+	ly6G+	ly6Chi	CD8+	Nkp46+	NKT	γδT	CD19+	CD4+	ly6G+	ly6Chi
		0.350026	0.14082	1.71392	0.112652	0.1207	1.13457	0.46819	1.67546	0.166505	0.1665	1.7855	0.0956518	0.15233	0.71207	0.27569	1.61612
		0.392636	0.09005	1.73264	0.162098	0.13328	1.23194	1.60831	1.30344	0.145668	0.15295	1.12892	0.127459	0.14567	0.89221	1.11848	2.22137
		0.305935	0.13975	2.2473	0.0982014	0.12086	1.04622	1.28206	1.68604	0.21933	0.1296	1.61839	0.0963723	0.11299	1.10994	3.42648	2.47578
		0.130733	0.08844	1.45729	0.0884373	0.13842	0.59599	1.69315	1.97534	0.156216	0.1525	1.61424	0.111583	0.15622	0.80712	2.49145	2.23011
		0.314054	0.07754	1.67108	0.116316	0.12407	1.03134	0.64922	1.18639	0.27569	0.19692	0.6383	0.0488909	0.27433	0.62879	1.46235	1.42103
		0.320999	0.20826	0.91602	0.0767266	0.119	0.95047	0.32781	0.5872	0.28644	0.16758	0.48714	0.0720971	0.13835	1.21006
		0.34941	0.17299	0.93347	0.0753629	0.20725	0.7365			0.356513	0.19014	1.14876	0.0792251	0.22975	0.85167
		0.260419	0.15191	1.10511	0.0634353	0.20867	0.70113			0.479125	0.15506	1.03491	0.0470414	0.18991	0.94083
		0.307091	0.13944	1.16529	0.0647381	0.26227	0.67892			0.445531	0.17067	0.95753	0.0449124	0.18684	0.96292
		0.573421	0.15324	1.24571	0.0593194	0.26364	0.80411
		0.42045	0.11687	1.00195	0.0327808	0.14823	0.65419

## Sheet: Extended data Fig6g
		Spleen cells(x106) / g
	Extended data Fig6g	Id3f/f						Clec4fCreId3f/f
		CD8+	Nkp46+	NKT	γδT	CD19+	CD4+	CD8+	Nkp46+	NKT	γδT	CD19+	CD4+
		4.23644	5.41708	8.54232	1.45845	52.2957	70.8388	3.84505	6.27648	3.84505	1.18744	95.5609	49.4202
		4.21441	3.9628	3.9628	0.880623	81.1431	48.3713	2.96383	4.91869	4.72951	1.07202	88.2842	52.6552
		2.13869	3.97185	4.09406	0.79437	61.1054	32.1414	2.27138	4.54275	4.40914	0.935273	86.1787	42.5549
		3.8528	4.16351	5.15778	1.11855	65.249	52.8206	2.03011	3.99473	3.47083	0.589387	82.5141	24.2303
		3.4955	3.7408	3.98609	0.735894	92.6	28.9452	4.23122	6.34683	4.60456	1.24448	97.6914	56.3125
		2.41396	7.04614	4.56694	1.17436	69.1566	84.8147	7.10978	1.37609	4.5105	1.14674	90.9746	57.7192
		6.7398	0.87617	5.66143	0.808776	90.3133	40.2366	8.41016	1.61475	4.77697	1.27835	130.526	62.1007
		9.60154	1.58822	3.39303	0.938497	88.7962	83.7428	5.91818	1.02662	3.01948	0.549545	70.6558	47.4662
		7.16313	1.00284	5.15745	0.859575	90.9717	49.2823	9.22504	1.61072	3.95359	0.878576	88.5897	54.6913
		4.85037	0.97007	2.30393	1.09133	80.0312	37.0447
		6.12703	0.97772	3.06352	0.586631	67.7885	35.4586

## Sheet: Extended data Fig6i
	Extended data Fig6i	Ccl3 relative mRNA					Ccl4 relative mRNA					Ccl5 relative mRNA					Il15 relative mRNA					Il18 relative mRNA					Il12b relative mRNA
		Id3f/f+nt	Id3f/f+KPC	Clec4f Cre Id3f/f+nt	Clec4f Cre Id3f/f+KPC		Id3f/f+nt	Id3f/f+KPC	Clec4f Cre Id3f/f+nt	Clec4f Cre Id3f/f+KPC		Id3f/f+nt	Id3f/f+KPC	Clec4f Cre Id3f/f+nt	Clec4f Cre Id3f/f+KPC		Id3f/f+nt	Id3f/f+KPC	Clec4f Cre Id3f/f+nt	Clec4f Cre Id3f/f+KPC		Id3f/f+nt	Id3f/f+KPC	Clec4f Cre Id3f/f+nt	Clec4f Cre Id3f/f+KPC		Id3f/f+nt	Id3f/f+KPC	Clec4f Cre Id3f/f+nt	Clec4f Cre Id3f/f+KPC
		0.856	174.585	0.958	20.599		0.507	100.577	0.688	26.852		2.205	73.514	3.75	43.78		1.426	15.25	0.546	6.595		1.202	228.51	0.498	17.5		0.513	84.413	0.219	37.776
		0.896	73.041	0.95	17.91		2.376	46.493	0.828	18.42		0.155	51.219	3.768	24.394		0.96	10.239	0.584	5.275		0.831	139.173	0.415	17.343		1.471	55.379	0.352	14.242
		1.305	103.741	3.268	23.886		0.83	57.479	2.32	24.14		2.928	87.476	0.325	46.522		0.73	19.981	0.872	8.356		1.001	196.277	1.843	25.529		1.325	63.591	1.184	35.622

## Sheet: Extended data Fig6j
	Extended data Fig6j	IFN-γ relative MFI
		Id3f/f+nt	Id3f/f+KPC	Clec4f Cre Id3f/f+nt	Clec4f Cre Id3f/f+KPC
		0.935933	1.80919	0.958914	1.31198
		1.11769	1.6149	0.96727	1.12396
		0.946379	1.79457	1.12187	1.25557
