# Supplementary material for: The nuclear factor ID3 endows macrophages with a potent anti-tumour activity
Source: Nature. 2024 Feb 7;626(8000):864–73. doi: 10.1038/s41586-023-06950-4 (PMC10881399; doi:10.1038/s41586-023-06950-4)
Supplement: Supplementary file 22 — Source Data Extended Data Fig. 7 [file 41586_2023_6950_MOESM22_ESM.xlsx]

## Sheet: Extended data Fig7a
	Extended data Fig7a	Dectin1 relative MFI				CCL3 relative MFI in KCs										CCL4 relative MFI in KCs										CCL5 relative MFI in KCs
		Id3f/f + α-IgG	Clec4fCreId3f/f + α-IgG	Clec4fCreId3f/f + α-SIRPA		α-IgG	α-IgG	α-IgG	α-IgG	α-IgG	α-IgG	α-SIRPA	α-SIRPA	α-SIRPA		α-IgG	α-IgG	α-IgG	α-IgG	α-IgG	α-IgG	α-SIRPA	α-SIRPA	α-SIRPA		α-IgG	α-IgG	α-IgG	α-IgG	α-IgG	α-IgG	α-SIRPA	α-SIRPA	α-SIRPA
		0.997419	0.623156	1.18179		Id3f/f-TF	Id3f/f-Margin	Id3f/f-Core	Clec4fCreId3f/f-TF	Clec4fCreId3f/f-Margin	Clec4fCreId3f/f-Core	Clec4fCreId3f/f-TF	Clec4fCreId3f/f-Margin	Clec4fCreId3f/f-Core		Id3f/f-TF	Id3f/f-Margin	Id3f/f-Core	Clec4fCreId3f/f-TF	Clec4fCreId3f/f-Margin	Clec4fCreId3f/f-Core	Clec4fCreId3f/f-TF	Clec4fCreId3f/f-Margin	Clec4fCreId3f/f-Core		Id3f/f-TF	Id3f/f-Margin	Id3f/f-Core	Clec4fCreId3f/f-TF	Clec4fCreId3f/f-Margin	Clec4fCreId3f/f-Core	Clec4fCreId3f/f-TF	Clec4fCreId3f/f-Margin	Clec4fCreId3f/f-Core
		1.09052	0.640671	1.19746		0.813	16.54	4.515	1.755	1.071	0.929	0.875	18.23	8.15		1.418	10.03	3.789	0.466	1.566	2.335	0.665	8.423	11.59		1.73797	3.20488	2.98963	0.758369	0.394631	0.981594	0.925788	3.7181	2.56012
		0.993732	0.603798	1.46202		2.051	11.53	6.26	2.573	0.894	3.804	0.484	14.69	8.015		1.731	7.547	5.134	0.768	0.842	0.516	0.89	4.895	4.038		1.12111	7.47307	3.47893	0.769331	1.33537	0.898881	0.858023	8.45267	2.75245
		0.954093	0.602876	1.05918		1.065	13.58	5.652	1.853	1.368	5.85	0.83	18.06	3.167		1.512	7.475	3.609	0.481	1.027	2.126	0.83	4.705	8.186		1.89841	7.33555	5.32552	0.7205	0.864002	0.643766	1.41011	4.50935	2.1615
		0.964233	0.631453	1.59108		0.325	19.05	4.894	1.735	8.963	4.842	0.406	16.49	4.778		1.516	8.867	4.982	0.447	4.64	1.269	0.887	4.899	5.392		1.07228	8.74865	4.70468	0.780293	2.24421	1.64131	1.154	5.54974	1.98412
						0.586	14.21	5.721	1.697	1.476	3.403	0.975	18.92	5.618		1.392	7.408	5.057	0.558	2.478	0.354	0.826	6.134	8.31		1.15798	7.32558	5.59559	0.685621	0.755379	1.23272	1.07726	5.8507	2.06185
						1.499	13.85	3.272	1.825	1.407	2.118	0.737	17.33	6.93		1.442	9.887	4.404	0.315	2.785	1.911	0.903	6.83	6.243		1.09022	7.86571	3.23478	0.721497	1.04438	1.18389	0.88493	5.23384	2.99361
						0.836	16.11	3.752	1.463	1.416	3.865	0.782	19.69	5.65		1.968	9.032	3.725	0.44	0.836	1.414	1.003	7.068	8.449		1.65027	8.75861	6.08588	0.700569	0.701566	0.91084	0.813179	5.1013	2.76441
						1.086	20.07	4.147	2.122	7.666	2.438	0.358	8.89	6.002		1.508	10.55	4.265	0.398	2.364	1.547	0.851	9.093	2.808		0.356762	7.73815	4.2094	0.833109	1.39117	1.81969	0.841082	3.6882	2.96073
						0.488	15.72	3.692	1.875	1.835	1.362	0.69	11.48	5.677		1.654	3.267	4.838	0.76	0.711	1.211	0.766	7.382	4.143		1.20183	5.28965	5.66235	0.970632	0.610881	0.629815	0.673663	5.63146	1.92831
						0.644	16.35	4.251	2.031	0.813	0.813	0.544	9.247	4.963		1.11	13.48	4.159	0.358	0.309	1.051	0.99	8.166	5.123		1.60244	7.85076	5.1013	0.765345	0.480333	0.824141	1.19685	5.5348	2.34486
						0.942	21.21	5.131	1.678	0.813	3.314	0.671	9.158	5.181		1.846	12.29	4.089	0.511	0.833	2.324	0.767	11.93	2.334		0.834106	7.99825	3.88552	0.891905	0.359752	0.809192	1.0095	3.67226	3.07035
						1.013	14.16	4.416	1.554	7.668	0.836	0.795	9.32	4.605		1.679	9.325	4.343	0.473	0.687	0.775	1.187	7.547	7.444		1.02046	7.37641	2.93781	0.722493	0.574008	0.461399	0.687614	4.4107	3.56264
						0.776	16.94	4.433	1.326	6.247	1.413	0.65	11.34	4.238		1.616	12.78	5.289	0.463	1.859	1.657	0.744	6.299	4.491		0.911836	8.40683	4.16156	0.748403	0.315904	0.850051	0.932764	6.48849	2.5083
						0.577	16.35	7.528	1.516	1.514	3.088	1.381	10.63	5.261		1.472	14.9	6.315	0.544	1.111	1.516	0.916	8.872	3.114		1.35928	7.85076	4.69969	0.660708	0.351779	0.831116	0.867988	6.70773	2.65778
						0.804	13.78	4.825	1.864	1.095	2.857	0.619	12.14	5.331		1.187	11.61	4.99	0.592	0.402	0.679	1.065	5.655	2.478		1.08922	8.23343	1.68814	0.915822	0.439475	0.77531	1.13008	5.46305	3.39522
						0.852	21.55	6.691	1.862	1.879	3.48	0.664	9.06	3.995		0.73	11.38	4.7	0.742	1.894	0.442	0.871	7.279	2.811		0.692597	7.94743	3.33842	0.7205	0.550091	0.748403	0.924791	4.78938	2.5661
						1.411	17.68	7.939	1.41	1.329	4.388	0.766	10.53	4.113		1.294	9.903	4.845	0.683	0.962	0.826	0.901	7.671	2.914		0.980598	6.34598	2.66176	0.93675	0.411572	0.157454	0.626825	5.56569	2.92186
						1.043	13.9	5.405	2.113	1.879	4.554	0.406	8.191	5.268		0.819	16.93	3.832	0.462	0.816	1.154	0.456	6.294	2.077		1.06331	12.2475	3.24674	0.754383	0.474354	1.31743	0.85304	5.52483	2.77936
						0.854	13.35	5.54	1.768	1.576	3.866	0.519	7.468	5.188		0.988	19.18	3.977	0.522	0.948	1.768	1.005	7.887	3.609		0.975615	11.2211	2.7385	0.812182	0.658715	0.359752	1.11513	5.21291	3.12815
						0.63	12.62	10.18	1.524	1.535	3.764	0.594	9.288	4.14		1.303	10.02	4.718	0.523	0.638	2.26	0.854	7.119	2.222		1.26063	12.686	2.32892	0.958674	0.64277	0.413565	0.80122	4.73358	1.60344
						0.757	14.69	3.826	1.489	1.422	4.789	0.851	13.08	6.549		1.639	13.46	5.413	0.64	0.436	1.702	0.899	8.434	2.961		1.12011	8.88119	2.29504	0.726479	0.472361	0.525178	1.27557	5.73311	3.6015
						0.928	12.19	6.653	1.905	1.773	3.274	0.968	11.11	4.16		0.965	15.23	4.748	0.542	1.6	3.264	0.791	6.805	3.609		0.673663	8.32013	3.82573	0.669677	0.424527	1.70309	0.802217	6.06994	5.37635
						0.813	11.92	6.254	1.472	1.896	2.244	0.734	10.82	4.799		1.788	15.12	5.464	0.775	0.373	0.295	0.576	6.031	3.213		0.868985	9.82989	2.92286	0.729469	0.422534	0.219239	0.986577	8.61611	2.63087
						1.422	12.94	5.794	1.61	1.203	4.338	0.839	11.62	4.35		1.305	13.67	3.936	0.592	3.642	0.281	0.917	7.294	3.468		0.966646	11.3506	2.58503	0.646756	0.204291	1.72302	1.03441	6.341	3.8327
						1.198	15.51	7.872	1.339	4.245	4.353	0.774	9.759	5.595		1.117	12.56	5.439	0.419	3.225	0.218	1.078	9.686	2.855		1.26661	12.7458	2.6528	0.806203	0.383669	1.40313	0.915822	7.1771	4.71066
						1.132	12.58	4.419	1.819	7.994	3.215	1.01	12.8	2.697		1.409	9.826	6.459	0.534	0.995	0.484	0.943	13.36	4.306		1.22774	9.03366	3.16701	0.731462	0.50724	0.277039	0.866992	7.06449	4.05393
						1.06	13.41	6.397	2.198	7.207	0.526	0.652	13.61	6.631		1.395	17.63	4.584	0.468	0.417	1.112	0.859	9.032	2.074		1.48385	9.02369	3.64336	0.825137	1.43701	0.650742	0.811186	5.78493	3.06038
						1.361	12.75	7.044	2.577	5.755	0.857	0.728	10.72	3.22		1.675	9.764	8.465	0.514	1.977	0.368	0.759	10.79	3.535		1.63931	10.6132	2.11466	0.526174	0.637787	0.40061	0.808196	6.97779	3.87954
						1.254	15.07	7.381	1.568	1.788	2.463	0.823	11.79	3.491		1.449	15.8	5.413	0.289	0.746	0.198	0.726	9.403	3.212		1.30148	5.94238	3.23677	0.695587	1.42007	1.74993	0.997539	6.45759	4.28713
						0.65	9.345	4.208	1.463	2.957	1.593	0.821	13.49	3.445		2.062	9.846	5.449	0.521	4.842	1.106	0.948	12.66	4.831		1.03042	5.84572	2.86207	0.745414	0.882937	0.339821	0.85304	6.69278	3.86758
						0.856	8.971	4.602	1.706	5.072	0.894	0.677	7.909	2.376		0.426	9.764	4.147	0.437	4.103	0.236	0.73	9.655	3.943		0.961663	4.73457	3.21684	1.04537	0.893899	0.467378	0.832113	4.24029	4.12569
						1.099	8.613	4.405	1.941	1.023	4.6	1.016	8.28	4.216		0.99	10.34	5.738	0.172	0.875	0.482	0.681	13.1	4.402		0.449441	5.06543	2.58304	0.735448	0.928778	1.34035	0.835103	8.21749	4.57313
						1.063	5.769	3.44	1.492	1.934	0.87	0.731	8.695	2.794		0.546	10.34	5.299	0.454	0.902	0.722	0.66	20.33	4.548		0.980598	5.58562	2.61493	0.802217	0.470368	0.468375	0.96565	6.13671	3.87057
						1.368	9.93	4.657	1.583	1.93	1.125	0.733	5.96	2.798		1.066	12.03	5.485	0.393	0.54	0.494	1.117	14.75	4.259		0.982591	5.2179	1.86154	1.04537	0.474354	0.870978	0.953691	7.4372	3.32546
						0.95	8.906	2.98	1.445	4.345	1.261	0.706	10.59	4.827		1.734	12.21	4.151	0.35	0.363	0.685	0.889	16.35	3.901		1.08822	4.59107	2.83915	0.937746	2.5372	0.324873	0.826134	9.81993	3.49587
						1.108	10.04	3.615	1.654	0.703	1.386	0.74	8.613	3.683		1.561	7.434	5.537	0.488	1.678	0.491	1.013	10.48	4.997		1.88745	5.08735	4.13864	0.83012	0.476347	1.18389	0.570022	12.7657	2.22428
						0.661	8.426	3.443	1.501	1.481	2.493	0.731	7.55	6.006		1.598	7.681	3.8	0.522	1.134	0.876	0.784	6.186	3.771		0.764348	7.08542	1.06032	0.69459	0.589953	0.537136	0.760362	13.553	1.43701
						1.657	10.09	2.356	1.763	8.025	4.469	0.835	9.58	2.824		1.73	7.758	4.754	0.592	0.627	1.106	0.711	9.331	3.163		1.34633	7.08542	3.93435	0.7205	1.02046	0.368721	0.733455	9.82989	4.34194
						1.119	10.77	2.763	1.372	7.611	2.504	0.561	9.792	2.902		1.194	5.877	4.78	0.398	0.965	0.238	0.876	10.1	6.016		1.0075	4.64488	3.85363	0.900874	0.915822	0.370714	0.943726	11.4602	4.4685
						0.636	13.66	4.336	1.606	1.106	4.927	0.65	5.052	4.726		1.307	4.374	5.299	0.496	0.58	0.09	0.975	6.16	5.341		1.2696	3.47395	5.66235	0.704555	0.523185	1.33038	0.61686	10.7427	6.75357
						0.722	13.07	2.742	1.651	4.407	0.623	0.501	8.166	2.394		2.653	9.485	5.676	0.651	1.783	0.911	0.767	6.506	3.574		1.05235	8.31515	5.08436	0.763352	0.59095	0.582977	0.7494	5.91747	1.55859
						1.22	10.99	3.604	2.208	5.631	3.437	0.375	9.97	2.592		1.365	7.449	3.737	0.585	1.744	1.084	0.623	10.13	3.427		0.850051	5.71318	3.92737	0.563046	1.03441	0.582977	0.373703	14.1908	4.92192
						1.244	9.694	3.544	1.632	1.201	1.568	0.665	6.371	3.25		1.652	5.995	2.205	0.193	1.271	0.138	1.01	9.47	3.466		0.888916	6.62103	4.23431	0.860016	0.230201	2.62689	0.93974	11.2111	5.45806
						1.496	9.824	4.63	1.097	0.824	0.998	0.356	8.963	2.334		1.64	5.975	2.595	0.491	3.476	0.571	0.81	7.135	3.249		0.704555	3.41415	3.64137	0.696583	2.05587	1.11613	0.702562	8.83535	2.30899
						1.362	10.54	2.521	1.742	1.594	3.313	0.714	8.248	2.871		0.893	6.191	4.603	0.585	4.525	0.264	0.843	9.052	4.536		0.925788	6.07492	4.60801	0.79823	1.57653	1.0942	0.764348	10.4139	3.26966
						0.97	9.735	2.872	1.537	1.246	4.875	0.671	9.174	2.428		1.05	11.46	2.795	0.509	0.58	0.186	0.657	9.155	3.156		0.982591	7.32558	4.08084	0.980598	1.79477	2.32493	0.825137	11.7193	4.40571
						0.99	12.21	2.364	1.708	2.605	1.794	0.718	9.613	4.446		1.258	8.619	3.412	0.425	1.305	0.716	0.837	8.496	3.115		0.826134	6.32007	4.48544	0.681635	3.4301	1.07527	0.646756	10.5633	1.32142
						1.295	9.003	3.193	1.649	0.617	5.742	0.831	7.822	3.306		0.498	9.243	4.885	0.57	0.921	0.412	0.979	10.46	5.872		0.704555	3.72807	3.57659	0.761358	0.315904	1.64828	0.742424	9.38045	2.78733
						0.683	7.313	3.704	1.515	4.903	4.348	0.578	5.902	2.846		1.547	8.908	4.516	0.765	0.877	0.411	0.988	12.81	2.824		1.2407	6.58515	4.38479	0.582977	2.7385	1.76388	0.673663	9.81395	2.53421
						0.773	10.16	2.675	1.446	3.627	3.756	0.44	8.711	1.853		1.237	10.71	4.479	0.532	2.578	1.227	0.871	8.882	3.698		0.690604	11.231	3.31948	0.525178	0.703559	2.07879	0.580984	12.1678	4.46551
						1.249	8.987	3.769	1.38	0.569	3.596	0.872	2.905	2.925		1.424	9.841	4.124	0.314	5.11	0.491	0.952	10.36	3.645		0.788265	8.35601	3.28161	0.819158	2.08377	1.58949	0.812182	9.799	1.22973
						1.507	8.93	2.755	1.443	1.571	2.127	0.722	14.38	2.492		1.064	8.315	2.882	0.469	4.926	0.562	0.879	12.16	3.037		1.05434	7.44218	3.02451	0.747407	1.10816	1.66622	0.662701	9.48808	0.986577
						1.201	9.913	3.663	1.91	1.068	3.806	0.718	12.66	2.666		1.031	10.19	2.32	1.172	0.379	0.436	0.685	13.33	4.165		1.68515	8.20752	2.96272	0.861013	0.275046	1.72402	0.689607	12.5265	4.08682
						0.608	9.076	3.514	1.508	0.94	0.938	0.711	13.3	4.718		1.15	2.625	3.551	0.514	2.944	0.598	0.859	10.03	4.01		0.693594	7.03459	3.49986	0.782286	1.82567	2.49435	0.934757	14.1509	1.06829
						0.779	9.808	2.196	0.856	4.097	3.933	0.696	12.84	2.541		1.567	11.62	1.884	0.61	3.239	0.562	0.408	11.66	3.22		0.687614	10.8623	2.84015	0.790258	0.382672	2.82918	0.462396	4.32798	3.93036
						0.812	9.426	4.965	1.195	0.406	4.365	0.668	3.671	2.662		1.226	7.733	3.351	0.619	0.479	0.735	0.6	9.8	3.847		1.5556	7.17212	3.77191	0.870978	0.288997	1.91336	0.570022	11.3008	1.90938
						0.765	10.35	3.823	0.478	1.594	3.432	0.594	3.644	7.537		1.532	6.336	3.546	0.429	3.752	0.66	0.673	10.96	3.946		1.60344	4.06191	2.46445	0.986577	0.888916	1.22973	0.545109	3.3155	4.17053
						1.964	11.77	2.738	0.933	0.522	1.849	0.644	14.18	4.306		1.325	3.552	4.042	0.332	1.176	0.49	0.825	11.65	2.766		1.22973	8.72274	3.6593	0.767338	1.1819	3.06237	0.662701	8.36597	3.33044
						0.993	11.42	5.071	1.394	1.563	3.622	0.609	8.735	3.926		1.172	6.743	3.407	0.327	2.83	1.946	0.447		2.642		1.04338	8.25835	2.90592	0.875961	1.75093	1.18987	0.578991	8.20752	1.27159
						1.038	9.385	4.255	1.699	6.847	1.91	0.875	4.179	5.048		1.159	6.475	3.421	0.419	1.707	1.765	0.629		2.476		1.0673	7.09538	4.03101	0.662701	0.390645	2.05288	0.549095	8.61013	1.74594
						1.663	8.223	6.816	1.62	1.238	1.517	0.6	14.5	2.708		1.1	6.629	3.826	1.078	0.945	1.4	0.487		3.928		1.32839	7.19205	3.87456	0.742424	0.875961	2.58403	0.886923	7.91653	1.20582
						0.843	9.8	5.15	1.522	4.313	1.532	0.663	11.98	3.66		1.031	5.959	3.002	0.783	1.237	0.411	0.529		3.82		1.33238	5.80486	5.06642	0.546105	1.90838	1.94425	0.55906	8.14175	1.22076
						0.813	10.12	6.241	1.19	8.841	2.508	0.523	13.88	4.354		2.686	6.176	3.7	0.467	1.135	1.227	0.602		3.831		2.08676	5.49394	4.95182	0.305939	2.26913	1.48584	0.676652	10.2445	4.88804
						0.569	7.672	4.741	1.061	5.688	1.625	0.562	10.6	4.311		1.506	7.037	3.318	0.599	1.066	0.491	0.888		2.814		1.39317	9.223	3.65233	0.713524	1.85457	1.86752	0.72349	8.92703	6.10582
						1.326	10.72	3.889	1.927	4.381	1.544	0.644	16.3	3.925		0.979	5.402	3.418	0.498	4.062	0.562	1.271		4.124		0.714521	9.13132	3.45003	0.839089	3.78686	3.02052	1.02046	7.43221	3.78885
						0.945	7.043	4.688	1.624	1.355	2.083	0.757	12.44	3.63		0.928	7.568	4.479	0.66	4.109	0.436	0.883		2.896		1.11513	7.22294	3.37928	0.534147	0.449441	3.20189	0.978605	10.7328	4.82028
						0.474	4.094	3.082	1.436	6.131	3.518	0.686	10.56	2.541		1.085	7.31	4.097	0.669	0.722	0.598	1.048		4.227		0.692597	7.85076	3.97122	0.788265	0.479337	0.855033	0.683628	6.42272	3.01055
						0.936	7.654	3.628	1.654	7.672	3.266	0.685	11.79	3.218		1.058	6.274	3.285	0.685	1.537	0.562	0.687		2.073		1.29551	4.08981	4.36386	0.625829	0.977608	2.97966	0.609884	4.32798	3.4012
						0.567	10.26	3.415	1.593	2.456	2.744	1	13.67	3.614		0.996	5.738	3.887	0.788	2.749	0.735	0.9		2.449		1.82168	7.95739	3.42312	0.382672	2.82121	2.49036	1.62337	11.3008	3.99414
						0.48	9.125	5.071	1.592	2.212	1.161	0.712	16.28	2.677		3.03	7.15	4.177	0.767	0.836	0.66	0.932		2.261		1.02843	5.56569	3.14011	0.816168	0.492292	3.55267	0.597925	3.3155	2.9109
						1.52	8.8	4.255	1.849	1.368	0.929	0.489	15.99	3.692		1.728	6.392	2.314	0.6	4.006	0.49	0.746		3.443		1.77086	7.41228	2.97966	0.675656	0.339821	3.51381	0.667683	8.36597	2.9119
						0.998	8.987	6.816	1.611	1.378	0.903	0.813	10.42	3.792		1.056	7.191	2.01	0.945	2.978	1.946	0.749		6.047		2.22628	4.05393	4.21238	0.352776	0.169412	2.78434	0.638784	8.20752	2.30899
						0.75	7.423	5.15	1.245	4.045	3.403	0.685	11.35	3.007		1.117	6.557	5.614	0.594	0.703	1.765	1		5.201		1.82766	7.26878	2.89795	1.04238	0.588957	2.71757	0.574008	8.61013	3.26966
						1.283	9.564	6.241	1.678	4.923	3.784	0.806	11.94	2.699		1.071	10.65	2.957	0.589	3.328	1.4	0.827		2.336		1.19386	6.93195	4.35688	0.595932	1.5287	1.17991	1.02245	7.91653	4.40571
						0.962	9.897	4.741	1.544	0.349	1.366	0.691	12.74	3.973		1.031	7.114	5.526	0.405	1.141	0.235	0.893		6.186		1.36028	5.97826	5.33051	0.776307	1.77185	2.882	0.623836	8.14175	1.32142
						1.396	8.215	3.889	1.806	2.929	0.813	0.778	14.11	5.124		1.001	8.712	3.443	0.662	0.336	1.304	0.739		5.392		1.69213	6.47354	4.83423	0.407586	1.00651	0.863006	0.641773	10.2445	2.78733
						1.065	8.881	4.688	1.472	4.4	1.319	0.522	9.621	3.626		1.743	9.929	2.175	0.977	0.796	0.471	1.11		5.146		1.42306	6.07492	3.8616	0.77531	0.396624	1.94625	0.744417	8.92703	2.53421
						0.677	12.55		2.01	7.191	2.294	0.67	7.239	3.64		0.894	7.836	3.599	1.19	0.652	1.333	0.7		5.299		0.589953	3.38625	4.74354	0.998536	0.979601	4.11074	0.352776	7.43221	4.46551
						1.17	13.62		1.355	2.49	1.008	0.661	13.64	2.373		0.773	10.16	3.866	0.857	0.331	1.17	0.768		6.196		1.31843	9.05957	4.03002	0.874964	0.850051	1.69512	0.80122	10.7328	1.22973
						1.182	12.12		2.113	1.862	1.728	0.692	12.07	3.381		1.439	9.856	2.062	0.633	0.344	0.722	0.796		4.217		1.33935	9.50801		0.815172	0.475351	2.55314	0.570022	6.42272	0.986577
						1.372	14.13		2.07	2.292	3.411	0.75	14.39	4.637		1.116	9.655	4.402	1.15	1.392	0.592	0.934		5.449		0.882937	9.04462		0.619849	1.9323	0.0956681	0.542119	8.02914	4.08682
						0.989	10.62		2.175	2.855	3.281	0.567	13.28	8.071		0.859	9.336	4.593	0.498	0.247	1.46	1.008		4.124		1.00451	8.10588		0.414562	2.77637	0.446451	0.779296	7.58568	1.06829
						1.277	12.24		1.907	1.719	1.575	0.57	16.09	6.401		1.2	7.629	3.913	0.68	1.001	0.786	0.709		8.367		1.59447	6.78944		0.591946	0.785275	1.54165	0.685621	6.98875	3.93036
						1.04	15.67		1.762	3.236	3.032	0.254	13.2	4.757		0.553	10.39	4.144	0.301	2.477	1.39	0.879				2.29803	4.8133		0.82713	1.92731	3.08131	0.317897	7.75908	1.90938
						0.783			1.502	6.148	1.395	0.544	15.46	2.681		1.056	10.06	4.341	0.694	2.64	0.311	0.625				1.54464	5.09632		0.990563	2.39868	1.05833	0.687614	3.87655	4.17053
						0.917			1.242	5.584	1.309	0.847	12.13	2.844		0.946	7.372	2.559	0.469	0.762	0.983	0.706				1.08822	5.28466		1.23173	0.969636	0.414562	1.0962	2.93581	3.33044
						1.192			1.701	1.745	1.12	0.503	17.29	2.257		0.693	8.66	4.922	0.575	0.823	0.314	0.917				0.99156	5.81483		0.90785	0.742424	1.63234	0.769331	6.31011	1.27159
						0.921			1.277	3.72	1.587	0.703	19.97	3.958		0.869	8.418	5.232	0.39	1.342	0.487	0.724				1.47887	3.22581		0.6916	3.0265	0.334838	1.04637	3.87456	1.74594
						0.852			1.514	3.047	1.069	0.606		2.326		1.045	9.181	4.592	0.811	1.07	0.842	0.614				1.30447	6.67185		0.805206	2.03992	1.41409	0.99156	5.9942	1.20582
						1.03			1.706	1.109	0.975	0.696		3.667		0.865	10.62	5.454	0.516	0.275	0.412	0.744				1.30148	5.93242		0.879947	1.97814	0.337828	0.938743	6.5144	1.22076
						0.791			1.117	3.176	1.108	0.776		4.169		1.182	9.253	3.25	0.605	2.474	1.326	0.604				1.08523	5.98324		0.795241	0.468375	0.594936	1.03042	6.56024
						1.098			1.095	2.799	0.997	0.542		2.564		1.223	9.119	3.614	0.556	1.666	0.409	0.751				1.25963	5.91747		1.03939	1.80872	1.04537	0.760362	6.82532
						1.034			1.616	2.187	1.498	0.71		2.926		1.052	8.197	3.718	0.589	0.545	0.453	0.703				1.58849	6.67185		1.08125	0.717511	1.45894	1.43602	6.87614
						0.929			0.667	4.446	0.856	0.7		3.25		1.083	9.31	2.53	0.516	0.77	1.092	0.714				1.10018	7.27376		0.701566	0.255115	0.829123	1.05534	7.55977
						0.24			1.185	2.593	1.345	0.878		4.07		1.07	8.264	4.403	0.58	0.979	2.131	0.802				1.03541			1.07627	0.836099	0.437482	1.08424	5.48896
						2.275			1.468	2.503	2.23	0.771		4.943		2.993	8.764	3.584	0.567	5.041	1.883	0.809				1.12011			1.01149	0.4036	2.04491	1.29451	6.41175
						1.666			2.031	2.062	1.063	0.823		5.848		1.372	11.37	3.764	0.516	1.117	0.431	0.636				1.152			0.766341	0.463392	1.59347	0.758369	5.58562
						1.038			1.974	6.189	1.688	1.095		6.041		1.22	7.588	2.784	1.078	0.743	1.607	1.005				1.29152			0.883933	0.488306	2.26315	1.22774	7.73815
						1.365			2.387	4.282	1.042	1.159		4.927		1.322	7.97	5.014	0.281	1.427	1.328	0.649				1.39317			0.805206	2.72654	2.62888	1.0075	7.25383
						0.18			1.672	2.262	1.58	0.478		5.129		1.39	7.624	3.023	0.582	3.548	2.07	0.793				1.08822			0.809192	0.459406	1.83463	1.45196
						1.161			1.919	1.52	1.484	0.65		9.523		1.145	9.532	2.615	0.705	1.454	1.653	0.516				1.64629			0.733455	0.667683	2.43356	0.768334
						0.996			1.476	1.108	1.138	0.752		5.812		1.35	9.63	3.211	0.631	2.343	1.534	1.098				0.906854			1.08523	2.00903	0.588957	0.77531
						0.921			1.71		1.054	0.876		5.724		1.128	9.527	1.957	0.744	3.17	3.232	0.59				1.04637			0.868985	1.05534	1.0384	1.16795
						1.188			1.575		0.96	0.774		5.361		1.298		5.671	0.605	0.743	0.361	0.61				1.33437			0.715517	0.382672	1.73099	0.942729
						1.06			1.142		0.984	0.795		6.718		1.294		4.565	0.642	2.709	0.48	0.982				1.12211			0.914826	1.34832		0.836099
						0.305			1.466		2.301	0.885		6.584		0.971		5.232	0.644	2.306	1.222	0.959				0.277039			0.891905	0.369717		0.841082
						0.952			1.549		1.879	1.45				1.203		4.386	0.493	1.595	0.862	0.589				1.18688			0.882937	3.78088		0.887919
						0.738			1.375		1.457	0.54				1.694		7.918	0.442	0.62	1.547	1.245				0.644763			1.18987	1.65526		0.273053
						1.219			2.097		1.127	0.773				0.942		4.124	0.703	0.275	0.141	0.93				1.21379			0.973622	2.72554		1.19286
						1.219			1.207		1.355	0.813				1.215		3.827	0.511	0.592		0.909				1.04438			0.96266	3.00657		0.594936
						1.033			1.229		3.244	0.813				1.788		4.644	0.606	1.08		0.807				0.917816			0.51023	0.649746		1.09022
						2.95			1.733		1.207	0.852				0.899		3.481	1.031			0.728				0.711531			0.974618	0.246146		0.903864
						0.88			1.659			0.629				2.91		3.843	0.868			0.603				0.714521			0.770327			0.72349
						0.592			1.708			0.752				1.379		4.452	0.616			0.916				1.22375			0.836099			1.77783
						0.406			1.581			0.917				1.753		4.634	1.443			0.552				0.982591			0.751393			0.823144
						1.676			1.63			0.219				1.031		5.025	0.402			0.577				0.708542			0.872971			0.977608
						0.975			1.293			0.392				1.006		4.32	0.687			0.544				0.85304			0.399614			1.39117
						0.868			1.451			1.057				1.127			1.132			0.548				0.917816			0.695587			0.874964
						0.731			1.292			0.7				1.427			0.34			0.79				1.36028			1.17193			0.690604
						0.674			1.584			0.742				0.838			0.833			0.626				1.00252			0.564043			0.844071
						1.158			1.488			0.75				0.833			0.729			0.507				1.16795			1.02943			0.862009
						1.238			1.823			1.09				1.08			0.729			0.779				0.850051			1.153			1.16297
						0.996			1.668			0.915				0.974			1.337			0.322				0.921802			1.09321			0.852044
						0.778			1.224			0.917				1.52			0.337			0.468				0.728473			1.1231			1.26362
						1.219			1.515			0.817				1.117			0.568			0.699				1.47887			0.784279			0.780293
						0.163			1.43			0.856				0.904			0.606			0.879				0.811186			0.468375			0.660708
						1.03			1.744			0.692				1.195			0.78			0.616				1.07826			1.37722			0.606894
						0.592			1.454			0.683				1.59			0.472			0.67				0.922798			0.85304			0.729469
						1.219			1.625			0.523				0.644			0.683			0.673				1.20183			1.05633			0.860016
						0.997			2.021			1.203				1.087			1.42			1.194				1.44598			0.96266			0.927781
						0.813			1.81			0.61				0.741			0.977			0.786				1.4689			1.00252			0.756376
						0.678			1.429			0.649				0.96			0.412			0.793				1.04438			1.08822			0.771324
						1.037			1.504			0.805				1.093			0.604			1.068				0.816168			0.909843			0.380679
						0.893			1.858			0.921				1.574			0.448			1.19				0.480333			0.648749			0.595932
						0.887			1.517			0.652				0.97			0.548			0.852				0.864002			0.308928			0.569026
						0.65			1.502			0.59				1.134			0.613			0.758				0.673663			1.08922			0.569026
						1.149			1.764			0.406				1.473			0.258			0.663				0.791255			1.1251			0.803213
						0.98			1.418			0.786				0.873			0.508			0.919				0.903864			0.986577			0.494285
						0.802			1.958			1.142				1.007			0.535			0.948				1.91535			0.467378			0.521192
						0.861			0.992			1.123				0.916			0.541			1.289				1.22674			0.780293			0.390645
						0.622			1.371			1.247				1.338			0.797			0.862				1.41708			0.810189			0.555074
						1.482			1.46			0.813				1.11			0.575			1.085				0.970632			0.969636			0.711531
						0.47			1.658			0.91				0.744			0.421			1.143				0.893899			1.15798			0.805206
						0.665			1.611			0.743				0.953			0.553			1.134				1.23771			0.779296			0.64277
						0.757			1.436			0.464				1.116			0.73			1.227				1.16097			1.13606			1.08623
						0.963			1.667			0.507				1.242			1.031			0.81				0.927781			0.796237			0.45841
						0.757			1.681			0.986				1.45			0.782			1.046				0.974618			0.599919			0.942729
						0.893			1.19			0.781				0.673			0.545			0.806				1.61938			0.899878			0.972625
						1.264			1.604			0.705				1.208			0.739			0.802				1.62337			0.788265			0.781289
						0.748			1.984			0.72				0.963			0.783			0.823				0.955684			1.11015			0.670673
						0.912			1.739			0.965				0.888			0.496			0.89				0.978605			0.378686			0.199308
						3.973			2.019			0.991				1.185			0.545			0.666				1.54863			0.580984			0.684625
						0.804			1.355			0.627				0.936			0.604			0.992				0.831116			0.850051			0.765345
						0.862			1.718			0.813				1.231			0.57			0.878				0.688611			0.896888			0.382672
						0.729			2.17			0.757				1.036			0.682			0.791				1.02046			0.925788			0.793248
						0.675			1.285			0.852				0.832			0.668			1.233				0.836099			0.742424			0.688611
						0.652			1.535			0.691				1.037			0.65			0.973				0.733455			1.07926			0.680638
						1.029			1.507			0.692				1.025			0.604			1.186				1.2118			1.11114			0.714521
						0.914			1.886			0.679				0.567			0.632			0.826				1.54763			0.833109			0.684625
						0.128			2.759			0.718				0.651			0.586			0.855				1.13606			0.707545			0.670673
						0.396			2.38			0.625				0.952			1.134			1.045				0.490299			0.824141			0.971629
						0.737			2.336			0.609				0.957			0.67			0.945				1.19087			0.685621			0.480333
						0.942			1.083			0.726				1.029			0.619			0.909				0.811186			0.745414			0.482327
						1.138			2.279			0.739				0.94			0.709			0.83				1.25564			0.674659			0.549095
						0.72			2.576			0.933				1.134			0.653			0.952				2.84314			0.850051			0.810189
						0.711			1.572			0.686				0.97			0.398			0.782				2.52026			0.896888			0.614867
						0.458			1.791			0.74				0.835			0.687			0.851				0.850051			1.43701			0.606894
						0.787			1.695			0.823				0.892			0.621			1.34				0.994549			0.802217			0.684625
						1.03			1.799			0.725				1.081			0.631			0.841				0.716514			0.777303			0.594936
						0.808			1.536			0.557				0.781			0.65			0.979				1.39915			0.789262			0.546105
						1.385			2.763			0.569				0.95			0.925			0.841				1.36028			0.637787			0.726479
						1.055			2.044			0.865				0.778			0.837			0.934				0.976612			0.787269			0.467378
						0.677			1.41			1.062				0.814			0.828			0.977				1.7858			0.812182			0.679642
						0.911			1.249			0.978				0.917			0.478			0.722				0.989567			0.890909			0.728473
						0.804			1.2			0.926				1.184			0.595			1.237				0.93376			0.750396			0.816168
						0.918			1.773			1.625				0.792			0.468			1.231				1.02046			0.56504			0.544112
						1.067			2.322			0.975				0.828			1.026			0.806				0.917816			0.802217			0.765345
						0.956			2.037			0.839				1.449			0.517			0.759				0.998536			1.47887			0.662701
						1.446			2.595			0.271				1.105			0.533			0.664				0.731462			0.567033			0.609884
						0.886			1.912			0.56				1.94			0.734			0.808				0.385662			0.950701			0.551088
						0.828			1.784			0.908				1.984			0.624			0.737				0.443461			0.786272			0.860016
						1.134			2.021			0.406				0.544			0.572			0.74				0.882937			0.655725			0.704555
						0.954			1.184			0.406				0.792			0.556			0.464				2.03992			0.855033			0.56205
						1.936			1.442			0.948				1.482			0.754			0.87				0.461399			1.03441			0.990563
						1.077			1.681			0.813				1.58			0.609			0.832				0.917816			0.882937			0.666687
						1.315			1.229			0.687				1.359			0.628			0.896				0.407586			0.919809			0.703559
						1.442			1.523			0.842				1.684			0.687			1.056				0.740431			0.909843			1.12211
						1.458			1.405			1.012				1.325			0.788			0.544				1.15898			0.815172			1.20283
						1.377			1.529			0.813				1.297			0.604			0.896				0.762355			0.837096			0.546105
						0.629			1.261			0.892				1.404			0.744			0.979				0.867988			0.79823			1.88347
						1.086			1.363			1.3				1.4			0.794			0.859				0.635794			0.580984			0.769331
						0.611			1.034			0.649				1.358			0.859			0.988				0.765345			0.82713			0.864002
						0.929			1.166			1.045				1.228			0.537			0.759				0.931767			0.769331			0.431503
						1.692			1.796			0.813				1.522			0.674			0.928				0.825137			0.811186			1.01548
						1.135			1.624			0.861				1.579			0.684			1.031				0.680638			0.824141			0.469371
						0.963			1.113			1.081				1.415			0.676			1.066				0.764348			1.01049			0.955684
						0.96			1.528			1.045				1.369			0.552			0.97				0.777303			1.25764			0.869982
									1.34			0.508				1.414			1.232			0.801				0.634798			1.60443			0.745414
									0.517			0.854				1.41			0.746			0.793				0.799227			0.917816			0.885926
									1.935			0.909				0.866			0.688			0.917				0.644763			0.869982			0.444458
									2.243			0.677				0.434			0.746			0.697				0.679642			0.79823			0.714521
									1.681			0.991				1.574			0.754			0.829				0.714521			0.571019			0.917816
									1.984			1.161				1.524			0.626			0.721				1.14802			0.635794			0.984584
									1.357			0.948				1.481			0.771			0.804				0.745414			0.657718			0.543116
									1.155			0.873				1.837			0.458			0.951				0.617856			0.808196			0.840085
									1.078			1.003				1.778			0.847			0.838				0.842078			0.924791			0.823144
									1.458			0.644				0.874			1.45			0.653				0.813179			0.549095			0.53315
									1.408			1.083				1.383			1.002			0.635				0.690604			0.768334			0.931767
									1.016			0.661				1.759			0.724			0.825				0.863006			0.88493			0.967643
									1.567			0.813				1.366			0.64			0.973				1.08623			0.735448			1.154
									1.178			1.092				1.325			0.701			0.755				1.65127			0.693594			0.646756
									2.275			3.25				1.628			0.653			1.36				0.961663			0.712528			0.575005
									0.91			0.406				1.677			0.631			0.558				0.83012			0.576002			1.16197
									1.004			0.813				1.325			0.749			0.687				0.783282			0.673663			0.561053
									1.318			1.016				1.27			0.747			0.663				0.771324			0.842078			0.622839
									1.216			0.508				1.359			1.058			0.68				0.673663			0.650742			0.678645
									1.132			1.761				1.031			1.519			0.935				0.653732			1.18987			0.576998
									1.133			0.446				2.109			0.854			0.824				0.51023			0.673663			0.984584
									1.051			1.18				1.396			0.967			0.9				0.725483			0.56504			0.656721
									0.977			0.813				1.464			0.782			0.915				0.339821			0.748403			0.45542
									1.133			0.626				1.748			0.738			0.589				0.612874			0.901871			0.551088
									0.693			1.343				1.506			0.684			0.855				0.864002			0.791255			0.680638
									1.475			0.813				1.079			0.772			0.924				0.48133			0.425524			1.01348
									0.944			0.7				1.595			1.031			0.76				0.953691			0.886923			0.818161
									1.156			0.813				0.674			0.733			1.224				0.594936			0.709538			0.662701
									0.934			3.25				1.057			0.899			0.712				0.701566			0.734452			0.713524
									1.154			0.813				1.654			0.755			1.134				0.747407			0.51023			1.89941
									0.917			1.625				1.537			0.729			0.872				0.839089			0.834106			0.93974
									1.168			0.542				1.11			0.856			1.262				0.805206			0.645759			0.64277
									1.073			0.813				1.224			0.66			0.93				0.846065			0.709538			0.704555
									0.703			1.176				0.605			1.024			1.015				0.764348			0.577995			0.790258
									0.83			1.489				1.604			0.988			0.679				0.655725			0.812182			0.748403
									1.297			1.049				1.335			0.89			0.905				0.793248			0.880944			0.648749
									0.845			1.95				1.464			0.91			0.801				0.77232			0.540126			0.368721
									1.118			0.406				1.62			0.735			1.152				0.67167			0.770327			0.685621
									0.975			0.74				1.876			0.727			0.961				0.735448			0.852044			0.607891
									1.242			0.929				1.481			0.744			1.03				0.725483			0.850051			0.626825
									1.256			0.915				0.983			0.687			0.923				0.663697			0.714521			0.699573
									1.318			1.016				1.143			0.687			1.593				0.747407			0.847061			0.751393
									0.705			0.878				1.833			0.633			1.289				0.680638			0.693594			0.701566
									1.099			1.016				0.841			0.684			0.828				0.575005			1.88546			0.844071
									1.498			1.625				0.815			0.62			0.949				0.915822			2.02497			0.897885
									1.316			1.068				1.821			1.547			0.673				0.3169			0.53315			0.632804
									1.336			0.708				1.7			0.73			0.751				0.662701			0.963657			0.696583
									0.845			1.097				1.099			0.526			0.812				0.623836			0.865995			0.683628
									1.119			0.813				1.303			0.258			0.856				0.921802			1.21877			0.607891
									1.624			0.757				1.445			0.917			0.691				0.745414			0.368721			0.946715
									1.45			1.625				1.286			0.6			1.017				0.51023			0.676652			1.05633
									1.135			0.776				1.774			0.331			0.817				0.568029			0.59095			0.492292
									1.975			0.943				1.834			0.57			1.001				0.728473			0.653732			0.589953
									1.476			0.967				1.59			0.637			0.751				0.615863			0.740431			0.445454
									1.144			1.029				1.818			0.712			0.854				1.36626			0.529164			0.350783
									0.891			0.953				0.788			0.807			0.925				0.643766			0.633801			0.731462
									1.233			1.161				1.137			0.914			0.901				0.699573			0.574008			0.652735
									1.097			0.464				1.302			0.742			0.773				0.774313			0.717511			0.605898
									1.435			0.834				1.155			0.751			0.786				0.588957			1.0075			0.744417
									1.554			0.854				0.832			0.714			0.687				0.649746			0.623836			0.508237
									1.59			0.844				0.866			0.902			0.882				0.615863			0.770327			0.885926
									2.066			0.642				0.447			0.89			1.109				0.77232			2.30999			0.667683
									1.362			1.099				0.756			1.08			0.68				0.872971			0.986577			0.666687
									1.264			1.136				0.558			0.902			0.92				0.556071			0.393634			0.571019
									1.016			0.807				0.741			0.984			1.073				0.754383			0.765345			0.31989
									0.811			0.625				1.066			0.969			0.675				0.885926			0.577995			0.737441
									1.788			1.117				0.379			0.768			0.889				0.80421			1.14702			0.50425
									0.997			1.147				0.842			0.744			1.071				0.538133			0.976612			0.48133
									1.207			0.872				0.358			0.8			1.08				0.632804			1.00651			0.681635
									1.168			0.965				0.303			0.628			0.838				0.672666			1.02943			0.61686
									1.399			1.13				1.031			0.773			0.758				0.310921			0.586963			0.520195
									1.388			1.202				0.851			1.718			0.558				1.09719			0.645759			0.774313
									1.06			1.056				1.593			0.661			1.315				0.695587			1.0663			0.401607
									1.718			0.711				0.619			0.618			0.737				0.921802			0.946715			0.278035
									1.728			0.903				1.432			0.796			1.117				0.765345			0.645759			0.446451
									0.965			1.184				0.54			0.516			0.887				0.551088			1.21479			0.634798
									1.41			0.677				1.516			0.937			1.098				0.545109			0.806203			0.513219
									1.051			0.661				0.67			2.504			0.745				0.596929			0.855033			0.545109
									1.625			0.898				0.574			0.639			0.217				0.588957			0.941733			0.331849
									1.433			0.899				1.534			1.559			0.811				0.561053			0.750396			0.666687
									1.602			1.192				0.728			0.704			0.902				0.721497			0.829123			0.226215
									1.828			1.155				0.644			0.644			0.862				0.802217			1.04039			0.466382
									1.625			0.72				0.537			0.767			0.883				0.833109			0.67167			0.174395
									1.043			0.89				0.988			0.704			0.866				0.717511			0.858023			0.675656
									1.885			0.783				0.716			0.708			0.802				0.595932			1.12709			0.421537
									1.321			0.761				1.566			0.685			1.487				0.577995			0.964653			0.535143
									1.175			0.687				0.703			0.757			0.664				0.469371			0.767338			0.335835
									0.612			0.603				0.63			0.756			0.768				0.382672			0.686618			0.29697
									1.035			0.74				0.431			1.224			1.058				0.51023			1.07726			0.491295
									1.125			1.324				0.868			0.64			0.81				0.880944			0.561053			0.477344
									1.004			0.665				0.714			0.897			1.507				0.615863			0.557067			1.07228
									1.293			1.132				1.087			0.516			0.679				0.684625			0.75239			0.722493
									0.861			1.067				0.563			0.774			0.869				0.838092			1.05633			1.31843
									1.39			1.139				0.705			1.105			1.219				0.756376			0.796237			0.834106
									1.342			1.138				0.814			1.031			0.897				0.589953			0.95967			0.649746
									0.965			0.968				0.728			0.803			0.947				0.852044			0.952695			0.792251
									1.312			1.063				0.525			0.825			1.119				0.621842			1.08125			0.667683
									0.943			1.219				0.869			0.649			0.692				0.783282			0.934757			0.819158
									1.297			1.459				0.92			0.707			0.942				0.915822			0.905857			0.445454
									0.896			1.138				0.81			0.82			0.917				0.680638			0.74641			0.513219
									0.808			1.113				1.341			0.658			0.991				0.95967			0.621842			0.483323
									0.972			0.89				0.796			0.754			0.642				0.818161			0.725483			0.902867
									1.91			1.186				0.851			0.744			0.857				0.738438			0.692597			0.360748
									1.195			1.163				0.729			0.677			0.752				0.786272			1.48385			0.520195
									1.128			1.061				0.714			0.617			1.19				0.698576			0.72349			0.414562
									1.95			0.848				1.591			0.785			0.841				0.637787			0.800224			0.390645
									1.205			0.865				0.784			0.576			1.063				0.937746			1.15101			0.402603
									2.109			0.772				1.526			0.88			0.83				0.882937			0.707545			0.45243
									0.748			1.355				0.555			0.612			0.922				0.869982			0.669677			0.39762
									0.88			0.724				0.872			0.884			0.826				0.630811			0.844071			0.457413
									1.45			0.735				0.928			0.673			1.214				0.719504			0.58497			0.488306
									0.899			1.274				0.95			0.872			0.942				0.840085			0.704555			0.563046
									1.145			1.097				0.843			0.792			0.92				0.791255			0.822148			0.685621
									1.546			0.895				0.797			0.963			1.056				0.762355			0.790258			0.526174
									1.235			1.3				1.201			0.521			0.809				0.980598			0.390645			0.475351
									0.915			0.822				0.724			0.564			1.26				0.916819			0.755379			0.499268
									1.991			0.756				0.838			0.72			0.949				0.901871			0.679642			0.396624
									1.544			0.831				1.746			0.344			0.797				1.06929			0.695587			0.222229
									0.835			0.577				0.704			0.606			1.147				0.748403			0.658715			0.37171
									1.986			0.878				1.547			0.744			1.467				0.974618			0.637787			0.363738
									1.528			0.794				0.808			0.399			0.883				1.28056			0.64277			0.42652
									2.519			0.696				1.715			0.411			0.806				1.2387			0.796237			0.412569
									1.169			1.08				1.595			0.549			1.15				1.02046			0.679642			0.232194
									1.134			0.886				1.24			0.712			0.807				0.797234			0.654728			0.556071
									1.7			0.569				1.398			0.761			0.936				1.02046			0.811186			0.51023
									1.264			0.764				0.995			0.677			1.031				0.892902			0.606894			0.702562
									1.625			0.789				0.394			0.473			0.918				0.850051			0.942729			0.47834
									1.182			0.891				0.779			0.464			0.243				1.09919			0.560057			0.420541
									1.647			0.644				0.842			0.574			0.64				1.5865			0.679642			0.540126
									2.162			1.001				0.704			0.801			0.51				0.963657			0.833109			0.615863
									1.683			0.67				0.659			0.322			0.516				0.765345			0.88493			0.508237
									2.33			0.823				0.654			0.904			0.474				1.13207			0.594936			0.453427
									1.105			0.64				0.609			0.707			0.537				0.756376			0.977608			0.522188
									1.089			0.521				0.539			0.398			0.451				1.12211			0.657718			0.69459
									0.995			0.666				0.632			0.757			0.489				0.765345			0.80122			0.297966
									0.822			0.663				0.796			1.266			0.451				0.912833			0.734452			0.333842
									1.61			0.961				0.716			0.429			0.879				1.03042			0.682632			0.556071
									2.122			0.633				1.053			0.661			0.816				1.16994			0.597925			0.238174
									1.95			1.083				0.685			0.982			0.478				0.947712			0.717511			0.509233
									0.803			1.192				0.502			0.586			0.621				0.51023			0.287004			0.679642
									1.468			0.659				0.742			0.907			1.151				0.943726			0.733455			0.509233
									2.048			0.894				0.981			0.664			0.63				0.733455			0.55906			0.547102
									1.281			0.665				0.803			0.533			0.408				0.761358			0.807199			0.459406
									2.235			0.895				0.618			0.59			0.58				0.51023			0.51023			0.487309
									1.757			0.942				0.322			0.337			0.442				0.552085			0.632804			0.45243
									1.5			1.219				0.625			0.611			0.489				0.382672			0.572015			0.574008
									0.7			0.378				0.607			0.516			0.507				1.02046			0.523185			0.521192
									1.625			0.869				0.686			0.773			0.756				1.0653			0.433496			0.650742
									0.926			0.787				0.662			0.722			0.762				0.69459			0.725483			0.439475
									0.879			0.701				0.629			0.533			0.558				1.18987			0.31989			0.513219
									0.342			0.802				0.281			0.687			0.449				1.47688			0.550091			0.53614
									0.897			1.473				0.492			0.357			0.633				0.51023			0.713524			0.482327
									0.744			0.769				0.172			0.516			0.573				1.02445			0.972625			0.418548
									1.138			0.817				0.477			0.825			0.603				1.16595			0.699573			0.709538
									2.314			0.867				0.462			0.742			2.046				0.735448			0.715517			0.459406
									2.083			0.628				0.669			0.454			0.43				1.02046			0.722493			0.435489
									2.109			1.108				0.659			0.591			0.503				1.02046			0.733455			0.483323
									2.497			1.001				0.196			0.625			0.902				1.05235			0.791255			0.29099
									2.393			0.899				0.172			0.298			0.66				0.870978			0.50724			0.560057
									2.557			0.8				0.62			0.796			0.392				0.609884			0.705552			0.551088
									2.149			1.142				0.728			0.206			0.516				0.788265			0.661704			0.489302
									1.235			0.852				0.698			0.996			0.508				1.02046			0.7205			1.07926
									1.489			0.676				0.618			0.44			0.768				0.850051			0.967643			0.641773
									1.219			0.86				1.353			0.389			0.722				1.06032			0.270063			0.413565
									2.33			0.856				1.294			0.656			0.81				0.575005			0.683628			0.537136
									2.5			0.826				0.561			0.308			0.857				0.637787			0.520195			1.02843
									2.062			1.083				0.918			0.46			1.959				0.920805			0.577995			0.392638
									1.203			0.7				1.023			0.851			1.438				0.660708			0.949705			0.603905
									1.559			0.832				0.66			0.735			0.747				0.594936			0.55906			0.362741
									2.069			1.156				0.837			0.451			0.454				0.51023			0.707545			0.470368
									1.453			0.635				0.754			0.967			0.63				0.765345			0.921802			0.515212
									2.25			1.463				0.783			0.843			0.387				0.679642			0.543116			0.513219
									1.706			0.939				0.607			0.697			0.506				0.677649			0.771324			0.58796
									2.505			0.89				0.712			0.602			0.539				0.738438			0.838092			0.736445
									2.911			0.52				0.557			0.312			0.861				0.934757			0.635794			0.494285
									2.336			0.753				0.722			0.61			0.577				0.666687			0.724486			0.644763
									1.625			0.799				0.534			0.943			0.735				0.561053			0.906854			0.53614
									1.875			0.767				0.732			0.763			0.636				0.58796			0.677649			0.727476
									2.424			0.717				0.773			0.816			0.54				1.14802			0.7494			0.475351
									1.625			0.441				0.859			0.385			0.557				0.702562			0.765345			0.547102
									1.637			0.863				1.026			1.031			0.595				1.11413			0.848058			0.56504
									1.842			0.95				0.902			0.379			0.814				0.526174			1.01747			0.662701
									2.066			0.488				0.849			1.051			0.957				0.583974			0.582977			0.428513
									1.912			0.859				1.023			0.59			0.779				1.14802			0.59095			0.469371
									2.583			0.711				0.784			0.923			0.827				0.376693			0.880944			0.324873
									1.671			0.82				0.947			0.902			0.796				0.963657			0.539129			0.410575
									1.758			2.031				0.843			0.408			0.552				0.576998			0.3458			0.490299
									2.329			0.643				0.923			0.24			0.557				1.02046			0.514216			0.572015
									2.062			0.711				0.821			0.339			0.469				0.765345			0.495282			0.499268
									2.254			1.037				0.983			0.755			0.495				0.767338			0.627822			0.491295
									2.114			0.707				1.053			0.469			0.562				1.02046			0.641773			0.519199
									2.344			0.62				0.808			0.6			0.448				1.27557			0.571019			0.545109
									1.543			0.804				0.888			0.351			0.624				0.63978			0.394631			0.363738
									1.81			0.83				0.494			0.378			0.349				1.11712			0.546105			0.680638
									1.502			1.052				0.76			0.359			0.692				1.3264			0.765345			0.467378
									2.209			2.137				0.856			0.258			0.509				1.12211			0.578991			0.501261
									2.376			0.698				0.825			0.616			0.456				0.880944			0.612874			0.693594
									2.592			0.712				0.824			0.411			0.578				0.566036			0.580984			0.453427
									1.813			1				0.801			0.461			0.52				0.77531			0.4036			0.340818
									2.031			1.073				0.693			0.446			0.367				0.476347			0.339821			0.505247
									2.872			1.077				0.761			0.548			0.609				0.431503			0.653732			0.363738
									1.962			0.946				0.895			0.955			0.705				0.582977			0.603905			0.518202
									2.167			0.439				1.245			0.444			0.522				0.666687			0.652735			0.453427
									2.148			0.892				0.859			0.425			0.494				1.24368			0.535143			0.457413
									1.381			0.771				0.552			0.449			0.531				1.02046			0.398617			0.454423
									3.027			0.752				0.879			0.991			0.638				0.704555			0.560057			0.407586
									2.093			0.877				0.873			0.402			0.674				0.692597			0.619849			0.375696
									1.941			0.556				0.72			0.337			0.706				0.75239			0.640777			0.611877
									1.686			0.791				0.895			0.377			0.582				0.66569			0.519199			0.424527
									2.777			0.797				0.85			0.626			0.788				0.765345			0.736445			0.548098
									2.191			0.673				0.744			0.209			0.673				1.04139			0.574008			0.313911
									1.979			1.036				0.909			0.446			0.85				1.60842			0.552085			0.42652
									1.591			0.672				0.583			0.531			0.547				1.07826			0.47834			0.635794
									2.41			0.569				0.682			0.285			0.567				0.981594			0.643766			0.340818
									2.021			1.219				0.823			0.301			0.332				1.37623			0.556071			0.540126
									1.984			0.565				0.996			0.34			0.501				1.31544			0.261094			0.432499
									2.224			0.823				0.882			0.371			0.607				1.44598			0.543116			0.50425
									2.487			0.76				0.756			0.26			1.027				1.53866			0.505247			0.501261
									2.708			0.852				0.72			0.356			0.671				1.22176			0.51023			0.516209
									1.485			0.641				0.552			0.403			0.621				0.666687			0.549095			0.61387
									1.866			0.778				0.944			0.402			0.612				1.20183			0.414562			0.598922
									2.177			0.776				0.935			0.451			0.759				1.33935			0.473358			0.438479
									2.46			0.435				0.273			0.338			0.609				0.601912			0.763352			0.495282
									1.067			0.826				0.559			0.435			0.525				1.152			0.450437			0.489302
									1.698			0.83				0.56			1.06			0.527				0.952695			0.873968			0.620846
									1.069			0.569				0.634			0.483			0.493				0.876957			0.682632			0.531157
									1.345			0.618				0.683			0.552			0.516				0.695587			0.56205			0.469371
									1.832			0.593				0.653			0.469			0.547				1.28853			0.55906			0.435489
									1.625			0.804				1.192			0.628			0.679				1.15599			0.497275			0.641773
									2.005			0.787				0.584			0.876			0.675				0.940736			0.497275			0.489302
									1.471			0.883				0.626			1.158			2.014				0.795241			0.226215			0.357759
									2.688			0.818				0.594			0.653			0.488				0.658715			0.693594			0.3747
									0.892			0.83				0.631			0.622			0.95				1.24667			0.232194			0.490299
									1.688			0.92				0.487			0.811			0.776				1.50976			0.580984			0.3458
									2.185			1.013				0.612			0.309			0.649				1.22774			0.549095
									1.534							0.75			0.215			0.591				1.28554			0.594936
									2.431							0.426			0.456			0.559				0.812182			0.451434
									1.528							0.762			0.737			0.404				0.941733			0.560057
									1.508							0.58			0.332			0.536				0.710535			0.485316
									1.433							0.086			0.489			0.533				0.734452			0.570022
									2.825							0.561			0.126			0.518				0.999532			0.513219
									2.438							0.504			0.48			0.534				0.777303			0.542119
									1.905							1.171			0.604			0.55				0.83012			0.470368
									2.508							0.592			0.581			0.596				0.757372			0.699573
									1.344							0.821			0.229			0.519				0.766341			0.646756
									0.887							0.688			0.337			0.648				0.643766			0.508237
									1.767							0.525			0.473			0.415				0.683628			0.626825
									1.408							0.653			1.275							0.968639			0.667683
									2.044							0.434			0.437							0.736445			0.658715
									1.583							0.435			0.469							0.990563			0.704555
									2.871							0.644			0.406							0.925788			0.532154
									3.332							0.595			0.402							1.17094			0.941733
									2.838							0.497			0.637							0.844071			0.621842
									2.508							0.695			0.613							0.932764			0.603905
									1.833							0.652			0.697							0.917816			0.591946
									2.254							0.574			0.431							0.708542			0.53315
									1.775							0.757			0.175							0.748403
									2.534							0.643			0.718							0.615863
									2.816							0.567			0.624							0.799227
									3.483							0.841			0.859							0.80421
									1.476							0.85			0.502							0.837096
									3.007							0.486			0.541							0.437482
									2.221							0.639			0.699							0.917816
									2.062							1.22			0.613							0.872971
									1.378							1.243			0.859							0.623836
									2.438							0.714			0.408							0.982591
									1.949							0.683			0.235							0.817165
									1.811							0.685			0.382							0.911836
									2.786							0.498			0.142							0.724486
									2.747							0.768			0.516							1.0374
									2.008							0.744			0.505							0.844071
									2.387							0.726			0.55							0.864999
									2.629							0.397			0.598							0.743421
									1.528							0.712			0.704							0.843075
									1.546							0.935			0.74							0.828127
									0.462							2.542			0.361							1.4121
									2.112							2.36			0.653							0.952695
									2.151							0.83			0.387							0.874964
									2.369							0.644			0.516							0.695587
									1.851							0.626			0.666							1.31444
									3.047							1.225			0.659							0.983587
									1.688							0.894			0.798							0.633801
									2.387							0.541			0.892							0.966646
									2.754							0.888			0.623							0.451434
									2.486							1.172			0.487							0.825137
									2.317							0.833			0.459							1.65825
									2.516							0.977			0.902							0.829123
									3.088							1.051			0.734							1.45296
									2.187							1.217			0.985							1.55162
									2.543							0.436			0.88							0.777303
									2.364							0.562			1.117							1.58151
									2.068							1.196			0.935							1.42306
									1.684							1.111			0.289							0.919809
									3.088							0.892			0.258							0.864999
									2.435							0.258			0.709							0.866992
									2.046							0.872			0.447							1.6433
									2.813							0.808			0.421							1.60144
									2.902							0.926			0.445							0.731462
									2.438							0.923			0.388							1.78381
									2.971							0.957			1.061							1.76787
									1.901							0.763			0.301							1.64928
									2.528							0.989			0.419							1.59845
									2.4							0.575			0.467							1.14802
									1.702							1.347			0.4							1.58151
									2.326							1.002			0.269							0.799227
									2.38							0.994			0.65							1.45196
									2.294							0.987			0.377							1.71505
									2.734							0.74			0.516							0.759365
									2.186							1.203			0.438							1.15101
									2.122							1.06			0.49							1.11712
									2.505							0.773			0.309							1.50478
									2.393							1.005			0.442							1.36028
									1.625							0.819			0.49							0.80122
									2.473							0.868			0.562							0.782286
									1.806							0.516			0.469							0.864002
									1.778							0.786			0.491							0.998536
									2.558							0.707			0.526							1.12609
									2.438							0.852			0.389							1.93728
									1.953							0.864			0.773							1.75192
									2.599							0.718			0.678							0.940736
									1.645							0.511			0.994							1.21379
									2.415							1.025			0.706							1.88446
									2.315							0.687			0.206							0.835103
									2.585							0.859			0.55							1.76886
									1.913							0.335			0.245							1.0364
									2.25							0.612			0.516							0.928778
									2.512							0.442			0.546							1.03541
									2.98							0.82			0.683							1.19884
									1.588							0.7			0.921							1.27557
									1.733							0.782			0.495							1.3264
									2.031							0.666			0.344							0.945719
									2.119							0.696			0.609							1.74096
									1.625							0.523			0.502							1.12011
									1.138							0.602			0.347							0.928778
									1.429							0.77			0.424							1.59646
									1.59							0.769			0.878							1.00451
									2.093							0.856			0.3							1.75391
									1.519							0.604			0.549							1.00451
									2.22							0.599			0.588							2.03992
									2.946							0.673			0.7							1.07726
									2.004							1.304			0.443							1.68715
									2.598							0.572			0.644							0.973622
									1.569							0.722			0.258							1.64629
									2.198							0.548			0.516							1.11314
									2.261							0.793			0.566							1.86453
									2.532							0.604			0.425							1.45894
									2.219							1.121			0.564							1.58849
									2.031							1.173			0.37							1.06929
									3.318							0.75			0.307							1.07627
									2.304							1.168			0.405							0.821151
									3.045							1.232			0.516							1.48385
									2.54							0.561			0.473							1.53069
									2.818							0.918			0.677							1.04438
									3.305							0.781			0.436							1.51175
									1.246							1.049			0.356							1.20582
									1.557							1.359			0.436							1.60443
									2.354							1.08			0.387							1.76288
									2.579							0.916			0.448							1.31245
									2.488							0.792			0.337							1.38619
									2.604							0.916			0.485							0.784279
									2.763							0.712			0.373							0.781289
									1.986							0.94			0.405							1.24269
									2.799							0.73										0.945719
									2.216							0.722										0.91084
									3.299							0.811										1.39715
									1.532							0.763										1.69213
									2.788							0.851										1.46292
									2.586							0.751										1.14204
									2.933							0.825										1.55162
									3.09							0.653										1.08922
									2.209							0.76										0.949705
									2.556							0.846										1.19386
									2.971							0.887										1.38719
									2.182							0.895										1.99408
									2.931							0.367										1.40811
									1.895							0.628										0.74641
									1.952							0.821										1.20382
									2.874							0.651										1.54065
									2.001							0.74
									2.715							0.713
									2.613							0.355
									2.663							0.726
									3.546							0.636
									1.36							0.545
									2.764							0.736
									1.693							0.775
									2.914							0.873
									1.988							0.764
									2.452							0.789
									3.047							0.783
									2.243							0.769
									3.12
									1.706
									3.169
									3.097
									3.461
									1.571
									2.484
									3.449
									2.681
									2.348
									2.105
									3.343
									3.25
									1.957
									2.357
									2.302
									3.917
									2.265
									3.215
									1.928
									2.41
									3.18
									2.967
									2.895
									3.202
									2.122
									3.112
									3.453
									2.046
									2.438
									2.905
									1.884
									1.6
									2.955
									3.526
									1.987
									2.134
									3.169
									1.924
									2.375
									3.279
									1.879
									3.154

## Sheet: Extended data Fig7e
	Extended data Fig7e	Liver cells(x106) / g
		Id3f/f + α-IgG				Clec4fCreId3f/f + α-IgG				Clec4fCreId3f/f + α-SIRPA
		NKT	gdT	CD4+	CD19+	NKT	gdT	CD4+	CD19+	NKT	gdT	CD4+	CD19+
		0.92369	0.0761808	1.43315	0.04761	0.93202	0.0377529	1.58798	0.01864	1.15583	0.131579	1.30289	0.10062
		1.77943	0.0640412	2.23001	0.03431	1.04338	0.126959	0.86102	0.05309	1.44719	0.056358	1.70886	0.04831
		1.00637	0.0523926	1.42115	0.06331	1.15524	0.0828759	1.04223	0.05525	1.35749	0.078454	1.44783	0.10223
		1.03049	0.0626505	1.56194	0.05833	1.16553	0.0538349	1.1736	0.06999	2.00099	0.0650545	2.33299	0.06281
		1.11257	0.0696636	1.57768	0.04713	1.5059	0.0364677	1.47372	0.04076	1.21921	0.0613561	1.71005	0.06531

## Sheet: Extended data Fig7g
	Extended data Fig7g	Photo Radiance (×107)
		KPC-Cd47+/+	KPC-Cd47-/-
		2.08	0.116
		2.17	0.00382
		1.22	1.37
		1.51	0.000674
		1.73	0.236
		1.44	1.13
		2.47	0.684

## Sheet: Extended data Fig7h
	Extended data Fig7h	% Cells
		Cd47+/+-gfp	Cd47+/+-tdT	Cd47+/+-gfp	Cd47-/--tdT
		48.8889	51.1111	94.1909	5.80913
		53.8462	46.1538	99.6016	0.398406
		37.3134	62.6866	99.7134	0.286601
		46.5116	53.4884	99.6601	0.339881
		56	44	99.8862	0.113794

## Sheet: Extended data Fig7i
	Extended data Fig7i	Photo Radiance(x107)
		Id3f/f + KPC-1-cd47+/+	Clec4fCreId3f/f + KPC-1-cd47+/+	Clec4fCreId3f/f + KPC-1-cd47-/-
		0.136	1.27	0.145
		0.121	3.28	0.311
		0.454	1.15	0.00947
		0.23	0.732	0.00667

## Sheet: Extended data Fig7j
	Extended data Fig7j	CD8+ T cells/ g (x106)
		Id3f/f + KPC-1-cd47+/+	Clec4fCreId3f/f + KPC-1-cd47+/+	Clec4fCreId3f/f + KPC-1-cd47-/-
		1.02786	0.522962	1.03795
		0.901461	0.475047	0.846089
		0.686399	0.578322	1.12402
		0.665889	0.519609	1.01105
		Nkp46+ cells / g (x106)
		Id3f/f + KPC-1-cd47+/+	Clec4fCreId3f/f + KPC-1-cd47+/+	Clec4fCreId3f/f + KPC-1-cd47-/-
		0.30933	0.17815	0.28556
		0.27895	0.16082	0.26013
		0.40405	0.15169	0.27409
		0.44919	0.191	0.2704
		Liver cells /g (x106)
		Id3f/f + KPC-1-cd47+/+				Clec4fCreId3f/f + KPC-1-cd47+/+				Clec4fCreId3f/f + KPC-1-cd47-/-
		NKT	gdT	CD4+	CD19+	NKT	gdT	CD4+	CD19+	NKT	gdT	CD4+	CD19+
		1.09363	0.0779422	2.24571	0.06089	0.77008	0.0747088	1.60145	0.05938	1.25398	0.0645615	2.75628	0.07449
		1.7853	0.0968998	2.39607	0.07635	1.1703	0.116288	1.49937	0.09155	1.38738	0.0840834	2.81154	0.04204
		0.74968	0.0365106	1.44825	0.03651	1.27278	0.0924366	1.61646	0.06636	1.28746	0.0729227	2.74089	0.07041
		0.69975	0.0406305	1.41981	0.04966	1.29594	0.0328606	1.72313	0.0115	1.2403	0.13226	2.45709	0.08817
