# Supplementary material for: The nuclear factor ID3 endows macrophages with a potent anti-tumour activity
Source: Nature. 2024 Feb 7;626(8000):864–73. doi: 10.1038/s41586-023-06950-4 (PMC10881399; doi:10.1038/s41586-023-06950-4)
Supplement: Supplementary file 23 — Source Data Extended Data Fig. 8 [file 41586_2023_6950_MOESM23_ESM.xlsx]

## Sheet: Extended data Fig8a
	Extended data Fig8a	TPM/log2
			Id3f/f			Clec4fCreId3f/f
		Myc	4.6014	4.63343	4.36814	4.58904	4.73145
		Hes1	4.91227	4.84524	5.69165	4.98873	5.29477
		HEB	1.21847	1.68572	1.50182	2.00252	1.81762
		TCF4	2.30918	2.6565	3.25263	2.9581	2.88382
		E2A	3.42021	4.0387	3.61671	4.73785	4.78482
		Elk1	1.34823	1.35106	1.88792	1.7566	1.64524

## Sheet: Extended data Fig8e
	Extended data Fig8e	E2A CUT&RUN(%Input)
		Id3wt												Id3 deficient
		PBS	LPS	PBS	LPS	PBS	LPS	PBS	LPS	PBS	LPS	PBS	LPS	PBS	LPS	PBS	LPS	PBS	LPS	PBS	LPS	PBS	LPS	PBS	LPS
		site1	site1	site2	site2	site3	site3	site4	site4	site5	site5	site6	site6	site1	site1	site2	site2	site3	site3	site4	site4	site5	site5	site6	site6
		0.976	0.018	0.385	0.387	0.016	0.344	1.045	0.027	0.247	3.852	1.385	2.945	1.111	3.589	2.036	3.099	0.893	4.944	3.205	4.223	1.304	3.712	2.757	6.134
		0.754	1.702	0.685	1.908	3.009	0.013	1.913	2.145	0.944	5.038	1.126	1.87	1.152	2.342	1.159	5.256	4.227	7.075	4.832	5.681	1.86	1.434	2.365	4.377
		0.588	1.536	0.698	3.195	0.611	0.144	1.604	4.223	1.516	2.856	1.689	2.191	1.892	2.479	2.323	6.916	3.946	7.009	3.624	4.375	1.228	2.69	2.45	4.606

## Sheet: Extended data Fig8f
	Extended data Fig8f	ELK1 CUT&RUN (%Input)
		Id3wt																								Id3 deficient
		PBS	LPS	PBS	LPS	PBS	LPS	PBS	LPS	PBS	LPS	PBS	LPS	PBS	LPS	PBS	LPS	PBS	LPS	PBS	LPS	PBS	LPS	PBS	LPS	PBS	LPS	PBS	LPS	PBS	LPS	PBS	LPS	PBS	LPS	PBS	LPS	PBS	LPS	PBS	LPS	PBS	LPS	PBS	LPS	PBS	LPS	PBS	LPS
		site1	site1	site2	site2	site3	site3	site4	site4	site5	site5	site6	site6	site7	site7	site8	site8	site9	site9	site10	site10	site11	site11	site12	site12	site1	site1	site2	site2	site3	site3	site4	site4	site5	site5	site6	site6	site7	site7	site8	site8	site9	site9	site10	site10	site11	site11	site12	site12
		0.945	0.703	0.354	0.52	0.321	0.315	0.996	0.687	0.265	0.417	0.799	0.392	0.754	1.398	6e-05	0.026	0.021	1.045	2.016	1.702	0.039	0.674	0.115	0.435	1.582	4.257	1.158	5.689	2.166	5.253	2.58	1.262	1.095	5.003	0.973	1.625	0.224	2.923	0.002	1.215	1.14	5.122	1.763	2.246	1.144	2.545	0.514	1.889
		0.812	0.564	0.608	0.414	0.663	3.524	0.738	0.699	0.005	1.12	1.383	0.572	0.218	0.978	0.171	0.347	0.874	0.664	0.382	0.788	0.284	0.339	1.339	0.426	1.93	6.333	2.487	5.056	2.722	4.885	1.231	5.41	0.854	3.255	0.811	1.933	4.487	6.866	0.049	1.54	3.084	3.862	1.871	1.063	1.268	2.829	1.002	1.551
		0.733	2.304	1.048	0.668	1.004	0.732	0.782	0.696	0.473	0.364	1.159	0.441	1.143	0.226	0.05	2.808	0.707	2.133	2.848	1.474	0.245	0.811	1.136	0.468	2.466	4.427	2.205	8.817	1.696	5.674	2.404	1.23	0.956	2.039	0.909	1.122	1.525	0.724	1.012	0.821	1.232	3.528	2.906	1.866	1.331	1.697	0.297	1.22

## Sheet: Extended data Fig8g
	Extended data Fig8g	SIRPA relative MFI
		Id3wt	Id3 deficient	Id3wt	Id3 deficient
		PBS	PBS	LPS	LPS
		1.16407	1.98671	1.07649	2.19327
		0.886682	1.7301	1.15708	2.57288
		0.949244	1.78163	1.02093	2.21087
		1.08125	1.58454	1.06304	2.06992
		0.925832	1.69594	1.08125	2.20409
		0.992917	1.71932	1.06031	1.9573

## Sheet: Extended data Fig8h
	Extended data Fig8h	SIRPA relative MFI
		PBS	LPS	PBS	LPS	PBS	PBS	PBS	LPS	LPS	LPS
		Control	Control	Lenti-Id3	Lenti-Id3	Scramble	sh-Elk1	sh-E2A	Scramble	sh-Elk1	sh-E2A
		0.990531	1.2225	0.690986	0.708527	1.01827	0.68406	0.698587	1.26102	0.793731	0.69512
		1.01226	1.26689	0.692952	0.701542	0.994062	0.68678	0.712845	1.24652	0.816538	0.687468
		0.997206	1.26545	0.694039	0.708683	0.987665	0.684538	0.709199	1.23516	0.799859	0.674196
