# Supplementary material for: The nuclear factor ID3 endows macrophages with a potent anti-tumour activity
Source: Nature. 2024 Feb 7;626(8000):864–73. doi: 10.1038/s41586-023-06950-4 (PMC10881399; doi:10.1038/s41586-023-06950-4)
Supplement: Supplementary file 24 — Source Data Extended Data Fig. 9 [file 41586_2023_6950_MOESM24_ESM.xlsx]

## Sheet: Extended data Fig9b
		pTPM
	Extended data Fig9b		Kupffer cells-c3	Liver inflammatory mac c9	Lung-mac-c0	Panc-Mono	PBMC-monocyte-c0
		Id3	79.9	36.3	17.5	24.8	1.2
		Sirpa	34.4	53.7	105.8	61.3	66.2

## Sheet: Extended data Fig9c
	Extended data Fig9c	CD14+Tim4+ cells(x103)/mm2
		non-tumoral	tumoral
		0.855214	0.161797
		1.57945	0.0308185
		1.14799	0.146388

## Sheet: Extended data Fig9d
		left						right
	Extended data Fig9d	CK19 relative MFI in CD14+Tim4+ cells						%CD14+Tim4+ CK19+
		P#1	P#2	P#3				1
		3.76706	9.49804	8.61925				1
		9.01783	8.05167	8.62364				1
		8.07586	10.7764	5.49391
		4.53442	10.9898	12.3676
		6.32533	14.9321	11.6624
		5.88675	7.89361	8.57212
		3.89862	12.6109	9.24522
		5.71252	10.3682	10.5927
		11.2743	14.4422	9.46438
		2.94487	12.1853	11.4416
		11.9145	14.3394	11.3769
		7.25623	13.6973	5.5999
		3.36765	13.6511	6.00106
		10.0827	13.1395	6.64182
		4.30652	10.7671	5.51063
		9.6096	14.7444	4.73411
		10.0562	11.6591	11.9712
		4.84699	11.9699	7.02959
		6.65884	13.7091	10.1294
		5.52347	12.3037	11.6997
		5.79871	12.6178	9.24945
		10.2938	13.9034	11.3121
		7.9374	10.1679	9.49192
		6.78632	14.8691	11.4998
		6.47266	9.89988	12.8432
		3.44894	13.7294	10.3164
		8.24802	11.3856	11.8416
		7.42945	13.2986	10.6356
		7.35293	13.0834	11.4306
		5.76856	10.4102	8.03989
		8.07683	9.97517	7.61803
		7.45563	11.7849	7.78597
		7.20779	10.5978	11.1517
		11.0275	14.6229	11.7424
		9.80233	10.4186	12.0604
		4.29284	14.9156	9.90955
		8.79521	11.504	11.1457
		7.23664	13.6728	11.6915
		9.94624	12.5069	13.4915
		8.52871	13.4363	10.2599
		8.13933	10.5366	6.69093
		6.53423	13.7444	12.9737
		7.63885	12.9927	6.42861
		6.19696	10.6762	7.3637
		4.02259	14.451	10.294
		7.57082	12.0899	11.667
		8.84474	11.0614	12.5249
		7.72166	5.14169	14.1456
		6.40121	11.6599	7.3789
		7.71203	9.29928	8.60962
		8.21327	4.60342	10.4299
		8.91826	13.1345	6.28551
		3.91824	10.3422	10.0367
		8.18147	4.84091	9.60352
		8.73271	17.7502	8.86543
		8.54484	9.96127	11.1188
		7.90792	5.36271	12.343
		11.1403	12.7375	11.5356
		8.07848	9.00225	8.31327
		11.2399	14.5886	6.59326
		7.69273	9.75157	10.8212
		6.93547	11.3039	9.35721
		8.63149	11.8664	9.14172
		9.523	11.3927	12.1966
		6.40446	12.1152	8.17197
		7.45651	10.5442	10.4277
		7.75924	10.2479	12.5962
		6.031	8.9281	10.8341
		8.92941	14.8797	11.0878
		8.13291	8.7222	12.5557
		8.78689	14.9444	11.3034
		2.38309	7.1779	10.6013
		3.87832	4.19776	10.61
		7.36881	6.75013	7.52632
		8.02473	9.85127	10.2658
		4.72596	9.07112	9.82361
		7.7421	14.2741	10.4261
		4.38844	8.6274	11.0424
		8.67026	12.5167	11.7397
		4.93389	10.6809	12.4687
		7.51711	11.6816	9.94257
		8.02076	10.1934	9.60939
		8.65159	12.2376	12.8301
		4.11809	8.90141	5.33248
		7.74531	15.0128	13.3211
		8.8034	11.248	13.0949
		6.85528	11.8982	9.7229
		3.15323	5.19659	10.9286
		5.63377	5.76075	10.1507
		6.69448	14.8605	9.59457
		9.02264	10.2083	10.1222
		7.02026	11.9432	9.5882
		7.2662	8.061	10.6054
		7.19525	13.2395	12.6463
		8.6059	4.456	11.2527
		7.60055	8.35575	7.40343
		4.29934	11.0453	9.28403
		8.22243	6.90785	10.7118
		9.25734	13.3416	9.31722
		8.80298	10.2743	6.77771
		7.15623	13.8553	9.80191
		9.60893	9.38664	9.04532
		10.4459	13.8358	9.2755
		3.72202	7.09125	10.554
		5.11623	7.86878	12.6193
		7.08001	7.30834	10.2658
		9.45982	7.11477	6.37207
		10.0749	11.0659	6.22913
		9.66184	9.21651	11.5537
		10.8621	9.90097	12.5628
		8.37441	7.67107	12.7834
		7.19437	10.2195	7.88398
		8.13169	5.72312	9.96208
		8.72688	9.98847	10.3303
		7.50698	9.80368	12.3271
		6.01141	15.0384	12.0476
		8.75957	5.29916	9.75225
		6.56324	7.35128	11.3132
		9.24624	8.21082	10.1497
		6.50209	8.78942	10.0368
		8.73085	8.09829	11.9576
		8.86877	11.1805	7.48962
		6.68464	13.0948	10.4975
		8.50831	12.2796	11.0924
		10.386	9.54052	9.28433
		6.92175	14.0889	10.1244
		7.19073	8.53031	7.80405
		6.89747	4.79661	6.65259
		8.89959	4.39406	10.94
		9.16736	9.58047	9.83514
		10.7108	9.64326	12.4999
		9.77788	9.9049	11.0648
		9.45535	8.96792	12.3341
		7.23583	8.9612	6.76246
		8.59002	7.55157	10.7509
		11.7775	3.28657	11.4858
		9.29125	9.16018	10.9304
		11.0567	3.41033	10.593
		8.93147	9.37241	11.8605
		8.63508	4.04121	9.2065
		3.64101	10.676	11.0993
		8.68238	9.79473	12.7214
		7.76955	6.8614	9.90435
		8.69669	8.30039	11.5187
		8.14317	3.18813	7.47569
		6.00871	3.52011	11.4117
		10.2131	6.39162	10.0182
		10.3	9.77129	12.4309
		8.51853	10.9673	12.8875
		9.48047	3.90615	11.6886
		9.47144	4.80404	9.51383
		5.15753	7.2811	12.4746
		10.2205	11.542	8.28316
		7.98415	4.66938	10.0689
		9.1625	4.32311	7.20311
		10.217	3.81392	11.2647
		2.86942	5.71818	12.0597
		7.15404	9.38521	5.51861
		7.31049	5.59277	7.05899
		10.4158	4.78069	11.4676
		6.79118	3.40689	6.41367
		9.13438	7.1806	11.1133
		6.78164	4.8847	12.4236
		7.30209	3.35989	5.50046
		6.55597	3.45025	6.73493
		10.3024	8.5209	13.1089
		7.28756	11.3688	8.24342
		8.50451	10.3285	6.89008
		9.48503	8.52618	5.93675
		2.49112	3.45637	6.69283
		8.79394	7.52931	12.0278
		6.84536	4.56964	6.2668
		6.37482	7.69265	11.6973
		8.30583	12.8479	9.79722
		7.89885	8.87759	6.71876
		6.5376	7.08968	10.9887
		7.56035	3.71333	12.0701
		7.36205	7.30572	3.97091
		2.74382	7.68674	10.4866
		11.5667	14.2093	7.27325
		8.13194	7.75988	4.57411
		5.64179	7.446	4.98904
		9.92838	3.56357	6.97145
		8.22619	7.66225	10.1797
		8.65733	3.82919	10.1991
		9.216	11.4576	9.0919
		9.6365	12.0207	8.62592
		2.49483	7.43021	9.43985
		10.8364	4.4604	6.01876
		6.54917	9.42081	9.68494
		6.06858	9.23353	9.06166
		6.55487	9.23446	6.10393
		13.264	3.21609	8.58035
		8.62001	7.66955	10.009
		6.98956	8.1422	9.53921
		7.71756	9.78101	9.27157
		7.59971	3.46443	9.49306
		10.0363	3.83712	9.72873
		6.11588	3.92797	8.22531
		6.5694	4.22709	7.84674
		6.85515	9.25675	8.23966
		4.9162	5.06497	4.71722
		4.0381	11.443	8.59627
		4.8176	4.16145	8.39506
		7.65904	8.6358	10.5388
		3.78714	10.7739	9.7316
		10.7455	9.45927	9.57434
		7.45136	14.6499	8.89212
		1.28783	11.0031	6.74659
		1.38297	8.55671	11.8827
		6.16381	10.1295	8.05589
		10.1165	10.4301	10.179
		7.5772	8.00116	10.7674
		4.48016	11.4201	10.5721
		6.13497	11.9685	6.85955
		8.96745	11.8449	8.90441
		7.63412	10.5233	10.2701
		6.86533	9.14206	7.00472
		11.2815	9.9215	9.98311
		6.72112	10.3384	8.02553
		5.35355	7.65921	10.7558
		7.40533	15.6003	7.61689
		2.36004	11.544	7.79784
		3.58327	5.7694	10.2971
		3.50584	10.4278	10.196
		6.37912	11.3057	7.9032
		5.3359	12.138	10.1098
		2.17781	8.32475	8.32036
		7.86777	9.9959	12.4336
		8.32462	15.0359	8.86366
		8.66992	11.8659	4.10263
		7.56546	12.1985	12.2609
		8.76615	8.76447	9.86225
		6.87745	10.0327	8.45988
		7.37387	10.0677	10.7535
		7.20927	12.4676	10.616
		2.66042	8.50937	5.51676
		5.71155	7.8078	5.40494
		7.22127	8.55996	7.95763
		6.61724	10.5833	9.78088
		7.19508	9.19303	11.2201
		5.74027	10.104	10.7524
		7.59337	12.5611	11.3745
		6.86183	9.81648	8.68326
		6.38398	11.7445	10.9447
		6.19404	12.0334	8.814
		7.24994	9.1378	8.07544
		3.69812	11.7877	9.74309
		4.08776	8.0607	7.99643
		8.35182	7.60549	7.36534
		7.77964	11.726	9.36616
		5.80606	4.05207	7.32742
		5.9908	4.72571	9.66412
		5.86011	5.76374	8.64893
		6.08298	8.64623	7.64557
		5.31326	13.0636	11.1876
		5.78042	10.6391	11.3908
		5.5809	10.4716	8.60024
		6.37271	4.5397	8.62309
		3.59096	6.53435	9.78312
		5.60531	8.89237	5.97471
		6.1166	4.41652	4.49536
		5.67177	9.87272	6.78831
		8.31952	9.87864	8.00446
		6.55804	9.57954	9.32132
		5.69884	10.8135	11.3312
		5.24642	8.41482	11.2059
		8.4473	6.95468	7.60456
		3.88079	4.43172	8.54539
		7.47995	3.79709	7.24538
		5.58086	4.89572	9.91542
		4.35888	10.7559	7.98372
		3.25132	7.00937	10.7276
		5.98772	4.12803	10.1749
		5.48319	11.1511	9.88104
		6.58418	12.2623	9.80541
		5.96555	3.97347	9.78704
		7.49942	9.56695	9.35932
		5.12776	6.8568	10.2055
		6.15093	8.96944	10.7652
		6.85933	9.31009	12.1527
		7.5378	5.22045	9.7824
		5.28117	7.54012	7.06621
		5.42449	5.9446	11.1869
		7.0589	7.45297	9.27149
		5.73406	6.03273	8.79968
		6.552	9.95114	6.83767
		6.74612	10.8644	9.22407
		6.15861	6.65098	9.80343
		7.08356	5.7064	8.12278
		7.88652	8.92607	10.2747
		5.42039	10.0551	7.71571
		8.39447	9.64309	11.5195
		3.14744	8.76451	10.1181
		4.38151	9.76048	9.22774
		7.24272	8.90736	5.53356
		6.3567	12.7392	7.99567
		5.97395	11.1736	11.5205
		5.18426	6.18758	9.84899
		3.8563	11.0227	9.85009
		7.6421	7.3069	7.84028
		2.20124	4.22789
		5.52744	9.20013
		5.73127	7.80434
		3.69018	13.0147
		6.54009	7.21894
		4.3941	4.67875
		2.37411	9.34475
		6.49897	8.61156
		6.05668	8.35638
		5.50105	8.27201
		5.73051	4.40343
		6.71547	4.51618
		2.81467	5.20841
		3.20687	4.35191
		7.21941	8.77772
		7.82976	4.60663
		7.37303	8.15348
		6.01453	12.0237
		7.25146	7.11126
		8.26399	13.8772
		5.35963	10.2791
		5.82459	12.6514
		9.1992	10.7839
		3.1189	4.70848
		8.69247	11.2061
		6.72581	15.0483
		2.18438	12.5606
		6.07758	12.7373
		7.20551	5.46199
		7.75375	10.597
		6.35653	9.21199
		6.39576	12.5269
		4.24005	5.12007
		6.88915	12.1902
		8.4122	12.4705
		6.81081	7.85599
		6.85955	6.68912
		6.75144	13.8731
		2.42458	15.5739
			10.1095
			10.8324
			10.8016
			13.2085
			14.9481
			9.04122
			12.021
			12.7956
			12.702
			11.4136
			12.9904
			12.6265
			11.3256
			11.2754
			10.7981
			12.0888
			10.9412
			12.5505
			11.9444
			9.89561
			13.4995
			12.1554
			4.82372
			5.60197
			7.13305
			13.796
			11.8097
			12.2515
			14.5546
			13.4223
			12.9076
			11.6858
			11.6435
			8.59534
			11.1849
			15.0021
			11.8655
			15.3998
			11.1592
			4.68416
			9.93796
			11.1306
			12.1811
			11.7133
			14.1867
			12.7601
			11.5196
			14.0928
			12.6458
			7.64383
			10.3035
			11.9949
			11.2501
			14.4262
			10.0741
			13.3916
			13.1841
			12.892
			13.5539
			13.6233
			16.7014
			11.2992
			12.6488
			9.54609
			14.1825
			11.0887
			11.7093
			12.1441
			7.05295
			15.6545
			11.3723
			13.4159
			11.1042
			12.6001
			12.7007
			9.6914
			9.90781
			10.9252
			13.4539
			10.5511
			8.24456
			14.5839
			9.74646
			13.7266
			14.0325
			11.4954
			5.79149
			10.7046
			4.88892
			10.7202
			12.6337
			6.47743
			10.9794
			12.2894
			7.63915
			10.9212
			10.2125
			13.3366
			11.8464
			13.6418
			7.57948
			17.5919
			13.5559
			13.7948
			11.6175
			12.8873
			10.7077
			4.88829
			8.00332
			13.5417
			12.7521
			8.97999
			11.1628
			10.4991
			14.9393
			14.2017
			11.8757
			15.7311
			13.2341
			12.1206
			12.5706
			14.0639
			12.6973
			14.5198
			12.3178
			10.9013
			14.9203
			13.992
			13.0738
			15.7145
			11.6472
			9.63025
			13.5112
			11.7374
			13.241
			13.1828
			17.1867
			11.0396
			11.492
			14.1909
			12.3797
			13.6754
			15.345
			11.3378
			13.4884
			14.7768
			11.9117
			12.6724
			10.9915

## Sheet: Extended data Fig9e
	Extended data Fig9e	CCL3 relative MFI in CD14+Tim4+ KCs				CCL4 relative MFI in CD14+Tim4+ KCs				CCL5 relative MFI in CD14+Tim4+ KCs				IL12 relative MFI in CD14+Tim4+ KCs				IL15 relative MFI in CD14+Tim4+ KCs				IL18 relative MFI in CD14+Tim4+ KCs
		P#1	P#2	P#3		P#1	P#2	P#3		P#1	P#2	P#3		P#1	P#2	P#3		P#1	P#2	P#3		P#1	P#2	P#3
		19.33	22.56	31.73		16.68	19.41	15.94		19.72	30.4	19.22		12.91	16.81	38.76		7.57	10.32	7.9		10.14	10.73	10.62
		22.72	24.35	38.86		20.16	19.54	16.25		26.92	30.65	19.89		20.98	19.31	40.6		7.9	9.41	17.04		10.33	12.66	11.08
		25.68	29.03	45.82		20.9	21.92	16.31		30.24	30.71	20.64		24.38	23.12	41.95		9.42	11.46	4.65		10.36	12.66	11.18
		36.52	37.48	50.79		25.71	22.8	16.77		31.16	33.28	20.83		33.34	23.39	43.4		9.77	9.33	8.18		10.56	13.53	11.89
		36.79	43.04	51.23		26.39	23.07	17.65		31.81	34.1	21.39		50.28	24.43	43.82		9.83	8.83	4.66		10.64	13.83	12.42
		38.4	53.81	54.8		26.63	23.87	18.95		31.86	35.05	21.55		51.46	26.4	44.4		10.43	10.25	6.85		10.88	13.87	13.04
		38.52	53.81	55.23		26.77	24.6	21.3		32.66	35.37	21.84		52.48	26.51	45.8		10.47	12.5	17.44		10.92	14.01	13.66
		47.05	54.04	55.57		27.69	25.18	21.71		33.9	37.77	22.25		54.29	26.71	46.64		10.51	12	21.5		10.95	14.12	14.66
		48.3	54.62	56.05		28.91	27.38	23.65		34.13	38.92	22.63		55.21	27.25	47.06		10.52	8.1	23.32		12.64	14.55	15.63
		51.97	56.39	57.66		29.43	27.66	18.32		34.63	40.71	23.65		57.02	30.78	47.36		10.62	7.47	5.01		12.81	14.65	15.85
		60.77	56.57	57.85		29.69	28.36	18.59		35.17	40.97	24.38		57.44	32.28	49.22		10.92	13.63	5		13.18	14.83	16.15
		61.59	63.71	59.43		30.39	29.47	21.86		35.62	41.31	25.2		59.04	32.38	49.62		10.96	12.02	4.44		13.22	14.88	16.23
		63.96	64.44	59.46		30.59	29.49	23.04		35.73	41.58	25.86		60.41	33.8	53.31		11.98	10.66	22.99		14.86	14.98	16.27
		64.02	64.63	59.67		31.31	31.59	23.76		36.7	41.68	26.17		62.27	35.47	53.91		12.02	11.62	17.64		15.19	15.44	16.29
		65.49	65.38	62.48		31.4	31.79	24.54		37.16	46.42	26.21		64.53	39.37	54.42		12.68	15.14	18.81		16.06	15.59	16.8
		67.57	65.92	63.38		31.43	32.69	24.55		39.29	27.09	26.7		64.7	61.01	56.34		12.69	9.44	30.03		16.11	15.65	16.88
		68.82	69.01	67.04		34.4	32.72	24.6		39.87	27.41	28.74		65.03	61.17	58.03		13.67	8.51	22.76		16.35	15.94	17.43
		74.54	71.05	67.1		35.57	34.77	24.72		41.9	27.47	18.73		65.42	65	60.62		13.7	9.57	6.59		17.52	16.4	17.69
		74.77	71.33	52.03		38.57	35.56	24.91		43.68	27.92	19.17		67.91	67.96	60.63		14.09	8.32	23.81		17.62	16.45	18.58
		78.55	72.65	57.23		39.84	35.61	25.21		44.1	28.17	19.23		67.97	68.25	68.59		14.29	10.34	7.95		17.67	16.67	19.23
		82.47	77.82	57.42		20.19	37.45	26.14		46.09	29.95	24.03		68.11	69.97	69.1		14.86	9.87	6.27		18.01	16.77	19.45
		83.63	79.43	57.76		26.19	37.63	26.9		47.25	30.01	25.71		68.32	70.46	69.64		15.59	10.5	20.44		18.09	17.18	19.65
		98.57	83.38	59.16		28.77	37.79	27.27		47.97	30.06	20.66		68.35	71.13	71.48		16.35	14.21	18.14		18.8	17.73	19.96
		102.64	23.94	63.47		31.26	38.17	28.09		51.44	30.07	20.81		68.56	71.27	74.59		21.06	9.71	19.38		19.05	18.52	21.21
		103.18	31.6	70.44		32.33	40.75	29.58		19.38	30.24	21.04		68.64	71.52	78.62		7.51	12.82	16.76		19.17	18.61	22.24
		111.24	35.35	70.57		32.5	41.07	31.22		19.95	30.83	21.46		69.61	71.7	12.33		7.53	9.75	16.08		19.31	18.63	22.59
		113.55	38.99	75.03		32.56	41.07	31.52		30.13	31	22.21		69.97	74.25	24.9		7.58	7.33	16.42		19.55	19.19	22.93
		21.72	43.44	82.76		33.09	41.18	32.12		30.51	31.16	22.24		70.1	74.67	32.94		7.67	11.33	9.18		20.04	19.88	22.94
		22.78	45.13	36.42		33.77	41.56	19.61		35.57	31.46	23.27		70.3	76.88	35.27		8.01	12.03	8.38		20.09	21.08	23.24
		23.75	53	42.05		34.54	42.21	20.94		37.81	32.04	23.63		70.37	77.28	36.2		8.08	8.09	4.53		20.6	21.52	11.68
		35.42	55.97	44.37		35.46	42.49	23.86		38.1	32.12	23.7		70.53	77.63	36.67		8.15	10.01	14.45		20.62	21.79	25.34
		38.32	60.78	44.7		35.49	44.99	24.04		38.29	32.31	23.79		70.54	79.5	38.62		8.19	9.11	13.61		21.22	11.45	25.52
		49.97	60.91	46.44		36.06	24.47	25.16		38.49	32.41	24.68		71.1	80.35	39.63		8.21	10.78	13.7		21.81	12.2	26.43
		66.04	63.04	46.52		37.05	25.97	25.38		38.98	33.3	25.32		72.47	80.47	39.75		8.42	9.46	10.41		22.5	12.22	30.64
		66.33	65.53	47.72		37.19	28.24	29.69		39.24	33.3	25.79		72.7	81.84	43.46		8.42	10.73	14.67		22.59	12.69	30.88
		67.99	67.53	48.91		38.07	28.55	30.06		41.9	33.77	27.78		73.68	82.85	43.68		8.51	8.57	5.35		22.7	12.86	30.97
		75.09	71.63	49.27		38.3	29.71	30.15		45.63	34.09	19.38		74.21	83.36	44.45		8.59	9.72	6.23		22.92	13.17	32.45
		76.68	77.58	49.73		39.52	31.15	30.48		49.36	34.99	19.68		74.91	84.42	44.97		8.82	9.26	6.13		24.23	13.27	32.54
		78.84	79.9	50.05		40.57	33.17	30.91		51.48	35.8	20.26		75.26	85.62	45.34		8.83	7.59	5.36		25.07	13.37	32.75
		80.01	24.51	52.27		21.08	33.56	30.93		29	36.34	20.33		76	86.88	46.9		8.94	13.69	8.74		28.08	13.87	33.04
		80.79	35.13	34.62		21.96	34.88	30.95		29.16	37.24	20.34		77.08	87.1	46.94		9.15	7.9	10.02		28.54	13.93	33.76
		81.87	40.09	48.61		22.13	35.97	31.79		30.81	38.46	20.37		77.11	88.67	48.54		9.35	10.72	24.44		31.54	14.02	38.48
		86.01	47.55	48.87		22.63	38.88	32.48		32.09	39.3	21.54		77.19	88.95	48.88		9.36	11.54	14.17		11.09	14.24	39.09
		86.07	48.84	49.01		22.79	38.96	36.17		33.47	39.31	23.26		77.26	94.47	49.54		9.42	12	19.51		11.83	14.58	39.09
		88.4	50.12	52.06		23.78	39.38	21.17		33.9	39.39	24.8		77.55	96.86	51.2		9.78	10.32	8.19		14.88	15.22	39.09
		91.03	51.69	52.69		24.49	40.08	23.06		34.89	41.47	18.68		77.63	97.19	52.29		9.83	7.91	9.61		17.19	15.67	39.48
		104.67	53.49	52.96		25.7	44.92	23.21		37	19.33	18.78		78.33	98.49	53.4		9.9	13.59	9		17.59	16.07	40.14
		106.78	55.54	54.76		25.78	45.16	24.13		37.58	19.83	19.37		78.55	99.51	55.27		10.44	13.87	13.54		17.59	16.07	41.26
		109.26	55.72	55.62		25.89	45.78	24.24		38.14	20.67	19.65		78.64	101.15	55.39		11.03	8.82	12.49		17.65	16.2	42.24
		143.91	57.47	56.26		26.15	19.43	24.7		38.55	22.44	19.93		78.87	25.71	55.89		11.27	13.18	9.79		18.47	16.31	11.67
		25.51	58.6	57.32		26.51	27.86	25.15		39.03	26.36	23.26		79.13	26.04	55.98		11.41	16.43	9.36		19	16.42	12.48
		25.75	59.76	59.02		27.32	28.82	25.5		40.98	26.37	18.08		79.32	27.86	56.88		11.68	12.5	35.97		19.31	16.78	12.56
		33.58	59.96	59.57		27.39	29.06	26.19		41.31	30.79	18.19		79.95	30.03	58.26		11.79	14.86	10.13		19.87	17.21	13.01
		41.36	62.33	63.49		27.99	29.23	26.36		41.91	32.88	18.65		80.99	33.17	61.31		12.28	11.8	20.28		21.11	17.46	20.17
		42.18	63.61	23.04		28.4	29.6	27.14		42.48	33.43	18.93		81.85	34.87	61.87		12.34	11.83	12.05		21.57	17.79	22.38
		50.55	64.46	25.33		28.47	29.63	27.18		34.43	33.93	16.7		82.57	35.93	67.03		12.47	13.96	29.26		21.77	17.81	22.77
		50.85	65.87	30.39		29.22	31.97	27.85		34.87	33.96	16.78		82.69	38.04	40.33		12.69	8.83	8.84		23.12	18.32	23.02
		55.49	67.06	46.07		29.36	32.01	28.09		34.92	36.79	19.85		82.75	39.79	54.25		13.33	7.09	7.08		23.53	18.77	23.47
		65.82	68.03	46.66		31.18	32.87	28.4		37.05	37.06	20.73		82.78	41.01	35.5		15.06	13.63	12.67		23.73	20.2	24.39
		67.05	68.27	51.46		34.16	33.02	28.89		37.43	37.2	21.87		82.82	49.26	44.05		15.79	9.97	39.33		23.93	21.83	24.62
		68.78	69.11	53.38		29.74	33.37	29.68		39.29	37.25	22.98		83.17	68	61.42		17.55	9.31	28.13		24.7	10.26	25.09
		70.71	69.13	54.16		42.39	33.89	15.86		40.66	39.33	24.04		83.29	69.66	45.53		17.8	26.81	14.72		24.79	10.31	25.12
		72.22	69.13	55.95		35.3	34.08	16.44		40.98	40.64	16.66		83.81	71.62	59.4		18.07	7.93	8.9		24.9	10.6	25.45
		74.8	70.06	57.88		25.4	34.69	18.52		41.04	41.41	16.81		84.13	74.04	45.82		19.63	11.23	15.12		25.03	10.65	25.61
		78.73	70.21	61.32		41.99	35.57	18.65		41.97	41.83	17.07		84.32	79.27	37.56		7.16	13	14.32		26	10.65	25.69
		79.82	70.66	61.35		19.11	36.12	19.41		42.37	43.33	17.15		84.39	80.2	75.51		7.29	16.28	10.04		26.78	10.69	26.33
		81.75	71.24	26.66		36.11	36.2	19.65		44.35	45.77	17.67		85.09	82.4	56.03		7.42	23.58	8.31		27.41	11.12	27.71
		82.87	76.3	28.04		40.13	36.24	20.19		20.05	26.46	18.71		85.6	82.5	62.75		7.47	20.39	12.05		27.54	11.39	29.12
		83.82	79.67	38.16		33.15	36.86	20.28		21.59	27.23	21.05		86.44	84.08	71.56		7.83	27.15	29.71		28.14	11.63	29.16
		84.65	24.76	47.58		33.42	38.89	20.36		22.03	28.75			87.06	84.63	53.02		8.04	6.88	8.11		28.14	12.07	30.73
		87.08	25.48	51.75		42.84	42.74	20.5		22.86	29.72			87.14	85.94	57.27		8.25	8.86	12.02		28.74	12.11	31.16
		87.42	35.38	52.31		37.23	17.48	20.79		23.6	32.03			87.39	86.92	49.03		8.34	17.9	11.02		29.41	12.17	31.48
		91.96	37.15	54.68		34.35	23.86	20.92		24.04	32.13			87.78	86.97	60.89		8.36	18.96	24.24		30.03	12.41	32.52
		92.41	37.76	54.83		39.04	28.29	21.55		24.4	32.49			87.86	87.81	53.69		8.38	11.45	27.66		32.27	12.55	33
		101.99	46.96	54.84		23.53	29.59	21.57		25.09	32.85			88.31	88.19	41.92		8.4	8.66	30.68		8.62	12.61	33.21
		102.47	51.13	55.32		25.1	30.43	21.91		25.23	32.87			88.53	88.69	33.21		8.45	12.19	7.54		9.61	12.87	34.76
		103.02	53.06	56.15		25.5	30.49	22.49		26.48	32.89			90.65	89.31	33.5		8.67	12.07	10.42		10.13	12.95	35.66
		108.2	61.45	59.17		25.5	30.68	22.97		27.38	33.1			90.74	89.77	37.05		8.72	14.5	18.53		12.38	13.17	13.08
		109.9	61.52	59.24		25.75	32.68	23.02		27.65	33.13			91.62	91.22	38.84		8.72	11.56	18.93		14.22	13.59	13.33
		113.58	64.81	60.81		26.09	33.59	24.13		29.11	34.13			91.9	93.24	38.89		9.04	8.97	13.15		15.35	13.73	17.21
		21.45	65.44	61.06		26.17	33.66	25.57		29.19	34.14			93.86	95.02	39		9.2	11.41	15.04		21.96	13.74	17.33
		26.7	65.57	67.98		26.63	35.11	26.37		29.45	34.4			93.91	99.5	39.23		9.34	8.16	12.95		23.41	14.68	22.98
		27.55	66.47	27.66		26.97	36.88	28.46		29.5	34.78			95.12	30.1	39.69		9.45	13.36	13.23		24.99	15.07	24.4
		29.43	67.69	36.89		27.1	38.43	19.54		30.02	35.11			95.34	30.3	40.56		9.84	11.55	14.57		25.1	15.23	24.41
		32.12	68.75	37.7		27.11	39.45	20.7		30.08	35.12			97.51	42.04	41.43		9.97	9.87	12.86		25.16	15.65	25.18
		36.18	68.84	38.27		27.46	40.9	21.7		30.85	35.53			99.17	61.47	41.75		10.03	8.45	11.75		25.18	16.46	25.28
		36.35	71	38.33		27.99	41.35	25.06		30.89	35.67			101.01	67.34	42.16		10.04	9.29	13		25.77	16.54	25.49
		36.76	71.22	41.55		28.49	41.58	26.34		33.67	36.17			101.33	70.52	42.29		10.1	10.38	19.9		26.74	19.37	25.58
		41.33	72.95	43.19		30.01	47.2	26.58		33.83	37.88			112.57	72.4	42.29		10.16	22.81	12.75		26.97	10.14	27.56
		41.38	75.07	44.34		30.49	48.57	26.92		35.03	38.05			36.32	72.72	43.05		10.2	10.33	10.93		27.02	10.33	27.62
		51.44	30.79	44.84		30.99	26.57	27.82		36.29	38.08			51.12	74.73	44.29		10.57	8.89	13.73		27.14	10.51	28.31
		56.99	32.11	46.1		32.31	29.4	28.57		36.61	25.98			54.27	74.75	44.34		10.77	15.45	12.05		27.37	10.83	28.68
		60.68	35.76	46.74		32.52	29.88	29.47		37.16	27.61			71.45	74.92	44.86		11	9.16	15.13		28.12	11.02	29.09
		67.05	44.69	47.15		33.29	30.22	30.33		37.44	28.8			71.63	76.37	44.95		11.08	9.47	13		28.13	11.19	29.72
		71.03	46.02	47.9		34.77	30.79	30.63		37.88	29.21			78.4	76.9	46.1		11.49	12.99	13.76		28.33	11.23	31.57
		75.15	47.69	49.43		34.79	31.34	30.88		37.95	29.21			78.8	78.35	46.41		11.61	10.12	14.22		28.39	11.33	34.23
		75.94	48.71	50.46		40.7	32.29	31.96		38.41	29.26			79.31	78.73	46.71		11.93	10.84	26.61		28.53	11.34	34.35
		78.73	49.03	51.24		23.85	32.37	33.22		38.75	29.82			81.79	78.81	46.75		12.06	17.1	18.26		28.99	11.58	34.56
		79.03	49.34	52.44		25.55	32.63	33.28		39.02	32			84.92	78.97	47.86		12.3	16.86	23.47		29.1	12.28	34.69
		83.31	49.41	52.53		27.09	33.59	34.45		39.1	33.13			85.54	79.16	48.14		12.65	10.95	13.84		30.46	12.3	34.71
		91.94	50.6	53.65		27.1	34.26	34.66		40.55	33.4			85.88	79.49	48.64		13.62	17.16	14.92		30.75	13.27	34.76
		94.65	51.59	53.75		27.32	34.35	35.64		41.48	35.56			86.4	79.62	49.49		5.93	8.66	11.9		31.65	13.36	35.58
		100.64	51.65	54.1		27.63	35.47	35.78		41.7	37.27			88.6	81.09	49.64		6.73	8.58	11.23		31.97	13.43	36.03
		102.76	52.79	54.53		29.77	35.57	35.99		41.9	37.43			89.93	81.51	49.97		6.77	13.61	15.95		33.51	14.93	38.03
		104.02	53.99	26.2		29.84	35.68	15.93		43.82	39.1			90.02	81.54	50.84		6.84	15.72	14.98		33.64	15.47	12.3
		106.23	54.69	45.39		29.88	35.78	16.79		44.07	40.41			91.29	81.91	51.27		6.9	15.01	10.58		33.79	16.37	13.05
		106.46	54.7	46.37		30.57	36.09	18.03		44.56	41.91			91.67	83.4	51.49		6.91	9.74	10.13		34.17	10.42	15.35
		106.87	54.92	47.36		31.14	36.93	19		44.73	44.23			91.83	86.81	51.77		6.93	14.93	34.23		34.98	11.35	15.52
		111.51	55.44	53.33		31.16	37.13	19.04		45.9	46.73			93.19	87.15	51.79		7.14	13.14	14.69		10.37	12.36	17.87
		115.4	55.75	53.87		31.97	37.18	19.38		48.48	26.34			94.56	88.31	51.96		7.28	17.55	13.89		12.12	12.37	18.47
		115.72	56.63	54.39		31.99	37.36	20.12		21.39	27.45			95.83	88.82	51.98		7.4	11.21	12.51		12.19	12.65	18.63
		135.43	58.73	54.5		32.83	37.36	20.51		21.88	31.64			97.3	90.06	52.44		7.51	9.47	14.77		14.34	12.93	20.36
		145.59	60.21	54.83		33.43	39.84	21.4		23.65	33.13			100.73	90.53	53.58		7.69	8.13	13.24		15.26	13.37	20.77
		24.88	60.61	55.06		33.43	41.94	21.62		29.64	33.47			102.34	91.96	55.8		7.77	11.17	14.32		15.54	13.46	21.06
		25.13	63.71	55.43		33.69	44.86	21.77		30.02	33.62			102.51	92.16	56.72		7.87	18.72	12.07		15.78	14.1	21.42
		29.03	64.2	56.38		33.81	45.19	21.78		31.84	33.63			104.89	92.31	56.78		7.96	26.02	18.28		16.64	14.23	21.67
		32.69	64.45	56.89		34.02	46.01	21.87		34.66	33.91			31.17	94.34	58.7		8.06	10.71	13.7		18.23	14.46	24.58
		54.71	66.75	59.79		34.46	23.25	21.89		37.04	34.71			76.74	96.27	63.57		8.13	9.68	12.17		18.24	14.67	25.73
		55.88	27.46	60.23		38.05	26.05	22.16		38.46	34.76			73.93	100.13	65.25		8.16	10.79	14.28		18.34	14.7	25.84
		56.7	45.18	66.4		39.54	28.6	22.28		40.05	37.35			93.03	103.33	65.95		8.16	14.42	12.77		18.37	14.78	26.66
		58.25	46.82	67.86		36.83	31.01	22.5		18.56	37.36			79.87	22.97	34.74		8.16	7.54	16.59		18.95	14.94	26.81
		61.13	50.23	69.36		32.78	31.74	22.79		23.3	38.67			63.66	25.04	40.41		8.17	16.01	36.58		19.53	14.96	27.64
		64.44	50.28			30.19	33.72	22.84		26.95	39.11			72.82	25.67	40.9		8.22	7.73	12.75		19.75	15.39	27.96
		77.78	50.99			30.15	36.43	23.92		29.93	39.57			77.83	32.33	41.11		8.41	12.89	14.61		20.12	16	28.09
		81.48	51.37			29.61	37.41	23.96		31.04	42.58			95.96	32.61	41.33		8.59	16.7	19.39		20.46	17	28.53
		86.19	53.02			30.24	37.5	24.16		32.12	43.42			94.61	45.78	44.89		8.88	13.27	13.19		20.56	17.11	29.04
		86.2	53.9			34.38	38.35	24.29		33.12	43.93			85.56	47.79	47.44		8.91	13.2	32.5		20.79	17.15	29.31
		86.93	54.21			41.95	39.21	24.58		33.44	24.84			94.28	56.6	48.9		8.91	10.97	25.25		20.99	17.79	31.96
		93.41	54.22			32.69	39.66	24.63		35.29	27.89			75.33	61.78	52.34		9	13.93	16.17		21.01	18.65	33
		94.68	55.18			39.27	39.99	24.93		35.93	28.86			94.65	64.51	53.26		9.03	10.5	13.91		21.06	18.72	36.03
		95.27	55.29			36.61	40.21	24.96		35.99	30.57			84.31	64.9	53.45		9.25	17.09	12		21.2	18.76	11.65
		97.74	55.84			37.18	40.28	25.36		36.51	30.71			98.63	67.59	54.48		9.43	10.99	15.34		21.69	18.91	11.7
		105.11	56.73			32.7	40.3	25.86		36.87	31.93			91.89	71.96	56.28		9.44	21.38	11.32		21.69	18.97	12.32
		110.35	56.99			32.57	40.36	26.09		39.08	32.86			111.89	74.03	56.47		9.62	8.77	20.13		22.39	18.98	12.8
		112.23	57.06			39.15	40.65	26.22		39.82	33.12			83.75	74.5	56.55		9.89	9.56	14.93		22.69	19.03	15.46
		112.96	58.68			39.27	40.94	26.62		42.1	33.24			107.5	76.53	60.98		10.64	8.36	10.14		22.83	20.37	15.55
		126.34	58.88			39.72	41.18	26.63		42.16	34.49			50.14	76.67	62.3		10.75	7.56	13.01		23	21.31	17.23
		39.12	59.26			38.63	41.53	26.73		42.55	35.35			59.37	79.2	62.59		10.75	11.81	13		23.1	22.16	20.27
		55.27	59.98			29.34	45.24	26.86		43.66	35.38			61.38	81.11	62.89		10.76	7.51	14.93		23.19	9.1	24.78
		69.01	61.82			31.71	46.94	27.47		45.95	36.89			65.02	81.82	71.79		10.92	9.71	33.13		23.27	9.65	26.02
		76.66	63.05			35.55	26.99	27.58		18.51	37.34			65.19	84.24	18.69		11.25	8.96	14.03		23.68	9.72	26.1
		91.93	64.15			35.93	27.32	27.77		18.77	38.31			68.56	84.63	19.6		11.35	7.95	14.52		23.81	11.32	26.12
		92.12	64.94			36.37	27.56	28.01		18.96	39			71.93	84.83	20.02		19.16	10.98	18.41		23.84	12.72	26.55
		92.86	66.56			37.27	27.73	28.15		19.02	18.73			73.17	103.4	21.6		20.32	9.36	16.63		23.88	13.81	26.62
		96.21	66.92			37.82	28.14	28.7		19.1	34.08			73.41	14.9	23.56		6.91	12.58	13.74		23.92	14.74	26.91
		100.38	68.82			38.49	28.27	28.93		19.22	34.12			73.7	29.21	29.68		7.21	11.2	14.99		24.15	15.08	27.98
		101.62	69.59			38.78	28.64	29.36		19.5	35.37			77.57	30.56	32.54		7.22	8.56	15.14		24.29	16.88	28.25
		104.47	71.65			39.25	28.89	29.47		21.33	37.39			77.94	36.41	33.5		7.32	9.51	10.53		24.29	17.57	29.67
		105.12	71.8			40.25	29.21	29.76		21.45	38.62			79.21	39.95	35.48		7.33	7.9	16.01		24.91	10.13	30.73
		113.57	73.32			40.92	29.4	29.98		22.67	39.73			82.82	40.1	40.85		7.41	10.85	16.48		24.96	10.32	31.1
		114.14	76.29			41.52	29.68	30.19		23.14	41.72			84.32	43	43.46		7.52	22.16	14.86		25.08	11.15	31.34
		122.39	36.13			43.23	29.86	30.38		23.14	42.26			87.53	43.48	44.5		7.56	8.48	12.98		25.55	12.12	31.38
		125.41	38.61			44.92	29.94	30.55		23.77	42.43			87.96	43.63	44.84		7.56	9.23	10.68		25.74	13.48	31.78
		27.69	41.5			46.11	30.24	30.86		23.98	43.87			88.44	44.5	45.38		7.6	14.82	13.79		25.87	14.67	32.22
		28.59	46.05				30.56	31.45		24.59	43.94			89.76	45.48	46.94		7.63	9.86	20.28		26.15	14.81	32.96
		33.88	47.09				30.6	31.76		24.68	44.88			91.28	51.34	47.67		7.73	11.67	15.42		26.78	15.19	33.39
		38.02	51.43				31.11	33.02		25.41	45.47			93.14	52.66	51.9		7.81	13.79	11.52		27.8	15.78	35.28
		59.9	53.66				31.18	33.34		25.8	45.48			93.19	52.84	52.95		7.86	12.32	19.53		28.05	16.01	35.61
		61.51	57.2				33.9	16.25		26.22	46.09			93.4	53.07	53.08		7.93	11.13	16.44		28.45	16.38	36.13
		64.73	58.17				34.1	21.33		27.44				16.43	53.1	53.72		7.95	7.81	16.32		28.74	17.12	37.88
		67.77	63.47				34.8	22.88		27.49				60.7	54.57	56.86		7.98	7.78	14.41		28.83	17.16	38.28
		70.53	64.25				35.35	23.66		27.64				66.22	55.23	60.02		8.12	12.4	14.72		29.1	17.19	10.25
		74.82	66.65				37.9	23.77		27.76				69.03	55.57	61.25		8.13	8.27	16.72		29.14	17.42	11.02
		76.74	67.48				40.36	25.26		28.45				70.67	56.99	61.64		8.44	10.96	14.81		29.24	17.69	13.81
		83.52	69.21				40.56	25.36		28.69				71.13	57.69	62.81		8.5	8.03	14.54		30.63	17.98	14.56
		83.92	70.73				40.67	25.56		30.04				72.87	58.5	63.49		8.5	11.45	10.58		32.7	18.15	16.84
		84.33	24.88				43.87	26.22		30.08				75.82	58.72	67.07		8.56	7.65	15.26		10.18	18.69	17.79
		85.68	30.37				27.77	27.87		30.12				76.42	61.78	67.66		8.63	10.89	12.88		10.62	19.04	17.92
		87.71	36.66				29.11	27.91		30.82				77.71	62.26	68.21		8.74	8.72	26.18		14.74	19.87	18.17
		87.91	37.24				31.88	29.72		31.44				78.89	62.52	75.61		8.75	9.32	8.1		16.09	19.89	18.24
		88.21	40.6				32.87	29.85		31.84				79.84	62.67	81.9		8.87	10.04	7.86		17.28	10.87	18.52
		88.34	41.4				34.28	30.02		32.39				80.01	63.04	83.08		8.9	21.05	4.94		23.36	12.85	18.56
		89.25	43.58				34.65	30.09		32.53				80.25	63.17	12.81		8.95	8.07	10.96		26.47	13.2	18.61
		89.59	43.84				35.58	30.77		33.19				81.25	65.41	15.69		8.96	9	7.91		26.73	13.3	19
		94.76	47.14				35.66	32.75		33.24				82.72	69.27	17.22		9.1	6.53	9.15		26.85	13.66	19.27
		94.91	48.83				36.3	32.76		33.83				83.19	71.07	17.73		9.12	10.7	26.54		28.29	14	19.32
		95.79	49.23				37	33.16		34.24				83.93	72.63	17.88		9.17	9.63	12.68		28.67	14.29	19.76
		97.11	49.9				37.57	33.2		35.47				85.35	77.17	19.8		9.25	20.01	6.69		28.7	14.29	19.76
		97.24	50.67				37.7			35.56				85.92	78.94	20.65		9.29	20.29	7.98		29.04	14.64	20.13
		97.26	58.53				37.84			36.61				86.79	84.76	26.45		9.34	18.87	11.14		30.23	14.86	21.09
		98.36	59.46				37.97			37.31				87.84	15.4	27.25		9.45	11	8.41		30.23	14.88	21.33
		102.34	59.88				38.17			37.79				89.47	21.9	31.14		9.5	12.31	6.24		30.3	15.17	21.39
		102.92	60.61				38.46			37.86				90.96	26.89	34.87		9.63	11.37	13.23		30.61	15.52	22.31
		102.94	62.09				38.54			38.03				91.78	30.35	35.11		9.97	9.24	9.48		30.76	15.65	23.6
		106.38	69.02				38.96			38.09				94.32	36.56	36.93		10.47	6.24	6.68		31.38	15.77	23.79
		107.86					39.05			38.95				95.02	36.72	37.83		10.52	8.23	17.36		32.41	15.91	24.23
		108.13					39.1			39.26				95.38	41.88	40.96		10.96	8.96	18.36		34.92	16.09	24.39
		114.6					39.16			39.36				96.25	44.15	41.63		11.32	9.06	9.25		35.79	16.15	24.53
		114.71					39.24			40.66				97.13	48.48	42.08		12	12.61	12.15		36.44	16.49	25.56
		115.4					40.27			40.95				99.01	49.08	44.18		12.1	6.32	10.87		36.48	16.65	25.98
		121.85					40.5			41.36				99.39	52.05	45.03		13.33	7.46	14.49		36.7	17.91	26.38
		127.45					40.56			41.64				112.2	55.18	46.09		6.23	7.92	5.31		37.2	18.23	26.72
		131.14					40.79			42.29				18.81	57.58	46.29		6.62	14.13	9.74		37.73	18.67	26.83
		133.11					41.38			43.54				28.48	58.55	46.82		6.8	11.79	9.01		38.73	18.89	26.85
		24					42.08			43.96				67.42	58.79	47.77		6.82	9.06	10.09		38.76	18.99	29.89
		25.92					43.83			44.84				68.3	59.22	49.22		7.56	12.08	12.04		18.31	19.52	30.21
		34.39								44.95				74.39	59.55	50.4		8.12	10.92	11.69		20.04	19.89	31.82
		43.82								45.3				77.91	62.4	52.15		8.39	11.24	17.18		20.66	20.58	10.77
		51.19								45.35				77.93	63.03	53.42		8.64	12.07	9.49		21.23	21.76	11.1
		53.88								45.39				79.1	65.06	56.33		9.05	14.63	9.39		22.09	23.72	12.49
		56.35								45.74				82.21	65.15	57.22		9.09	11.13	13.16		22.38		12.83
		63.71								46.27				84.14	66.63	59.46		9.28	13.2	10.72		23.15		14.65
		68.68								46.4				86.13	67.78	61.59		9.86	8.21	8.81		24.48		15.94
		70.23								46.62				87.76	70.18	61.6		10.02	12.87	13.51		25.96		23.02
		71.42								46.88				88.91	70.28	61.87		10.17	12.87	15.34		26.11		25.25
		77.69								46.98				89.05	70.74	63.33		10.61	9.74	12.86		26.17		30.35
		78.74								48.1				89.72	72.98	64.6		10.72	19.76	13.25		26.52		33.18
		83.56								48.92				90.91	73.56	65.45		11.34	27.51	11.61		26.76		37
		85.03								50.9				91.79	80.77	70.06		11.67	13.71	9.65		27.08		38.32
		86.16								52.79				92.85	82.04	73.59		11.89	14.23	13.28		27.24		39.85
		87.1								55.53				93.6	20.21	73.89		12.95	19.81	11.69		29.85		41.28
		90.11								55.53				94.21	22.08	18.69		13.45	9.13	13.65		29.9		41.34
		94.77								56.96				98.37	22.73	19.67		13.71	8.96	14.09		30.19		41.78
		95.12								57.21				102.41	26.85	21.4		13.72	10.77	13.33		30.23		42.33
		102.17												102.98	28.3	22.25		14.84	13.78	11.65		30.31		42.45
		102.75												104.17	33.57	28.55		20.47	8.78	11.43		30.99		44.08
		103.97												107.55	35.08	30.72		21.18	7.44	14.55		31.09		44.18
		104.77												24.16	37.1	37.92		21.26	10.18	12.6		31.47		45
		108.21												42.73	40.12	38.32		22.03	7.7	12.07		32.28		45.78
		110.68												61.03	40.36	39.85		9.52	6.76	11.2		32.54		46.11
		111.58												61.48	41.43	39.95		10.01	7.25	11.09		32.7		48.5
		111.91												67.96	45.06	40.58		11.21	9.2	11.95		32.91		50.08
		114.74												72.25	46.63	43.62		13.56	8.05	10.74		34.62
		116.89												76.5	47.44	44.74		13.4	9.55	12.39		35.33
		119.63												80.17	47.45	48.02		17.88	9.72	12.39		35.55
		121.47												80.72	47.8	48.44		11.38	21.07	14.59		36.25
		125.48												81.24	49.73	48.94		14.42	19.16	14.88		38.13
														81.52	50.01	53.45		9.86	10.09	12.75		44.23
														81.57	50.02	54.99		16.28	7.43	12.94		17.32
														81.58	58.67	55.29		15.87	10	13.14		23.68
														83.35	60.13	56.1		12.81	14.96	14.4		24.7
														83.97	61.12	56.53		11.78	15.07	11.14		26.16
														85.03	62.57	56.93		13.24	10.74	20		26.76
														85.25	62.85	59.63		8.36	12.16	7.23		27.04
														85.42	63.63	62.31		12.34	9.41	10.94		27.51
														85.65	65.49	64.21		12.1	9.56	15.34		27.76
														86.72	66.74	71.7		15.79	12.75	16.53		27.83
														87.24	70.41			11.84	8.43	20.17		27.93
														87.42	72.09			18.35	11.39	11.47		28.05
														88.37	79.92			12.81	8.55	14.37		28.25
														89.96	11.73			13.7	25.2	12.88		29.21
														91.7	12.96			10.34	8.04	9.89		29.7
														92.73	14.66			14.49	9.87	13.6		31.23
														93.95	15.49			8.61	11.58	10.44		31.47
														94.9	17.27			9.96	9.22	8.62		31.61
														98.1	17.38			8.96	9.39	14.07		31.73
														98.74	27.69			14.99	13.58	11.52		31.99
														109.2	35.03			12.58	14.1	8.53		32.02
														110.35	35.3			12.41	12.11	13.55		32.32
														112.38	36.3			12	40.78	10.67		32.62
														23.11	38.05			10.8	18.44	14.04		32.79
														29.08	40.18			8.83	11.34	11.8		33.21
														34.42	40.35			11.2	8.58	18.42		37.33
														48.88	40.92			13.83	12.13	14.49
														56.33	41.76			12.19	9.88	12.53
														72.4	42.5			9.49	18.5	14.92
														82.4	43.68			10.97	14.71	10.59
														83.05	44.63			10.78	11.34	9.71
														90.78	44.74			12.51	15.88	14.51
														91.81	44.99			8.32	18.45	6.98
														92.91	45.38			12.27	8.33	8.92
														93.06	45.45			13.32	11.59	12.22
														93.26	45.82			9.81	11.92	10.43
														94.76	46.4			11.26	14.07	12.9
														95.06	46.41			11.56	15.47	10.69
														95.46	47.18			17.05	9.36	16.96
														96.03	47.81			13.14	13.32	12.9
														96.43	50.98			24.73	12.51	12.37
														96.99	51.2			20.23	16.84	11.99
														97	51.25			24.62	11.82	10.37
														98.23	51.62			9.93	13.33	12.83
														98.39	52.9			13.74	14.38	12.41
														100.29	55.58				18.71	13
														103.86	56.09				13.43	16.13
														105.35	56.2				7.91	18.52
														105.61	56.49				16.67	13.72
														108.69	61.01				16.92	26.91
															62.25				10.9	17.88
															63.9				11.23	10.88
															64.5				13.21	14.83
															65.21				14.41	10.41
															66.78				10.54	9.63
															72.81				8.41	10.41
																			12.85
																			16.51
																			13.73
																			13.14
																			12.93
																			11.36
																			17.05
																			13.18
																			11.65
																			10.16
																			11.05
																			17.81
																			11.09
																			8.6
																			15.58
																			12.46
																			11.68
																			9.15
																			8.31
																			9.35
																			16.68
																			14.96
																			12.71
																			11.84
																			8.29
																			9.87
																			11.1
																			10.83
																			21.67
																			14.08
																			19.69
																			11.47
																			13.96
																			7.84
																			10.65
																			15.96
																			11.11
																			11.12
																			11.42
																			9.37
																			8.97
																			18.75
																			8.94
																			9.31
																			17.82
																			11.21
																			9.64

## Sheet: Extended data Fig9f
		Patients information
	Extended data Fig9f	Status	Patients	Gender	Age(y)	Tumor type	GEO
		non-malignant, malignant	p2	male	55	colorectal metastases	GSE146409
		non-malignant, malignant	p3	male	40	colorectal metastases	GSE146409
		non-malignant, malignant	p4	female	74	colorectal metastases	GSE146409
		non-malignant	p1	female	68	liver cyst	GSE146409

## Sheet: Extended data Fig9g
		% Tim4+ among CD14+ macs
	Extended data Fig9g	liver (control)	liver metastasis (PDAC)			Patients information
		43.1	1			Status	Patients	GEO
		50.26	3.226			Non tumor liver	P1TLH	GSE115469
		19.65	4.94			Non tumor liver	P2TLH	GSE115469
		61.06				Non tumor liver	P3TLH	GSE115469
		73.19				Non tumor liver	P4TLH	GSE115469
						Non tumor liver	P5TLH	GSE115469
						Status	Patients	Source	Procedure	KRAS	TP53	CDKN2A	SMAD4	GEO
						PDAC liver metastasis	P21	Liver	Biopsy	G12D	Missense	WT	WT	GSE205013
						PDAC liver metastasis	P25	Liver	Biopsy	G12V	WT	WT	WT	GSE205013
						PDAC liver metastasis	P27	Liver	Biopsy	WT	WT	WT	WT	GSE205013
