# Supplementary material for: The nuclear factor ID3 endows macrophages with a potent anti-tumour activity
Source: Nature. 2024 Feb 7;626(8000):864–73. doi: 10.1038/s41586-023-06950-4 (PMC10881399; doi:10.1038/s41586-023-06950-4)
Supplement: Supplementary file 25 — Source Data Extended Data Fig. 10 [file 41586_2023_6950_MOESM25_ESM.xlsx]

## Sheet: Extended data Fig10a
		left					right
	Extended data Fig10a	SI to engulfment (hr)					SI to C-cas clevage (hr)
		Lenti-Control	Lenti-mId3	Control + α-SIRPA			Lenti-Control	Lenti-mId3	Control + α-SIRPA
		0.9	9.55	1.92			3.9	11.63	5.4
		0.32	8.32	14.28			6.32	10.48	15.95
		4.73	3.33	1.42			6.07	1.73	2.25
		3.15	3.33	5.82			4.48	6.82	6.73
		7.72	3.75	3.57			9.13	8.48	5.82
		3.83	5.65	7.13			5	5.67	5.65
		5.65	2.65	0.98			8.98	6.73	8.78
			3.83	6.15				3.73	8.73
			4.57	5.23				8.15	8.73
			4.73	6.23				5.82	9.88
			9.15	2.98				6.23	4.15
			2					10.72
			1.67					3.75
			3.25					3.32
			1.98					5.32
			7.23					9.4
			8.72					9.88
			13.97					16.53

## Sheet: Extended data Fig10b
	Extended data Fig10b	TNF relative MFI
		Lenti-Ctr+nt	Lenti-Ctr+Panc1	Lenti-hId3+nt	Lenti-hId3+Panc1
		1.06602	0.886086	0.932769	1.3783
		0.951352	0.937302	1.20063	1.97386
		0.982626	0.920532	1.14897	1.9376

## Sheet: Extended data Fig10c
		left									right
	Extended data Fig10c	Tumor core cells(x105) / g
		BMDM-Lenti-Ctr				BMDM-Lenti-mId3					CD8+T cells
		NKT	gdT	CD4+	CD19+	NKT	gdT	CD4+	CD19+		TNFa relative MFI
		0.02763	0.0122103	0.33739	0.03535	0.01972	0.0377045	1.16304	0.08121		BMDM-Ctr	BMDM-Id3
		0.01549	0.0110669	0.53859	0.04058	0.04366	0.0950156	2.23672	0.2003		1.03187	1.34095
		0.01839	0.0253854	0.90403	0.06217	0.01511	0.0588908	1.54908	0.06145		1.09144	1.29105
		0.00832	0.0262628	0.37643	0.02845	0.0371	0.0472244	1.70008	0.06072		0.98841	1.3651
		0.03102	0.0594594	1.91563	0.16804	0.01018	0.0261143	0.60585	0.12013		0.901481	1.31198
		0.02674	0.0573001	1.49799	0.10641	0.05085	0.0568291	1.79161	0.06879		0.9868	1.08017
		0.01105	0.0342077	0.57369	0.03563	0.02054	0.0172948	1.2863	0.08647

## Sheet: Extended data Fig10d
	Extended data Fig10d	Photo Radiance (x108)
		Group1		Group2
		B16F10	B16F10 + BMDM-Lenti-Ctr	B16F10	B16F10 + BMDM-Lenti-mId3
		2.56	2.44	2.1	1.01
		0.634	1.25	2.23	0.235
		2.85	2.4	1.31	0.792
		3.35	2.11	1.49	0.212
				1.75	0.347
